# Supplementary material for: Comprehensive transcript-level analysis reveals transcriptional reprogramming during the progression of Alzheimer’s disease
Source: Front Aging Neurosci. 2023 Jun 15;15:1191680. doi: 10.3389/fnagi.2023.1191680 (PMC10308376; doi:10.3389/fnagi.2023.1191680)
Supplement: Supplementary file 1 [file Table_1.XLSX]

## Sheet: Table S1
# Supplementary Table S1. Differentially expressed transcripts in AD samples.
Transcript ID	Gene name	log2(FoldChange)	Pvalue	FDR
ENST00000444784.1	RASGRP3	4.10589	0.000430469	0.00681117
ENST00000588596.1	ZNF568	3.1917	0.00663552	0.0481161
ENST00000532790.1	FAM111A	3.00384	0.0025026	0.0239744
ENST00000512620.1	CAST	2.98893	0.00567784	0.0431503
ENST00000551564.1	ITGA5	2.98552	0.00271852	0.0254617
ENST00000509372.1	CTC-321K16.1	2.69117	0.00187358	0.01941
ENST00000475126.1	CSTF2	2.6789	1.64051e-05	0.000677113
ENST00000432385.1	RP11-385J1.2	2.65986	0.00245129	0.0236206
ENST00000479731.1	FAM107B	2.61691	0.00228283	0.0224257
ENST00000533021.1	TRIM68	2.59832	0.00109282	0.0132041
ENST00000469711.1	FMO1	2.55987	0.00018172	0.00367773
ENST00000343002.2	HEPH	2.44239	0.00675287	0.0487406
ENST00000345030.5	ZNF85	2.43434	0.00544861	0.041887
ENST00000424496.1	RP3-370M22.8	2.43346	2.01495e-05	0.000784262
ENST00000504089.1	PHF17	2.3027	0.00586682	0.0441345
ENST00000474238.1	ING5	2.29562	0.000419274	0.00669415
ENST00000511703.1	RP11-701P16.5	2.27832	0.00227837	0.022394
ENST00000472589.1	SERHL2	2.24688	0.00175511	0.0185315
ENST00000434218.1	SERHL	2.24688	0.00175511	0.0185315
ENST00000529294.1	DCUN1D5	2.2345	0.00369379	0.0318234
ENST00000392584.1	HAT1	2.21283	0.00520056	0.0405305
ENST00000260376.7	PARP6	2.20069	0.00327347	0.0291498
ENST00000454916.1	AC092610.12	2.19674	0.00515465	0.0402978
ENST00000552033.1	CRADD	2.17711	0.00658199	0.0478516
ENST00000529015.1	LUZP2	2.12402	0.000794925	0.0105479
ENST00000394549.2	DNASE1L3	2.11996	0.000567999	0.00829945
ENST00000519207.1	SH2D4A	2.10659	0.00225287	0.0221882
ENST00000471065.1	MEPCE	2.10553	0.00233233	0.0227951
ENST00000457220.1	RP11-337N19.1	2.0764	0.00491471	0.039
ENST00000538650.1	NXN	2.03502	0.0011476	0.0136836
ENST00000510188.1	FYB	1.99938	0.00180237	0.0188935
ENST00000517588.1	ZFAND1	1.99507	0.000166492	0.00345588
ENST00000427276.1	RP11-359N11.2	1.9908	7.56766e-08	1.78246e-05
ENST00000415978.1	EEF1A1P31	1.98897	0.00215847	0.0215089
ENST00000259396.8	ORM1	1.96821	0.000132604	0.00295686
ENST00000449508.1	TOM1	1.95081	0.00173971	0.0184179
ENST00000370275.4	ARFGAP1	1.92521	0.00305189	0.0277174
ENST00000455106.1	FKBP10	1.91172	0.00202345	0.020518
ENST00000469337.1	XPO1	1.8602	0.00106272	0.0129396
ENST00000415948.1	CRAT	1.8576	0.000802762	0.0106309
ENST00000342272.3	JPH2	1.85369	1.78718e-06	0.000155958
ENST00000532523.1	PGAP2	1.8536	0.00301072	0.0274453
ENST00000570819.1	NAA60	1.84757	0.00365527	0.0315932
ENST00000366308.2	RP11-690C23.2	1.81804	0.000110329	0.00258283
ENST00000537390.1	TCP1	1.81732	0.000561471	0.00822958
ENST00000545921.1	SOX5	1.80983	0.000198758	0.00391441
ENST00000511098.1	POLN	1.80394	0.00574709	0.0435149
ENST00000475097.1	TBC1D13	1.78886	0.00128175	0.0147982
ENST00000421187.1	PLEKHA3	1.78806	0.00301002	0.0274411
ENST00000530749.1	RDX	1.76456	0.00220128	0.0218034
ENST00000491841.1	FCGR2A	1.75919	0.00128871	0.0148474
ENST00000428383.2	SNX31	1.73686	0.00566744	0.0430997
ENST00000550789.1	ZDHHC17	1.71585	0.00263108	0.0248308
ENST00000512632.1	LIMCH1	1.71567	0.00682742	0.0490782
ENST00000576830.1	SHBG	1.71488	0.00328318	0.0292
ENST00000527102.1	BTBD10	1.70387	0.00631462	0.0463877
ENST00000485063.1	MACF1	1.68277	0.00387348	0.032942
ENST00000368715.1	S100A4	1.66477	1.03719e-06	0.000105756
ENST00000444851.1	WDR60	1.65179	0.00520815	0.0405727
ENST00000546374.1	IFT81	1.64804	0.00186676	0.0193617
ENST00000569416.1	ARHGAP11B	1.63827	0.00411084	0.0343636
ENST00000334001.6	2022-09-10	1.6346	0.00469609	0.0377707
ENST00000377862.2	WISP1	1.63351	0.000149697	0.00321674
ENST00000513609.1	CSF1R	1.63243	0.00611524	0.0453478
ENST00000489710.1	ERI3	1.62218	0.000410143	0.00658743
ENST00000560681.1	B2M	1.61691	3.39402e-05	0.00112045
ENST00000375530.4	EHMT2	1.61453	0.000103942	0.00246747
ENST00000474332.1	WIPF1	1.61113	0.00349584	0.0305458
ENST00000331267.5	RPL21P132	1.61106	0.00672643	0.0486077
ENST00000542213.1	CDC14A	1.58621	0.00340597	0.0299722
ENST00000481759.1	TAAR3	1.58164	0.000955937	0.01202
ENST00000579491.1	SLC39A11	1.57898	0.000382056	0.00624445
ENST00000442186.1	APEH	1.57159	0.00135684	0.0153972
ENST00000323206.1	TMEM102	1.57098	6.83135e-06	0.000373791
ENST00000539235.1	ADA	1.57072	0.00350209	0.0305888
ENST00000528116.1	SIGIRR	1.56889	0.000296303	0.00519344
ENST00000555471.1	CIDEB	1.56761	0.00574286	0.0434979
ENST00000439928.1	RP11-309I15.1	1.55633	0.000247033	0.00458933
ENST00000357760.2	CDK11A	1.55083	0.000526532	0.00785359
ENST00000242576.2	UNG	1.54085	0.000127238	0.00286721
ENST00000455616.1	SYTL4	1.53454	0.00366759	0.0316678
ENST00000471701.1	PRPF40A	1.53068	0.00167545	0.0179324
ENST00000524487.1	RAPSN	1.53021	0.00555869	0.0424862
ENST00000582058.1	Metazoa_SRP	1.52876	0.00115382	0.0137385
ENST00000467639.1	MYO16	1.51633	0.00375298	0.0321814
ENST00000487447.1	CLIP2	1.49368	0.00269326	0.0252862
ENST00000328843.6	DNAH11	1.47326	2.38068e-06	0.000188967
ENST00000443976.1	RNF183	1.47185	0.0036943	0.0318253
ENST00000454752.1	RP11-151A6.4	1.45683	0.00244062	0.0235513
ENST00000451613.1	AASDH	1.45515	0.00521538	0.0406071
ENST00000529341.1	RAPSN	1.45371	0.000121771	0.0027761
ENST00000437684.2	WDR64	1.44486	7.18908e-07	8.33772e-05
ENST00000481009.1	S100A4	1.44203	3.49126e-09	2.15886e-06
ENST00000529887.2	PAFAH1B2	1.44189	0.00274971	0.0256599
ENST00000554866.1	SERPINA5	1.44039	5.81334e-05	0.00162847
ENST00000525311.1	RP11-449L13.2	1.44014	0.00236728	0.0230505
ENST00000441775.1	RP11-82H13.2	1.43544	0.00474207	0.0380447
ENST00000535309.1	MGST1	1.43454	0.000627896	0.00893117
ENST00000440482.2	ZFAND3	1.43071	0.0044352	0.0362632
ENST00000468164.1	C9orf3	1.42585	0.00589191	0.0442538
ENST00000371518.2	ZFP64	1.40909	0.00344678	0.030232
ENST00000491003.1	PPP5C	1.40537	0.00247024	0.0237514
ENST00000553098.1	TCP11L2	1.40445	7.4754e-06	0.000396667
ENST00000528621.1	CTNND1	1.40314	0.00475306	0.0381086
ENST00000504722.1	CNGA1	1.40209	0.00657457	0.047811
ENST00000502955.1	DDR1	1.39745	0.000142694	0.00311658
ENST00000341037.4	TNC	1.39351	0.00105607	0.0128902
ENST00000477574.1	ST3GAL6	1.38964	0.000392105	0.00637246
ENST00000417304.1	RP11-136C24.1	1.38616	0.00440185	0.0360931
ENST00000371493.3	2022-09-08	1.38102	0.000996637	0.0123562
ENST00000413079.1	PFKP	1.38046	5.9716e-05	0.00165779
ENST00000539631.1	TSPAN9	1.37949	0.00319864	0.0286861
ENST00000553988.1	SAMD4A	1.37774	0.00489897	0.0389126
ENST00000497562.1	SCN7A	1.37329	0.00393361	0.0333008
ENST00000534368.1	TPD52L1	1.36989	0.00452908	0.036837
ENST00000487010.1	COL3A1	1.36592	0.00609524	0.0452607
ENST00000578620.1	SLC39A11	1.36164	0.000190222	0.00379043
ENST00000413388.2	SLC9A3R1	1.35996	0.00209494	0.021051
ENST00000457770.1	PCBP1-AS1	1.34353	0.00653149	0.0475727
ENST00000403078.3	FCGR2B	1.34151	0.00216615	0.0215592
ENST00000370830.3	BMP5	1.33467	0.000782789	0.0104301
ENST00000483668.1	FRMD4B	1.33296	0.000242345	0.00452817
ENST00000296545.7	IL15	1.33162	0.000152562	0.00325909
ENST00000485777.1	RPS7P6	1.3315	0.001265	0.0146594
ENST00000579950.1	Metazoa_SRP	1.32979	0.00323972	0.0289276
ENST00000468050.1	PFKP	1.31437	6.13222e-08	1.53659e-05
ENST00000530789.1	GLI1	1.3139	6.54503e-06	0.000363134
ENST00000479077.1	GPBAR1	1.31295	4.30335e-05	0.00131974
ENST00000522785.1	IKBKB	1.30456	3.94253e-07	5.59178e-05
ENST00000432183.1	RHOQ	1.30367	3.41439e-06	0.000234872
ENST00000565423.1	N4BP1	1.2993	0.00469935	0.0377889
ENST00000455979.1	SAMD11	1.29918	0.000933463	0.0118058
ENST00000498156.1	CIZ1	1.28909	0.00155294	0.0169637
ENST00000503007.1	CTD-2201I18.1	1.28429	1.3714e-06	0.000129501
ENST00000478055.1	P4HA2	1.28294	0.000654915	0.00918934
ENST00000379608.3	TFAP2A	1.28281	0.000258639	0.00471798
ENST00000522983.1	TACC1	1.28041	2.52974e-05	0.000919881
ENST00000485780.1	SHROOM3	1.27915	0.00420651	0.0349687
ENST00000507288.1	MYO10	1.27872	0.000876634	0.0112996
ENST00000392266.3	CASP8	1.27838	0.00444373	0.0363175
ENST00000379386.4	TM6SF1	1.27682	0.00596626	0.0446373
ENST00000409817.1	CXCR4	1.27427	0.000160921	0.00337558
ENST00000429732.1	LZTS2	1.2719	1.0435e-05	0.000497966
ENST00000548894.1	TMBIM6	1.26977	0.0043339	0.0356824
ENST00000231751.4	LTF	1.26828	0.00380988	0.0325431
ENST00000368606.3	FAM26F	1.26339	0.00195342	0.0199815
ENST00000395266.1	SLC27A6	1.26188	0.00031818	0.00546283
ENST00000382542.1	GZMB	1.25822	0.000172649	0.00354276
ENST00000493169.1	MTERFD2	1.2579	0.00541459	0.0417008
ENST00000556249.1	SDR39U1	1.25548	0.0066682	0.0483022
ENST00000403410.1	TMEM45A	1.2524	0.00241678	0.0233809
ENST00000552703.1	SLC38A2	1.25081	0.00297903	0.0272169
ENST00000368115.1	FCER1A	1.25075	0.00151135	0.0166422
ENST00000468741.1	PEX5L	1.2465	7.23883e-05	0.00190346
ENST00000435888.1	PARL	1.24575	1.27975e-07	2.59276e-05
ENST00000374555.3	MDS2	1.24148	0.00572976	0.0434358
ENST00000491595.1	LAT2	1.23528	0.000949999	0.011961
ENST00000498667.1	EFNA3	1.23197	0.00321731	0.0287949
ENST00000460771.1	MED12	1.22479	0.00388032	0.0329855
ENST00000461525.1	COL1A2	1.22083	0.00256009	0.0243487
ENST00000462431.1	CTD-2049J23.2	1.2194	0.00313754	0.0282964
ENST00000389354.5	FAM149A	1.216	9.14692e-05	0.00224277
ENST00000531644.1	TRIM68	1.21531	0.00309087	0.0279841
ENST00000400353.2	LINC00649	1.21302	0.00194196	0.0198979
ENST00000589099.1	RP11-686D22.5	1.21176	0.000311941	0.00537899
ENST00000356618.4	PDLIM7	1.2009	0.00607535	0.0451743
ENST00000568452.1	CLN3	1.2007	0.00678513	0.0489017
ENST00000422745.1	ASNS	1.19864	0.00275855	0.025709
ENST00000535015.1	GPR133	1.19818	0.000453833	0.0070786
ENST00000488741.1	CREM	1.19272	3.86181e-06	0.000253519
ENST00000483643.2	NAP1L4	1.18824	1.63091e-05	0.000673776
ENST00000519208.1	C5orf45	1.18713	0.00416454	0.0347091
ENST00000426532.2	LTF	1.18566	2.02814e-07	3.57771e-05
ENST00000458649.2	AMBRA1	1.18175	0.00384271	0.0327503
ENST00000436428.2	MSMP	1.18075	0.00458235	0.037152
ENST00000531052.1	CDKL1	1.17564	0.00565627	0.0430468
ENST00000517347.1	RP11-368J21.2	1.17268	8.47944e-06	0.000434029
ENST00000468608.1	PARP1	1.17115	0.00159997	0.0173294
ENST00000358231.5	TRAPPC2	1.17056	0.00116454	0.0138318
ENST00000546201.1	GPR137	1.16881	0.00364223	0.0315184
ENST00000547923.1	TROAP	1.16692	0.000511055	0.00769573
ENST00000561009.1	IRF9	1.16549	0.00106446	0.012954
ENST00000409373.1	MLPH	1.16247	0.00307915	0.0279055
ENST00000302177.1	FOXA3	1.16205	3.65426e-05	0.0011816
ENST00000378699.2	2022-09-08	1.161	2.37149e-06	0.000188628
ENST00000474451.1	SLC4A11	1.15817	9.14736e-05	0.00224277
ENST00000427494.2	APOBEC3D	1.15462	0.00596229	0.0446192
ENST00000454579.1	SSFA2	1.15352	0.00532119	0.0412161
ENST00000428267.2	SSFA2	1.15352	0.00532119	0.0412161
ENST00000423842.1	RP11-61J19.3	1.15173	0.00102188	0.0125837
ENST00000449109.2	SLC5A11	1.14797	1.95229e-07	3.50848e-05
ENST00000419227.1	DLG1	1.14666	0.00268862	0.0252547
ENST00000553916.1	MYO5A	1.14303	0.0040775	0.0341684
ENST00000473337.1	FBXO9	1.13969	0.0028635	0.026462
ENST00000372611.1	SLFNL1	1.13816	0.0065681	0.0477715
ENST00000561566.1	TMCO7	1.13684	0.00270994	0.0253938
ENST00000587272.1	TAF15	1.13479	4.91231e-05	0.0014461
ENST00000291823.1	HIPK4	1.13462	3.76963e-05	0.00120764
ENST00000574882.1	TSPAN10	1.13321	0.00272486	0.0254975
ENST00000277465.4	CIZ1	1.12968	0.0038886	0.0330364
ENST00000588816.1	GIPR	1.12724	6.35798e-05	0.00173573
ENST00000345378.2	GCK	1.12719	0.00419099	0.0348839
ENST00000576842.1	CTD-2034I21.2	1.12687	3.05437e-07	4.78608e-05
ENST00000429195.1	ADORA2BP	1.12618	0.00161075	0.0174134
ENST00000479878.1	DNAH11	1.12457	2.95185e-06	0.00021515
ENST00000485854.1	WIPI2	1.12356	0.00587154	0.0441556
ENST00000486683.1	CCDC169	1.12309	0.00263088	0.0248308
ENST00000367750.3	FMO1	1.12283	0.000254289	0.00467176
ENST00000527619.1	SOX6	1.1205	0.0008149	0.0107545
ENST00000517609.1	WDYHV1	1.12016	0.00365214	0.0315709
ENST00000452090.1	GAPDHP45	1.11717	0.00217923	0.0216446
ENST00000263723.5	CLCA4	1.11657	0.000110308	0.00258283
ENST00000496638.1	C10orf10	1.11537	0.00100755	0.0124532
ENST00000509992.1	GAB1	1.11377	0.00613455	0.0454529
ENST00000478991.1	NGLY1	1.11271	0.0033669	0.0297282
ENST00000425191.2	ABAT	1.11238	0.00688785	0.0493905
ENST00000550952.1	NACA	1.11184	0.0027472	0.0256406
ENST00000444210.2	AC092171.4	1.11035	0.00483381	0.0385628
ENST00000527639.1	BTN3A2	1.10897	0.00133118	0.0152041
ENST00000308963.4	C11orf86	1.10777	0.00124192	0.0144693
ENST00000465297.1	AOX1	1.10639	0.0035933	0.0311925
ENST00000265616.5	UBXN8	1.10362	0.00556983	0.0425572
ENST00000543601.1	FGD5	1.10205	8.27659e-05	0.0020877
ENST00000418218.1	AC104809.4	1.10134	0.00444555	0.0363293
ENST00000265440.7	TFEC	1.09836	0.00146566	0.0162542
ENST00000482192.1	HMGN1	1.09702	0.00219798	0.0217801
ENST00000529510.1	SLC37A4	1.09493	0.00480404	0.0383877
ENST00000543397.1	SRGAP1	1.09425	0.00210258	0.0210989
ENST00000496402.1	INPP5D	1.09382	0.00475794	0.03813
ENST00000468373.1	S100A4	1.09211	0.000503234	0.00762676
ENST00000397368.2	CAV3	1.09191	0.00411694	0.0343995
ENST00000474924.1	DOK1	1.09188	0.00487651	0.0387781
ENST00000344219.7	AC044860.1	1.08703	0.00346843	0.030364
ENST00000354042.4	SLC13A4	1.08695	0.000859071	0.0111293
ENST00000552562.1	CBX5	1.08649	6.42156e-05	0.00174665
ENST00000417539.1	AC078883.3	1.08449	0.00539129	0.0415965
ENST00000542401.1	RP11-695J4.2	1.08228	0.00656302	0.0477478
ENST00000591224.1	GIPR	1.08221	1.97712e-09	1.43018e-06
ENST00000457984.1	AC093899.3	1.08197	0.00205191	0.0207072
ENST00000592765.1	WDR88	1.08089	0.00668894	0.0484068
ENST00000402260.1	AGTR1	1.07989	0.000680793	0.00945669
ENST00000341853.1	DNM1P46	1.07953	0.000415488	0.00665933
ENST00000426205.1	RP11-436F9.1	1.07402	0.00255001	0.0242829
ENST00000583146.1	SLC39A11	1.07224	0.00350348	0.0305963
ENST00000482843.1	RAPGEF3	1.07112	7.55183e-06	0.000399896
ENST00000426571.2	RP13-996F3.5	1.07085	0.00136673	0.0154771
ENST00000461507.1	FDPS	1.06909	0.0037709	0.0322818
ENST00000577697.1	TXNDC2	1.0675	0.00407158	0.0341296
ENST00000451319.1	PIGX	1.06585	7.0519e-06	0.000381981
ENST00000467685.1	ABCC4	1.05969	0.00377261	0.0322895
ENST00000579818.1	C17orf28	1.0594	0.00596757	0.0446442
ENST00000528446.1	ARMS2	1.05731	0.00534523	0.0413414
ENST00000453662.2	WASH2P	1.05314	0.00458902	0.0371878
ENST00000428599.2	CTNND1	1.05278	0.00391382	0.0331873
ENST00000422334.2	SMAP1	1.04713	0.00343348	0.0301452
ENST00000430922.1	LINC00310	1.04638	8.13732e-09	3.949e-06
ENST00000354332.4	S100A4	1.04519	0.000154527	0.00329066
ENST00000448835.1	RP11-554I8.1	1.04516	0.000989563	0.0122976
ENST00000555259.1	SCFD1	1.04268	0.0043367	0.0357015
ENST00000310394.5	LGALS9	1.04144	0.000571881	0.00834178
ENST00000383028.4	PIGG	1.04116	0.00066135	0.00925254
ENST00000575310.1	RP11-104H15.7	1.04081	0.00306099	0.0277759
ENST00000455754.1	AC106875.1	1.03835	0.00426102	0.0352652
ENST00000226317.5	CXCL6	1.0379	0.00258992	0.0245391
ENST00000545798.1	PLEKHB1	1.03715	0.000143691	0.00313242
ENST00000504990.1	WDFY3	1.03619	0.00204633	0.0206707
ENST00000416009.1	CLYBL-AS1	1.03615	2.35482e-06	0.000187822
ENST00000560690.1	GLDN	1.03489	0.00248403	0.0238355
ENST00000513944.1	TNPO1	1.0337	0.000111823	0.00260529
ENST00000463569.1	CDC14B	1.02837	0.00239028	0.0232057
ENST00000458742.1	ZNF658B	1.02824	0.000111691	0.00260359
ENST00000591312.1	CTB-171A8.1	1.02775	2.74171e-11	9.00964e-08
ENST00000477822.1	FBXO5	1.02512	2.60183e-05	0.00093691
ENST00000555224.1	PAPOLA	1.02351	0.00555362	0.0424677
ENST00000399242.2	AC104472.1	1.0231	2.8194e-05	0.000988035
ENST00000490347.1	TLE4	1.02285	1.19172e-05	0.000546734
ENST00000524149.1	ACSM1	1.02056	0.00598415	0.0447101
ENST00000413280.1	TNS1	1.01936	4.50389e-06	0.000280491
ENST00000476270.1	LRWD1	1.01734	0.00138741	0.0156322
ENST00000477381.1	ERC2	1.01424	0.00575077	0.0435291
ENST00000469586.1	TCEAL4	1.01219	0.00304841	0.0276902
ENST00000444439.1	SLC25A5P3	1.01202	0.000288652	0.00510053
ENST00000520656.1	IMPDH1P6	1.01161	0.00563704	0.042931
ENST00000504409.2	RP11-693J15.5	1.00776	4.30316e-05	0.00131974
ENST00000497320.1	AC093627.9	1.00715	0.000570688	0.00832859
ENST00000319349.5	ETV4	1.00511	0.000354784	0.00589774
ENST00000303077.6	SIX2	1.00379	1.23385e-06	0.000119253
ENST00000510173.2	RBM4	1.00314	0.00327686	0.0291732
ENST00000409824.1	SP100	1.00196	4.74006e-06	0.000291383
ENST00000353625.4	CAMK2B	1.00045	5.87329e-06	0.000336484
ENST00000339416.2	DOCK9	0.999933	0.00149165	0.0164869
ENST00000329971.3	R3HDM1	0.999364	0.00321735	0.0287949
ENST00000478927.1	ADPRH	0.998355	0.00264666	0.0249513
ENST00000325278.6	MTHFD2L	0.997741	8.89425e-05	0.00220089
ENST00000525714.1	RP11-142C4.6	0.997487	0.00529452	0.041062
ENST00000509010.1	RP11-395P13.6	0.996684	0.00479953	0.0383665
ENST00000413763.1	RP11-212D3.4	0.996179	0.000316466	0.0054399
ENST00000483754.1	RP11-432B6.3	0.99525	6.12378e-06	0.000346617
ENST00000377119.1	NEBL	0.994235	0.00209295	0.0210347
ENST00000378228.3	OLAH	0.993599	3.12357e-07	4.82225e-05
ENST00000511880.2	PPEF2	0.993225	0.00391642	0.0332041
ENST00000368286.2	SEMA4A	0.989928	0.00374844	0.0321568
ENST00000456399.2	PPM1N	0.985973	0.00209063	0.0210168
ENST00000577611.1	YES1	0.978842	0.00120458	0.0141691
ENST00000511051.1	GPR125	0.978828	2.98815e-05	0.00102899
ENST00000374371.1	ZFAND4	0.977468	1.5576e-05	0.00065502
ENST00000467204.1	HCN3	0.976269	0.00521401	0.0406049
ENST00000531910.1	PAX6	0.975226	0.0037314	0.0320609
ENST00000330514.4	GJC1	0.975105	0.00190208	0.0196151
ENST00000570197.1	RP11-166B2.7	0.974578	0.00384012	0.0327358
ENST00000409744.1	DYSF	0.974538	0.00149133	0.0164855
ENST00000588455.1	NMT1	0.974314	0.000771152	0.0103277
ENST00000481042.1	SLC2A9	0.974098	0.00106818	0.0129898
ENST00000583309.1	ISYNA1	0.973967	0.000576668	0.00838378
ENST00000568843.1	CTD-2380F24.1	0.973622	0.00671486	0.0485394
ENST00000523063.1	RP11-317N12.1	0.970287	1.19961e-05	0.000549037
ENST00000356408.3	CARD11	0.967084	0.00169519	0.0180882
ENST00000437425.2	SGCE	0.966129	3.93497e-05	0.00123995
ENST00000474473.1	IFI16	0.964384	0.0022848	0.0224375
ENST00000438473.1	MLLT10	0.964329	0.00305832	0.0277604
ENST00000437928.1	2022-09-10	0.962314	0.000826987	0.0108567
ENST00000539547.1	A2ML1	0.962257	2.12438e-05	0.000813459
ENST00000565443.1	PARP6	0.958116	1.4164e-05	0.000613124
ENST00000361729.2	E2F2	0.956535	6.56645e-05	0.00177203
ENST00000591322.1	GIPR	0.953881	1.33689e-05	0.000590484
ENST00000588156.1	PIK3C3	0.952334	0.00157659	0.0171466
ENST00000575562.1	RP11-2C24.6	0.951454	0.00125647	0.0145943
ENST00000541102.1	LTBR	0.950834	0.00363724	0.0314847
ENST00000446507.1	PTCRA	0.949866	0.00132713	0.0151744
ENST00000310858.6	TNS1	0.949721	0.000375967	0.00617388
ENST00000491630.1	SLC13A4	0.948751	0.00262547	0.0247922
ENST00000371139.4	SH2D1A	0.94783	2.40961e-06	0.000190475
ENST00000554276.1	SERPINA5	0.946966	0.00366676	0.0316663
ENST00000481632.1	ZBTB20	0.942814	0.00053986	0.00799624
ENST00000458474.2	AC004878.7	0.941824	0.00314701	0.0283596
ENST00000560645.1	DNAJC17	0.940689	0.000344381	0.00577054
ENST00000393976.2	KRT15	0.93896	0.000160069	0.0033659
ENST00000472886.1	SYT14	0.938863	0.00558291	0.0426322
ENST00000383075.3	ZIC4	0.937416	2.44701e-06	0.000192661
ENST00000366376.2	RP13-259N13.2	0.936373	0.00176472	0.0186006
ENST00000558777.1	FAM82A2	0.936182	0.00180958	0.0189519
ENST00000430356.1	RP11-298E9.3	0.934389	1.63877e-06	0.000146679
ENST00000320583.5	ZNF655	0.934126	0.000131147	0.00293412
ENST00000530135.1	OLFML1	0.933686	0.00364971	0.0315565
ENST00000412383.1	RALB	0.932389	0.00669479	0.048446
ENST00000260188.5	USP28	0.931114	3.40863e-05	0.0011238
ENST00000422698.2	CASP12	0.93097	0.0054558	0.0419088
ENST00000248076.2	F2RL3	0.930968	0.000214646	0.00413595
ENST00000555024.1	RP11-561B11.3	0.930705	0.00688275	0.0493621
ENST00000586169.1	CTB-171A8.1	0.930639	5.7689e-05	0.00162108
ENST00000540714.1	KIAA2026	0.930301	0.00145584	0.0161844
ENST00000590796.1	CTB-171A8.1	0.929593	0.00214344	0.0214056
ENST00000468385.1	PTPN7	0.929097	0.00240517	0.0233089
ENST00000430832.1	RP11-295P9.3	0.92718	0.000356565	0.00592206
ENST00000486011.1	TSPAN32	0.92696	0.00154789	0.0169339
ENST00000564295.1	MT1F	0.926802	3.29462e-10	4.16407e-07
ENST00000407965.1	MAFF	0.925881	0.0041304	0.034487
ENST00000559066.1	TYRO3	0.925473	0.000353181	0.0058803
ENST00000257070.4	BAI2	0.924508	0.000467953	0.0072409
ENST00000585761.1	RP11-798G7.6	0.924307	0.00588854	0.04424
ENST00000591565.1	CD97	0.920816	0.00469822	0.0377825
ENST00000449151.1	PDZK1P1	0.920324	0.000115194	0.00266292
ENST00000425209.1	PDZK1P2	0.920324	0.000115194	0.00266292
ENST00000536265.1	DDX11	0.920304	0.00636546	0.0466421
ENST00000575467.1	LCAT	0.919535	0.00233282	0.0227979
ENST00000541615.1	SNHG1	0.918328	0.00479393	0.0383271
ENST00000510067.1	RP11-143A12.3	0.9178	0.00120375	0.0141621
ENST00000425474.1	AZGP1P1	0.917729	0.00040596	0.00653633
ENST00000370175.4	FAM58A	0.917001	0.00641306	0.0469359
ENST00000394808.2	RP1-34L19.1	0.915688	0.00402892	0.033893
ENST00000557318.1	NDRG2	0.914598	0.000845087	0.0110139
ENST00000477929.2	UBTFL6	0.911756	0.000446416	0.00699136
ENST00000592034.1	CTB-50L17.9	0.910994	0.00381689	0.0325861
ENST00000402938.3	GABRR2	0.90931	4.17742e-06	0.000267818
ENST00000547431.1	PPP1R1A	0.908714	0.000107804	0.00253975
ENST00000506925.2	RP11-709A23.1	0.908615	3.77417e-05	0.00120814
ENST00000566774.1	ESRP2	0.907515	0.00358641	0.0311408
ENST00000431584.2	ABCA2	0.907247	0.00278454	0.0259104
ENST00000524779.1	ILVBL	0.905307	0.00170426	0.018158
ENST00000322301.3	OR7A5	0.905296	1.00026e-07	2.1625e-05
ENST00000593215.1	HSD17B1	0.903516	1.80144e-06	0.0001568
ENST00000368808.3	MMP21	0.902422	1.30605e-06	0.000124043
ENST00000343800.6	SRPX	0.900508	0.00251625	0.0240651
ENST00000217133.1	TUBB1	0.899757	0.00025675	0.00469328
ENST00000431717.2	C3orf52	0.899486	5.96654e-05	0.00165679
ENST00000487623.1	TTC31	0.899262	0.000378206	0.00619914
ENST00000569407.1	CTD-2583P5.3	0.899155	0.00619499	0.0457916
ENST00000519945.1	FBXL8	0.898527	0.0044493	0.0363552
ENST00000524900.1	EEF1D	0.897544	0.00277211	0.0258144
ENST00000372382.4	TSC22D3	0.89622	6.26207e-07	7.61344e-05
ENST00000548489.1	TGIF1	0.895467	3.97869e-05	0.00124977
ENST00000560377.1	PSTPIP1	0.895116	1.17129e-05	0.000540593
ENST00000529801.1	PUS3	0.89151	0.00319313	0.0286562
ENST00000248073.2	OR7C1	0.889514	4.01758e-07	5.66608e-05
ENST00000494171.1	ALS2CR12	0.88873	0.00183164	0.0191011
ENST00000441580.1	CPSF4	0.88553	0.00367574	0.0317129
ENST00000472223.1	CCM2	0.885323	0.0018258	0.0190634
ENST00000592274.1	CACTIN-AS1	0.885184	0.00131541	0.0150734
ENST00000518561.1	LARP4	0.884452	0.00444248	0.0363098
ENST00000553875.1	EVL	0.882321	0.00289664	0.0266803
ENST00000558985.1	ANXA2	0.881691	0.00409981	0.0343088
ENST00000317018.6	ISYNA1	0.881607	0.00123732	0.0144316
ENST00000462842.1	FAM65C	0.881453	4.93516e-06	0.000297027
ENST00000498709.1	C3orf72	0.88023	1.01911e-05	0.000489566
ENST00000567672.1	MT1F	0.880124	3.30232e-05	0.00110028
ENST00000538407.2	RP11-554A11.6	0.879956	0.000327784	0.00558272
ENST00000471285.1	PODN	0.879486	0.000306969	0.00531557
ENST00000367360.2	RAET1G	0.878743	0.000476382	0.00733482
ENST00000484791.1	SNRK	0.876963	0.00149728	0.0165316
ENST00000263281.3	GIPR	0.876851	0.00013477	0.00299353
ENST00000536987.1	MELK	0.874326	0.000516723	0.00775658
ENST00000530875.1	NXF1	0.873737	0.00599917	0.0447903
ENST00000399326.3	ITSN1	0.87352	0.00630559	0.0463447
ENST00000332018.4	C1QTNF9	0.87199	0.00120693	0.0141839
ENST00000378362.3	GFRA3	0.871234	1.17034e-05	0.000540374
ENST00000479359.1	STAG3	0.868483	0.00620226	0.0458335
ENST00000456681.1	AC007464.1	0.866907	0.0028776	0.0265517
ENST00000538555.1	FGD3	0.866587	0.00419566	0.0349102
ENST00000493248.1	RP4-545C24.1	0.865806	0.00485136	0.038642
ENST00000496968.1	RP4-798C17.6	0.865806	0.00485136	0.038642
ENST00000326765.6	APOLD1	0.864922	0.00655238	0.0476916
ENST00000493930.1	CXorf22	0.864578	0.000911732	0.0116243
ENST00000377246.3	SCEL	0.863052	0.000720653	0.00983351
ENST00000493170.1	KLHL20	0.862773	0.00274617	0.0256351
ENST00000438049.1	AC004863.6	0.860599	0.00131954	0.0151132
ENST00000450928.1	AP000302.58	0.860482	2.07011e-09	1.47884e-06
ENST00000503148.1	TMA16	0.859605	0.00387151	0.0329302
ENST00000424011.2	CMTM3	0.858014	0.00471124	0.0378661
ENST00000578352.1	ISYNA1	0.855188	0.00221262	0.0218858
ENST00000547494.1	RP11-166B2.1	0.854561	0.00415288	0.0346345
ENST00000525772.1	PRCP	0.854055	0.000484248	0.0074261
ENST00000473144.1	HHIPL2	0.854009	0.000331189	0.00562322
ENST00000566334.1	AMFR	0.852686	0.000505105	0.00764001
ENST00000535692.1	NHSL2	0.851535	0.00658434	0.0478606
ENST00000510661.1	NHSL2	0.851535	0.00658434	0.0478606
ENST00000537508.1	SLC3A2	0.851045	0.000689274	0.00953534
ENST00000433807.1	MCF2L	0.851027	0.00487236	0.0387646
ENST00000563981.1	RP11-298D21.1	0.850601	5.23419e-10	5.78857e-07
ENST00000416107.1	ELN	0.850525	0.00260315	0.02464
ENST00000370097.1	C20orf195	0.850043	5.31565e-07	6.82343e-05
ENST00000476567.1	LCN6	0.84989	4.415e-07	6.03078e-05
ENST00000490375.1	RP11-274H2.3	0.847382	0.00263667	0.0248713
ENST00000477784.1	MRAS	0.847346	0.00104732	0.0128079
ENST00000586438.1	ZBTB7C	0.845749	0.00297714	0.0272104
ENST00000550859.1	SMARCC2	0.845719	0.00521996	0.0406372
ENST00000378174.5	TBC1D3F	0.845603	0.00238922	0.0231974
ENST00000447982.1	TMEM44-AS1	0.842689	0.00168664	0.0180187
ENST00000513317.1	ACSL1	0.841922	3.14009e-07	4.8335e-05
ENST00000397317.4	CLDN7	0.841514	0.00138783	0.0156354
ENST00000452564.1	PIKFYVE	0.840271	0.00224991	0.022167
ENST00000562469.1	GPRC5B	0.840256	0.00135621	0.0153939
ENST00000400613.4	C9orf152	0.838867	0.00427222	0.0353254
ENST00000300187.6	MS4A14	0.836426	0.00214465	0.021412
ENST00000587991.1	DNM2	0.83513	0.00215471	0.0214827
ENST00000495688.1	PTPN7	0.834498	0.000640793	0.00905305
ENST00000559887.1	ANPEP	0.833951	0.00025566	0.00468197
ENST00000495825.2	ZSWIM7	0.833624	0.000123886	0.00281014
ENST00000425826.2	WDR64	0.831562	7.31487e-06	0.00039101
ENST00000265132.3	AMBP	0.831365	0.00547149	0.0420096
ENST00000335626.4	TCF20	0.83124	0.000283512	0.00504145
ENST00000494405.1	DAAM2	0.831082	0.000414538	0.00664874
ENST00000554798.1	AC144835.1	0.830877	0.000905973	0.011569
ENST00000461456.1	SLC4A10	0.830561	0.00694567	0.049711
ENST00000343004.5	FAM122B	0.830305	0.00616347	0.0456201
ENST00000589803.1	ABCA6	0.830256	8.55592e-06	0.000436777
ENST00000481953.1	PHLDB2	0.829451	0.00164638	0.0176905
ENST00000523829.1	TMEM71	0.828721	0.00667457	0.0483362
ENST00000370732.2	ABCA9	0.828641	3.80571e-05	0.00121372
ENST00000470787.2	ZNF692	0.828348	3.08753e-07	4.80586e-05
ENST00000559397.1	TPM1	0.828206	0.000118455	0.00271776
ENST00000378115.2	ARHGEF35	0.827334	0.00074928	0.0101071
ENST00000578428.1	DUS1L	0.826338	0.000765769	0.010272
ENST00000470269.1	ADAM10	0.825875	0.00117213	0.013894
ENST00000518041.1	CHTF8	0.82538	0.00119814	0.0141152
ENST00000202578.4	SIGLEC1	0.825058	0.000103519	0.00246157
ENST00000335658.6	DPPA4	0.824512	0.0026194	0.0247511
ENST00000394226.2	ZNF300	0.824512	0.00559304	0.0426948
ENST00000494764.1	RAPGEF3	0.824459	7.7188e-09	3.77778e-06
ENST00000591145.1	ZCCHC2	0.823548	0.000134974	0.00299576
ENST00000460535.2	Metazoa_SRP	0.82148	0.001348	0.0153277
ENST00000341290.2	C1orf170	0.821479	0.00238492	0.0231671
ENST00000419504.1	TNS1	0.820421	2.65586e-05	0.000949234
ENST00000340923.5	FBLN1	0.819921	0.00391095	0.0331773
ENST00000470631.1	SLC4A11	0.818995	1.43318e-05	0.000618218
ENST00000469198.1	PEX5L	0.817246	0.000705936	0.0096998
ENST00000503412.1	PDE5A	0.816701	0.00649375	0.0473873
ENST00000559750.1	PSTPIP1	0.816569	1.1611e-05	0.000537185
ENST00000233156.3	TFPI	0.816544	1.80229e-06	0.0001568
ENST00000441012.2	NR1H3	0.816264	0.00152272	0.0167274
ENST00000552983.1	CRADD	0.815829	0.00441582	0.0361614
ENST00000529613.1	IL15	0.815569	0.00293632	0.0269315
ENST00000573852.1	SCARF1	0.815485	0.00325992	0.0290583
ENST00000249887.2	CCRL1	0.814614	5.61874e-07	7.03965e-05
ENST00000564564.1	MT1JP	0.814329	2.69366e-09	1.76029e-06
ENST00000330070.4	HOXB2	0.812484	0.000439016	0.00691349
ENST00000309331.4	GRIK1-AS1	0.810449	0.000787077	0.0104751
ENST00000302548.4	GPR82	0.808745	6.32231e-05	0.00172804
ENST00000460595.1	CYTH2	0.808158	0.00490413	0.0389429
ENST00000378112.1	RP4-798C17.5	0.808013	1.4046e-09	1.13439e-06
ENST00000417508.1	VPS16	0.807755	0.00538132	0.0415398
ENST00000497044.1	KIAA1598	0.80737	0.00329013	0.0292415
ENST00000558740.1	ANPEP	0.806833	0.0047187	0.0379017
ENST00000474428.1	ARHGEF2	0.806326	0.00223813	0.0220847
ENST00000559417.1	PCSK6	0.805517	0.000318265	0.00546348
ENST00000567167.1	RP11-923I11.4	0.805496	0.00294365	0.0269793
ENST00000562186.1	C16orf52	0.804243	0.00176267	0.0185823
ENST00000520359.1	ARHGEF10	0.803927	0.000747526	0.0100925
ENST00000547967.1	RNF41	0.803607	0.000231209	0.00437588
ENST00000540692.1	RP11-712B9.2	0.8022	0.00494552	0.0391661
ENST00000506396.1	CDH6	0.800396	5.69555e-05	0.00160557
ENST00000482983.1	CENPV	0.799859	0.000116668	0.0026848
ENST00000433193.1	PFKP	0.799196	0.000149678	0.00321674
ENST00000272421.6	ANKRD53	0.797933	0.00197324	0.020136
ENST00000318507.2	CXCR2	0.796834	4.56768e-05	0.00137669
ENST00000455721.2	IWS1	0.796209	0.00069095	0.00955049
ENST00000523376.1	CALCB	0.795812	0.00303324	0.0276003
ENST00000463016.1	CDK19	0.794918	0.00154965	0.0169439
ENST00000587997.1	GFAP	0.79476	0.0014708	0.0162971
ENST00000334463.3	ERCC6L	0.794245	0.00146802	0.0162741
ENST00000478675.1	ITGBL1	0.793322	0.00400874	0.0337691
ENST00000236937.9	FCGR2B	0.792941	0.00140148	0.0157382
ENST00000540371.1	PIPSL	0.79268	0.00681749	0.0490345
ENST00000501177.3	CRNDE	0.791782	0.000352091	0.00587151
ENST00000397439.2	CLEC17A	0.791411	0.00113145	0.0135289
ENST00000565150.1	RP11-566K11.5	0.791124	0.00583519	0.0439656
ENST00000508671.1	RP11-693J15.4	0.790892	0.0010618	0.0129328
ENST00000309513.3	RPGR	0.79067	0.00165116	0.0177245
ENST00000377395.4	CBWD5	0.790293	0.00190892	0.0196658
ENST00000324978.3	AQP10	0.790153	0.00196409	0.0200586
ENST00000486493.1	AARSD1	0.789763	0.00652412	0.047534
ENST00000409378.1	PSD4	0.789665	6.57413e-05	0.00177286
ENST00000442459.2	HSPB7	0.78962	0.00118612	0.0140077
ENST00000555417.1	AP4S1	0.788262	0.00294083	0.0269578
ENST00000551017.1	KIF19	0.787298	5.41215e-07	6.89345e-05
ENST00000555192.1	SAMD4A	0.787122	0.0046816	0.0376831
ENST00000379706.4	TSLP	0.785449	5.67338e-06	0.000329391
ENST00000221498.1	DKKL1	0.785257	0.00607021	0.0451449
ENST00000507365.1	RP11-714L20.1	0.785192	7.14774e-10	7.47361e-07
ENST00000465963.1	TANC1	0.783415	1.23731e-05	0.000559611
ENST00000391360.2	RP11-347C18.1	0.782741	0.00140189	0.0157398
ENST00000480347.1	LCN6	0.781141	0.00138569	0.0156201
ENST00000500025.2	RP11-348A11.4	0.780554	0.00136818	0.0154822
ENST00000549919.1	TMTC2	0.780467	0.000354699	0.00589774
ENST00000590052.1	HSD17B1P1	0.780428	3.45979e-05	0.00113564
ENST00000576461.1	RP11-81K2.1	0.779943	0.000562211	0.00823729
ENST00000520764.1	WDR55	0.779035	0.000538506	0.00798251
ENST00000419182.1	AL078585.1	0.77852	1.16068e-07	2.44054e-05
ENST00000540056.1	MGST1	0.777247	0.000403853	0.0065146
ENST00000569155.1	MT1H	0.7766	5.88205e-05	0.00163847
ENST00000494675.1	LRIF1	0.775632	0.000592721	0.00854926
ENST00000495786.1	LILRA2	0.775431	0.000439164	0.00691451
ENST00000536091.1	RADIL	0.775422	0.00677318	0.0488382
ENST00000498155.1	VKORC1	0.774928	0.00100352	0.012416
ENST00000341294.2	NANOS2	0.77423	0.000172328	0.00353872
ENST00000439028.3	S1PR5	0.772776	0.00594761	0.0445609
ENST00000392341.1	SLC16A3	0.771599	0.00149014	0.0164749
ENST00000513898.1	FAM193A	0.771111	0.00520884	0.0405753
ENST00000397092.1	GPER	0.76984	2.90943e-06	0.000213003
ENST00000416865.2	ERBB2IP	0.769689	0.00300375	0.0274014
ENST00000574545.1	SCARF1	0.769226	0.00577579	0.0436553
ENST00000376410.2	ARHGAP21	0.768922	2.24959e-07	3.85025e-05
ENST00000397355.1	NCOR2	0.768897	3.86356e-05	0.00122516
ENST00000427321.1	C1orf228	0.767975	0.00233576	0.0228189
ENST00000568675.1	MT1G	0.767347	1.19772e-07	2.46433e-05
ENST00000469325.1	VAV3	0.766912	1.73692e-05	0.000706067
ENST00000351134.3	CEACAM1	0.766566	0.00134333	0.015293
ENST00000457282.1	RENBP	0.765666	0.00309099	0.0279841
ENST00000382102.3	SLC45A2	0.764618	3.44408e-06	0.000236349
ENST00000569385.1	HAGHL	0.764101	7.62968e-05	0.00197053
ENST00000298784.1	FAM35A	0.763425	0.000282438	0.00502779
ENST00000529681.1	MUC5B	0.763223	0.00256588	0.0243793
ENST00000389520.4	TANC2	0.762985	0.000165617	0.00344395
ENST00000319684.4	SEPHS1	0.762404	0.00217345	0.0216021
ENST00000346520.2	TRPV4	0.762278	0.000391243	0.00636296
ENST00000559492.1	TARSL2	0.760712	0.000161339	0.00338126
ENST00000588372.1	RAD51D	0.760561	0.00389796	0.0330988
ENST00000483612.1	AZGP1	0.760189	0.000387883	0.00631635
ENST00000579529.2	CTC-297N7.9	0.759512	8.08463e-06	0.000420178
ENST00000451316.1	IP6K3	0.758858	4.04345e-05	0.00126271
ENST00000344138.4	GRAP2	0.758074	4.34997e-06	0.000274307
ENST00000373826.3	RAB42	0.757131	2.17347e-07	3.75758e-05
ENST00000536776.1	C21orf62	0.756162	1.05474e-08	4.73871e-06
ENST00000375544.3	ASPN	0.755725	0.000285203	0.00505922
ENST00000532935.1	CPSF1	0.755578	0.00345561	0.0302898
ENST00000426572.1	ZKSCAN1	0.755382	0.000303357	0.00527527
ENST00000299663.3	CLEC4E	0.755299	1.50667e-06	0.000138304
ENST00000523023.1	PPP2CB	0.754385	0.00480449	0.0383877
ENST00000561963.1	TMC7	0.752898	0.000350117	0.00584707
ENST00000486874.1	RPL12P37	0.752459	0.00212941	0.0213099
ENST00000573745.1	CLDN7	0.751608	0.000104108	0.00246966
ENST00000414675.2	LRCH3	0.750447	0.00410346	0.0343218
ENST00000571035.1	ABI3	0.75021	0.00349978	0.0305756
ENST00000289968.6	ARHGAP17	0.748943	0.000351534	0.00586391
ENST00000376797.3	ZNRD1-AS1	0.748762	0.000256535	0.00469118
ENST00000565874.1	CPNE2	0.748348	0.000647072	0.00910818
ENST00000297469.3	GPER	0.747673	9.72047e-09	4.50806e-06
ENST00000525350.1	ZBED5	0.745935	3.01704e-06	0.000217421
ENST00000369157.2	HIST2H4B	0.745669	0.000145126	0.00315116
ENST00000556457.1	NDRG2	0.745358	9.90344e-07	0.000103081
ENST00000513595.1	FOXD1	0.74499	0.000648201	0.00912073
ENST00000525669.1	PABPC4	0.744141	0.0064828	0.0473319
ENST00000498374.1	ATXN1	0.742853	3.99401e-05	0.00125265
ENST00000367928.4	VNN1	0.742672	0.000377136	0.00618954
ENST00000471839.1	CIZ1	0.742573	0.000415	0.00665373
ENST00000514132.1	CTNND2	0.740275	0.00241686	0.0233809
ENST00000502125.2	NR2F2-AS1	0.738368	0.000123624	0.00280669
ENST00000535533.1	AP000476.1	0.735873	0.00322473	0.028829
ENST00000543217.2	RP11-282O18.3	0.735746	4.33167e-08	1.18339e-05
ENST00000541002.2	RP11-282O18.3	0.734615	2.55253e-13	5.78697e-09
ENST00000549185.1	RP11-176H8.1	0.734361	0.00158319	0.0171994
ENST00000374392.2	NCMAP	0.734246	1.41011e-07	2.77339e-05
ENST00000299759.6	RRAD	0.73414	2.78932e-06	0.000207378
ENST00000438926.2	SLC12A3	0.733704	0.000839474	0.0109695
ENST00000592524.1	GJC1	0.733105	0.000353179	0.0058803
ENST00000374201.3	FRMPD2	0.73204	0.00630766	0.0463563
ENST00000415423.1	RP11-334J6.6	0.731688	0.00273151	0.0255377
ENST00000592209.1	AC008993.5	0.73144	0.0040464	0.0339988
ENST00000488564.1	TAX1BP1	0.73082	0.00348741	0.0304843
ENST00000535596.1	KIAA1551	0.730584	0.00203012	0.0205667
ENST00000548415.1	RP11-328J6.1	0.729698	0.00497884	0.0393486
ENST00000546251.1	PLEKHB1	0.729449	0.000160545	0.00337015
ENST00000457976.1	RP11-305L7.3	0.728129	8.86182e-07	9.53454e-05
ENST00000409594.1	ZFAND2B	0.727992	1.05166e-05	0.000500856
ENST00000541790.1	HIST1H2BJ	0.727351	0.00122288	0.0143082
ENST00000569303.1	HSD11B2	0.727276	0.000121965	0.00277889
ENST00000361648.2	ATP11C	0.726535	0.00304836	0.0276902
ENST00000389938.2	SH2D6	0.726433	4.88705e-06	0.000295735
ENST00000346057.1	EMR2	0.726372	0.00557169	0.0425686
ENST00000368057.3	SLAMF6	0.726275	0.00160907	0.0174021
ENST00000453790.1	RP11-79N23.1	0.725236	0.00423017	0.0350982
ENST00000539984.1	Z83840.1	0.724578	0.00663502	0.0481161
ENST00000381869.3	MTUS1	0.724276	0.000940453	0.0118694
ENST00000428044.1	RP11-390P2.4	0.723944	3.33036e-05	0.00110514
ENST00000553593.1	NDRG2	0.723711	0.000341579	0.0057386
ENST00000528400.1	FNTA	0.723558	0.00439181	0.036034
ENST00000334793.5	FOXD2	0.723497	3.9767e-05	0.00124967
ENST00000514042.1	CTD-2201I18.1	0.723031	1.78119e-05	0.000719073
ENST00000548978.1	LBX2-AS1	0.722169	9.2537e-07	9.80935e-05
ENST00000309180.5	GPR171	0.721976	0.000709334	0.00972919
ENST00000489793.1	MFSD6	0.721837	0.00496069	0.0392429
ENST00000491079.1	AHCYL2	0.721242	0.0064701	0.0472752
ENST00000404393.1	MPST	0.721118	3.58488e-09	2.19316e-06
ENST00000342743.5	TMEM215	0.720034	0.00321619	0.0287949
ENST00000550407.1	TARBP2	0.718092	0.00671172	0.0485288
ENST00000527110.1	RP11-3G21.1	0.717632	1.52599e-05	0.0006455
ENST00000464267.1	UROS	0.71669	0.00404964	0.0340077
ENST00000590918.1	GIPR	0.716483	1.33154e-11	5.46952e-08
ENST00000584180.1	CD68	0.715822	0.00119206	0.0140563
ENST00000527537.1	RDX	0.7144	0.00293548	0.0269264
ENST00000448712.2	PHF15	0.713511	0.000865956	0.0111996
ENST00000355636.6	PMFBP1	0.713371	0.00584193	0.043999
ENST00000570233.1	MT1M	0.713281	0.000295151	0.00517798
ENST00000549356.1	CRY1	0.713231	0.00110585	0.0133117
ENST00000462152.1	ST3GAL6	0.713051	0.00400505	0.0337466
ENST00000445504.2	IGF2-AS	0.713031	0.00134099	0.0152782
ENST00000409497.1	SCRN1	0.71266	4.51395e-05	0.00136367
ENST00000371201.3	C1orf87	0.712394	0.000524224	0.00783339
ENST00000472983.1	YIPF1	0.711775	0.00655629	0.0477079
ENST00000342711.5	CDC42BPG	0.711299	7.91727e-07	8.85802e-05
ENST00000548870.1	SLC38A2	0.710112	0.00143423	0.0159998
ENST00000466757.2	CDH23	0.710103	2.20238e-07	3.79202e-05
ENST00000263255.6	SLC25A17	0.70972	0.0033444	0.0295867
ENST00000495892.1	MX2	0.709023	0.00578525	0.0437124
ENST00000383898.1	RNU6-1	0.708933	0.00514527	0.0402656
ENST00000384205.1	U6	0.708933	0.00514527	0.0402656
ENST00000551374.1	SLC38A2	0.708759	0.000948275	0.0119485
ENST00000551354.1	DCN	0.708188	1.94841e-05	0.000766143
ENST00000357250.6	COL9A1	0.707994	0.000255585	0.00468197
ENST00000515490.1	PET112	0.707488	0.00079953	0.0105967
ENST00000466874.1	FOXO4	0.707362	0.000202519	0.0039654
ENST00000384238.1	U6	0.707289	0.00519982	0.0405305
ENST00000384716.1	RNU6-2	0.707289	0.00519982	0.0405305
ENST00000384627.1	U6	0.707289	0.00519982	0.0405305
ENST00000384776.1	U6	0.707289	0.00519982	0.0405305
ENST00000384314.1	U6	0.707289	0.00519982	0.0405305
ENST00000480516.1	FAM23B	0.706964	0.0029427	0.0269728
ENST00000590498.1	TUBD1	0.706748	0.0064436	0.0471193
ENST00000304905.5	SLFN12	0.706567	0.00121704	0.0142685
ENST00000430930.1	TNS1	0.706208	0.00694522	0.0497109
ENST00000314235.5	KCNMB3	0.705671	0.00591275	0.0443668
ENST00000370449.4	ABCC2	0.705455	3.88448e-09	2.31489e-06
ENST00000563342.1	RP11-298D21.2	0.705259	0.000120431	0.00275212
ENST00000474875.1	TOR1AIP1	0.705182	0.00357497	0.0310681
ENST00000448073.2	GRIA1	0.705011	0.000661186	0.0092525
ENST00000310645.5	COL6A2	0.704428	2.43414e-07	4.06923e-05
ENST00000472716.1	ZCWPW1	0.704299	0.00390331	0.0331272
ENST00000514300.1	QDPR	0.704119	6.02512e-06	0.000342381
ENST00000539553.1	SLC4A11	0.703793	3.71273e-05	0.00119546
ENST00000369119.3	ANP32E	0.702633	0.000918042	0.011675
ENST00000318469.2	GAPT	0.702534	1.15605e-05	0.000535607
ENST00000482886.1	CFB	0.70241	0.00133116	0.0152041
ENST00000584919.1	RP11-41O4.1	0.702047	2.84403e-07	4.56851e-05
ENST00000455656.1	TMEM56	0.701217	0.00507137	0.0398581
ENST00000405547.3	SNED1	0.70047	0.0032099	0.0287551
ENST00000005558.4	IFRD1	0.70028	0.0015812	0.0171892
ENST00000368890.4	PIP5K1A	0.700114	0.00592625	0.0444507
ENST00000524319.1	ANKRD46	0.699929	0.006039	0.0449883
ENST00000590157.1	ZNF532	0.699417	0.000506623	0.00765392
ENST00000471351.2	GLRA1	0.699211	0.000175565	0.00358787
ENST00000503748.1	MYOT	0.698544	9.48368e-13	1.10513e-08
ENST00000591246.1	AC004528.3	0.698152	0.00575388	0.0435412
ENST00000472361.1	STAG3L4	0.69796	0.000415023	0.00665373
ENST00000554614.1	RP4-647C14.2	0.69755	4.87631e-06	0.000295735
ENST00000548594.1	RP11-328J6.1	0.697486	0.000700646	0.00964441
ENST00000589748.1	AC004528.5	0.697479	0.00578744	0.0437203
ENST00000376550.3	XYLT2	0.697076	4.52563e-06	0.000280904
ENST00000442673.1	RP13-15E13.1	0.696753	3.96804e-06	0.000257553
ENST00000247182.5	SIX1	0.695711	3.61232e-07	5.25248e-05
ENST00000459888.1	ACOX2	0.695703	0.00328751	0.0292273
ENST00000588885.1	RFX1	0.695638	0.000956318	0.0120222
ENST00000472028.1	KCNAB1	0.695333	0.00464699	0.0374937
ENST00000422426.1	APOL3	0.695096	7.47914e-05	0.00194663
ENST00000562276.1	RP11-554A11.4	0.694761	4.71077e-05	0.00140693
ENST00000456100.1	AL163953.3	0.693771	0.00203546	0.0206002
ENST00000534080.1	SERHL2	0.692768	3.74532e-05	0.00120259
ENST00000479108.1	ACAP3	0.691986	0.00031764	0.00545519
ENST00000305286.3	EFCAB3	0.6918	0.000324536	0.00554053
ENST00000511480.1	N4BP2	0.69177	0.000734291	0.00996674
ENST00000481395.2	SH2D6	0.691765	0.000104833	0.00248247
ENST00000375534.3	MFAP2	0.691638	0.000386983	0.00630438
ENST00000300862.3	HIF3A	0.691591	0.000386045	0.0062929
ENST00000523449.1	HNRNPH1	0.691466	0.0062174	0.0459041
ENST00000551733.1	AQP6	0.690759	1.61083e-05	0.00066876
ENST00000466769.2	Metazoa_SRP	0.690571	0.00022981	0.00435447
ENST00000409699.2	MEGF11	0.690049	0.000243361	0.00454079
ENST00000536789.1	A2ML1	0.689913	0.000717264	0.00979881
ENST00000498460.1	RNF8	0.689499	0.000507489	0.00766097
ENST00000429084.1	AP4M1	0.689309	0.00464969	0.0375024
ENST00000524494.1	AK5	0.688627	0.00551791	0.0422672
ENST00000513598.1	CTNND2	0.687797	0.000855143	0.0110934
ENST00000359156.4	CD163	0.687387	0.000421005	0.006715
ENST00000530920.1	TNKS1BP1	0.686524	1.16083e-08	5.04686e-06
ENST00000353507.5	DDX4	0.685873	0.00552555	0.0422976
ENST00000548503.1	TBX3	0.685618	0.000119837	0.00274291
ENST00000532381.1	PPFIBP2	0.685532	0.00161042	0.0174113
ENST00000508090.1	MGAT1	0.685086	0.00687326	0.0493063
ENST00000579713.1	RP11-403A21.2	0.684659	0.00178991	0.0188023
ENST00000547824.1	RP11-328C8.4	0.684392	0.00114583	0.0136695
ENST00000520249.1	SLC26A7	0.683298	0.000117671	0.002703
ENST00000576617.1	CLEC10A	0.6829	0.00603188	0.0449459
ENST00000512200.1	RP11-757G1.6	0.681713	2.39989e-06	0.000189837
ENST00000498445.1	SLC25A27	0.681602	0.00065066	0.00914973
ENST00000523652.1	ST18	0.68105	0.0010969	0.0132424
ENST00000300433.3	TMEM92	0.680448	0.000475784	0.00732953
ENST00000539728.1	ATP1B3	0.680402	0.00153325	0.0168141
ENST00000591135.1	ETV2	0.680128	0.00322376	0.0288273
ENST00000525594.1	RP11-91P24.7	0.679617	6.26828e-05	0.0017169
ENST00000339223.3	FPR3	0.679216	6.92709e-05	0.00184638
ENST00000419155.1	PHF19	0.679064	0.00615454	0.0455775
ENST00000441931.1	AGBL5	0.678299	0.00172061	0.0182763
ENST00000460314.1	TRAF3IP3	0.678149	5.16478e-05	0.00149629
ENST00000581687.1	RBBP8	0.678072	0.00508966	0.0399555
ENST00000342066.3	SAMD11	0.677763	0.00250529	0.023988
ENST00000376447.3	RASEF	0.676841	2.85104e-05	0.000995786
ENST00000398178.3	TRDN	0.676752	1.71682e-05	0.000700496
ENST00000381489.4	C10orf108	0.676006	0.000308837	0.00533739
ENST00000428914.2	LINC00310	0.675914	2.38352e-06	0.000189063
ENST00000424965.1	SHISA5	0.675878	0.00186576	0.019357
ENST00000438047.1	AC011899.9	0.675748	0.000209659	0.00406026
ENST00000417189.1	NRP2	0.675708	0.00253762	0.0242018
ENST00000361713.1	ANKRD30A	0.675669	0.00615568	0.045583
ENST00000244534.5	HIST1H1D	0.674933	0.00417041	0.0347479
ENST00000308059.6	DLEC1	0.67445	0.00309649	0.0280229
ENST00000537046.2	KLC1	0.674421	3.2304e-11	1.03207e-07
ENST00000479117.1	AGPAT3	0.673523	0.00118658	0.0140088
ENST00000470494.1	CDH23	0.673244	5.96502e-06	0.000340142
ENST00000545885.1	AC084018.1	0.67282	0.00236368	0.0230271
ENST00000428336.1	TSPO	0.672383	0.00212379	0.0212666
ENST00000396237.3	TMC1	0.671165	0.0029441	0.0269813
ENST00000409765.1	CCDC126	0.671105	0.00182931	0.019082
ENST00000428014.1	SMC1A	0.67081	0.00589686	0.0442851
ENST00000416415.1	SMYD2	0.670688	0.00231446	0.0226513
ENST00000379604.2	TFAP2A	0.670216	0.00185664	0.0192908
ENST00000295683.2	CXCR1	0.670104	0.00410535	0.0343351
ENST00000416718.2	RP5-857K21.11	0.667968	0.00312516	0.0282183
ENST00000420592.1	ZNF577	0.667729	0.00222816	0.0220033
ENST00000420902.1	RP1-29C18.8	0.667279	0.000195621	0.00386521
ENST00000525643.2	IL32	0.666415	0.00695391	0.0497539
ENST00000523906.1	AGPAT6	0.665053	0.000238304	0.00447705
ENST00000581726.1	RP11-112H10.6	0.664581	0.00367794	0.0317272
ENST00000535387.1	NOL8	0.664221	0.000582771	0.00844964
ENST00000581075.1	MYOM1	0.664214	0.00662895	0.0480906
ENST00000424767.2	SLC5A11	0.664016	0.000614515	0.00877063
ENST00000421977.3	RASL12	0.663076	0.00321033	0.0287567
ENST00000517791.1	CD74	0.662966	2.52406e-05	0.000918687
ENST00000467591.1	GSTP1	0.662692	0.000434817	0.00686014
ENST00000578209.1	MPRIP	0.66269	0.00247819	0.0237931
ENST00000359527.5	MBIP	0.662318	0.000189727	0.00378512
ENST00000376528.4	ARMC3	0.660497	8.65498e-06	0.000440466
ENST00000589997.1	ST6GALNAC2	0.660189	5.83849e-05	0.0016316
ENST00000405854.1	C22orf34	0.660072	1.51861e-08	6.00216e-06
ENST00000448083.2	FOSL1	0.659749	0.000748044	0.010097
ENST00000399793.2	FAM134B	0.659478	0.00346418	0.0303406
ENST00000479933.2	TNFRSF8	0.65875	0.00282064	0.0261562
ENST00000483390.2	WASH4P	0.658545	0.000893981	0.0114653
ENST00000479447.1	ELMO1	0.658206	0.000449003	0.00701755
ENST00000462275.1	TBXAS1	0.657968	0.00189784	0.0195802
ENST00000239165.7	HOXB7	0.656727	0.000610227	0.00873008
ENST00000515838.2	RBM4	0.654981	0.00341626	0.0300385
ENST00000522973.1	GS1-39E22.2	0.654854	1.53858e-05	0.000648678
ENST00000479529.2	CCDC17	0.65476	0.000154467	0.00329001
ENST00000318390.6	SHF	0.653125	0.000233981	0.00441268
ENST00000589168.1	SYNGR2	0.652269	7.75679e-06	0.000408492
ENST00000473240.1	GCA	0.652018	0.00374054	0.0321068
ENST00000544532.1	PLEKHB1	0.651623	0.00461742	0.0373364
ENST00000512859.1	CTD-2249K22.1	0.651555	0.000157884	0.00333499
ENST00000586761.1	RP4-657D16.3	0.651353	5.73915e-05	0.00161391
ENST00000425121.1	RABL6	0.651213	0.00359419	0.0311966
ENST00000259951.7	HLA-F	0.650966	0.00106576	0.0129631
ENST00000546910.1	CLEC5A	0.650212	6.70068e-05	0.00180024
ENST00000561610.1	PPP4C	0.649987	0.0031517	0.0283862
ENST00000374751.3	CUL2	0.649613	0.00239373	0.0232314
ENST00000409061.1	ANKRD61	0.649497	0.000575196	0.0083742
ENST00000263181.6	KIF18A	0.649335	0.00064361	0.00907834
ENST00000562503.1	KIFC3	0.649245	0.000747046	0.0100882
ENST00000460517.1	WWTR1	0.649214	0.00545581	0.0419088
ENST00000524824.1	RP11-326C3.12	0.64761	0.000336912	0.00568264
ENST00000419197.2	PAFAH1B2	0.647329	0.000925591	0.0117334
ENST00000264260.2	IL18RAP	0.647016	0.00395581	0.0334321
ENST00000462493.1	FAM65C	0.646399	0.000116466	0.00268132
ENST00000319441.4	PCK1	0.646276	8.13813e-07	8.98279e-05
ENST00000564216.1	CSK	0.646139	0.00653768	0.0476027
ENST00000559238.1	DNAJC17	0.645989	0.00614843	0.045544
ENST00000531283.1	PRCP	0.645825	0.000141608	0.0030964
ENST00000573189.1	ATP5A1P3	0.645261	2.01142e-06	0.000168399
ENST00000505327.1	FRG1	0.644751	0.00336258	0.0297041
ENST00000380152.3	BRCA2	0.644635	0.00110719	0.0133232
ENST00000449169.1	RP5-1074L1.1	0.644407	2.95627e-05	0.00102229
ENST00000576263.1	RUNX2	0.643436	0.00120907	0.0141957
ENST00000315520.5	AQP6	0.642789	4.02838e-06	0.000260294
ENST00000411904.1	RP11-251M1.1	0.642769	5.64032e-07	7.05899e-05
ENST00000302217.5	MAP4K4	0.642592	4.81072e-06	0.000293064
ENST00000567860.1	RP11-298D21.1	0.642246	1.64947e-05	0.000679249
ENST00000459704.1	SLC17A9	0.641091	0.00687559	0.04932
ENST00000357410.3	EYA2	0.640951	0.00584913	0.044036
ENST00000478458.2	Metazoa_SRP	0.640348	0.000107501	0.00253496
ENST00000499003.3	FOXD1	0.640065	8.90512e-05	0.00220168
ENST00000469327.1	ATPAF2	0.640062	0.00141092	0.0158165
ENST00000500853.1	RP11-1149O23.3	0.63913	4.09647e-05	0.00127339
ENST00000367748.1	IL20RA	0.639058	0.000169959	0.00350759
ENST00000555836.1	KLC1	0.639019	0.000453189	0.00707047
ENST00000526691.1	TXNRD1	0.638961	0.00190739	0.0196593
ENST00000419548.1	SIGLEC1	0.638907	0.000262366	0.00476338
ENST00000505745.1	OSTC	0.638611	0.00533394	0.0412731
ENST00000538948.1	PIEZO2	0.638575	5.79804e-08	1.46563e-05
ENST00000475205.1	CCT8	0.638493	0.00290332	0.0267141
ENST00000264468.5	CD86	0.637893	7.39733e-05	0.00193185
ENST00000261195.2	GYS2	0.637696	6.33427e-07	7.6688e-05
ENST00000538580.1	SLC6A12	0.63749	1.27854e-09	1.07337e-06
ENST00000561507.1	RP11-1024P17.1	0.63738	1.05956e-05	0.000503576
ENST00000518160.1	FCHSD1	0.637365	0.00280405	0.0260369
ENST00000497899.1	ENAH	0.635718	0.00307011	0.0278415
ENST00000444034.1	MED12	0.635389	0.00137229	0.0155135
ENST00000525990.1	SSBP3	0.634865	0.000728036	0.00990128
ENST00000462910.1	INTS7	0.634209	0.00612547	0.0454061
ENST00000470884.1	C10orf128	0.634029	0.0023032	0.0225641
ENST00000436015.2	KIAA2026	0.633316	1.07454e-06	0.000108126
ENST00000477251.1	AZGP1	0.633238	5.83787e-10	6.26964e-07
ENST00000472587.1	ABCG1	0.633211	0.00126583	0.0146674
ENST00000482397.1	GRB10	0.632889	0.00154336	0.0168944
ENST00000327979.2	FAM65C	0.63287	1.04365e-10	1.90532e-07
ENST00000567942.1	RP11-152P23.2	0.632801	0.0024617	0.0236951
ENST00000370848.4	SS18L1	0.632689	0.0040561	0.0340396
ENST00000388975.3	2022-09-14	0.632342	0.00357736	0.031081
ENST00000589036.1	JUP	0.631994	0.00121214	0.0142274
ENST00000447324.1	MOBP	0.631914	0.00220106	0.021803
ENST00000484939.1	SPATA1	0.631508	0.00653333	0.047583
ENST00000407121.1	RP1-199J3.5	0.631283	2.02718e-06	0.000169321
ENST00000579059.1	ISYNA1	0.630968	9.95534e-06	0.000483128
ENST00000481570.1	COL1A2	0.630453	3.57765e-07	5.23116e-05
ENST00000462976.1	CDK18	0.630337	7.3452e-06	0.000392088
ENST00000519868.1	DOCK2	0.630251	4.02784e-05	0.00125921
ENST00000333480.2	MAFA	0.630145	4.94759e-06	0.000297619
ENST00000303469.2	METTL18	0.629571	0.00165588	0.0177676
ENST00000422835.2	SPATA5	0.628812	0.00179423	0.0188345
ENST00000403975.1	HORMAD2	0.628727	0.00313038	0.0282518
ENST00000491326.1	SYTL4	0.628154	0.0001042	0.0024703
ENST00000375926.1	ARGLU1	0.627987	0.00373422	0.0320659
ENST00000523120.1	ANGPT2	0.627914	0.000155623	0.00330703
ENST00000495727.1	RC3H2	0.627629	0.00574609	0.0435149
ENST00000525028.1	PIDD	0.626156	7.91929e-06	0.000414017
ENST00000538955.1	TMPRSS5	0.62563	0.00186669	0.0193617
ENST00000538930.1	NLRC5	0.625174	0.0069188	0.0495669
ENST00000582951.1	CUEDC1	0.624811	0.000289112	0.00510472
ENST00000398809.4	CDH23	0.624669	1.05057e-06	0.000106709
ENST00000431298.1	RPL7L1P9	0.624608	0.00597144	0.0446616
ENST00000470819.2	CDKN2A	0.624149	0.00487685	0.0387781
ENST00000510615.1	GAB1	0.62381	0.0020841	0.0209622
ENST00000250373.4	NFATC4	0.623632	1.11435e-05	0.000521958
ENST00000433578.1	FAM131A	0.623183	0.00493705	0.0391178
ENST00000336169.3	RGN	0.622141	7.07749e-05	0.00187346
ENST00000482129.1	FAM65C	0.621757	2.72102e-09	1.76812e-06
ENST00000446903.1	TNS1	0.621542	0.00154815	0.0169339
ENST00000476590.1	CD55	0.620954	8.81998e-06	0.000446099
ENST00000555846.1	SOCS4	0.620788	0.00223973	0.0220947
ENST00000300481.9	TRPM2	0.620735	9.71021e-07	0.000101529
ENST00000409111.1	HECW2	0.620712	0.00021482	0.00413751
ENST00000569425.1	RP11-504A18.1	0.620599	0.00100005	0.0123891
ENST00000581581.1	SLC39A11	0.61971	0.00651663	0.0474982
ENST00000468459.1	COL16A1	0.619431	0.00093913	0.0118567
ENST00000347898.3	SLC5A11	0.619183	1.97689e-07	3.53195e-05
ENST00000420868.2	PLTP	0.619165	5.89236e-05	0.00164072
ENST00000400248.1	DEPDC5	0.619019	0.00523929	0.0407353
ENST00000446966.1	TTN	0.618867	0.00161275	0.0174284
ENST00000312156.4	NFE2	0.617548	0.00576226	0.0435817
ENST00000356207.5	FGFR1	0.616789	0.00156287	0.0170366
ENST00000398792.3	CDH23	0.616357	0.000269043	0.00485395
ENST00000413238.1	AC004863.6	0.615825	2.08008e-05	0.000800721
ENST00000560246.1	FAM227B	0.615474	0.00016878	0.00348826
ENST00000488306.1	RPS11P6	0.615335	0.00626915	0.0461529
ENST00000432306.1	VTI1A	0.614847	0.000277074	0.0049561
ENST00000265598.3	LAMP3	0.614752	0.00165025	0.0177171
ENST00000548382.1	RP11-161H23.11	0.614604	0.00236983	0.0230734
ENST00000549472.1	ERBB3	0.614599	2.2196e-05	0.000839257
ENST00000415481.1	RP11-206L10.13	0.613199	0.00286508	0.0264723
ENST00000552054.1	TBX3	0.61313	1.62784e-05	0.00067275
ENST00000394981.1	MMRN1	0.612978	0.0049418	0.0391474
ENST00000512693.1	CTD-2587M2.1	0.612878	7.60543e-06	0.000401994
ENST00000529122.2	PABPC4L	0.612859	0.000125112	0.00282928
ENST00000421491.3	PABPC4L	0.612859	0.000125112	0.00282928
ENST00000526721.1	OR7E14P	0.612588	6.74313e-08	1.64314e-05
ENST00000531926.1	SERGEF	0.612284	0.0037206	0.0319968
ENST00000420272.2	AC114730.3	0.611975	0.00330331	0.0293246
ENST00000306507.5	FOXD4L1	0.611836	1.65785e-06	0.0001479
ENST00000559096.1	ZFYVE19	0.611832	9.59181e-07	0.000100565
ENST00000588832.1	ZSCAN30	0.611684	0.00135516	0.0153879
ENST00000491876.1	C4A	0.611676	0.00481039	0.0384214
ENST00000463249.1	C4B	0.611676	0.00481039	0.0384214
ENST00000555253.1	PGF	0.611595	1.82519e-05	0.000731699
ENST00000488662.1	RPS3P7	0.611591	0.00136497	0.0154626
ENST00000447488.1	AC073254.1	0.611526	0.00153194	0.016803
ENST00000380056.3	SLC4A11	0.611292	1.98276e-06	0.000166778
ENST00000505112.1	CTC-820M8.1	0.610908	0.00153895	0.0168638
ENST00000473443.1	PLCD4	0.610866	0.00242332	0.0234312
ENST00000344861.5	ZDHHC7	0.610741	0.00685419	0.0492125
ENST00000518950.1	C5orf45	0.610659	0.00151644	0.0166819
ENST00000259486.6	ENPP2	0.609832	0.000188535	0.00377186
ENST00000370291.2	CSAG1	0.60981	0.0049723	0.0393087
ENST00000537475.1	A2ML1	0.609334	5.88725e-10	6.26964e-07
ENST00000512276.1	ZBTB38	0.60905	0.00700162	0.0499746
ENST00000466855.1	FASTK	0.608683	0.00621524	0.0458918
ENST00000547459.1	TWF1	0.608613	0.00487251	0.0387646
ENST00000367036.3	CD34	0.608471	0.001205	0.014171
ENST00000335108.2	C17orf82	0.607752	4.16845e-05	0.0012888
ENST00000522301.1	ENO3	0.607691	6.33797e-05	0.00173109
ENST00000447110.1	PIK3R5	0.607619	0.00209822	0.0210707
ENST00000566733.1	RP1-140K8.5	0.607181	0.000516662	0.00775658
ENST00000397241.1	TTLL3	0.607099	0.000129317	0.00290213
ENST00000473420.1	CTDSP1	0.606353	0.00609883	0.0452744
ENST00000538272.1	SLC6A12	0.606334	0.00294691	0.0269921
ENST00000545507.2	BSG	0.606215	5.5336e-05	0.00157415
ENST00000477064.1	ITGA8	0.606134	7.93851e-05	0.00202584
ENST00000505976.1	OTUD4	0.60606	0.00482115	0.0384859
ENST00000588672.1	RP11-691H4.1	0.606044	0.000498515	0.00757782
ENST00000480653.1	AHCY	0.605971	0.0053244	0.0412243
ENST00000341372.2	TPM3	0.605537	0.000378388	0.00619998
ENST00000264952.2	GRK7	0.60533	0.000135256	0.00300087
ENST00000434682.2	ING2	0.605305	0.00529144	0.041041
ENST00000252898.7	TNNI2	0.604968	0.000218115	0.00418877
ENST00000507105.1	FAT1	0.604835	0.00604721	0.0450269
ENST00000456466.1	RNF213	0.604699	0.0055364	0.0423666
ENST00000424809.2	ARHGAP9	0.604573	9.39969e-08	2.07506e-05
ENST00000416503.2	CBWD2	0.604409	0.00139193	0.0156677
ENST00000308941.5	PHYHD1	0.604183	1.68854e-05	0.000691374
ENST00000558085.1	TPTEP1	0.604055	8.85805e-06	0.000447042
ENST00000543402.1	NLRC5	0.603909	0.00486	0.038694
ENST00000501016.2	KB-1208A12.3	0.603709	0.00429487	0.0354586
ENST00000491176.1	C6orf118	0.603214	0.00222302	0.0219659
ENST00000484909.1	RASGRP3	0.602849	4.75515e-05	0.00141551
ENST00000289081.3	FANCC	0.602738	2.3243e-06	0.000185904
ENST00000563110.1	ARHGAP11B	0.602701	1.08501e-06	0.000108894
ENST00000356728.6	RORC	0.602461	0.00237236	0.0230908
ENST00000539732.1	TMPRSS5	0.601419	0.00394409	0.0333576
ENST00000358662.4	SP110	0.60136	0.000824379	0.0108373
ENST00000573057.1	FXR2	0.601324	0.00161609	0.0174563
ENST00000296029.3	PF4	0.601076	0.00515343	0.0402938
ENST00000483362.1	ADAM33	0.599681	1.56702e-09	1.23446e-06
ENST00000564729.1	GPR56	0.598813	1.51046e-05	0.000641009
ENST00000367025.3	TRAF3IP3	0.598489	0.00568025	0.0431629
ENST00000397854.3	ITGB2	0.598397	0.00172642	0.0183177
ENST00000356606.4	GPR64	0.597585	0.00538552	0.0415577
ENST00000422713.1	TTC38	0.597489	0.00542781	0.0417774
ENST00000380766.2	OCLN	0.597188	0.00417459	0.0347777
ENST00000252594.6	NSUN5	0.597159	0.000167154	0.00346713
ENST00000296873.7	2022-09-08	0.597023	0.000154711	0.00329248
ENST00000299275.6	PLEKHA5	0.595619	0.000226307	0.00430581
ENST00000417705.1	RP11-54O7.3	0.595049	2.57052e-05	0.000928835
ENST00000467525.1	FCGR2A	0.594435	0.00109239	0.0132004
ENST00000341582.6	CFLAR	0.594065	0.00541987	0.0417275
ENST00000004531.10	SLC7A2	0.593995	6.25836e-05	0.00171495
ENST00000444619.1	ATG7	0.593737	0.000556968	0.00818236
ENST00000334686.6	PLCH1	0.593657	4.62329e-05	0.00138809
ENST00000492986.1	PES1	0.593525	0.000611908	0.00874718
ENST00000430694.1	IGKJ5	0.592639	0.004066	0.0341028
ENST00000479330.1	ADAM33	0.592311	6.45175e-07	7.77828e-05
ENST00000458636.1	EYA2	0.591891	0.00646618	0.0472646
ENST00000381359.1	SERF2	0.591606	3.29466e-07	4.94694e-05
ENST00000222982.4	CYP3A5	0.591432	0.00230295	0.0225636
ENST00000354476.3	LTBP1	0.591369	0.00647356	0.0472854
ENST00000371501.4	MYOF	0.591365	0.000334059	0.00565109
ENST00000480179.1	PKNOX1	0.591212	0.0012355	0.0144157
ENST00000264692.4	F11	0.591094	0.00608096	0.0451902
ENST00000550787.1	TMEM19	0.591012	0.0011835	0.0139886
ENST00000468734.1	KLHL6	0.590795	0.0055198	0.0422761
ENST00000543426.1	GLI1	0.589489	1.02499e-06	0.00010479
ENST00000468399.1	DISC1	0.589368	0.000144652	0.0031468
ENST00000511254.1	MYOT	0.589244	0.00170613	0.0181678
ENST00000566974.1	RP11-6O2.4	0.5891	0.0040895	0.0342474
ENST00000504787.1	NPNT	0.588817	2.31864e-12	1.77785e-08
ENST00000469018.1	GGT7	0.588399	3.63908e-05	0.00117835
ENST00000466136.1	RPS23P6	0.588259	0.000502441	0.00761675
ENST00000288304.5	DSCR3	0.587835	0.00680958	0.049004
ENST00000539846.1	TEAD2	0.587758	0.00101295	0.0125039
ENST00000322272.7	TNFSF12	0.586626	3.0189e-13	5.78697e-09
ENST00000368099.4	CCDC19	0.586505	0.000410953	0.00659768
ENST00000560271.1	PCSK6	0.586314	0.00118353	0.0139886
ENST00000494189.1	PPP1R1C	0.58609	3.27163e-05	0.00109449
ENST00000317060.2	DAND5	0.585808	0.000174563	0.00357375
ENST00000468343.1	TMC4	0.584915	0.000201465	0.00395183
ENST00000579151.1	PIEZO2	0.584661	0.000575727	0.00837665
ENST00000447370.2	SIGLEC11	0.584195	0.00238738	0.0231835
ENST00000396194.2	GEM	0.584188	2.68477e-05	0.000957186
ENST00000514205.1	SPAG9	0.584176	0.00218297	0.0216668
ENST00000504476.1	NFASC	0.584163	0.00544113	0.0418463
ENST00000539839.1	FZD10	0.58387	0.000131211	0.00293489
ENST00000398399.2	VGLL3	0.583652	3.00955e-05	0.0010345
ENST00000506030.1	ERBB2IP	0.583293	7.55932e-05	0.00196092
ENST00000487241.1	TRIM5	0.582926	0.00185106	0.0192495
ENST00000585862.1	ZNF420	0.582913	0.000108418	0.00254952
ENST00000423292.2	PRSS45	0.582623	0.00107134	0.0130157
ENST00000380672.3	BNC2	0.58231	2.02558e-05	0.000786272
ENST00000541107.1	FHL5	0.581731	7.96105e-05	0.00202985
ENST00000320370.7	SSFA2	0.581627	0.000265645	0.00481379
ENST00000381311.5	CAMTA2	0.581563	0.00157735	0.0171522
ENST00000489812.1	MICALL1	0.580765	0.00151846	0.016697
ENST00000581960.1	YES1	0.580433	0.00276067	0.0257224
ENST00000498140.1	UPB1	0.580431	0.000283827	0.00504587
ENST00000380753.4	AKR1C2	0.580322	9.61417e-05	0.00232697
ENST00000442539.1	AC093415.4	0.580121	8.33127e-05	0.00209539
ENST00000441209.2	PDE2A	-0.580129	5.14806e-05	0.00149258
ENST00000448833.1	VPS41	-0.58024	6.03227e-05	0.001669
ENST00000371819.1	ELAVL4	-0.580285	0.00507309	0.0398662
ENST00000485326.2	FOXP1	-0.580412	0.00391621	0.0332041
ENST00000439495.1	ALS2	-0.580412	0.00588565	0.0442241
ENST00000457679.2	ALS2	-0.580412	0.00588565	0.0442241
ENST00000472897.1	RBM3	-0.580601	0.000498448	0.00757782
ENST00000576266.1	ROCK1P1	-0.580672	0.00331128	0.0293795
ENST00000541590.1	ESYT1	-0.580779	4.96732e-05	0.00145502
ENST00000330180.2	HIST1H2AK	-0.58085	0.00281284	0.0261028
ENST00000375514.5	SLC4A10	-0.581076	0.000536187	0.00795941
ENST00000358062.2	DMD	-0.581376	0.00191713	0.0197297
ENST00000448840.2	AL132709.1	-0.581392	0.000192629	0.00382281
ENST00000509478.1	FAM13A	-0.581477	0.000266068	0.00481993
ENST00000433130.2	RASAL2	-0.581568	1.3868e-05	0.000605205
ENST00000317446.2	MAMDC4	-0.58173	0.000575189	0.0083742
ENST00000341435.5	NEK10	-0.581849	0.000119812	0.00274286
ENST00000465510.1	WDR52	-0.582162	0.00696818	0.0498163
ENST00000577390.1	CDH8	-0.582165	9.24105e-06	0.000459536
ENST00000589115.1	GPX4	-0.582322	1.67095e-08	6.44913e-06
ENST00000328333.8	COL7A1	-0.582329	9.43522e-05	0.00229476
ENST00000437079.3	VPS8	-0.582609	3.24129e-05	0.00108687
ENST00000419838.2	PRKCZ	-0.582816	0.00127247	0.0147251
ENST00000487869.1	WRB	-0.582907	0.00590195	0.0443205
ENST00000447367.2	KCNIP4	-0.583127	0.00262635	0.0247984
ENST00000404169.3	CAMKK2	-0.583326	1.6209e-05	0.00067054
ENST00000504188.1	PAICS	-0.583491	0.00226039	0.022247
ENST00000563517.1	TUBGCP4	-0.583624	0.00695524	0.0497548
ENST00000583897.1	C17orf101	-0.584304	0.00398933	0.0336511
ENST00000498746.1	EIF4A2	-0.584504	0.0013391	0.0152658
ENST00000344191.4	MLLT4	-0.584567	4.15661e-06	0.000266931
ENST00000352831.6	PDE4A	-0.584567	0.000110913	0.00259019
ENST00000439518.1	NCKIPSD	-0.584647	0.000259447	0.00472906
ENST00000545865.1	C17orf70	-0.584947	8.79224e-05	0.0021841
ENST00000397346.3	RP5-944M2.3	-0.584988	6.84829e-06	0.000374183
ENST00000290866.4	ACE	-0.585037	1.97309e-06	0.000166375
ENST00000530184.1	FPGT-TNNI3K	-0.585042	0.00364993	0.0315565
ENST00000552275.1	ATP2B1	-0.585127	7.57988e-05	0.00196363
ENST00000263915.3	GRB14	-0.585202	0.00112619	0.0134855
ENST00000497698.1	EFEMP1	-0.58542	0.00615437	0.0455775
ENST00000523217.1	GABRA6	-0.585539	0.00446905	0.0364639
ENST00000510069.1	ATP13A2	-0.585586	6.81941e-07	8.06928e-05
ENST00000441825.2	FGF13	-0.585984	0.000520281	0.00779248
ENST00000541409.1	ARMCX5	-0.586148	0.000331815	0.00562732
ENST00000564897.1	RP11-483E23.2	-0.586702	0.000496036	0.00755747
ENST00000456367.1	PCDH9	-0.586932	0.000721729	0.00984344
ENST00000465147.1	SEMA5B	-0.58694	0.00165854	0.0177879
ENST00000475589.1	CKMT1B	-0.587093	0.00126394	0.014656
ENST00000418034.1	MTHFR	-0.587651	1.71906e-07	3.19415e-05
ENST00000577729.1	2022-09-04	-0.587865	2.51287e-06	0.000195729
ENST00000439399.2	SNAP91	-0.58849	0.000179027	0.0036373
ENST00000405260.1	PASK	-0.588515	0.00357723	0.031081
ENST00000590690.1	ARSG	-0.588718	0.000547544	0.00808097
ENST00000379310.3	VWA8	-0.588877	0.000196191	0.0038738
ENST00000560205.1	NIPA2	-0.589041	0.000103357	0.00245916
ENST00000564406.1	DET1	-0.589174	0.00533051	0.0412604
ENST00000533390.1	RP11-627G23.1	-0.59076	0.000426442	0.00676905
ENST00000497134.1	ADAM17	-0.590888	4.59155e-06	0.000284079
ENST00000512055.1	CPNE4	-0.590925	0.000653262	0.00917287
ENST00000483749.1	EXOG	-0.590928	0.000240566	0.00450556
ENST00000568994.1	CPEB1	-0.591156	3.84337e-06	0.000253064
ENST00000509473.1	RP11-807H7.1	-0.591368	4.08813e-05	0.00127183
ENST00000373981.1	ZMYM3	-0.591417	0.000426066	0.0067667
ENST00000370889.2	FPGT-TNNI3K	-0.591533	2.52555e-05	0.000918936
ENST00000285273.4	CA10	-0.591542	2.99563e-07	4.72785e-05
ENST00000389907.3	APBB1	-0.59189	0.00299156	0.027314
ENST00000447436.1	APEH	-0.591948	0.00192448	0.0197753
ENST00000544645.1	LINC00507	-0.59214	7.76274e-06	0.000408618
ENST00000308783.5	KDM2A	-0.592471	0.000595991	0.0085833
ENST00000317020.6	KIAA0895	-0.592498	0.000223687	0.00426601
ENST00000380722.1	RP11-497E19.1	-0.592644	2.62339e-11	8.8744e-08
ENST00000569889.1	RBFOX1	-0.5927	2.0281e-05	0.000786453
ENST00000373700.4	HERC4	-0.592862	0.00141767	0.0158751
ENST00000465091.1	PALM2	-0.592922	0.000103707	0.00246461
ENST00000452392.2	XXbac-BPG246D15.9	-0.59312	0.00545509	0.0419088
ENST00000377982.4	ACTR2	-0.593375	2.70073e-06	0.000204628
ENST00000409010.1	COQ10B	-0.593415	0.00555625	0.0424771
ENST00000557239.1	WARS	-0.59342	6.31682e-06	0.000353886
ENST00000382112.3	DEPDC5	-0.593563	0.00041569	0.00666164
ENST00000489405.1	GLCCI1	-0.593596	0.000893916	0.0114653
ENST00000427590.1	ARPP21	-0.594393	0.000348799	0.0058308
ENST00000400217.1	CSNK2A1	-0.594891	7.56274e-06	0.000400289
ENST00000405333.1	ODC1	-0.59491	0.000977485	0.0122056
ENST00000520407.1	NRG1	-0.595051	0.000113651	0.00263594
ENST00000511868.1	G3BP2	-0.595171	4.58202e-05	0.00137841
ENST00000585858.1	YIPF2	-0.595249	1.45157e-05	0.000624122
ENST00000443183.1	DLG1	-0.595463	2.21043e-06	0.000179446
ENST00000334306.2	SOWAHB	-0.595507	6.66102e-08	1.62657e-05
ENST00000470243.1	SRRM1	-0.595789	0.00146581	0.0162544
ENST00000465949.1	FUBP3	-0.596093	4.58925e-05	0.00137996
ENST00000438763.2	HLA-DOB	-0.596199	0.0040211	0.0338422
ENST00000557279.1	METTL17	-0.59623	0.00499735	0.0394516
ENST00000502598.1	GRK6	-0.59654	0.000462209	0.00717325
ENST00000527086.1	CTD-2517M22.14	-0.596617	2.18939e-06	0.000178211
ENST00000488194.1	PSD	-0.596678	0.00160466	0.0173686
ENST00000498073.1	MYCBP2	-0.597188	2.34241e-05	0.000870758
ENST00000525385.1	TM7SF2	-0.597215	2.14733e-06	0.000175689
ENST00000579406.1	DNAH9	-0.597641	1.38312e-05	0.000604404
ENST00000356713.4	CNNM1	-0.597686	5.728e-06	0.000331558
ENST00000549324.1	RPH3A	-0.598223	0.000113209	0.00262939
ENST00000354611.4	TYW5	-0.598451	0.000601582	0.00863906
ENST00000592287.1	TNPO2	-0.598519	0.000618631	0.00881683
ENST00000290597.5	ALDH4A1	-0.59857	0.000707708	0.00971472
ENST00000450809.1	SNHG14	-0.598586	0.00020452	0.0039937
ENST00000547114.1	RP11-809C9.2	-0.598718	2.08881e-06	0.000173187
ENST00000379051.1	SEC61A2	-0.599574	0.00692147	0.0495779
ENST00000333244.5	AHNAK2	-0.599647	2.76666e-05	0.000975497
ENST00000566037.2	PHKB	-0.600275	0.00381355	0.0325648
ENST00000291074.5	VPS53	-0.600324	0.00101676	0.0125408
ENST00000492079.1	ITGB1BP1	-0.601176	7.67049e-09	3.77018e-06
ENST00000425905.1	RTEL1	-0.601297	0.000405192	0.0065298
ENST00000537140.1	CADM1	-0.601331	0.0042193	0.0350435
ENST00000225328.5	P2RX5	-0.601413	6.311e-05	0.00172618
ENST00000529534.1	SYTL2	-0.601453	0.00331406	0.0293996
ENST00000372071.2	OPN4	-0.601663	0.00290232	0.0267133
ENST00000536222.1	NFE2L1	-0.60172	2.46132e-06	0.000192971
ENST00000325303.8	CDK20	-0.601785	8.86063e-07	9.53454e-05
ENST00000570205.1	CPEB1	-0.602653	3.62872e-05	0.00117632
ENST00000539413.1	CIT	-0.602882	1.53595e-05	0.000647808
ENST00000457586.1	PRNP	-0.603088	0.000115924	0.00267516
ENST00000406787.3	METTL15	-0.603356	0.000599524	0.00862209
ENST00000540850.1	SAE1	-0.603645	0.00184518	0.0192092
ENST00000342380.2	ASTL	-0.603698	1.66698e-05	0.000684742
ENST00000471872.1	LRRC61	-0.603871	0.00370684	0.0319047
ENST00000498554.1	IZUMO4	-0.604064	0.000999853	0.012388
ENST00000378152.3	ARHGEF1	-0.604152	0.000681533	0.00946337
ENST00000405009.1	GNB1L	-0.604158	9.25121e-06	0.000459536
ENST00000422569.1	ASS1	-0.604225	0.00654865	0.0476704
ENST00000252998.1	C20orf151	-0.604538	0.0008296	0.0108836
ENST00000541236.1	ARF3	-0.604951	0.000215934	0.0041559
ENST00000535408.1	AMN1	-0.605492	1.07542e-05	0.000508662
ENST00000553181.1	RP11-320M2.1	-0.605701	4.59129e-05	0.00138021
ENST00000380990.1	RP11-191L9.6	-0.605898	5.57276e-07	7.0199e-05
ENST00000383131.3	B4GALT6	-0.606314	1.00665e-06	0.000103839
ENST00000361136.2	TSC22D2	-0.606386	0.000974894	0.0121811
ENST00000423133.2	CPEB1	-0.606952	2.89583e-05	0.00100715
ENST00000544237.1	KIAA1045	-0.606986	2.55056e-05	0.000925335
ENST00000582587.1	COG1	-0.607079	2.33164e-05	0.000868436
ENST00000481047.1	MDK	-0.607379	0.000299649	0.00523452
ENST00000445977.2	COPG2	-0.60765	0.00622259	0.0459277
ENST00000473939.1	ORAI2	-0.60783	0.00075802	0.0101933
ENST00000509849.1	C5orf42	-0.607943	6.56858e-06	0.000363914
ENST00000447398.1	OGDH	-0.608164	7.39129e-05	0.00193075
ENST00000330947.2	LRRC8B	-0.608233	0.000677921	0.00942421
ENST00000424447.1	SLC25A14	-0.608823	8.81136e-05	0.00218702
ENST00000333850.3	TPH2	-0.608877	0.000489043	0.0074777
ENST00000449321.1	VWA5A	-0.609116	0.000228891	0.00434709
ENST00000240306.3	DLX4	-0.609342	0.00155703	0.0169907
ENST00000566887.1	TMX3	-0.609386	5.12332e-05	0.0014884
ENST00000426197.2	C1orf226	-0.609391	0.00368374	0.0317629
ENST00000440759.1	TRO	-0.609643	0.00052298	0.00781986
ENST00000522709.1	EFR3A	-0.609744	0.000832075	0.0109016
ENST00000397809.4	CCDC41	-0.610065	0.00244278	0.0235642
ENST00000550023.1	KRR1	-0.610145	0.00231391	0.0226478
ENST00000392505.2	OSBPL6	-0.610673	0.000408876	0.00657167
ENST00000590527.1	DHRS11	-0.610681	0.00278852	0.0259357
ENST00000474359.2	SLC26A10	-0.610827	6.55796e-06	0.000363676
ENST00000532153.1	RP11-196E1.3	-0.610849	2.74327e-12	1.85766e-08
ENST00000271715.2	POGZ	-0.611171	1.62133e-05	0.00067054
ENST00000545021.1	LYSMD4	-0.611394	1.59002e-05	0.000663555
ENST00000521695.1	RALYL	-0.611718	0.000136811	0.00302428
ENST00000305494.5	TMEM135	-0.61188	0.000120629	0.00275457
ENST00000398093.3	DYNC2H1	-0.612025	0.00268389	0.0252258
ENST00000427614.1	C14orf80	-0.612171	0.00608732	0.0452224
ENST00000562792.1	TRAPPC2L	-0.6122	4.88252e-05	0.00143843
ENST00000544738.1	DDX55	-0.612415	0.00173238	0.0183556
ENST00000570879.1	GOSR2	-0.613088	0.00545404	0.0419088
ENST00000469403.1	AGRN	-0.61354	0.00095626	0.0120222
ENST00000419781.1	CCNT2	-0.613652	2.32679e-05	0.000867475
ENST00000472345.1	EXOSC1	-0.613779	0.00184734	0.0192225
ENST00000503682.1	COPS4	-0.613892	0.000303906	0.00528111
ENST00000522532.1	NDUFB9	-0.613932	0.00134749	0.0153235
ENST00000262186.5	KCNH2	-0.614086	0.000580639	0.00842572
ENST00000336505.5	SCAI	-0.614151	1.50592e-07	2.91098e-05
ENST00000288502.4	C9orf91	-0.614317	0.000338461	0.00570458
ENST00000420138.1	GPC1	-0.614414	6.1985e-05	0.00170351
ENST00000462460.1	ARHGEF2	-0.615241	0.000114043	0.00264342
ENST00000260191.2	HTR3B	-0.615469	1.41545e-07	2.77339e-05
ENST00000525786.1	CCDC82	-0.615537	2.98651e-06	0.000216578
ENST00000485637.1	ANKRD6	-0.615549	0.0025904	0.0245395
ENST00000465172.1	ATP1B3	-0.615573	1.1692e-05	0.000540065
ENST00000553290.1	ACTN1	-0.615887	6.83196e-07	8.07583e-05
ENST00000561452.1	AAGAB	-0.61606	4.48699e-05	0.00135885
ENST00000573525.1	FLYWCH1	-0.616433	0.000858623	0.0111256
ENST00000461210.1	AMT	-0.616471	4.51392e-05	0.00136367
ENST00000542664.1	HTR2A	-0.616692	8.94973e-06	0.000450878
ENST00000308388.6	GMPPB	-0.617059	0.00155225	0.0169584
ENST00000540677.1	SYT7	-0.61706	7.60065e-05	0.00196535
ENST00000450203.1	MIAT	-0.617126	0.00441424	0.0361535
ENST00000406091.3	RIMS2	-0.617735	0.00513415	0.0402061
ENST00000420508.1	KB-1592A4.15	-0.618129	6.65502e-05	0.00179089
ENST00000413453.2	CKMT1A	-0.618153	5.40693e-06	0.000317123
ENST00000368718.1	S100A5	-0.618217	0.0024128	0.0233514
ENST00000359215.1	S100A5	-0.618217	0.0024128	0.0233514
ENST00000452318.2	CGREF1	-0.61825	3.9949e-05	0.00125265
ENST00000482116.1	LMO7	-0.618473	0.00042517	0.00675912
ENST00000464154.1	ATP5F1	-0.618639	0.000499581	0.00758839
ENST00000394515.3	RNF14	-0.618949	4.49544e-05	0.00136046
ENST00000526251.1	ABCC12	-0.619211	1.80703e-06	0.000156857
ENST00000581554.1	ARL5C	-0.619281	0.000573616	0.00835996
ENST00000392912.2	HLTF	-0.619478	1.91424e-08	7.07931e-06
ENST00000542110.1	RP11-407A16.2	-0.61955	6.46602e-05	0.00175481
ENST00000573569.1	ARL16	-0.619724	8.79396e-06	0.000445371
ENST00000563910.1	NRG4	-0.61987	0.0068937	0.0494129
ENST00000506107.1	AMOTL2	-0.620198	0.00537925	0.0415315
ENST00000544930.1	KIAA0528	-0.620202	0.000247672	0.00459674
ENST00000545552.1	KIAA0528	-0.620202	0.000247672	0.00459674
ENST00000395951.3	YWHAZ	-0.620374	0.0025608	0.0243494
ENST00000477585.1	AGRN	-0.620572	1.64503e-07	3.09661e-05
ENST00000537833.1	C1RL	-0.620586	0.00201449	0.0204535
ENST00000555060.1	GABRA5	-0.620889	0.00608902	0.0452321
ENST00000412288.1	YIPF1	-0.621137	0.00213513	0.0213504
ENST00000483706.1	TKT	-0.621235	9.39523e-05	0.00228794
ENST00000297135.3	COG5	-0.621995	0.000404982	0.00652824
ENST00000369564.1	AP4B1	-0.622005	0.00018431	0.00371549
ENST00000476117.1	SRPK2	-0.622024	1.94936e-05	0.000766255
ENST00000274562.9	LARS	-0.622249	0.0013273	0.0151749
ENST00000536277.1	RGL1	-0.622484	0.00240396	0.0232992
ENST00000469376.1	OPN3	-0.622754	0.00439175	0.036034
ENST00000507066.1	TRH	-0.622786	3.60685e-06	0.000243881
ENST00000581602.1	ADCYAP1	-0.622975	2.58298e-09	1.71724e-06
ENST00000533629.1	SLC25A45	-0.623066	5.47983e-07	6.95654e-05
ENST00000476408.1	CD53	-0.62307	0.00117739	0.0139391
ENST00000588618.1	ACTN4	-0.623174	9.77441e-05	0.00235971
ENST00000449741.1	SLC26A4-AS1	-0.623837	3.73936e-05	0.00120101
ENST00000490062.1	ERCC3	-0.623906	0.000799081	0.0105925
ENST00000521527.1	MFAP3	-0.624267	0.00125855	0.014614
ENST00000480816.1	CDC25B	-0.624587	0.00698002	0.0498728
ENST00000538753.1	COPS7A	-0.625138	0.00578492	0.0437124
ENST00000352909.3	TH	-0.625892	0.000631711	0.0089717
ENST00000502796.1	CDH18	-0.626256	0.00298016	0.027225
ENST00000448417.1	IGSF8	-0.626362	1.69472e-07	3.17975e-05
ENST00000389740.2	GPR149	-0.626667	0.0031631	0.02846
ENST00000411957.1	MYH10	-0.62669	2.50554e-06	0.000195638
ENST00000470123.1	NDUFA5	-0.626873	3.356e-05	0.00111236
ENST00000427442.2	L3MBTL1	-0.627235	2.43372e-06	0.000192033
ENST00000482284.1	MSTO1	-0.627414	1.80056e-05	0.000724855
ENST00000299194.1	LRTM2	-0.627503	4.00203e-07	5.66166e-05
ENST00000536540.1	RP11-867G2.8	-0.627673	0.00471754	0.0379008
ENST00000494037.1	TSPAN7	-0.627818	0.000152213	0.0032541
ENST00000567332.2	DOC2A	-0.628265	9.73263e-05	0.00235209
ENST00000536409.1	TMEM132A	-0.628429	0.000417463	0.00667982
ENST00000397135.1	BLCAP	-0.628472	0.000334699	0.00565914
ENST00000396028.2	KIAA0528	-0.628643	0.00178783	0.0187901
ENST00000588958.1	2022-09-09	-0.628758	0.000431986	0.0068286
ENST00000547488.1	MAP3K12	-0.629065	5.83455e-06	0.000334861
ENST00000438259.2	VIPR1	-0.629209	0.000504019	0.00763134
ENST00000439910.1	VIPR1	-0.629209	0.000504019	0.00763134
ENST00000544537.1	PRTN3	-0.629296	0.000163825	0.00342112
ENST00000473651.1	UBA5	-0.629329	0.000906944	0.0115774
ENST00000569637.2	NIP7	-0.629574	0.000727827	0.00990073
ENST00000276571.3	CRH	-0.629771	4.64021e-09	2.60338e-06
ENST00000417576.1	RP11-171A24.3	-0.629955	3.67962e-08	1.06564e-05
ENST00000397282.2	ACTR3B	-0.630646	3.43821e-05	0.00113114
ENST00000368227.3	PTPRK	-0.630673	9.50409e-06	0.000468142
ENST00000522601.1	RP11-556O5.3	-0.630772	1.66141e-06	0.0001479
ENST00000535432.1	E2F3	-0.630925	1.18526e-05	0.000545507
ENST00000381786.3	C2orf48	-0.63101	2.13431e-05	0.000816356
ENST00000413142.2	FADS6	-0.631102	0.000996284	0.0123531
ENST00000264758.7	ADD1	-0.631891	8.70339e-06	0.000441757
ENST00000396446.1	KIAA1217	-0.631897	0.00122516	0.0143277
ENST00000527043.1	SYT12	-0.632081	0.00129876	0.0149346
ENST00000443271.2	ELMOD1	-0.632515	1.9088e-05	0.000756517
ENST00000450882.1	MRPL28	-0.632521	0.00145842	0.0162021
ENST00000536632.1	RIMBP2	-0.632686	0.00242191	0.0234238
ENST00000543470.1	RPS6KC1	-0.632902	0.00181529	0.0189874
ENST00000510347.1	CAMK2A	-0.633048	1.60841e-05	0.00066808
ENST00000506140.1	PPP2R2C	-0.633049	0.00116574	0.0138381
ENST00000411866.1	LZTFL1	-0.633282	2.52126e-05	0.000917956
ENST00000483900.1	AHCTF1	-0.633312	0.000169005	0.00349105
ENST00000399913.1	GRIK1	-0.633345	0.00172216	0.0182877
ENST00000577478.1	RP11-567L7.6	-0.633853	9.39615e-07	9.8965e-05
ENST00000370534.4	CNNM1	-0.634228	0.000731692	0.00993807
ENST00000541656.1	DIABLO	-0.634613	0.000463121	0.00718011
ENST00000486827.1	RAD51C	-0.635388	2.28945e-09	1.57677e-06
ENST00000414691.2	ADTRP	-0.635606	6.8773e-07	8.12107e-05
ENST00000434757.2	TBC1D24	-0.635685	6.74797e-06	0.000370639
ENST00000514358.1	TOB1-AS1	-0.635722	0.00347733	0.0304194
ENST00000546004.1	PROKR2	-0.636176	0.00595289	0.044579
ENST00000545427.1	SDF4	-0.636407	1.83282e-07	3.35139e-05
ENST00000532228.1	RP11-358N4.3	-0.636614	0.000151745	0.00324766
ENST00000480109.2	PDE4B	-0.636867	1.73527e-05	0.000705984
ENST00000456769.1	C7orf43	-0.637529	0.000778566	0.0103907
ENST00000514901.1	NUP54	-0.637888	0.00169506	0.0180882
ENST00000357345.3	SYNJ1	-0.637933	1.16391e-07	2.44054e-05
ENST00000519483.1	ASAP1	-0.638002	1.97341e-05	0.000772537
ENST00000484716.1	GOLGA8B	-0.638017	1.82186e-07	3.34196e-05
ENST00000394831.2	PTPN3	-0.638176	0.00296331	0.0271099
ENST00000510070.1	AC011330.5	-0.638248	1.24021e-05	0.000560481
ENST00000464760.1	TRIM46	-0.638254	0.0036672	0.0316677
ENST00000453466.1	PMPCB	-0.638535	0.000131547	0.00294128
ENST00000518166.1	NCALD	-0.638558	0.000704512	0.00968595
ENST00000474124.1	PTGES2	-0.638565	0.000546886	0.00807737
ENST00000410070.2	RIMKLA	-0.638572	0.00582553	0.0439157
ENST00000395941.4	FGFR1OP2	-0.639525	5.89425e-07	7.24281e-05
ENST00000540762.1	RP11-522N14.1	-0.639656	0.000602547	0.00865058
ENST00000339231.3	SLC25A14	-0.640392	0.00379003	0.0324048
ENST00000370761.3	ZNF449	-0.640661	3.32848e-05	0.00110514
ENST00000306262.5	ST3GAL5	-0.640757	7.69638e-06	0.000405869
ENST00000592862.1	HAPLN4	-0.640945	0.000107876	0.00254092
ENST00000310323.8	DPP10	-0.641163	0.000107927	0.0025416
ENST00000542234.1	NPTN	-0.641186	0.000123466	0.00280527
ENST00000565325.1	NPTN	-0.641186	0.000123466	0.00280527
ENST00000578218.1	THRA	-0.641307	2.61522e-05	0.000939966
ENST00000511070.1	TXNDC15	-0.641449	0.00102249	0.0125885
ENST00000519070.1	FAM49B	-0.641971	0.000208101	0.00404037
ENST00000577271.1	TMEM132E	-0.642266	8.35636e-06	0.000429257
ENST00000315891.6	SLC41A3	-0.642324	1.53296e-05	0.000647734
ENST00000567690.1	CCNDBP1	-0.642795	8.29933e-05	0.00208944
ENST00000370224.1	KCNQ2	-0.643218	0.000302965	0.00527404
ENST00000301908.3	PNOC	-0.643398	1.05862e-07	2.27158e-05
ENST00000324229.6	CALCB	-0.643864	0.00107802	0.0130757
ENST00000522071.1	GFRA2	-0.64466	7.9186e-05	0.00202249
ENST00000447973.1	EWSR1	-0.644674	0.00231391	0.0226478
ENST00000536386.1	KIAA0528	-0.64522	0.000704625	0.00968597
ENST00000531732.1	MICAL2	-0.645257	3.31271e-05	0.00110246
ENST00000521223.1	FAM49B	-0.64561	0.000314396	0.00541159
ENST00000360202.5	KIRREL2	-0.645621	0.00198932	0.0202533
ENST00000019103.5	SCTR	-0.645931	4.27764e-06	0.000271669
ENST00000321169.5	HACL1	-0.646056	7.2027e-06	0.000387586
ENST00000535049.1	MPHOSPH9	-0.64625	0.00105657	0.0128915
ENST00000355638.4	ADAM11	-0.647688	0.000936519	0.0118367
ENST00000556764.1	MNAT1	-0.647763	3.30364e-07	4.94751e-05
ENST00000358299.2	ICA1L	-0.647823	0.00600143	0.0447955
ENST00000522897.1	CTD-2541M15.1	-0.647834	0.00130655	0.0150003
ENST00000475804.1	DAPK1	-0.647969	0.00243831	0.023535
ENST00000450847.1	RP11-407H12.8	-0.648178	0.00130695	0.0150019
ENST00000536609.1	PCSK2	-0.648254	2.49725e-08	8.29779e-06
ENST00000535180.1	VAMP1	-0.64861	0.00134217	0.0152842
ENST00000285402.3	ODF1	-0.648824	0.00254764	0.0242698
ENST00000489498.1	ICMT	-0.648983	3.11476e-07	4.81623e-05
ENST00000252242.4	KRT5	-0.649032	7.57832e-08	1.78246e-05
ENST00000566656.1	NDRG4	-0.649429	0.000645332	0.00908925
ENST00000592604.1	SMARCA4	-0.649482	0.00297098	0.027167
ENST00000393583.2	SEMA5B	-0.649531	1.89302e-05	0.000752855
ENST00000267842.5	SLC27A2	-0.649638	8.09129e-05	0.0020539
ENST00000239032.2	PRLHR	-0.650147	0.0048099	0.0384214
ENST00000335625.5	GABRA5	-0.65025	0.00155361	0.0169695
ENST00000534400.1	BRPF3	-0.650264	0.00214231	0.0214017
ENST00000509619.1	ATP13A2	-0.650627	0.00312449	0.0282163
ENST00000502631.1	CDO1	-0.650924	8.12624e-07	8.98279e-05
ENST00000421201.1	PRKCE	-0.651162	0.000740181	0.0100195
ENST00000415798.1	COA1	-0.651263	5.92182e-05	0.00164755
ENST00000334808.6	CTBP2	-0.651576	1.0285e-06	0.000105056
ENST00000315174.8	ARHGEF11	-0.65178	0.00522296	0.0406496
ENST00000478277.1	NIT1	-0.651875	0.00102609	0.0126112
ENST00000496586.1	FPGS	-0.652058	0.00274588	0.0256345
ENST00000463764.1	TRANK1	-0.653207	0.00229068	0.0224779
ENST00000436436.1	R3HDM1	-0.653279	1.21133e-06	0.000117869
ENST00000471409.1	USP9Y	-0.653494	0.00578571	0.043713
ENST00000357754.1	C17orf102	-0.653571	1.34494e-13	3.86721e-09
ENST00000382806.2	KDM5D	-0.653595	0.00642183	0.0469911
ENST00000447017.2	ABLIM2	-0.653741	0.000172314	0.00353872
ENST00000360537.2	PLAGL1	-0.653833	7.54232e-08	1.78192e-05
ENST00000448951.1	LANCL1	-0.653958	0.00136356	0.0154543
ENST00000397860.3	MBP	-0.654336	0.00498006	0.0393523
ENST00000417339.1	CENPVP3	-0.654611	0.00331623	0.0294053
ENST00000540274.1	ARHGAP39	-0.654992	9.65565e-05	0.00233553
ENST00000481601.1	KIAA1984	-0.655024	1.1643e-07	2.44054e-05
ENST00000465286.1	EXD2	-0.655092	3.4828e-08	1.02711e-05
ENST00000555456.1	GPHN	-0.65532	0.0012196	0.0142858
ENST00000503823.1	SLIT2	-0.655771	0.00458009	0.0371442
ENST00000423994.2	CACNA2D2	-0.656073	0.00673987	0.0486803
ENST00000469783.1	MFI2	-0.656134	5.32608e-06	0.000313821
ENST00000443686.3	PPFIA2	-0.656219	5.33162e-06	0.000313987
ENST00000370891.2	FPGT-TNNI3K	-0.656264	0.000688356	0.00952608
ENST00000433323.2	ARHGEF9	-0.656326	0.00214612	0.0214229
ENST00000298004.5	PIGO	-0.656377	0.00212722	0.0212953
ENST00000446070.2	SYBU	-0.656826	0.000193207	0.00382803
ENST00000511482.1	PDCD6	-0.656861	3.76942e-07	5.42604e-05
ENST00000421743.2	RGS4	-0.657069	4.56951e-07	6.17582e-05
ENST00000415136.2	DDOST	-0.657114	0.000506366	0.00765204
ENST00000429448.1	TTYH3	-0.657645	4.00813e-07	5.66333e-05
ENST00000505276.2	RP5-1063M23.1	-0.658129	5.90095e-11	1.3574e-07
ENST00000250784.7	RPS4Y1	-0.658198	0.00352382	0.0307202
ENST00000548825.1	PRPF40B	-0.658216	0.00100874	0.0124632
ENST00000528203.1	PAK1	-0.658486	0.000305953	0.0053047
ENST00000545949.1	SLC9A1	-0.659076	0.000124197	0.00281524
ENST00000540422.1	SULT4A1	-0.659411	9.11749e-05	0.00223974
ENST00000462649.1	ELAVL2	-0.659628	0.000419251	0.00669415
ENST00000545993.2	SLC11A2	-0.659693	0.00334127	0.0295726
ENST00000312504.5	VWC2L	-0.65983	0.00125279	0.014567
ENST00000283228.2	PTPRR	-0.660299	1.17411e-07	2.44663e-05
ENST00000477663.1	ARMCX5	-0.660424	0.0018184	0.0190095
ENST00000470904.1	KPNA1	-0.660602	0.00148924	0.0164697
ENST00000342922.4	MADD	-0.660746	0.00513034	0.0401952
ENST00000513832.1	LEMD2	-0.661148	1.82755e-07	3.34706e-05
ENST00000465370.1	NSF	-0.661211	3.11069e-05	0.00105976
ENST00000492310.1	HECW1	-0.661462	4.06201e-06	0.000261439
ENST00000467542.1	ZMYM5	-0.661668	0.00256902	0.0243993
ENST00000359540.3	BCR	-0.662017	0.00142337	0.0159142
ENST00000422156.3	PIP4K2C	-0.662668	0.00342351	0.0300875
ENST00000524618.1	FAM54B	-0.662692	0.00256549	0.0243793
ENST00000267522.3	WDR89	-0.662873	0.00350477	0.0306031
ENST00000539018.1	TUBD1	-0.662926	0.000983972	0.0122536
ENST00000340587.3	LHX6	-0.66303	7.13471e-05	0.00188213
ENST00000271751.4	KCNH1	-0.663204	1.78768e-05	0.000721126
ENST00000546893.1	SLC38A1	-0.663206	0.000319746	0.00548378
ENST00000421337.1	MYADM	-0.663244	0.00065254	0.00916497
ENST00000392976.1	CYB561	-0.663698	0.000444141	0.00697187
ENST00000535346.1	ADAM11	-0.663973	0.00571706	0.0433681
ENST00000571418.1	DPH1	-0.664721	5.64583e-08	1.44301e-05
ENST00000437129.1	DOCK4	-0.664919	0.00156048	0.0170219
ENST00000560856.1	SNRPA1	-0.664983	0.000313932	0.00540603
ENST00000228280.5	KITLG	-0.665159	0.00128595	0.0148289
ENST00000194900.4	DLG3	-0.665682	2.5313e-06	0.000196715
ENST00000447185.1	MAP2	-0.665831	0.000188466	0.00377186
ENST00000550011.1	DNM1L	-0.665872	0.00049551	0.00755289
ENST00000425661.2	MAGIX	-0.665955	9.83283e-07	0.000102625
ENST00000557151.1	SIPA1L1	-0.665988	0.0007009	0.00964513
ENST00000513154.1	TRIM36	-0.666065	1.14973e-05	0.00053321
ENST00000537423.1	ACAD8	-0.666109	1.83415e-08	6.82517e-06
ENST00000526026.1	ACAD8	-0.666109	1.83415e-08	6.82517e-06
ENST00000490886.1	EXD3	-0.666204	0.00207344	0.0208824
ENST00000358131.5	TOX2	-0.666707	3.12598e-05	0.00106277
ENST00000422240.2	PSEN2	-0.666736	0.000219725	0.00420984
ENST00000551752.1	RBFOX1	-0.66685	1.18384e-07	2.44891e-05
ENST00000593006.1	AC131056.3	-0.667028	5.27523e-05	0.0015195
ENST00000377890.2	SLC3A2	-0.66714	0.00426206	0.0352688
ENST00000507488.2	ATP2C1	-0.668083	0.005103	0.0400247
ENST00000421546.1	AC005077.14	-0.668277	2.30266e-07	3.9062e-05
ENST00000454488.1	AC009948.5	-0.668656	0.00099854	0.0123744
ENST00000466589.1	L3MBTL2	-0.668691	0.000521326	0.00780327
ENST00000334510.4	SLC25A23	-0.669857	3.87889e-05	0.00122755
ENST00000518156.2	DLX6	-0.670127	1.50847e-05	0.000640683
ENST00000467414.1	MUC12	-0.670174	0.000288819	0.0051019
ENST00000544568.1	RIMBP2	-0.670273	0.00255635	0.0243274
ENST00000484224.1	KALRN	-0.670564	1.88385e-06	0.000161214
ENST00000429159.2	MEG3	-0.670611	0.00330483	0.0293291
ENST00000543808.1	RAD9A	-0.670683	0.00490821	0.0389618
ENST00000420658.1	AFAP1	-0.671544	3.69869e-07	5.34428e-05
ENST00000551451.1	FAR2	-0.671578	0.00157327	0.0171206
ENST00000426208.1	TUBA8	-0.672179	0.000188205	0.00377114
ENST00000374822.4	NRP1	-0.672595	6.57781e-05	0.0017729
ENST00000368748.4	SPRR2G	-0.673567	0.000108049	0.00254334
ENST00000471460.1	OGDHL	-0.67371	0.00622036	0.0459168
ENST00000297447.6	OXR1	-0.673967	2.29542e-05	0.000858404
ENST00000540441.2	KIAA0430	-0.67436	0.00423211	0.0351043
ENST00000488340.1	CCNL2	-0.674752	0.000116583	0.00268337
ENST00000561678.1	PAPD5	-0.674802	0.00534565	0.0413414
ENST00000433966.1	LINC00614	-0.674832	3.77416e-05	0.00120814
ENST00000505768.1	FAM53C	-0.674912	0.000190073	0.00378877
ENST00000491806.1	KCNT1	-0.674914	0.00083442	0.0109224
ENST00000464703.1	CISD1	-0.675106	3.12495e-05	0.00106277
ENST00000568583.1	TRAPPC2L	-0.675126	7.10978e-09	3.55081e-06
ENST00000407475.2	AHDC1	-0.675173	0.00417633	0.0347897
ENST00000572002.1	HLF	-0.675307	0.000766971	0.0102837
ENST00000527863.2	SGK494	-0.675461	0.000439287	0.00691549
ENST00000539208.1	GNE	-0.6755	0.00656189	0.0477426
ENST00000482411.1	TMEM241	-0.675523	0.00436805	0.0358953
ENST00000370071.2	NTNG1	-0.676034	3.18985e-07	4.86703e-05
ENST00000260283.4	ARHGAP20	-0.676054	0.000177108	0.00361058
ENST00000276659.5	RSPO2	-0.676278	1.1919e-06	0.000116669
ENST00000395854.2	MOV10L1	-0.676297	0.000613973	0.00877001
ENST00000426174.2	TCTN2	-0.676481	0.000587934	0.00850474
ENST00000510408.1	ELF2	-0.676685	0.00106566	0.0129631
ENST00000438964.2	ACTN1	-0.676947	1.41054e-06	0.000131913
ENST00000471282.1	GLS2	-0.677033	0.00231561	0.0226587
ENST00000400457.2	PCDH11Y	-0.677104	0.00420164	0.0349494
ENST00000261377.6	AC004381.6	-0.677812	2.41288e-05	0.000888264
ENST00000575087.1	ACTG1	-0.677887	0.000906443	0.0115723
ENST00000458139.1	RP11-307B6.3	-0.678331	7.25985e-05	0.00190725
ENST00000447095.1	FMN2	-0.678354	3.23045e-06	0.000227666
ENST00000473743.1	MRPL30	-0.679905	0.000110082	0.00258002
ENST00000308284.6	SEC16B	-0.679973	0.000877765	0.0113091
ENST00000593000.1	TXLNG2P	-0.68003	0.00511361	0.040086
ENST00000393539.2	ZNF23	-0.680315	6.50004e-06	0.000360853
ENST00000490112.1	UBP1	-0.681139	0.00127727	0.0147628
ENST00000382285.2	NRSN2	-0.682108	5.3362e-07	6.83455e-05
ENST00000530907.1	BTBD10	-0.682431	3.43215e-06	0.000235929
ENST00000486568.1	MFSD1	-0.682722	1.65627e-05	0.00068135
ENST00000388918.4	TYRP1	-0.683105	3.2776e-05	0.0010949
ENST00000382872.1	NLGN4Y	-0.68354	0.00465654	0.0375418
ENST00000561853.1	BBS2	-0.683655	0.00476412	0.0381604
ENST00000370513.5	PKN2	-0.683686	0.0050423	0.0397084
ENST00000495205.1	TMEM9	-0.684721	0.00272268	0.0254898
ENST00000497981.1	MPV17	-0.684764	0.00476701	0.0381756
ENST00000564542.1	CDR2	-0.684821	5.7039e-05	0.00160701
ENST00000437268.2	OSBP2	-0.684918	1.1493e-05	0.00053321
ENST00000514433.1	MLIP	-0.685045	0.000941095	0.0118749
ENST00000511897.1	RP11-87E22.2	-0.685832	2.53109e-06	0.000196715
ENST00000588122.1	CTC-459F4.3	-0.685899	0.000272488	0.00489385
ENST00000568750.1	TNRC6A	-0.686569	8.39576e-06	0.000430896
ENST00000446818.2	TBC1D5	-0.686572	0.00220737	0.0218486
ENST00000539993.1	C8orf34	-0.686975	6.70072e-05	0.00180024
ENST00000531437.1	SLC25A22	-0.68727	0.0022621	0.0222601
ENST00000395953.2	YWHAZ	-0.687339	0.00634927	0.0465461
ENST00000526496.1	CKAP5	-0.687723	0.00344807	0.030241
ENST00000576076.1	SRRM2	-0.687817	0.00626428	0.0461406
ENST00000405022.3	C2orf50	-0.688307	0.00164453	0.0176799
ENST00000552667.1	RPH3A	-0.688337	0.00108381	0.013127
ENST00000434537.1	RP5-1059M17.1	-0.688347	3.73223e-09	2.26266e-06
ENST00000548407.2	DGKA	-0.688615	8.71409e-07	9.41966e-05
ENST00000357206.2	ZFYVE9	-0.689222	5.77957e-05	0.00162311
ENST00000416958.1	AC118754.4	-0.689294	0.0008696	0.011235
ENST00000448732.1	R3HDM2	-0.689663	0.00647447	0.0472861
ENST00000569296.1	NAGPA	-0.689961	2.42038e-08	8.16364e-06
ENST00000526052.1	OR7E13P	-0.690316	6.92865e-05	0.00184638
ENST00000469599.1	KDM5D	-0.690398	0.00504572	0.0397271
ENST00000586450.1	MAP3K14-AS1	-0.690803	0.000486866	0.00745511
ENST00000457165.1	ARPP21	-0.690997	0.000189509	0.00378512
ENST00000521451.1	STAU2	-0.691152	0.0026435	0.0249276
ENST00000422822.1	INHBA-AS1	-0.691288	9.80456e-08	2.13574e-05
ENST00000522990.1	GABRG2	-0.691859	7.75045e-06	0.000408345
ENST00000376351.3	GPR158	-0.692003	3.86731e-06	0.000253736
ENST00000448878.1	CHCHD3	-0.692015	0.00584699	0.0440314
ENST00000506953.1	NPY5R	-0.692285	0.00125135	0.0145554
ENST00000517814.1	UTP23	-0.692389	0.000416174	0.00666635
ENST00000556766.1	GNG2	-0.692792	3.18717e-06	0.00022614
ENST00000510235.1	PIGG	-0.692863	0.000690211	0.00954486
ENST00000530208.1	C11orf73	-0.693089	7.3402e-05	0.00192205
ENST00000302206.5	TPM3	-0.693489	0.000442005	0.00694687
ENST00000563428.1	TAF1C	-0.693791	0.00229237	0.0224906
ENST00000460316.1	TSC22D2	-0.694255	0.0015933	0.0172792
ENST00000509164.1	OCIAD1	-0.694425	0.000404553	0.00652224
ENST00000453040.1	CHL1	-0.694451	0.0016409	0.0176563
ENST00000566114.1	RP5-1142A6.7	-0.694637	0.00162452	0.0175193
ENST00000487096.1	MRPL37	-0.695559	0.00413976	0.0345482
ENST00000411582.1	ACHE	-0.695931	3.16995e-05	0.00107378
ENST00000473298.2	RP3-403A15.5	-0.695992	1.43057e-05	0.000617629
ENST00000507210.1	OCIAD1	-0.696797	4.32626e-05	0.00132216
ENST00000511573.1	FAM13A	-0.696934	5.46964e-05	0.00156063
ENST00000339876.6	NFASC	-0.696991	0.000470036	0.00726434
ENST00000458043.2	OTOGL	-0.697055	0.000218734	0.00419644
ENST00000381771.2	CAMKK1	-0.697189	0.00118281	0.0139845
ENST00000591163.1	LIN37	-0.697392	0.0051344	0.0402061
ENST00000534824.1	RIN1	-0.697887	0.000119249	0.00273216
ENST00000588230.1	CIRBP	-0.698378	0.00676586	0.0488007
ENST00000415055.2	PTPRK	-0.698827	0.00178744	0.0187901
ENST00000507494.1	RP11-15B17.1	-0.699175	0.000122529	0.00279008
ENST00000466854.1	CCDC58	-0.69948	0.000156085	0.00330915
ENST00000562172.1	RP11-615I2.2	-0.699661	0.00152193	0.0167203
ENST00000315238.1	CALML3	-0.69967	5.33243e-05	0.00152983
ENST00000369939.3	KIAA1324	-0.700342	6.05526e-06	0.000343415
ENST00000407564.3	ABLIM2	-0.701108	0.00207651	0.0209059
ENST00000518390.1	FAM82B	-0.701236	0.00165724	0.0177772
ENST00000470005.1	CHL1	-0.701436	0.000674754	0.00938824
ENST00000538750.1	ZNF337	-0.701647	0.000168762	0.00348826
ENST00000396224.1	MAGED2	-0.701793	3.0499e-05	0.00104462
ENST00000561348.1	HERC1	-0.702353	3.28806e-05	0.00109712
ENST00000473292.1	BCL9	-0.702517	0.00647629	0.0472934
ENST00000533073.1	NCAM1	-0.702672	2.5151e-05	0.000916586
ENST00000457839.2	MBD1	-0.703291	3.3291e-07	4.96624e-05
ENST00000428762.1	RELN	-0.704042	2.96851e-07	4.69632e-05
ENST00000420362.1	FHL1	-0.704079	7.88012e-07	8.84227e-05
ENST00000374236.1	INIP	-0.70437	0.000306364	0.00530922
ENST00000440228.2	KLC2	-0.704557	0.000973506	0.0121724
ENST00000472556.1	LRRC27	-0.704718	0.0023178	0.0226724
ENST00000464855.1	ATG9B	-0.705075	4.64282e-05	0.00139139
ENST00000561230.1	PAK6	-0.705549	8.5692e-05	0.00214165
ENST00000450730.1	PRKACB	-0.7065	0.000134923	0.00299521
ENST00000409843.1	GULP1	-0.707364	0.00377527	0.0323075
ENST00000329613.5	TSHZ2	-0.707424	0.000426007	0.0067667
ENST00000540524.1	TOP3A	-0.708028	0.00534539	0.0413414
ENST00000489259.1	SEPT7L	-0.70803	0.000151883	0.0032494
ENST00000354199.5	CPT1C	-0.708189	0.00194002	0.0198834
ENST00000433049.1	ANKHD1	-0.708357	0.00488842	0.038843
ENST00000441885.3	SHISA6	-0.708683	0.00191273	0.0196914
ENST00000519512.1	PTK2B	-0.708874	1.30053e-06	0.00012362
ENST00000372582.1	IL1RAPL2	-0.708937	0.000924351	0.0117259
ENST00000306329.11	SOGA2	-0.709196	0.000498122	0.00757782
ENST00000561359.1	HERC1	-0.709331	0.000154896	0.00329426
ENST00000229634.9	NCOA7	-0.709569	0.00307455	0.0278703
ENST00000450222.1	ATXN1	-0.7096	1.93101e-05	0.000762125
ENST00000458355.1	ORMDL1	-0.710156	0.000147377	0.003185
ENST00000472286.1	WDR75	-0.710257	0.00262237	0.024771
ENST00000560928.1	CD276	-0.710357	0.00114792	0.0136859
ENST00000492142.1	TRO	-0.710377	0.000973098	0.0121707
ENST00000466308.1	CLSPN	-0.7107	0.00102087	0.0125752
ENST00000436602.1	AC087590.3	-0.710821	0.00215796	0.0215057
ENST00000504203.1	MATR3	-0.710859	0.000446084	0.00698763
ENST00000461679.1	C9orf72	-0.711175	0.00688897	0.0493905
ENST00000565639.1	PKD1	-0.71143	1.03716e-05	0.000496212
ENST00000423278.1	MIAT	-0.711843	0.000277507	0.00496153
ENST00000580191.1	KCTD1	-0.712002	0.00536092	0.041415
ENST00000544978.1	PLEKHG5	-0.712032	8.6917e-05	0.00216615
ENST00000561069.1	APBA2	-0.712214	2.42505e-05	0.000891655
ENST00000532058.1	PPP5C	-0.712401	0.000900522	0.0115235
ENST00000549901.1	RP11-152F13.2	-0.712413	1.85057e-06	0.000159433
ENST00000509751.1	HTT	-0.712664	4.2405e-06	0.000270056
ENST00000514515.1	NREP	-0.712703	0.000476923	0.00734216
ENST00000513132.1	CAMK2D	-0.712737	3.48658e-05	0.00114182
ENST00000544224.2	SEZ6	-0.712829	9.47705e-05	0.0023025
ENST00000505058.1	NR3C1	-0.713627	0.00632346	0.0464216
ENST00000519863.1	BIN3	-0.714052	0.000422087	0.0067276
ENST00000395728.3	EHMT2	-0.714769	1.06477e-09	9.41277e-07
ENST00000292199.2	NLRX1	-0.715318	0.0021881	0.0217008
ENST00000524234.1	ATP6V1H	-0.715422	0.00139248	0.0156695
ENST00000513500.1	PPIP5K2	-0.715623	0.00647193	0.0472817
ENST00000229088.6	TBC1D30	-0.715965	0.000974202	0.0121765
ENST00000354474.6	RTN4	-0.716909	3.54851e-07	5.21226e-05
ENST00000359358.4	KLHL14	-0.717579	1.21482e-06	0.000118109
ENST00000361365.2	EIF1AY	-0.717671	0.00254155	0.0242285
ENST00000281171.4	PTPRO	-0.7178	0.0014766	0.0163519
ENST00000433621.1	FAM66A	-0.718061	0.000249787	0.00462033
ENST00000519434.1	SH2D5	-0.71813	4.03555e-06	0.000260611
ENST00000450172.1	ALS2CL	-0.718157	7.90919e-07	8.85759e-05
ENST00000395436.2	SUMF2	-0.718293	4.7978e-06	0.000292432
ENST00000544123.1	EPB41L3	-0.718574	1.7737e-06	0.000155253
ENST00000566310.1	DOC2A	-0.71877	0.000440178	0.00692667
ENST00000538888.1	C12orf65	-0.718791	0.00322406	0.0288273
ENST00000524088.1	EGR3	-0.718828	0.000140232	0.0030786
ENST00000458520.1	FAM134A	-0.71891	0.00247385	0.0237702
ENST00000544918.1	EGF	-0.719325	0.00549582	0.0421485
ENST00000535696.1	CES4A	-0.719333	2.03433e-07	3.5814e-05
ENST00000440408.1	TTTY15	-0.719784	0.00280948	0.0260759
ENST00000400393.3	DLEU7	-0.720007	8.19549e-06	0.00042369
ENST00000521366.1	NECAB1	-0.720409	3.59042e-05	0.00116653
ENST00000395052.3	GRM2	-0.720508	7.48606e-08	1.77895e-05
ENST00000585318.1	ECSIT	-0.720678	0.00443753	0.0362797
ENST00000508596.1	WDR17	-0.721061	0.00108127	0.0131018
ENST00000394809.4	MYLK3	-0.721203	2.96917e-05	0.0010246
ENST00000577411.1	NFE2L1	-0.721908	0.00233308	0.0227986
ENST00000382832.3	TXLNG2P	-0.721928	0.00488179	0.0388083
ENST00000358729.4	AMPD2	-0.723857	3.1816e-05	0.00107564
ENST00000356640.2	KCNIP2	-0.723914	2.77321e-07	4.47978e-05
ENST00000338981.3	USP9Y	-0.724202	0.00328006	0.0291836
ENST00000369464.3	TRIM45	-0.724271	5.65445e-05	0.00159948
ENST00000536664.1	RUFY3	-0.72438	0.00147994	0.016381
ENST00000458302.1	MIAT	-0.724883	0.000762278	0.010235
ENST00000498538.1	CKMT1B	-0.724943	0.00195977	0.0200216
ENST00000320636.5	AKAP5	-0.72517	0.000482906	0.00741344
ENST00000591024.1	MLX	-0.7255	0.000650853	0.00915133
ENST00000299345.6	CDH8	-0.725724	0.0015596	0.0170139
ENST00000371791.1	C9orf116	-0.72638	8.7746e-05	0.00218113
ENST00000542355.2	SCG3	-0.726417	3.44696e-05	0.00113305
ENST00000518776.1	PTDSS1	-0.726699	0.00170398	0.0181567
ENST00000467702.2	ATP2B2	-0.726729	9.64994e-06	0.000472405
ENST00000497621.1	ST3GAL6	-0.727244	0.000681755	0.00946337
ENST00000537778.1	HTR3B	-0.727381	5.32798e-05	0.0015297
ENST00000492998.1	CCNL2	-0.727526	0.000682471	0.0094697
ENST00000370721.1	LPHN2	-0.727879	0.00356778	0.0310288
ENST00000342631.6	SNED1	-0.727941	0.00198693	0.0202362
ENST00000520422.1	RP11-150O12.1	-0.72804	0.00309639	0.0280229
ENST00000411727.1	RP11-33A14.1	-0.728055	2.14549e-06	0.000175689
ENST00000393066.3	TRIM37	-0.728118	0.00394359	0.0333558
ENST00000360295.9	SEZ6	-0.728314	2.69773e-05	0.000960922
ENST00000481917.1	FAM132B	-0.728471	0.00179866	0.0188616
ENST00000532434.1	NELL1	-0.728614	4.04084e-05	0.00126224
ENST00000507466.1	SPON2	-0.730457	0.00129618	0.014911
ENST00000232003.4	HRG	-0.730762	0.00517827	0.0404275
ENST00000496181.1	FGFR1OP	-0.731436	0.000738746	0.0100091
ENST00000470161.2	PCGF3	-0.731704	0.000258659	0.00471798
ENST00000459828.1	MYRIP	-0.731989	0.00614119	0.0454962
ENST00000522800.1	EIF3H	-0.732269	0.0049008	0.0389218
ENST00000486085.1	RTN4	-0.732355	1.27864e-05	0.000572227
ENST00000542670.1	SYT7	-0.732432	2.16642e-05	0.000825117
ENST00000518212.1	PNMA2	-0.733035	0.00506385	0.0398226
ENST00000419099.1	SYBU	-0.733247	5.47633e-06	0.000319889
ENST00000447406.1	DSN1	-0.733811	0.00227584	0.0223799
ENST00000420164.1	PIGF	-0.733893	0.00175292	0.0185152
ENST00000511809.1	C4orf34	-0.734034	0.00184278	0.0191895
ENST00000566106.1	SHISA9	-0.735438	0.000667114	0.00930715
ENST00000495090.2	SYNE1	-0.735944	0.00191798	0.0197366
ENST00000398389.4	MPP3	-0.736448	0.000921613	0.011704
ENST00000426229.1	ADIPOR1	-0.736499	0.00010162	0.00242939
ENST00000533637.1	STX3	-0.736682	3.31732e-05	0.00110297
ENST00000437946.2	STX3	-0.736682	3.31732e-05	0.00110297
ENST00000474792.1	NLRP3	-0.737239	5.40278e-05	0.00154616
ENST00000547525.1	WSCD2	-0.73728	2.00083e-05	0.000780617
ENST00000522291.1	RIMS1	-0.737744	0.00640833	0.0469072
ENST00000589047.1	RP11-242D8.3	-0.738036	0.00605113	0.0450438
ENST00000338515.6	NFASC	-0.738298	0.00106678	0.0129741
ENST00000568176.1	EDC3	-0.738301	0.000418778	0.00669328
ENST00000496096.1	TIA1	-0.738526	0.00161759	0.0174676
ENST00000409503.1	POGZ	-0.739345	0.00255085	0.0242869
ENST00000560514.1	TSPAN3	-0.739624	0.000798176	0.0105847
ENST00000453890.1	HECW1	-0.74043	1.4135e-05	0.000612101
ENST00000306851.5	B4GALT6	-0.740681	4.74702e-06	0.0002915
ENST00000500074.2	FAM86HP	-0.740699	0.0042844	0.0354027
ENST00000379931.3	TACC1	-0.7407	8.8826e-05	0.00219856
ENST00000518981.1	STAU2	-0.741322	0.000334499	0.00565771
ENST00000498208.1	ATP6V0B	-0.74144	0.000719952	0.00982852
ENST00000512611.1	RAPGEF6	-0.741565	0.000180463	0.00365616
ENST00000583757.1	NAT9	-0.741754	2.08021e-05	0.000800721
ENST00000360085.2	PYY	-0.742967	1.218e-05	0.000554146
ENST00000487703.1	CDK5	-0.742979	7.20713e-05	0.00189773
ENST00000551124.1	IKZF4	-0.743055	0.00459549	0.0372185
ENST00000423027.3	GNAL	-0.743127	5.4068e-06	0.000317123
ENST00000534421.1	MPV17L2	-0.743285	9.70307e-06	0.000473683
ENST00000399157.2	MYT1L	-0.743307	9.34826e-06	0.00046225
ENST00000584995.1	SLC46A1	-0.743369	0.00355093	0.0309074
ENST00000476564.1	MTERFD2	-0.743638	0.003846	0.0327714
ENST00000564944.1	DOC2A	-0.7437	2.49752e-06	0.000195277
ENST00000491074.1	DNAJC10	-0.74387	9.67919e-08	2.11591e-05
ENST00000397540.3	AC079776.2	-0.743878	0.00013817	0.0030467
ENST00000532809.1	PRCP	-0.74414	0.00530579	0.0411328
ENST00000399295.2	FAM165B	-0.744846	0.00204432	0.0206615
ENST00000589172.1	SYT5	-0.745339	4.51221e-07	6.13441e-05
ENST00000284856.3	TMSB4Y	-0.74697	0.00446891	0.0364639
ENST00000455173.1	RP11-537I16.2	-0.746999	0.00253017	0.024158
ENST00000413665.1	MIAT	-0.747147	2.47093e-06	0.000193593
ENST00000502281.1	TRIM2	-0.747251	0.000299837	0.00523481
ENST00000324446.3	TTTY14	-0.747336	0.0025141	0.024047
ENST00000448225.1	EIF4E3	-0.747583	0.00051488	0.00774104
ENST00000523994.1	PROSC	-0.747733	0.00108117	0.0131018
ENST00000356013.2	FYN	-0.747831	0.00623718	0.0459882
ENST00000404875.2	POMT1	-0.747838	3.55871e-06	0.000242186
ENST00000555673.1	PTCD1	-0.747858	2.85015e-05	0.000995777
ENST00000413834.1	ATP5J2-PTCD1	-0.747858	2.85015e-05	0.000995777
ENST00000521268.1	RALYL	-0.748293	0.000285697	0.00506465
ENST00000455158.1	NSUN5P1	-0.748305	1.51271e-06	0.000138522
ENST00000583289.1	PTPRM	-0.748835	7.55762e-05	0.00196092
ENST00000334342.5	C14orf37	-0.748949	0.00052809	0.00786939
ENST00000492018.1	CDK2AP2P1	-0.74939	0.0047486	0.0380838
ENST00000542672.1	ACTN2	-0.749432	2.02165e-05	0.000785594
ENST00000370695.4	SLC9A6	-0.749929	0.0014512	0.0161421
ENST00000256339.4	UNC79	-0.750019	0.00113999	0.0136139
ENST00000589370.1	CELF5	-0.750455	0.000118816	0.00272332
ENST00000427684.2	EPB41L3	-0.750943	1.11768e-05	0.000522861
ENST00000483811.1	CAMKV	-0.751167	1.65693e-05	0.00068135
ENST00000566188.1	PLA2G15	-0.752063	0.00587266	0.0441575
ENST00000529911.1	SRSF8	-0.752118	3.36847e-05	0.00111482
ENST00000562148.1	PRRT2	-0.752169	0.000815207	0.0107549
ENST00000532255.1	HEATR7A	-0.753521	0.00453033	0.0368426
ENST00000522273.1	GSDMC	-0.753601	0.00307468	0.0278703
ENST00000447825.1	EPB41L1	-0.753684	0.00561214	0.042798
ENST00000452479.2	ARSG	-0.754657	1.02212e-06	0.000104683
ENST00000402449.4	RAB37	-0.754939	5.19617e-07	6.73774e-05
ENST00000531477.1	TMEM126B	-0.755469	0.00203178	0.0205763
ENST00000582857.1	B9D1	-0.755518	1.68254e-06	0.000149549
ENST00000537570.1	RP11-611O2.3	-0.75558	0.00186941	0.0193751
ENST00000434295.1	C20orf132	-0.755615	0.00314148	0.028323
ENST00000557413.1	RPS6KL1	-0.755689	2.90928e-07	4.63696e-05
ENST00000578956.1	SGK494	-0.755829	1.39142e-06	0.000130961
ENST00000527651.1	STIM1	-0.756377	6.98138e-06	0.000379652
ENST00000530277.1	SCN3B	-0.756383	0.0058273	0.0439157
ENST00000490828.1	EML6	-0.75672	2.74854e-05	0.000972636
ENST00000379664.4	PHC1P1	-0.757188	0.00168861	0.018033
ENST00000433052.1	GULP1	-0.75816	3.43945e-06	0.000236172
ENST00000494733.1	TLN2	-0.758239	4.50174e-06	0.000280491
ENST00000547178.1	P2RX5	-0.758537	0.00336258	0.0297041
ENST00000483729.1	HENMT1	-0.758574	0.00644373	0.0471193
ENST00000588489.1	ZNF233	-0.75919	0.00120891	0.0141957
ENST00000397643.2	CUX2	-0.759767	1.14274e-05	0.000531047
ENST00000526707.1	DENND5A	-0.759991	0.000437251	0.00689005
ENST00000445855.1	R3HDM1	-0.760213	6.07678e-05	0.00167808
ENST00000578431.1	EPB41L3	-0.760357	6.33355e-08	1.56657e-05
ENST00000287845.5	NRG1	-0.760539	0.00164465	0.0176799
ENST00000396724.3	GUSBP5	-0.760607	0.00151655	0.0166819
ENST00000522391.1	MAGI2	-0.760825	3.65759e-10	4.42819e-07
ENST00000331787.2	TTTY14	-0.761271	0.0021713	0.0215877
ENST00000424224.1	OSBP2	-0.76182	5.94281e-05	0.00165219
ENST00000461176.1	TFR2	-0.76206	0.00294001	0.0269537
ENST00000262794.5	MOV10L1	-0.762364	0.000164815	0.00343099
ENST00000483046.1	TARS2	-0.762555	3.47664e-05	0.00113954
ENST00000338662.5	ATP5G2	-0.763228	1.16282e-08	5.04686e-06
ENST00000414191.1	PLCH1	-0.763298	0.00152813	0.0167724
ENST00000370939.3	FBXO9	-0.763571	0.0020075	0.0203969
ENST00000530156.1	RNF141	-0.763877	1.20135e-05	0.000549397
ENST00000540015.1	RNF14	-0.764033	0.0046102	0.0372911
ENST00000581547.1	FEM1AP2	-0.764093	3.38242e-05	0.00111822
ENST00000462811.1	TNFSF12	-0.764116	0.00360119	0.0312384
ENST00000452575.1	SHROOM2	-0.764675	5.43159e-05	0.00155282
ENST00000561718.1	RNPS1	-0.765776	0.00407042	0.0341224
ENST00000591735.1	REEP6	-0.76623	0.00429669	0.035463
ENST00000438447.1	PDZD2	-0.766308	0.000199453	0.00392272
ENST00000373632.4	RPN2	-0.766978	0.00106091	0.0129263
ENST00000588138.1	ATP6V0A1	-0.767975	0.000154593	0.00329146
ENST00000424424.1	PRNP	-0.76854	0.00126498	0.0146594
ENST00000556437.1	RGS6	-0.769403	0.0015203	0.0167124
ENST00000464196.1	EIF1AY	-0.769466	0.00415993	0.0346757
ENST00000592470.1	SYT5	-0.769733	3.98522e-05	0.00125098
ENST00000563589.1	POLR2C	-0.770546	6.42355e-05	0.00174665
ENST00000490096.1	OAT	-0.770636	0.00467628	0.0376588
ENST00000513667.1	GPM6A	-0.770755	0.00627983	0.046196
ENST00000566193.1	RP11-424G14.1	-0.771558	0.00293221	0.0269088
ENST00000358784.7	GNB5	-0.771823	5.12198e-08	1.34499e-05
ENST00000431143.1	STXBP5-AS1	-0.771932	0.000160079	0.0033659
ENST00000493019.1	RSPH1	-0.772001	1.18313e-07	2.44891e-05
ENST00000520825.1	SNTG1	-0.772735	0.00472999	0.037977
ENST00000426930.1	ADAM22	-0.772955	0.000111407	0.00259856
ENST00000440902.2	LYSMD1	-0.773084	0.00335753	0.0296709
ENST00000456900.1	FAM78B	-0.77341	0.000848692	0.0110446
ENST00000490151.2	AP2M1	-0.773898	0.000433206	0.00684224
ENST00000567454.1	NDRG4	-0.774385	0.000260783	0.00474854
ENST00000442977.2	OXR1	-0.775549	0.00197557	0.0201508
ENST00000453003.1	SYS1	-0.775708	0.000434035	0.00685269
ENST00000503806.1	GABRA2	-0.776571	0.00242903	0.023467
ENST00000504448.1	ARAP3	-0.776836	1.53421e-05	0.000647808
ENST00000462251.1	ZNF441	-0.777002	3.58559e-06	0.00024294
ENST00000540579.1	CES4A	-0.778015	2.28822e-09	1.57677e-06
ENST00000470971.1	ALG13	-0.778832	2.13541e-07	3.70794e-05
ENST00000517395.1	FBXW11	-0.779157	0.00367783	0.0317272
ENST00000580170.1	PTPRM	-0.779407	3.52624e-05	0.00115056
ENST00000443694.2	ITPR1	-0.779856	7.43116e-05	0.0019372
ENST00000343431.2	ZFAND5	-0.780113	2.8244e-06	0.000208771
ENST00000438958.2	GOLGA8B	-0.780316	0.000737634	0.00999634
ENST00000492117.1	KDM5D	-0.780351	0.00416374	0.0347048
ENST00000375972.3	YME1L1	-0.781161	0.00341979	0.0300617
ENST00000449185.1	BEX2	-0.781523	0.00253867	0.024205
ENST00000367869.1	TBPL1	-0.782114	0.00134475	0.015306
ENST00000589267.1	MPPE1	-0.782303	0.00502469	0.0396076
ENST00000469707.1	MBNL2	-0.782625	0.000924328	0.0117259
ENST00000545957.1	MED23	-0.782711	0.00103256	0.012669
ENST00000356922.3	LIG4	-0.782951	3.20317e-06	0.000226716
ENST00000418596.2	FAM126B	-0.783459	0.000189647	0.00378512
ENST00000407373.1	OSBP2	-0.783581	0.00100905	0.0124658
ENST00000532115.1	BSCL2	-0.784051	0.000212527	0.00410338
ENST00000343969.5	CEP41	-0.784202	0.00296101	0.027091
ENST00000455963.1	JAZF1-AS1	-0.78487	8.31486e-07	9.13404e-05
ENST00000537655.1	RP11-847H18.3	-0.785072	2.2645e-06	0.000182288
ENST00000333907.2	UNC80	-0.786176	5.98399e-05	0.00166083
ENST00000536180.1	VMP1	-0.786734	0.00645442	0.0471876
ENST00000475518.1	PFN2	-0.786876	2.66115e-08	8.51959e-06
ENST00000543824.1	PHC1	-0.787133	1.98914e-05	0.000777117
ENST00000473174.1	KIF12	-0.788147	5.80478e-05	0.0016268
ENST00000506147.1	MATR3	-0.788374	0.000249255	0.0046127
ENST00000591704.1	2022-09-09	-0.78847	0.00374003	0.0321068
ENST00000537177.1	CUL2	-0.788643	0.00473075	0.0379804
ENST00000494347.1	MGEA5	-0.789423	7.42501e-05	0.00193648
ENST00000547044.1	LRMP	-0.789729	0.000158105	0.0033372
ENST00000512070.2	TRIO	-0.790259	1.54175e-05	0.000649538
ENST00000381424.3	ST8SIA1	-0.790342	0.00450454	0.0366737
ENST00000555993.2	MAP3K9	-0.790639	0.0022336	0.0220456
ENST00000536953.1	ASB8	-0.790951	2.71974e-05	0.000967255
ENST00000533959.1	GPR61	-0.791106	0.0018964	0.0195709
ENST00000555664.1	UNC79	-0.792079	9.03183e-07	9.63632e-05
ENST00000525663.1	TCTEX1D1	-0.792654	0.000152821	0.003264
ENST00000527433.1	HSD17B12	-0.792987	0.00359055	0.0311721
ENST00000367572.1	PLAGL1	-0.793104	0.00222996	0.0220172
ENST00000467413.1	FAM122B	-0.793208	0.000209239	0.0040535
ENST00000461092.1	TMEM130	-0.793418	0.00612937	0.0454203
ENST00000287878.3	PRKAG2	-0.794228	4.04367e-06	0.000260843
ENST00000520125.1	NPM2	-0.794558	0.00103039	0.0126506
ENST00000560722.1	PIGH	-0.795959	0.00463665	0.0374471
ENST00000517542.1	STAU2	-0.796092	0.000331156	0.00562322
ENST00000492521.1	ADC	-0.797056	0.00679944	0.0489626
ENST00000429542.1	NXPH1	-0.797201	0.00195478	0.0199904
ENST00000519844.1	KB-173C10.2	-0.797296	0.00514021	0.0402397
ENST00000359221.3	MAPK10	-0.797825	3.8812e-05	0.00122771
ENST00000523470.1	TOB1-AS1	-0.798451	0.00557852	0.0426038
ENST00000518377.1	HR	-0.798777	0.00492182	0.0390375
ENST00000352065.5	TCF7L2	-0.799479	0.000393569	0.00639174
ENST00000459912.1	ASB13	-0.800118	0.00445825	0.0364015
ENST00000407461.1	POLR3H	-0.800526	6.63301e-05	0.0017858
ENST00000345589.4	TMEM130	-0.801006	0.000148983	0.00320886
ENST00000404098.2	PLCB1	-0.801264	3.8514e-08	1.09646e-05
ENST00000255008.3	SSTR4	-0.801611	1.71328e-05	0.000699513
ENST00000542455.1	ZNF793	-0.801843	0.00340491	0.0299676
ENST00000526202.1	LMO7	-0.801859	0.0020428	0.0206479
ENST00000590212.1	SNRPD2	-0.802533	0.00658628	0.0478709
ENST00000511535.1	CRMP1	-0.802767	0.00606384	0.0451062
ENST00000579912.1	CLUL1	-0.802886	0.0010357	0.0126938
ENST00000422063.2	ICA1	-0.80292	5.07728e-06	0.000302568
ENST00000511890.1	RGS14	-0.803018	6.37604e-06	0.000356324
ENST00000592051.1	CIRBP	-0.803076	1.97591e-07	3.53195e-05
ENST00000415116.1	EIF6	-0.803642	0.00399356	0.0336769
ENST00000498285.1	RP11-599B13.6	-0.80402	0.00171617	0.0182409
ENST00000376989.3	GDA	-0.804884	0.00347361	0.0304
ENST00000531508.1	MAL2	-0.805345	0.000525729	0.0078457
ENST00000307544.6	KIAA1217	-0.805448	0.0005042	0.00763134
ENST00000565154.1	PKM	-0.805621	0.000172978	0.00354888
ENST00000274254.5	SKP2	-0.805716	0.000406826	0.00654512
ENST00000450586.1	RP5-998H6.2	-0.807025	0.00361092	0.0312922
ENST00000555373.1	ERH	-0.807186	0.000663967	0.00927562
ENST00000580149.1	RP11-180P8.2	-0.807249	0.00595005	0.0445678
ENST00000432543.2	NAPB	-0.809168	0.00235649	0.0229805
ENST00000299840.6	VWA3A	-0.810006	0.00128132	0.0147963
ENST00000475576.1	CLASP2	-0.811099	0.000792019	0.0105262
ENST00000301807.6	TRANK1	-0.811789	1.19992e-08	5.16606e-06
ENST00000429976.2	TRANK1	-0.811789	1.19992e-08	5.16606e-06
ENST00000468159.1	MAGI1	-0.812391	0.000808557	0.0106892
ENST00000529619.1	PCDHA5	-0.813054	0.000147523	0.00318695
ENST00000556354.1	RP11-66N24.4	-0.813807	3.14956e-05	0.00106826
ENST00000566256.1	MAN2C1	-0.814252	0.00044737	0.00700153
ENST00000475053.1	NT5C3L	-0.81429	0.00375835	0.0322106
ENST00000414407.1	LINC00398	-0.814946	5.51425e-07	6.98482e-05
ENST00000526961.1	PICALM	-0.815746	0.00215578	0.0214878
ENST00000413882.1	CHN1	-0.815817	0.000651768	0.00915748
ENST00000432471.2	BAG4	-0.816376	0.000886062	0.0113892
ENST00000591595.1	SMARCA4	-0.816901	5.19786e-05	0.00150247
ENST00000519779.1	SNAP91	-0.817257	3.42014e-07	5.05614e-05
ENST00000438575.1	RP1-35C21.2	-0.818054	0.00110314	0.0132933
ENST00000473318.1	FBXO9	-0.81901	4.90002e-06	0.000295735
ENST00000507146.1	GUCY1B3	-0.820054	0.000173266	0.00355353
ENST00000535846.1	C17orf51	-0.820311	0.000517053	0.0077585
ENST00000361962.4	CASK	-0.820319	0.000599109	0.00861869
ENST00000434239.3	C18orf42	-0.820416	0.000428469	0.00678793
ENST00000482880.1	WDR54	-0.820681	0.00169609	0.0180944
ENST00000549379.1	FAM19A2	-0.820712	3.57671e-06	0.00024294
ENST00000547468.1	C12orf29	-0.821114	3.17014e-07	4.85505e-05
ENST00000526641.1	TATDN3	-0.821133	0.00352169	0.030704
ENST00000503554.1	MEF2C	-0.821539	0.000840689	0.0109799
ENST00000337114.4	PKD1L2	-0.822528	0.00573484	0.0434543
ENST00000477546.1	TRAIP	-0.822709	0.00293945	0.0269537
ENST00000456706.2	SLC25A22	-0.823131	0.000819946	0.0107926
ENST00000483095.2	RGS8	-0.823142	0.000232452	0.00439078
ENST00000380117.1	ELAVL2	-0.824414	6.73533e-05	0.00180743
ENST00000479913.1	RET	-0.824686	0.00429089	0.0354385
ENST00000389797.3	LRCH1	-0.824784	3.54211e-05	0.00115442
ENST00000372922.4	TRERF1	-0.825047	0.000885831	0.0113878
ENST00000264848.5	C3orf52	-0.825704	0.00136281	0.0154504
ENST00000418236.1	ARHGAP26	-0.825818	1.72191e-05	0.00070179
ENST00000472063.1	LMLN	-0.826079	0.00189752	0.0195786
ENST00000548660.1	GLT8D2	-0.826378	4.23622e-09	2.47807e-06
ENST00000464342.1	SLC25A14	-0.826685	0.00559593	0.0427084
ENST00000398754.1	WNT8A	-0.827881	1.25919e-05	0.000565725
ENST00000529382.1	SIRT3	-0.828834	0.00424445	0.0351726
ENST00000447566.1	SLC25A17	-0.830683	0.00633243	0.0464582
ENST00000463700.1	C3orf15	-0.831071	8.90802e-07	9.56635e-05
ENST00000448139.1	AP2M1	-0.831453	0.000230342	0.00436238
ENST00000546541.1	ANKS1B	-0.831664	0.00314995	0.028375
ENST00000377748.1	PLEKHG5	-0.83286	0.000146903	0.00317954
ENST00000502431.1	PAPSS1	-0.833422	2.19359e-05	0.000832108
ENST00000442461.2	LIN54	-0.834716	0.00197349	0.0201368
ENST00000537909.1	CDH22	-0.835483	2.0787e-06	0.000172622
ENST00000428668.2	OTUD5	-0.836171	0.000171655	0.00352992
ENST00000534172.1	CSMD3	-0.836821	0.000593727	0.00856162
ENST00000389418.4	PTPRN2	-0.837454	0.000321809	0.00550459
ENST00000379785.1	PFKFB3	-0.8394	1.61206e-05	0.00066876
ENST00000559532.1	EIF5	-0.840105	0.00186942	0.0193751
ENST00000532331.1	PTPRK	-0.840228	1.11832e-05	0.000522861
ENST00000350259.4	ALDH6A1	-0.840528	0.00173108	0.0183469
ENST00000265997.4	CPEB3	-0.842276	4.13006e-05	0.00128072
ENST00000438477.1	GAPDHP58	-0.842989	0.000418061	0.00668659
ENST00000470827.1	EMC3	-0.843074	0.00218257	0.0216665
ENST00000396285.1	TRPM3	-0.843209	0.0012571	0.0145987
ENST00000356752.4	NDRG4	-0.843493	2.59297e-06	0.000199886
ENST00000512229.2	PCDHA4	-0.843846	0.000255601	0.00468197
ENST00000371247.2	SORBS1	-0.844253	5.94718e-06	0.00033963
ENST00000396695.2	SPEG	-0.847815	3.96766e-06	0.000257553
ENST00000359596.2	RYR1	-0.847853	2.83189e-05	0.000991508
ENST00000496383.1	KIDINS220	-0.847865	3.64129e-05	0.00117849
ENST00000537536.1	TBC1D25	-0.848415	0.00162705	0.0175417
ENST00000512888.1	SPON2	-0.848698	1.1897e-05	0.000546376
ENST00000555496.1	RP11-433J8.1	-0.849039	0.00061455	0.00877063
ENST00000528232.1	CTNND1	-0.849116	0.00538178	0.0415398
ENST00000582020.1	CLUL1	-0.849208	0.00449101	0.0365869
ENST00000424300.1	QRICH1	-0.849674	1.70523e-06	0.000151099
ENST00000262327.5	LIG3	-0.849853	0.00383818	0.0327243
ENST00000539542.1	DMXL1	-0.849957	0.0014919	0.016488
ENST00000571358.1	CRYM	-0.850866	0.000535877	0.00795687
ENST00000568000.1	KCTD13	-0.851239	4.5363e-06	0.000281263
ENST00000341156.4	B4GALNT1	-0.852271	7.34456e-08	1.7562e-05
ENST00000537075.1	KCNS1	-0.85297	0.000681721	0.00946337
ENST00000496094.1	NTM	-0.853063	3.27562e-05	0.00109487
ENST00000281806.2	MCHR2	-0.853102	1.34252e-08	5.49807e-06
ENST00000416246.1	SNX10	-0.85362	1.87667e-06	0.000160956
ENST00000536198.1	MPHOSPH9	-0.853897	0.00682455	0.049064
ENST00000502449.2	SYNRG	-0.854173	0.00627128	0.0461597
ENST00000409876.1	LYPD6B	-0.854312	0.00105663	0.0128915
ENST00000503068.1	ZNF518B	-0.854528	1.48878e-05	0.000634836
ENST00000250383.6	DHRS2	-0.856207	0.00016184	0.00338869
ENST00000409382.3	ST6GAL2	-0.856503	3.82877e-05	0.00121768
ENST00000514891.1	SLC41A3	-0.856518	0.000539989	0.00799624
ENST00000217398.3	PXMP4	-0.856833	0.00586837	0.0441399
ENST00000456173.2	NEDD4L	-0.857405	0.000233247	0.00440146
ENST00000479831.1	ITPR1	-0.857473	0.00325701	0.029042
ENST00000314073.4	KIAA0240	-0.857494	0.00353441	0.0307939
ENST00000237512.4	ARMC2	-0.858247	0.0049358	0.039116
ENST00000535178.1	ANXA7	-0.858543	0.00451112	0.0367117
ENST00000492049.1	SFTPA2	-0.858609	0.0027061	0.0253723
ENST00000478635.1	ADC	-0.859653	0.00218707	0.0216954
ENST00000272641.3	NXPH2	-0.860633	1.11955e-06	0.000110909
ENST00000204604.1	CHRD	-0.861129	0.000208812	0.00404932
ENST00000481502.1	SYNE1	-0.861451	2.4375e-05	0.000894257
ENST00000369359.4	PDE4DIP	-0.862772	0.00502255	0.0395989
ENST00000432389.2	DYNLT3	-0.863224	0.00109922	0.013262
[truncated: 586 more rows]
