# Supplementary material for: Comprehensive transcript-level analysis reveals transcriptional reprogramming during the progression of Alzheimer’s disease
Source: Front Aging Neurosci. 2023 Jun 15;15:1191680. doi: 10.3389/fnagi.2023.1191680 (PMC10308376; doi:10.3389/fnagi.2023.1191680)
Supplement: Supplementary file 2 [file Table_2.XLSX]

## Sheet: Table S2
# Supplementary Table S2. Differentially expressed transcripts in AsymAD samples.
Transcript ID	Gene name	log2(FoldChange)	Pvalues	FDR
ENST00000471065.1	MEPCE	2.61476	0.000647837	0.0415335
ENST00000432566.2	GOLGA8A	2.16538	0.000599594	0.0402443
ENST00000519647.1	RBPMS	2.1317	0.000428989	0.0346282
ENST00000517843.1	RGS22	2.0644	0.000957233	0.0484978
ENST00000242576.2	UNG	1.85315	7.43432e-06	0.010023
ENST00000413388.2	SLC9A3R1	1.72776	0.000187923	0.0258241
ENST00000489843.1	ARF4	1.60462	3.06678e-05	0.0150226
ENST00000554507.1	KTN1	1.57031	0.00050052	0.0369021
ENST00000378921.2	ZC3H13	1.55288	0.000430055	0.0346282
ENST00000382135.2	NEMF	1.53626	0.000696475	0.042792
ENST00000592842.1	RP11-527L4.6	1.51003	0.000988683	0.0492266
ENST00000567711.1	ACSM3	1.49083	0.000198934	0.0264414
ENST00000587656.1	DOCK6	1.48995	0.000344712	0.031466
ENST00000370830.3	BMP5	1.487	0.000847866	0.0463706
ENST00000366688.3	SPHAR	1.47387	0.000106872	0.0217941
ENST00000445915.2	UGP2	1.44629	0.000338677	0.0312696
ENST00000369327.3	MAP3K7	1.44089	8.87667e-05	0.0210399
ENST00000558777.1	FAM82A2	1.40832	7.54805e-06	0.010023
ENST00000393571.4	RAB6A	1.40711	0.000230764	0.0277476
ENST00000553672.1	GLRX5	1.38824	0.000816554	0.045835
ENST00000471160.1	MOV10	1.33867	0.000124118	0.022914
ENST00000528116.1	SIGIRR	1.33392	0.000511357	0.0373658
ENST00000533545.1	EPS8L2	1.30203	0.000310813	0.0307239
ENST00000483895.1	RNF31	1.27496	0.000174293	0.0254718
ENST00000368786.1	UROS	1.27459	3.75485e-05	0.015818
ENST00000419821.2	TAOK3	1.25536	3.84346e-05	0.0158279
ENST00000455979.1	SAMD11	1.251	0.000256825	0.0285562
ENST00000492448.1	EMD	1.23736	0.000216492	0.0269821
ENST00000496993.1	ACBD6	1.21784	9.15158e-07	0.00666215
ENST00000429732.1	LZTS2	1.19599	0.000365364	0.0321582
ENST00000586014.1	VASP	1.16533	0.000572893	0.0393602
ENST00000591659.1	CIRBP	1.13377	0.000326743	0.0311367
ENST00000324342.3	RNF128	1.10966	0.000633386	0.0412508
ENST00000553875.1	EVL	1.06433	0.000534841	0.0381842
ENST00000537332.1	CITED2	1.0534	0.000256858	0.0285562
ENST00000343800.6	SRPX	1.03008	0.000799316	0.0455821
ENST00000374371.1	ZFAND4	1.0171	4.05731e-05	0.0158279
ENST00000558459.1	WDR61	1.00753	8.76805e-05	0.0210399
ENST00000360726.3	PAQR8	1.00635	3.68582e-06	0.00969188
ENST00000366603.2	ARID4B	0.998649	0.000373323	0.0324046
ENST00000543351.1	VDAC2	0.992553	1.36697e-06	0.00741396
ENST00000471839.1	CIZ1	0.991534	8.58595e-06	0.0101805
ENST00000371139.4	SH2D1A	0.974945	6.82755e-06	0.010023
ENST00000524135.1	YTHDF3	0.968181	1.55068e-05	0.0124802
ENST00000505240.1	RP11-617D20.1	0.962935	0.000279068	0.0296816
ENST00000521838.1	MAT2B	0.948713	0.000228648	0.027653
ENST00000319684.4	SEPHS1	0.944591	0.000527934	0.0379127
ENST00000325278.6	MTHFD2L	0.940806	0.000619583	0.0408843
ENST00000482838.1	BRD2	0.937664	0.000119315	0.0225952
ENST00000414099.2	SCN5A	0.935202	0.000106478	0.0217941
ENST00000488605.1	PHF11	0.921596	0.000975812	0.0488957
ENST00000539015.1	FHL1	0.917699	3.31979e-05	0.0153154
ENST00000425121.1	RABL6	0.901139	0.000130794	0.0233775
ENST00000591692.1	AC002984.2	0.90033	0.000254309	0.0284663
ENST00000263255.6	SLC25A17	0.898716	0.000364965	0.0321582
ENST00000493054.1	USP21	0.883016	1.82075e-05	0.0128134
ENST00000462842.1	FAM65C	0.860848	0.000183406	0.0257116
ENST00000464916.1	COL1A2	0.860458	0.000327448	0.0311367
ENST00000420066.1	SLC35F5	0.853845	0.000902074	0.0475212
ENST00000456208.2	LRRC3B	0.852457	0.000122876	0.0228958
ENST00000403390.1	PFKL	0.836292	0.000559494	0.0389542
ENST00000474875.1	TOR1AIP1	0.835324	0.000915091	0.0477147
ENST00000431717.2	C3orf52	0.83399	0.00016096	0.0249163
ENST00000260638.8	RAB1A	0.833281	4.00977e-05	0.0158279
ENST00000479153.1	SUMO3	0.822607	2.27734e-06	0.0083106
ENST00000491876.1	C4A	0.818592	0.000183302	0.0257116
ENST00000463249.1	C4B	0.818592	0.000183302	0.0257116
ENST00000433674.2	CAPN2	0.806732	2.69022e-05	0.0143608
ENST00000482983.1	CENPV	0.804586	0.000600087	0.0402443
ENST00000346520.2	TRPV4	0.800457	0.000304313	0.0304256
ENST00000422835.2	SPATA5	0.799973	9.7044e-05	0.0212949
ENST00000426532.2	LTF	0.797623	0.00092367	0.0478507
ENST00000533048.1	NXF1	0.792056	0.000794005	0.0454115
ENST00000440593.3	STX10	0.783057	0.000907181	0.0476871
ENST00000393249.2	OSBPL8	0.777269	0.000849009	0.0463943
ENST00000382436.3	CBWD7	0.775281	0.000811291	0.0457854
ENST00000467415.1	TMEM14C	0.774224	7.5433e-06	0.010023
ENST00000370848.4	SS18L1	0.768219	0.000581892	0.0396877
ENST00000233612.4	GCA	0.767082	0.000188155	0.0258241
ENST00000500869.2	LYSMD3	0.766784	3.31565e-05	0.0153154
ENST00000495825.2	ZSWIM7	0.766351	0.000375117	0.0324046
ENST00000532461.1	RDX	0.76335	0.000155898	0.0246638
ENST00000539728.1	ATP1B3	0.756948	0.00062194	0.0409459
ENST00000412120.2	C1orf222	0.753905	0.000169867	0.0252204
ENST00000470940.1	SP100	0.75241	0.000991968	0.0492947
ENST00000378228.3	OLAH	0.749516	0.000694931	0.042792
ENST00000585057.1	RUVBL1	0.740304	0.000804574	0.0456625
ENST00000455406.1	ZRANB2-AS2	0.739323	0.00012875	0.0232426
ENST00000482086.1	PCCB	0.737497	0.000318057	0.0310274
ENST00000490175.1	SNX5	0.735952	0.00010208	0.0214907
ENST00000566974.1	RP11-6O2.4	0.733507	0.000458294	0.0356493
ENST00000303077.6	SIX2	0.731168	0.000668567	0.0421806
ENST00000505792.1	FAM174A	0.725773	0.000131	0.0233775
ENST00000415486.2	RAI2	0.725465	0.000186508	0.0258241
ENST00000370499.4	COL9A1	0.725293	0.00025679	0.0285562
ENST00000521265.1	TMEM66	0.719776	0.000980451	0.0489594
ENST00000490163.1	UBXN4	0.716649	0.000294094	0.030317
ENST00000291839.5	ST6GALNAC6	0.716505	0.000154944	0.0246404
ENST00000475205.1	CCT8	0.716496	0.00089461	0.04738
ENST00000344756.4	INSIG1	0.713788	1.47315e-06	0.00741396
ENST00000564295.1	MT1F	0.712376	9.20434e-06	0.0104365
ENST00000504459.1	HEXB	0.704796	0.000223837	0.0273706
ENST00000450928.1	AP000302.58	0.684421	9.25551e-06	0.0104365
ENST00000336169.3	RGN	0.673978	6.197e-05	0.0191138
ENST00000589997.1	ST6GALNAC2	0.672806	6.24857e-05	0.0191138
ENST00000502359.1	PDCD6	0.664591	0.000364736	0.0321582
ENST00000357971.3	ACYP1	0.662731	0.000874907	0.0470002
ENST00000518907.1	ENDOV	0.655088	0.000994592	0.0493073
ENST00000436244.1	ADIPOR1	0.652963	0.000161464	0.0249607
ENST00000403782.1	D2HGDH	0.650363	0.000608656	0.0404733
ENST00000513985.1	ZNF608	0.650013	1.748e-05	0.0125654
ENST00000397780.1	LUC7L	0.646735	0.000667391	0.0421758
ENST00000318787.8	HDDC2	0.639512	0.00089512	0.04738
ENST00000417023.1	DDX39B	0.639155	0.00028622	0.0300335
ENST00000307403.2	RBM33	0.638815	0.0010198	0.0497719
ENST00000489050.1	UBAC1	0.636623	0.000320341	0.0311183
ENST00000569425.1	RP11-504A18.1	0.636387	0.000745981	0.0438865
ENST00000475430.1	NAP1L3	0.6353	4.60462e-05	0.017029
ENST00000382102.3	SLC45A2	0.631677	0.00012704	0.0231224
ENST00000497281.1	G6PD	0.628492	0.000402508	0.0335954
ENST00000400018.3	SKA3	0.621338	0.000738997	0.0438348
ENST00000507257.1	NUP54	0.62107	0.00102084	0.0497719
ENST00000419548.1	SIGLEC1	0.618595	0.000586263	0.0398338
ENST00000568675.1	MT1G	0.617964	0.000203229	0.0266739
ENST00000423431.1	SPCS1	0.607419	0.000706701	0.0430515
ENST00000525350.1	ZBED5	0.607025	0.000576687	0.039474
ENST00000456483.2	ESR1	0.60668	0.000349181	0.0317129
ENST00000373983.1	TRIM32	0.606199	0.000741885	0.0438652
ENST00000337059.5	RPRD1A	0.600715	9.12497e-05	0.0210399
ENST00000524470.1	TYK2	0.594465	0.000411906	0.034
ENST00000563981.1	RP11-298D21.1	0.592971	2.01831e-05	0.0132649
ENST00000300875.4	DACT3	0.591271	0.000241431	0.0280204
ENST00000378528.2	POC1B	0.582011	0.000132752	0.0234376
ENST00000417705.1	RP11-54O7.3	0.58201	0.00015048	0.0244789
ENST00000580981.1	ABHD3	0.581241	0.000604676	0.0403652
ENST00000525152.1	PPP6R3	-0.580807	9.10087e-05	0.0210399
ENST00000461568.1	RAD52	-0.580931	0.000206097	0.0268202
ENST00000428461.1	RP11-88H9.2	-0.581195	0.000568966	0.0393142
ENST00000484716.1	GOLGA8B	-0.582096	9.09431e-06	0.0104365
ENST00000593016.1	GGNBP2	-0.583403	2.30983e-06	0.0083106
ENST00000510347.1	CAMK2A	-0.586582	0.000203083	0.0266739
ENST00000397677.1	CHMP7	-0.587968	0.000154559	0.0246213
ENST00000293978.8	PAQR4	-0.590592	0.00018788	0.0258241
ENST00000395436.2	SUMF2	-0.592162	0.000208601	0.0268237
ENST00000261377.6	AC004381.6	-0.59585	0.000372414	0.0323793
ENST00000568570.1	RP11-1166P10.1	-0.5971	0.00027424	0.0294782
ENST00000360295.9	SEZ6	-0.599781	0.00095401	0.0484637
ENST00000481981.1	RAB4A	-0.601669	5.97236e-06	0.010023
ENST00000425661.2	MAGIX	-0.602173	1.52312e-05	0.0124802
ENST00000369617.4	MAGI3	-0.603917	0.000321945	0.0311367
ENST00000370401.2	MAMLD1	-0.605496	8.15008e-05	0.0207845
ENST00000573569.1	ARL16	-0.605594	8.46139e-05	0.0210399
ENST00000535826.1	SYT7	-0.606503	0.000385821	0.0329005
ENST00000537713.1	HADHB	-0.607255	0.000807839	0.0457235
ENST00000513185.1	RGMB	-0.607868	8.97706e-05	0.0210399
ENST00000592862.1	HAPLN4	-0.611391	0.000612617	0.0405643
ENST00000536539.1	RP11-90D4.2	-0.612818	0.000118194	0.0225853
ENST00000436198.1	FGF13	-0.619474	0.000696472	0.042792
ENST00000477224.1	CAMKV	-0.622848	0.000366581	0.0321591
ENST00000498096.1	CD200	-0.62449	0.000691696	0.042792
ENST00000432379.1	MAPK8	-0.625164	8.79853e-05	0.0210399
ENST00000561069.1	APBA2	-0.626351	0.000337119	0.0312692
ENST00000487160.1	PRPF38A	-0.626829	6.39414e-05	0.0194043
ENST00000395591.1	RABL2B	-0.634872	0.000364532	0.0321582
ENST00000441592.1	SNHG14	-0.638704	0.000522123	0.0376737
ENST00000556354.1	RP11-66N24.4	-0.639633	0.000944586	0.0482745
ENST00000399878.3	SEL1L3	-0.640341	0.000317764	0.0310274
ENST00000491291.1	PGK1	-0.640586	4.10556e-05	0.0158457
ENST00000575977.1	YWHAE	-0.643144	0.000785155	0.0451436
ENST00000514294.2	CTC-774J1.2	-0.65069	0.000636218	0.0413182
ENST00000447934.1	C9orf69	-0.652386	0.000213069	0.0268544
ENST00000447399.2	SWAP70	-0.6536	0.000422528	0.0343846
ENST00000529911.1	SRSF8	-0.656003	0.0010022	0.0494642
ENST00000554719.1	NRXN3	-0.656901	0.000183023	0.0257116
ENST00000537922.1	IGFBP7	-0.657583	7.12295e-05	0.0198722
ENST00000505534.1	DDR1	-0.660976	0.00100049	0.0494504
ENST00000458517.1	METTL13	-0.661022	0.000632822	0.0412374
ENST00000440812.3	SMG7	-0.662687	0.000412973	0.034
ENST00000280758.5	BTBD11	-0.663261	0.000331495	0.0311367
ENST00000373006.1	USP49	-0.6677	0.000486189	0.0364759
ENST00000474966.1	RAB3GAP2	-0.669624	0.000788674	0.0451965
ENST00000566827.1	CDH11	-0.66981	0.000722455	0.0433228
ENST00000458043.2	OTOGL	-0.672524	0.000724752	0.0433416
ENST00000466854.1	CCDC58	-0.672999	0.00024571	0.028204
ENST00000592362.1	HKR1	-0.67427	0.00101961	0.0497719
ENST00000465172.1	ATP1B3	-0.675352	1.4089e-05	0.0124802
ENST00000493847.1	FKBP15	-0.675655	0.000753526	0.0441484
ENST00000507355.1	POLR2J3	-0.676511	0.000604697	0.0403652
ENST00000439109.2	NQO1	-0.679952	0.00013076	0.0233775
ENST00000481047.1	MDK	-0.679983	8.06023e-05	0.020693
ENST00000520884.1	PLAA	-0.681276	0.00079954	0.0455821
ENST00000558518.1	LDLR	-0.681582	9.00065e-05	0.0210399
ENST00000450222.1	ATXN1	-0.687238	9.9894e-05	0.0214907
ENST00000575087.1	ACTG1	-0.690693	0.000590986	0.0399523
ENST00000558017.1	GDPGP1	-0.695506	0.000401455	0.0335319
ENST00000537130.1	SEPHS1	-0.696189	2.58684e-07	0.00519224
ENST00000494513.1	WTAP	-0.696668	6.52621e-05	0.0194424
ENST00000419721.1	C1GALT1	-0.697643	0.000629525	0.041132
ENST00000542019.1	TM7SF3	-0.698076	0.000866775	0.046851
ENST00000406625.2	ASB3	-0.700159	0.000441831	0.0350464
ENST00000590048.1	UBA2	-0.701687	0.000214279	0.0269348
ENST00000557446.1	HIF1A	-0.708036	3.34165e-05	0.0153154
ENST00000425172.1	INSIG1	-0.709746	0.000139815	0.0237764
ENST00000309720.5	FAM70A	-0.718279	0.000638443	0.0413486
ENST00000592897.1	CTB-175E5.4	-0.72329	0.000539028	0.0382857
ENST00000382452.2	WDR1	-0.724299	0.00010651	0.0217941
ENST00000420284.2	AP003026.1	-0.724664	3.34238e-06	0.00915294
ENST00000494470.1	LRRC16A	-0.728445	0.000914547	0.0477147
ENST00000476429.1	TMBIM1	-0.729461	0.000960491	0.0486013
ENST00000526600.1	TEAD1	-0.731467	0.000815831	0.045835
ENST00000315891.6	SLC41A3	-0.731772	7.92914e-06	0.010023
ENST00000510904.1	ZNF672	-0.734088	0.00032751	0.0311367
ENST00000580243.1	TSHZ1	-0.748991	0.000162935	0.0249867
ENST00000405260.1	PASK	-0.750671	0.000932953	0.0479891
ENST00000588618.1	ACTN4	-0.75241	1.95003e-05	0.0132649
ENST00000543824.1	PHC1	-0.757018	0.000116117	0.0224457
ENST00000357440.2	SLC29A2	-0.76478	3.12005e-06	0.00911961
ENST00000534511.1	DKK3	-0.765532	0.000546747	0.0386739
ENST00000497906.1	XIAP	-0.765617	0.000212079	0.0268544
ENST00000263646.7	TOLLIP	-0.772982	0.000839909	0.0462179
ENST00000537152.1	C17orf70	-0.777986	1.35054e-07	0.00517774
ENST00000490475.1	TTC28	-0.78396	2.96182e-05	0.014941
ENST00000374899.4	TAP2	-0.786425	3.92073e-05	0.0158279
ENST00000488600.1	LPGAT1	-0.79174	0.00101863	0.0497719
ENST00000530975.1	MAP7D1	-0.803354	0.000552283	0.0387949
ENST00000510307.1	DCTD	-0.807845	0.000950387	0.0483881
ENST00000394427.2	QRFPR	-0.808806	0.000842317	0.0462799
ENST00000519020.1	FAM49B	-0.817795	0.000606407	0.0404324
ENST00000569479.1	GPRC5B	-0.819889	0.000374916	0.0324046
ENST00000368590.5	RWDD1	-0.825106	0.00025073	0.0283939
ENST00000559707.1	ACSBG1	-0.825606	6.7315e-05	0.0194424
ENST00000491071.2	RIMS1	-0.834016	0.00049696	0.0367672
ENST00000534421.1	MPV17L2	-0.846344	1.19439e-05	0.0118424
ENST00000476941.1	TRPC1	-0.849142	0.0010113	0.0497069
ENST00000525663.1	TCTEX1D1	-0.861208	0.000139237	0.0237764
ENST00000448732.1	R3HDM2	-0.877161	0.000926429	0.0478507
ENST00000577106.1	GAA	-0.89008	7.43152e-05	0.0201655
ENST00000452133.1	SYS1-DBNDD2	-0.912856	5.49019e-05	0.0181561
ENST00000427993.2	SLC35A3	-0.914806	9.48717e-05	0.0212703
ENST00000341156.4	B4GALNT1	-0.91744	2.52012e-08	0.00289851
ENST00000376989.3	GDA	-0.934094	0.000813576	0.0458244
ENST00000372071.2	OPN4	-0.948101	2.21691e-05	0.0137839
ENST00000542896.1	PDCD2	-0.958521	2.65674e-05	0.0143608
ENST00000251879.6	KIAA1432	-0.963015	4.38756e-05	0.0165454
ENST00000472097.1	ATL2	-0.984265	0.000307899	0.0305587
ENST00000315048.3	GRIN1	-0.988393	0.000738673	0.0438348
ENST00000507488.2	ATP2C1	-0.996163	0.000192172	0.0260032
ENST00000552748.1	ANKS1B	-1.06526	0.00017195	0.0253224
ENST00000557021.1	TMEM189	-1.10577	0.000303679	0.0304256
ENST00000467726.1	PHKG1	-1.12441	0.000575737	0.0394392
ENST00000478372.1	C2CD2	-1.12647	0.000677655	0.0424513
ENST00000461724.1	NFKBIZ	-1.1299	0.000510505	0.0373448
ENST00000563104.1	AP1G1	-1.13053	0.000562627	0.0390528
ENST00000425451.2	HDAC7	-1.14263	0.000699496	0.042908
ENST00000543479.1	ACSL6	-1.1527	0.000847638	0.0463706
ENST00000547178.1	P2RX5	-1.22979	5.17222e-05	0.0178221
ENST00000413951.1	SF1	-1.25742	0.000478574	0.0361682
ENST00000531321.1	TM7SF2	-1.32183	0.000213244	0.0268544
ENST00000394449.2	TBC1D22A	-1.32773	0.000954399	0.0484637
ENST00000442055.1	RP1-317E23.3	-1.3315	0.000652739	0.0416619
ENST00000392334.2	CSNK1D	-1.34295	0.000662274	0.0420019
ENST00000541448.1	ZNF664	-1.34776	4.35795e-05	0.0165422
ENST00000541278.1	TRPT1	-1.43134	0.000839778	0.0462179
ENST00000479530.1	PDZRN3	-1.48894	0.000307132	0.0305314
ENST00000414355.1	CR848007.6	-1.50357	0.000242021	0.0280605
ENST00000505553.1	C5orf44	-1.53321	0.000717718	0.0431699
ENST00000384328.1	U1	-1.53493	0.000119444	0.0225952
ENST00000491869.1	FRMD4A	-1.56157	0.000647001	0.0415093
ENST00000580145.1	ZNF286B	-1.66736	0.000849492	0.0463943
ENST00000263268.6	MREG	-1.72784	0.000340242	0.0312814
ENST00000585406.1	RP11-773H22.1	-2.08964	0.000162314	0.0249867
ENST00000558946.1	ALDH1A2	-2.12058	0.000513779	0.0374781
ENST00000465565.1	SURF4	-2.14075	0.000819285	0.0458685
ENST00000422565.1	RPL31P63	-2.15977	0.000655183	0.0417947
ENST00000413809.1	SETMAR	-2.18849	0.000150156	0.0244789
ENST00000438518.1	HDAC6	-2.19845	0.000336257	0.0312264
ENST00000443443.1	CCDC132	-2.26436	0.000244701	0.0281722
ENST00000435602.1	KLF7	-2.3996	0.00039044	0.0330437
ENST00000462300.1	RP11-292E2.2	-3.56591	0.000879781	0.0470423
