# Supplementary material for: Comprehensive transcript-level analysis reveals transcriptional reprogramming during the progression of Alzheimer’s disease
Source: Front Aging Neurosci. 2023 Jun 15;15:1191680. doi: 10.3389/fnagi.2023.1191680 (PMC10308376; doi:10.3389/fnagi.2023.1191680)
Supplement: Supplementary file 3 [file Table_3.XLSX]

## Sheet: Table S3
# Supplementary Table S3. Differentially expressed transcripts between AD and AsymAD samples.
Transcript ID	Gene name	log2 (FoldChange)	Pvalue	FDR
ENST00000526791.1	ZFPL1	2.13297	0.000330873	0.0385566
ENST00000391830.1	AKT1S1	2.05407	0.000360146	0.0401767
ENST00000475126.1	CSTF2	1.88929	0.000372259	0.0409546
ENST00000528621.1	CTNND1	1.84794	0.000545803	0.0484006
ENST00000473337.1	FBXO9	1.69841	6.9885e-05	0.01878
ENST00000535267.1	STARD10	1.6389	0.00018092	0.0296547
ENST00000541278.1	TRPT1	1.56991	0.000327533	0.03844
ENST00000375530.4	EHMT2	1.5075	0.000215834	0.0322254
ENST00000453091.2	RIF1	1.39293	9.28979e-05	0.0218054
ENST00000261206.3	ACSS3	1.3684	0.000518129	0.0472957
ENST00000450338.1	SEMA3F	1.31694	0.00057731	0.0499866
ENST00000469762.1	SMC4	1.23305	0.000427974	0.0440814
ENST00000562763.1	RP11-432I5.2	1.21843	0.000486413	0.0465044
ENST00000257070.4	BAI2	1.1914	1.46021e-05	0.00997941
ENST00000558794.1	FURIN	1.15516	0.000294662	0.0365989
ENST00000529613.1	IL15	1.05794	0.000247813	0.0334927
ENST00000570125.1	CARHSP1	1.05142	4.42614e-05	0.0149054
ENST00000378699.2	SEPT8	1.05088	2.69408e-05	0.012024
ENST00000259711.6	KIF13A	1.03176	0.000299845	0.036827
ENST00000528989.1	LDLRAD3	1.02154	0.00015563	0.0278135
ENST00000511436.1	STARD4	0.99593	0.000254367	0.0337051
ENST00000468050.1	PFKP	0.995838	1.11653e-05	0.00859092
ENST00000468741.1	PEX5L	0.98662	0.000513443	0.0471454
ENST00000393976.2	KRT15	0.966445	0.000301827	0.036852
ENST00000424965.1	SHISA5	0.964522	5.69336e-05	0.0171419
ENST00000432390.1	RPL34P1	0.923129	0.000369365	0.0408486
ENST00000585289.1	RP11-848P1.7	0.897026	0.00019315	0.0306393
ENST00000479878.1	DNAH11	0.884574	9.31539e-05	0.021821
ENST00000300862.3	HIF3A	0.883366	2.40932e-05	0.0114257
ENST00000429805.1	PNPT1	0.871303	0.000491435	0.0466405
ENST00000449109.2	SLC5A11	0.864764	5.18294e-05	0.0161112
ENST00000421977.3	RASL12	0.861653	0.000131914	0.0255422
ENST00000456100.1	AL163953.3	0.858081	0.000210645	0.0318524
ENST00000539553.1	SLC4A11	0.854147	7.31752e-06	0.0073538
ENST00000407218.1	MECP2	0.849185	3.06989e-05	0.0126408
ENST00000584541.1	RFFL	0.847918	0.000414122	0.0431825
ENST00000359929.2	LPHN2	0.842663	9.90306e-05	0.0222027
ENST00000494088.1	SLMAP	0.84095	0.000143663	0.0267629
ENST00000368057.3	SLAMF6	0.823256	0.000453357	0.0452424
ENST00000396191.1	PDE1C	0.808996	0.00032751	0.03844
ENST00000481009.1	S100A4	0.802028	0.000452734	0.0452424
ENST00000374899.4	TAP2	0.799455	1.24128e-05	0.00903581
ENST00000470631.1	SLC4A11	0.797731	3.20654e-05	0.0128951
ENST00000493306.1	KLF4	0.796754	4.50637e-06	0.00582359
ENST00000422426.1	APOL3	0.796229	1.14615e-05	0.00867263
ENST00000510837.1	GCLC	0.783372	0.000544401	0.0483598
ENST00000497697.1	SMTN	0.777586	0.00017847	0.029525
ENST00000476429.1	TMBIM1	0.773732	0.000394341	0.0421421
ENST00000540578.2	ANKRD12	0.756033	0.000512025	0.0471454
ENST00000446803.2	TBC1D1	0.749389	0.000298954	0.036827
ENST00000296873.7	SEPT8	0.745468	1.69418e-05	0.0103021
ENST00000309357.4	AKIP1	0.735451	0.00043386	0.0443165
ENST00000274456.6	TNFAIP8	0.730987	5.15102e-05	0.0160554
ENST00000337303.4	PBRM1	0.724175	0.000305285	0.0370774
ENST00000466874.1	FOXO4	0.724173	0.000126779	0.0251405
ENST00000229195.3	CNOT2	0.720648	0.000223001	0.0323478
ENST00000486108.1	ADORA2A	0.718375	2.39745e-08	0.00045957
ENST00000423023.2	PSPC1-OT1	0.709471	0.000498856	0.0469184
ENST00000513317.1	ACSL1	0.703098	3.8478e-05	0.0140256
ENST00000580725.1	ISYNA1	0.701678	3.74045e-05	0.0139226
ENST00000420196.1	RAPGEF5	0.699749	3.82269e-05	0.0140256
ENST00000383408.2	PIEZO2	0.694834	0.000189251	0.0305099
ENST00000379208.1	C10orf47	0.688537	5.27807e-05	0.0163627
ENST00000341319.3	KLHL6	0.68835	0.000135208	0.0259223
ENST00000358919.2	DLC1	0.677563	0.0004061	0.0428185
ENST00000457269.3	ISYNA1	0.676676	3.99917e-07	0.00176909
ENST00000572627.2	EPN2	0.675763	0.000550665	0.0486069
ENST00000571846.1	CYB5D1	0.665386	0.000203069	0.0312053
ENST00000504576.1	SLC12A7	0.658139	6.24089e-05	0.0176797
ENST00000318074.5	SYTL1	0.656939	3.00528e-09	0.000115217
ENST00000548503.1	TBX3	0.656724	0.000206465	0.0314109
ENST00000372384.2	TSC22D3	0.656297	0.00053076	0.047817
ENST00000551576.1	ACVRL1	0.655312	0.000442122	0.0446508
ENST00000376552.2	TLE4	0.653651	1.32246e-05	0.00929962
ENST00000372382.4	TSC22D3	0.647299	9.21032e-05	0.0217484
ENST00000570142.1	GPRC5B	0.642447	6.17797e-05	0.017635
ENST00000360632.3	WWTR1	0.642254	4.84196e-08	0.000506271
ENST00000397092.1	GPER	0.638956	0.000102585	0.0226901
ENST00000557876.1	DLL4	0.635296	1.43599e-07	0.00103225
ENST00000559440.1	DLL4	0.634664	9.44647e-07	0.00293773
ENST00000418153.2	PHF21A	0.633505	0.000425134	0.043893
ENST00000402938.3	GABRR2	0.631458	0.000395263	0.0421421
ENST00000302217.5	MAP4K4	0.624812	1.22169e-05	0.00900723
ENST00000581023.1	ARHGAP23	0.623632	2.56509e-05	0.011801
ENST00000446688.1	TNS1	0.622231	2.97591e-07	0.00149522
ENST00000472752.1	EGFL7	0.620638	1.93545e-05	0.010693
ENST00000366843.2	ENAH	0.620307	0.000100775	0.0224361
ENST00000590052.1	HSD17B1P1	0.613261	0.000481088	0.0463217
ENST00000592810.1	PLEKHF1	0.610914	4.89831e-07	0.00194269
ENST00000568570.1	RP11-1166P10.1	0.605252	0.000127346	0.0252094
ENST00000494764.1	RAPGEF3	0.603537	9.24604e-06	0.00805632
ENST00000569520.1	SLC5A11	0.599654	0.000210752	0.0318524
ENST00000483034.1	TRIB2	0.594428	8.7672e-05	0.0212737
ENST00000591312.1	CTB-171A8.1	0.591446	2.90275e-05	0.0121847
ENST00000579092.1	LLGL2	0.588941	0.000123658	0.0247786
ENST00000493019.1	RSPH1	-0.588608	0.000225446	0.0323716
ENST00000359358.4	KLHL14	-0.594799	1.86381e-05	0.0106122
ENST00000518686.1	MOK	-0.597058	0.000259412	0.0340597
ENST00000463951.1	STAT4	-0.603409	2.18162e-05	0.0110537
ENST00000582857.1	B9D1	-0.609617	0.00045442	0.0452512
ENST00000528995.1	ILK	-0.61259	0.000212539	0.0319962
ENST00000504448.1	ARAP3	-0.616355	0.000186713	0.0302462
ENST00000549324.1	RPH3A	-0.620087	0.000224155	0.0323478
ENST00000561909.1	CTD-2302E22.4	-0.620961	0.000172177	0.029055
ENST00000482616.1	PYCRL	-0.635594	6.2201e-06	0.00650368
ENST00000476304.1	TFR2	-0.64128	0.000285595	0.0358992
ENST00000479153.1	SUMO3	-0.653512	7.31213e-05	0.0191925
ENST00000543351.1	VDAC2	-0.660569	0.000521583	0.0474979
ENST00000469722.2	P2RX6	-0.664363	6.8549e-05	0.0186829
ENST00000216862.3	CYP24A1	-0.686218	0.000138997	0.0264243
ENST00000439715.2	RP11-282E4.1	-0.689894	1.27403e-05	0.00910379
ENST00000483110.1	DDAH1	-0.711392	0.000246897	0.0334628
ENST00000451953.1	RP5-1059M17.1	-0.724599	0.000286125	0.0359265
ENST00000360202.5	KIRREL2	-0.727944	0.000547741	0.0485123
ENST00000537655.1	RP11-847H18.3	-0.744774	8.36693e-06	0.00772447
ENST00000262794.5	MOV10L1	-0.748964	0.000422265	0.0437145
ENST00000438118.2	FUCA2	-0.750126	4.65177e-05	0.0151995
ENST00000477700.1	RALGPS1	-0.844514	0.000375626	0.0410672
ENST00000581136.1	NAT9	-0.849447	0.000186997	0.0302496
ENST00000563589.1	POLR2C	-0.862636	1.39629e-05	0.00973302
ENST00000497706.1	C2	-0.904479	0.000437758	0.0445959
ENST00000404824.2	PDIA6	-0.915328	0.000247302	0.0334628
ENST00000367572.1	PLAGL1	-0.919675	0.000477498	0.0463217
ENST00000537886.1	KIAA0319	-0.919685	0.000373665	0.0409575
ENST00000467576.1	VWA7	-0.938128	4.80516e-05	0.0153518
ENST00000232003.4	HRG	-0.957259	0.000426898	0.0440356
ENST00000447001.3	STRADA	-0.991943	0.00024893	0.0335203
ENST00000361511.3	PPEF1	-1.00593	0.000194652	0.0307526
ENST00000562501.1	PWRN1	-1.10009	0.000527464	0.0477713
ENST00000473479.1	SEPTIN2	-1.15075	0.000161217	0.0282227
ENST00000542068.1	RQCD1	-1.28392	0.000222613	0.0323478
ENST00000545009.1	ZNF500	-1.44939	0.000544106	0.0483598
