# Supplementary material for: Comprehensive transcript-level analysis reveals transcriptional reprogramming during the progression of Alzheimer’s disease
Source: Front Aging Neurosci. 2023 Jun 15;15:1191680. doi: 10.3389/fnagi.2023.1191680 (PMC10308376; doi:10.3389/fnagi.2023.1191680)
Supplement: Supplementary file 4 [file Table_4.XLSX]

## Sheet: Table S4
# Supplementary Table S4. Differential ASEs in AD.
ASE	FC	P value	FDR	AS type	Gene ID	Gene type	Gene name
ENSG00000106829.13;AF:chr9:82186856:82187750-82188604:82188212:82188285-82188604:+	1.19093	0.00179888	0.0499646	AF	ENSG00000106829.13	protein_coding	TLE4
ENSG00000134294.9;SE:chr12:46761123-46764295:46764410-46764559:-	1.00128	0.0017975	0.0499387	SE	ENSG00000134294.9	protein_coding	SLC38A2
ENSG00000165637.9;AF:chr10:76970403:76970474-76970892:76970614:76970696-76970892:+	0.588235	0.00179602	0.0499097	AF	ENSG00000165637.9	protein_coding	VDAC2
ENSG00000115239.15;A5:chr2:53978078-54013422:53978078-54013958:-	1.77778	0.00179513	0.0498973	A5	ENSG00000115239.15	protein_coding	ASB3
ENSG00000140612.9;SE:chr15:85214013-85223163:85223200-85223944:-	1.07077	0.00179378	0.0498721	SE	ENSG00000140612.9	protein_coding	SEC11A
ENSG00000138771.10;AF:chr4:77507408:77507622-77631309:77630920:77631211-77631309:+	0.51679	0.00179211	0.0498381	AF	ENSG00000138771.10	protein_coding	SHROOM3
ENSG00000089335.14;AF:chr19:35168612:35168701-35169642:35168741:35169008-35169642:+	0.774067	0.0017896	0.0498043	AF	ENSG00000089335.14	protein_coding	ZNF302
ENSG00000142082.10;SE:chr11:233215-233343:233534-236048:-	1.01901	0.0017902	0.0498043	SE	ENSG00000142082.10	protein_coding	SIRT3
ENSG00000171723.11;MX:chr14:67147903-67243182:67243239-67346657:67147903-67291192:67291284-67346657:+	0.476063	0.00179046	0.0498043	MX	ENSG00000171723.11	protein_coding	GPHN
ENSG00000087470.13;AF:chr12:32832250:32832399-32854349:32832642:32832921-32854349:+	0.725395	0.00178725	0.0497607	AF	ENSG00000087470.13	protein_coding	DNM1L
ENSG00000141503.11;SE:chr17:4736935-4762508:4762623-4781612:+	1.21982	0.00178756	0.0497607	SE	ENSG00000141503.11	protein_coding	MINK1
ENSG00000008128.16;A5:chr1:1654270-1655388:1654270-1655697:-	0.774848	0.00178627	0.0497516	A5	ENSG00000008128.16	protein_coding	CDK11A
ENSG00000128918.10;AF:chr15:58306479-58357732:58357936:58306479-58430646:58431024:-	0.759087	0.00178581	0.0497516	AF	ENSG00000128918.10	protein_coding	ALDH1A2
ENSG00000243156.3;SE:chr22:18274067-18286577:18286627-18291610:-	1.18078	0.00178635	0.0497516	SE	ENSG00000243156.3	protein_coding	MICAL3
ENSG00000072803.13;MX:chr5:171337801-171341347:171341409-171433462:171337801-171423894:171424055-171433462:-	0.92157	0.00178208	0.0496694	MX	ENSG00000072803.13	protein_coding	FBXW11
ENSG00000090539.11;RI:chr3:184103834:184103947-184104280:184104543:+	0.791164	0.00177933	0.0496049	RI	ENSG00000090539.11	protein_coding	CHRD
ENSG00000131584.13;AF:chr1:1239523-1243149:1243210:1239523-1244822:1244989:-	1.66435	0.00177762	0.0495697	AF	ENSG00000131584.13	protein_coding	ACAP3
ENSG00000185347.12;AF:chr14:105956200:105956380-105957318:105956520:105956574-105957318:+	0.66133	0.00177743	0.0495697	AF	ENSG00000185347.12	protein_coding	C14orf80
ENSG00000203705.5;MX:chr1:212969932-212970454:212970538-212977662:212969932-212976043:212976105-212977662:+	0.470384	0.0017776	0.0495697	MX	ENSG00000203705.5	protein_coding	TATDN3
ENSG00000111652.4;A5:chr12:6833345-6833780:6833318-6833780:+	1.1367	0.00177578	0.0495573	A5	ENSG00000111652.4	protein_coding	COPS7A
ENSG00000187688.10;SE:chr17:16337012-16338173:16338283-16340103:+	2.22827	0.00177586	0.0495573	SE	ENSG00000187688.10	protein_coding	TRPV2
ENSG00000087085.9;AL:chr7:100487832:100487956-100488790:100488337:100488709-100488790:-	1.52743	0.00177372	0.0495223	AL	ENSG00000087085.9	protein_coding	ACHE
ENSG00000185324.17;AF:chr16:89753099:89753205-89756961:89753380:89753742-89756961:+	0.905578	0.00177295	0.0495129	AF	ENSG00000185324.17	protein_coding	CDK10
ENSG00000109180.10;AF:chr4:48833015:48833069-48834637:48833323:48833548-48834637:+	1.29007	0.00177247	0.0495119	AF	ENSG00000109180.10	protein_coding	OCIAD1
ENSG00000161996.13;A3:chr16:701747-701824:701747-701827:+	1.10436	0.00177165	0.0495012	A3	ENSG00000161996.13	protein_coding	WDR90
ENSG00000119185.8;AF:chr2:9558861-9560119:9560423:9558861-9563502:9563585:-	0.88988	0.00177108	0.0494976	AF	ENSG00000119185.8	protein_coding	ITGB1BP1
ENSG00000119185.8;AL:chr2:9545823:9547034-9548242:9547701:9547727-9548242:-	1.372	0.00177108	0.0494976	AL	ENSG00000119185.8	protein_coding	ITGB1BP1
ENSG00000102468.5;AF:chr13:47466725-47469630:47470173:47466725-47470809:47471169:-	0.802284	0.00176886	0.0494738	AF	ENSG00000102468.5	protein_coding	HTR2A
ENSG00000144040.8;AF:chr2:73285725-73286137:73286309:73285725-73297589:73297696:-	1.01528	0.00176902	0.0494738	AF	ENSG00000144040.8	protein_coding	SFXN5
ENSG00000241956.5;AL:chr5:163913747-163919802:163920118:163913747-164027981:164029440:+	0.924884	0.00176935	0.0494738	AL	ENSG00000241956.5	antisense	CTC-340A1
ENSG00000026036.16;A5:chr20:62321563-62321647:62321218-62321647:+	1.14148	0.00176723	0.049455	A5	ENSG00000026036.16	protein_coding	RTEL1-TNFRSF6B
ENSG00000065717.10;SE:chr19:2997953-3000645:3000721-3002351:-	0.988315	0.00176637	0.049455	SE	ENSG00000065717.10	protein_coding	TLE2
ENSG00000105792.15;SE:chr7:89929373-89933283:89933420-89934058:+	0.903483	0.00176643	0.049455	SE	ENSG00000105792.15	protein_coding	C7orf63
ENSG00000143363.11;AL:chr1:150999803-151001262:151001429:150999803-151006282:151006589:+	0.796525	0.00176736	0.049455	AL	ENSG00000143363.11	protein_coding	PRUNE
ENSG00000235531.5;AL:chr8:72885894-72914477:72914629:72885894-72964774:72964842:+	0.377182	0.00176669	0.049455	AL	ENSG00000235531.5	protein_coding	RP11-383H13.1
ENSG00000175087.5;AF:chr1:26437664:26437911-26440783:26438340:26438406-26440783:+	0.702757	0.0017648	0.0494446	AF	ENSG00000175087.5	protein_coding	PDIK1L
ENSG00000099622.9;AF:chr19:1267087:1267291-1270927:1269331:1269409-1270927:+	0.660392	0.00176405	0.0494359	AF	ENSG00000099622.9	protein_coding	CIRBP
ENSG00000079101.11;AF:chr18:597023:597129-606978:598391:598582-606978:+	0.644513	0.00176198	0.0493901	AF	ENSG00000079101.11	protein_coding	CLUL1
ENSG00000228727.3;AL:chr6:31731936-31732043:31732076:31731936-31732213:31732622:+	0.923005	0.00176149	0.0493888	AL	ENSG00000228727.3	protein_coding	SAPCD1
ENSG00000139910.15;AL:chr14:26915095:26918169-26941526:26939324:26939696-26941526:-	1.05025	0.00176017	0.0493641	AL	ENSG00000139910.15	protein_coding	NOVA1
ENSG00000175727.7;RI:chr12:122620036:122620213-122622016:122622137:+	1.12629	0.0017595	0.0493576	RI	ENSG00000175727.7	protein_coding	MLXIP
ENSG00000153310.13;SE:chr8:130915596-130916745:130916831-130951854:-	0.884654	0.00175878	0.0493498	SE	ENSG00000153310.13	protein_coding	FAM49B
ENSG00000065809.8;AF:chr10:14572514-14614228:14614313:14572514-14646239:14646388:-	4.77138	0.00175738	0.0493257	AF	ENSG00000065809.8	protein_coding	FAM107B
ENSG00000089053.7;A3:chr12:121766300-121768386:121766261-121768386:-	0.981094	0.00175749	0.0493257	A3	ENSG00000089053.7	protein_coding	ANAPC5
ENSG00000147576.11;AF:chr8:67344736:67344810-67352397:67351503:67351970-67352397:+	1.60738	0.00175638	0.0493192	AF	ENSG00000147576.11	protein_coding	ADHFE1
ENSG00000100884.5;A5:chr14:24540247-24540736:24540237-24540736:+	0.507542	0.00175498	0.0492922	A5	ENSG00000100884.5	protein_coding	CPNE6
ENSG00000258315.1;SE:chr17:6918475-6919093:6919194-6919814:+	0.954398	0.00175445	0.0492896	SE	ENSG00000258315.1	protein_coding	C17orf49
ENSG00000224924.1;A3:chr21:22154764-22158354:22154760-22158354:-	0.903158	0.00175171	0.049225	A3	ENSG00000224924.1	lincRNA	LINC003
ENSG00000033627.10;SE:chr17:40659645-40660590:40660607-40665879:+	0.873951	0.00175041	0.0492101	SE	ENSG00000033627.10	protein_coding	ATP6V0A1
ENSG00000037757.9;A5:chr19:13876943-13879173:13876879-13879173:+	1.20218	0.00174864	0.0492101	A5	ENSG00000037757.9	protein_coding	MRI1
ENSG00000084234.11;AF:chr11:129939789:129939977-129979324:129940463:129940642-129979324:+	0.443806	0.00175075	0.0492101	AF	ENSG00000084234.11	protein_coding	APLP2
ENSG00000109255.7;SE:chr4:56471516-56473465:56473515-56473604:-	0.820226	0.00174862	0.0492101	SE	ENSG00000109255.7	protein_coding	NMU
ENSG00000180229.8;AL:chr15:20588368:20588709-20636346:20613649:20613982-20636346:-	1.09941	0.00175065	0.0492101	AL	ENSG00000180229.8	pseudogene	HERC2P3
ENSG00000180229.8;SE:chr15:20671623-20688656:20688770-20710644:-	1.09941	0.00175065	0.0492101	SE	ENSG00000180229.8	pseudogene	HERC2P3
ENSG00000183570.10;SE:chr21:47330944-47333865:47334008-47337502:+	0.530515	0.00174929	0.0492101	SE	ENSG00000183570.10	protein_coding	PCBP3
ENSG00000205336.6;AF:chr16:57662212:57662319-57684165:57673337:57673582-57684165:+	0.640701	0.00174839	0.0492101	AF	ENSG00000205336.6	protein_coding	GPR56
ENSG00000115310.13;AF:chr2:55255356-55273952:55274022:55255356-55276881:55277680:-	1.12559	0.00174658	0.0491912	AF	ENSG00000115310.13	protein_coding	RTN4
ENSG00000163362.6;AF:chr1:200860176:200860530-200867435:200863949:200864215-200867435:+	0.526283	0.00174368	0.0491216	AF	ENSG00000163362.6	protein_coding	C1orf106
ENSG00000125462.11;A3:chr1:156384090-156384446:156383289-156384446:-	0.903666	0.00174163	0.0490763	A3	ENSG00000125462.11	protein_coding	C1orf61
ENSG00000166710.12;AF:chr15:45003711:45003811-45007621:45004157:45004218-45007621:+	0.887139	0.00174123	0.0490763	AF	ENSG00000166710.12	protein_coding	B2M
ENSG00000182093.8;AF:chr21:40752170:40752412-40762624:40759717:40759781-40762624:+	1.004	0.00173748	0.0489839	AF	ENSG00000182093.8	protein_coding	WRB
ENSG00000113327.10;A3:chr5:161522568-161524644:161522568-161524706:+	1.01655	0.00173638	0.048965	A3	ENSG00000113327.10	protein_coding	GABRG2
ENSG00000149294.11;AF:chr11:112832090:112832386-113073101:113003650:113004170-113073101:+	1.00149	0.0017362	0.048965	AF	ENSG00000149294.11	protein_coding	NCAM1
ENSG00000010219.8;A5:chr12:4699720-4700326:4699606-4700326:+	2.81605	0.00173304	0.0488954	A5	ENSG00000010219.8	protein_coding	DYRK4
ENSG00000101266.11;SE:chr20:485873-489095:489304-524316:-	1.0364	0.00173272	0.0488954	SE	ENSG00000101266.11	protein_coding	CSNK2A1
ENSG00000138688.10;SE:chr4:123236843-123237503:123237703-123237887:+	1.20981	0.00173296	0.0488954	SE	ENSG00000138688.10	protein_coding	KIAA1109
ENSG00000006377.9;AF:chr7:96634860:96635725-96636950:96635805:96636841-96636950:+	0.796192	0.00173061	0.0488648	AF	ENSG00000006377.9	protein_coding	DLX6
ENSG00000159079.14;A3:chr21:33974677-33975471:33974283-33975471:-	1.1924	0.00173066	0.0488648	A3	ENSG00000159079.14	protein_coding	C21orf59
ENSG00000103061.6;A3:chr16:68336412-68337929:68336404-68337929:-	1.3295	0.0017293	0.0488511	A3	ENSG00000103061.6	protein_coding	SLC7A6OS
ENSG00000110514.14;AF:chr11:47291225:47291301-47295378:47291699:47291797-47295378:+	1.10281	0.00172438	0.0487243	AF	ENSG00000110514.14	protein_coding	MADD
ENSG00000172824.10;A5:chr16:67034949-67035211:67034893-67035211:+	0.870267	0.0017227	0.0486891	A5	ENSG00000172824.10	protein_coding	CES4A
ENSG00000136521.8;AF:chr3:179322579:179322727-179334771:179333795:179333837-179334771:+	0.686751	0.00171892	0.0485943	AF	ENSG00000136521.8	protein_coding	NDUFB5
ENSG00000187243.11;A3:chrX:51811359-51812226:51811299-51812226:-	1.16918	0.00171862	0.0485943	A3	ENSG00000187243.11	protein_coding	MAGED4B
ENSG00000204790.7;A5:chr9:69234952-69235562:69234952-69235563:-	1.07121	0.00171736	0.0485746	A5	ENSG00000204790.7	protein_coding	CBWD6
ENSG00000198736.7;A5:chr16:1989144-1990779:1989144-1991258:-	0.623576	0.00171674	0.0485692	A5	ENSG00000198736.7	protein_coding	MSRB1
ENSG00000116584.11;AL:chr1:155922458:155922619-155927504:155924693:155924760-155927504:-	1.71655	0.00171542	0.0485553	AL	ENSG00000116584.11	protein_coding	ARHGEF2
ENSG00000160752.10;A5:chr1:155278867-155279580:155278756-155279580:+	0.889753	0.00171574	0.0485553	A5	ENSG00000160752.10	protein_coding	FDPS
ENSG00000166452.7;SE:chr11:8933218-8934000:8934080-8936373:+	0.872353	0.00171582	0.0485553	SE	ENSG00000166452.7	protein_coding	AKIP1
ENSG00000108387.10;MX:chr17:56603674-56604043:56604339-56609322:56603674-56608841:56608912-56609322:-	1.01878	0.00171207	0.0485142	MX	ENSG00000108387.10	protein_coding	2023-09-04
ENSG00000111186.8;AF:chr12:1726222:1726309-1740464:1738363:1738537-1740464:+	0.851924	0.00171274	0.0485142	AF	ENSG00000111186.8	protein_coding	WNT5B
ENSG00000116852.9;A3:chr1:200943322-200943842:200942706-200943842:-	0.975612	0.00171307	0.0485142	A3	ENSG00000116852.9	protein_coding	KIF21B
ENSG00000132305.16;SE:chr2:86393767-86397872:86397967-86398331:-	0.847165	0.00171227	0.0485142	SE	ENSG00000132305.16	protein_coding	IMMT
ENSG00000156475.13;AF:chr5:146257758-146258264:146258348:146257758-146258695:146258733:-	1.67559	0.00171189	0.0485142	AF	ENSG00000156475.13	protein_coding	PPP2R2B
ENSG00000185347.12;AF:chr14:105956200:105956380-105957318:105956633:105957145-105957318:+	0.673706	0.00170857	0.0484476	AF	ENSG00000185347.12	protein_coding	C14orf80
ENSG00000176884.10;A3:chr9:140051242-140051315:140051242-140051332:+	1.00998	0.00170744	0.0484278	A3	ENSG00000176884.10	protein_coding	GRIN1
ENSG00000112763.11;AL:chr6:26466316-26468176:26469830:26466316-26476350:26476849:+	0.820723	0.00170586	0.0483952	AL	ENSG00000112763.11	protein_coding	BTN2A1
ENSG00000204852.9;AF:chr12:111078854:111078954-111085016:111082513:111082934-111085016:+	1.16664	0.00170565	0.0483952	AF	ENSG00000204852.9	protein_coding	TCTN1
ENSG00000197969.6;AL:chr9:79997003-79997195:79997922:79997003-79999501:80000107:+	1.32245	0.00170289	0.0483352	AL	ENSG00000197969.6	protein_coding	VPS13A
ENSG00000153558.9;AF:chr3:33318945:33319007-33339156:33331161:33331287-33339156:+	0.930807	0.00170138	0.0483045	AF	ENSG00000153558.9	protein_coding	FBXL2
ENSG00000159335.10;AF:chr12:6875543:6875916-6878769:6878219:6878343-6878769:+	0.992977	0.00170088	0.0483045	AF	ENSG00000159335.10	protein_coding	PTMS
ENSG00000243156.3;SE:chr22:18293579-18295273:18295323-18299456:-	1.18799	0.00170124	0.0483045	SE	ENSG00000243156.3	protein_coding	MICAL3
ENSG00000113648.12;AF:chr5:134724816-134734752:134734894:134724816-134735439:134735577:-	0.689987	0.00170008	0.048304	AF	ENSG00000113648.12	protein_coding	H2AFY
ENSG00000138698.9;MX:chr4:99264412-99273627:99273752-99325628:99264412-99313103:99313231-99325628:+	0.602935	0.00169945	0.0482984	MX	ENSG00000138698.9	protein_coding	RAP1GDS1
ENSG00000205581.6;AF:chr21:40720503-40720829:40720917:40720503-40721217:40721270:-	1.23733	0.00169542	0.0481959	AF	ENSG00000205581.6	protein_coding	HMGN1
ENSG00000169282.13;AF:chr3:155838337:155838675-156139405:155860751:155861209-156139405:+	0.663969	0.00169402	0.0481684	AF	ENSG00000169282.13	protein_coding	KCNAB1
ENSG00000145882.6;A5:chr5:148737735-148742200:148737719-148742200:+	1.3822	0.00169234	0.0481328	A5	ENSG00000145882.6	protein_coding	PCYOX1L
ENSG00000100207.14;A3:chr22:42564742-42565853:42564709-42565853:-	1.0461	0.00169132	0.0481159	A3	ENSG00000100207.14	protein_coding	TCF20
ENSG00000101638.9;SE:chr18:44284627-44301325:44301432-44336341:-	1.16308	0.00169068	0.0481159	SE	ENSG00000101638.9	protein_coding	ST8SIA5
ENSG00000172732.6;SE:chr11:65627803-65628146:65628359-65628444:+	0.587394	0.0016911	0.0481159	SE	ENSG00000172732.6	protein_coding	MUS81
ENSG00000136279.13;SE:chr7:44089879-44091429:44091541-44092466:+	0.967199	0.00168832	0.0480916	SE	ENSG00000136279.13	protein_coding	DBNL
ENSG00000163399.11;AF:chr1:116915290:116915543-116926636:116925033:116925215-116926636:+	0.617476	0.00168846	0.0480916	AF	ENSG00000163399.11	protein_coding	ATP1A1
ENSG00000168256.13;AF:chr17:40169038:40169644-40173582:40172087:40172222-40173582:+	0.65039	0.00168878	0.0480916	AF	ENSG00000168256.13	protein_coding	NKIRAS2
ENSG00000170419.6;A3:chr7:54617863-54636702:54617863-54636824:+	1.03871	0.00168919	0.0480916	A3	ENSG00000170419.6	protein_coding	VSTM2A
ENSG00000010704.14;A3:chr6:26091332-26092837:26091332-26092913:+	0.616381	0.00168555	0.0480719	A3	ENSG00000010704.14	protein_coding	HFE
ENSG00000079308.11;AF:chr2:218784959-218808588:218808851:218784959-218843488:218843657:-	0.993069	0.00168679	0.0480719	AF	ENSG00000079308.11	protein_coding	TNS1
ENSG00000110435.6;AL:chr11:35013926-35016461:35017519:35013926-35041755:35042138:+	0.662838	0.00168553	0.0480719	AL	ENSG00000110435.6	protein_coding	PDHX
ENSG00000161996.13;SE:chr16:716792-716905:716989-717432:+	0.94103	0.00168668	0.0480719	SE	ENSG00000161996.13	protein_coding	WDR90
ENSG00000165795.14;A5:chr14:21491480-21492189:21491480-21492985:-	1.02808	0.00168545	0.0480719	A5	ENSG00000165795.14	protein_coding	NDRG2
ENSG00000196876.7;A5:chr12:52115725-52139687:52115692-52139687:+	1.42934	0.0016863	0.0480719	A5	ENSG00000196876.7	protein_coding	SCN8A
ENSG00000111674.2;A3:chr12:7023823-7024600:7023823-7024982:+	0.748893	0.00168421	0.0480716	A3	ENSG00000111674.2	protein_coding	ENO2
ENSG00000152503.5;AF:chr5:114499449-114505305:114505658:114499449-114515672:114515856:-	0.67143	0.00167857	0.0479393	AF	ENSG00000152503.5	protein_coding	TRIM36
ENSG00000157823.11;AL:chr15:90380847:90380954-90414707:90408845:90408925-90414707:-	2.37875	0.00167915	0.0479393	AL	ENSG00000157823.11	protein_coding	AP3S2
ENSG00000196628.8;A3:chr18:52924622-52927180:52924619-52927180:-	1.0018	0.0016791	0.0479393	A3	ENSG00000196628.8	protein_coding	TCF4
ENSG00000147485.8;SE:chr8:52284641-52287157:52287291-52320627:-	0.831473	0.00167668	0.047905	SE	ENSG00000147485.8	protein_coding	PXDNL
ENSG00000143337.12;AF:chr1:179851447:179852112-179853827:179853097:179853163-179853827:+	0.879965	0.0016725	0.0477977	AF	ENSG00000143337.12	protein_coding	TOR1AIP1
ENSG00000167549.14;A3:chr17:27942875-27942963:27942872-27942963:-	1.08432	0.00167053	0.0477536	A3	ENSG00000167549.14	protein_coding	CORO6
ENSG00000003402.13;AL:chr2:202014558-202025155:202025178:202014558-202028558:202029001:+	0.612711	0.00166718	0.0476766	AL	ENSG00000003402.13	protein_coding	CFLAR
ENSG00000060069.12;SE:chr18:77478016-77488907:77489069-77496355:+	1.08848	0.00166741	0.0476766	SE	ENSG00000060069.12	protein_coding	CTDP1
ENSG00000137509.5;SE:chr11:82571159-82595865:82595927-82611277:-	1.01575	0.00166739	0.0476766	SE	ENSG00000137509.5	protein_coding	PRCP
ENSG00000140988.10;RI:chr16:2012062:2012271-2012498:2012657:-	1.15924	0.00166523	0.0476517	RI	ENSG00000140988.10	protein_coding	RPS2
ENSG00000198700.5;SE:chr1:201798500-201804082:201804192-201816407:+	0.799843	0.00166527	0.0476517	SE	ENSG00000198700.5	protein_coding	IPO9
ENSG00000165119.12;AL:chr9:86582999:86584295-86585077:86584331:86584355-86585077:-	0.977121	0.00166188	0.0475789	AL	ENSG00000165119.12	protein_coding	HNRNPK
ENSG00000110844.8;AF:chr12:50017353:50017376-50025184:50024327:50024408-50025184:+	1.09212	0.00165913	0.047535	AF	ENSG00000110844.8	protein_coding	PRPF40B
ENSG00000186716.15;SE:chr22:23634825-23637211:23637342-23651611:+	1.02705	0.0016596	0.047535	SE	ENSG00000186716.15	protein_coding	BCR
ENSG00000187609.10;SE:chr9:140248829-140249152:140249225-140250720:-	0.967301	0.00165993	0.047535	SE	ENSG00000187609.10	protein_coding	EXD3
ENSG00000133943.14;SE:chr14:91681900-91690023:91690139-91691028:+	1.19249	0.00165627	0.0474663	SE	ENSG00000133943.14	protein_coding	C14orf159
ENSG00000131002.7;AL:chrY:21751498-21751969:21752304:21751498-21755285:21755488:+	0.609244	0.0016549	0.0474399	AL	ENSG00000131002.7	pseudogene	TXLNG2P
ENSG00000165637.9;AF:chr10:76970403:76970474-76970892:76970606:76970696-76970892:+	0.570748	0.00165492	0.0474399	AF	ENSG00000165637.9	protein_coding	VDAC2
ENSG00000180011.6;AF:chr18:72914295-72917148:72917468:72914295-72920805:72921303:-	0.791579	0.00165352	0.0474237	AF	ENSG00000180011.6	protein_coding	ZADH2
ENSG00000118762.3;SE:chr4:88977419-88979135:88979255-88983058:+	1.04633	0.00165307	0.0474231	SE	ENSG00000118762.3	protein_coding	PKD2
ENSG00000167601.6;SE:chr19:41745219-41745599:41745625-41748788:+	0.921941	0.00165194	0.0474026	SE	ENSG00000167601.6	protein_coding	AXL
ENSG00000137843.7;SE:chr15:40509868-40532800:40532882-40545379:+	0.537191	0.00165107	0.0473898	SE	ENSG00000137843.7	protein_coding	PAK6
ENSG00000129187.10;A5:chr4:183837041-183837439:183837041-183837572:-	0.732425	0.00165032	0.0473804	A5	ENSG00000129187.10	protein_coding	DCTD
ENSG00000171634.12;A3:chr17:65972074-65978249:65972074-65978368:+	1.28826	0.00164782	0.0473207	A3	ENSG00000171634.12	protein_coding	BPTF
ENSG00000102103.11;A3:chrX:48759319-48759510:48759319-48760009:+	1.0644	0.00164635	0.0472903	A3	ENSG00000102103.11	protein_coding	PQBP1
ENSG00000084774.8;RI:chr2:27465488:27465643-27465740:27465841:+	1.20184	0.00164492	0.0472615	RI	ENSG00000084774.8	protein_coding	CAD
ENSG00000132781.12;A5:chr1:45797228-45797333:45797228-45797695:-	1.04371	0.00164402	0.0472475	A5	ENSG00000132781.12	protein_coding	MUTYH
ENSG00000108387.10;AF:chr17:56604339-56606476:56606711:56604339-56609322:56609411:-	0.886103	0.00164262	0.047229	AF	ENSG00000108387.10	protein_coding	2023-09-04
ENSG00000125457.9;RI:chr17:73263827:73263982-73264164:73264273:-	0.766192	0.00164296	0.047229	RI	ENSG00000125457.9	protein_coding	MIF4GD
ENSG00000160703.10;AF:chr11:119039438:119039630-119042065:119039856:119040011-119042065:+	0.649695	0.00164262	0.047229	AF	ENSG00000160703.10	protein_coding	NLRX1
ENSG00000196083.5;AL:chr3:190363631-190366127:190369301:190363631-190373678:190375843:+	1.63443	0.00164152	0.047229	AL	ENSG00000196083.5	protein_coding	IL1RAP
ENSG00000259024.1;SE:chr17:15450462-15456999:15457143-15458596:-	0.955692	0.00164187	0.047229	SE	ENSG00000259024.1	protein_coding	FAM18B2-CDRT4
ENSG00000204623.4;A5:chr6:30025967-30028739:30025967-30028856:-	1.41125	0.00164031	0.0472131	A5	ENSG00000204623.4	antisense	ZNRD1-AS1
ENSG00000168502.13;SE:chr18:8826230-8828906:8828962-8831605:+	0.911648	0.00163969	0.0472074	SE	ENSG00000168502.13	protein_coding	SOGA2
ENSG00000177542.6;AF:chr11:795169-796043:796361:795169-797612:797998:-	1.00175	0.0016396	0.0472074	AF	ENSG00000177542.6	protein_coding	SLC25A22
ENSG00000121281.7;AF:chr16:50280048:50280114-50321823:50313438:50313615-50321823:+	0.644718	0.00163861	0.0472004	AF	ENSG00000121281.7	protein_coding	ADCY7
ENSG00000104231.6;SE:chr8:82627349-82629484:82629523-82630417:-	0.924057	0.00163789	0.0471918	SE	ENSG00000104231.6	protein_coding	ZFAND1
ENSG00000108641.10;AF:chr17:19263701-19265820:19265932:19263701-19266179:19266344:-	0.79257	0.00163788	0.0471918	AF	ENSG00000108641.10	protein_coding	B9D1
ENSG00000076928.12;AF:chr19:42387267:42387356-42392135:42388446:42388560-42392135:+	1.103	0.00163498	0.0471319	AF	ENSG00000076928.12	protein_coding	ARHGEF1
ENSG00000241956.5;A3:chr5:163781230-163913675:163781230-163913680:+	1.37374	0.0016348	0.0471319	A3	ENSG00000241956.5	antisense	CTC-340A1
ENSG00000148985.15;AF:chr11:3819143:3819212-3829524:3819219:3819330-3829524:+	2.26255	0.00163372	0.0471198	AF	ENSG00000148985.15	protein_coding	PGAP2
ENSG00000117640.13;A3:chr1:26153317-26156000:26153317-26156036:+	0.977239	0.0016319	0.0470795	A3	ENSG00000117640.13	protein_coding	FAM54B
ENSG00000101958.9;AF:chrX:14547894:14548247-14550361:14549268:14549300-14550361:+	0.531986	0.00163018	0.0470417	AF	ENSG00000101958.9	protein_coding	GLRA2
ENSG00000114491.9;A5:chr3:124457290-124458871:124457086-124458871:+	0.721048	0.00162896	0.0470417	A5	ENSG00000114491.9	protein_coding	UMPS
ENSG00000132522.10;AF:chr17:7218438-7218571:7218647:7218438-7218650:7218670:-	0.95568	0.00163007	0.0470417	AF	ENSG00000132522.10	protein_coding	GPS2
ENSG00000187609.10;SE:chr9:140250820-140259579:140260608-140260945:-	1.16454	0.00162994	0.0470417	SE	ENSG00000187609.10	protein_coding	EXD3
ENSG00000141458.7;AL:chr18:21102279:21102870-21113319:21111686:21112248-21113319:-	1.10273	0.00162612	0.0469758	AL	ENSG00000141458.7	protein_coding	NPC1
ENSG00000188820.8;AF:chr6:116782533:116782592-116784446:116783630:116783683-116784446:+	2.1142	0.00162623	0.0469758	AF	ENSG00000188820.8	protein_coding	FAM26F
ENSG00000183785.9;AF:chr22:18593097:18593342-18604246:18593559:18593634-18604246:+	0.678006	0.00162532	0.0469738	AF	ENSG00000183785.9	protein_coding	TUBA8
ENSG00000095321.11;AF:chr9:131871182-131871458:131871555:131871182-131872762:131872968:-	2.39126	0.00162429	0.046956	AF	ENSG00000095321.11	protein_coding	CRAT
ENSG00000170954.6;SE:chr19:53613161-53618957:53619064-53619566:-	1.32893	0.00162129	0.0468812	SE	ENSG00000170954.6	protein_coding	ZNF415
ENSG00000124831.14;SE:chr2:238657967-238659843:238659914-238661952:+	0.928535	0.0016206	0.0468735	SE	ENSG00000124831.14	protein_coding	LRRFIP1
ENSG00000123562.11;A3:chrX:102932034-102940099:102931979-102940099:-	1.05165	0.00161888	0.0468359	A3	ENSG00000123562.11	protein_coding	MORF4L2
ENSG00000135778.6;SE:chr1:233092189-233105655:233105864-233113909:+	1.02752	0.00161889	0.0468359	SE	ENSG00000135778.6	protein_coding	NTPCR
ENSG00000152620.8;AF:chr5:36227667-36241601:36241900:36227667-36242198:36242381:-	0.935204	0.00161674	0.0467979	AF	ENSG00000152620.8	protein_coding	NADKD1
ENSG00000164451.9;SE:chr6:116865035-116875448:116875514-116878988:+	0.448114	0.00161488	0.0467561	SE	ENSG00000164451.9	protein_coding	FAM26D
ENSG00000088367.15;AF:chr20:34713366:34713449-34763473:34761691:34761876-34763473:+	1.06141	0.00161388	0.0467389	AF	ENSG00000088367.15	protein_coding	EPB41L1
ENSG00000164663.8;AF:chr6:41859613-41861671:41862193:41859613-41863062:41863099:-	1.05987	0.00161261	0.0467144	AF	ENSG00000164663.8	protein_coding	USP49
ENSG00000172965.6;SE:chr2:112227564-112229566:112229674-112252462:-	6.33671	0.00161177	0.0467019	SE	ENSG00000172965.6	processed_transcript	AC068491.1
ENSG00000104365.9;AF:chr8:42128888:42128987-42129601:42129090:42129251-42129601:+	0.797182	0.00160887	0.04663	AF	ENSG00000104365.9	protein_coding	IKBKB
ENSG00000065978.13;SE:chr1:43159194-43161870:43161959-43162313:+	1.00862	0.00160638	0.0465817	SE	ENSG00000065978.13	protein_coding	YBX1
ENSG00000138162.12;SE:chr10:123971223-123972857:123972892-123974906:+	0.876155	0.00160679	0.0465817	SE	ENSG00000138162.12	protein_coding	TACC2
ENSG00000167962.8;A5:chr16:2051192-2051584:2051192-2051593:-	1.04818	0.00160658	0.0465817	A5	ENSG00000167962.8	protein_coding	ZNF598
ENSG00000198420.5;A5:chr7:143573715-143599054:143573715-143599120:-	1.00222	0.00160655	0.0465817	A5	ENSG00000198420.5	protein_coding	FAM115A
ENSG00000197858.6;A5:chr8:145138419-145138617:145138327-145138617:+	0.573708	0.00160334	0.0465294	A5	ENSG00000197858.6	protein_coding	GPAA1
ENSG00000089169.9;AF:chr12:113229343:113229415-113229948:113229742:113229817-113229948:+	0.731731	0.00160149	0.0464968	AF	ENSG00000089169.9	protein_coding	RPH3A
ENSG00000140398.9;RI:chr15:75646591:75646618-75646772:75646833:+	1.12899	0.0016018	0.0464968	RI	ENSG00000140398.9	protein_coding	NEIL1
ENSG00000156411.5;AF:chr14:104381526-104387807:104387857:104381526-104394453:104394606:-	0.856	0.00159911	0.0464426	AF	ENSG00000156411.5	protein_coding	C14orf2
ENSG00000106052.8;A5:chr7:27856139-27856509:27856013-27856509:+	1.05839	0.00159762	0.0464113	A5	ENSG00000106052.8	protein_coding	TAX1BP1
ENSG00000115459.12;SE:chr2:85581952-85582199:85582293-85584090:+	0.850262	0.00159608	0.0463801	SE	ENSG00000115459.12	protein_coding	ELMOD3
ENSG00000152082.9;AF:chr2:130939310:130939370-130940200:130939988:130940025-130940200:+	1.03854	0.00159605	0.0463801	AF	ENSG00000152082.9	protein_coding	MZT2B
ENSG00000164970.10;A5:chr9:34402805-34405863:34402805-34405914:-	1.16878	0.00159613	0.0463801	A5	ENSG00000164970.10	protein_coding	FAM219A
ENSG00000198363.10;AF:chr8:62596747-62602232:62602408:62596747-62626828:62627118:-	1.05811	0.00159526	0.0463801	AF	ENSG00000198363.10	protein_coding	ASPH
ENSG00000073584.14;MX:chr17:38793824-38798707:38798811-38802048:38793824-38801828:38801871-38802048:-	1.0677	0.00159372	0.0463578	MX	ENSG00000073584.14	protein_coding	SMARCE1
ENSG00000080503.14;SE:chr9:2158594-2159814:2159909-2161686:+	0.591717	0.00159219	0.0463252	SE	ENSG00000080503.14	protein_coding	SMARCA2
ENSG00000160753.11;AF:chr1:155293316:155293518-155294636:155294314:155294378-155294636:+	0.791949	0.00158801	0.0462155	AF	ENSG00000160753.11	protein_coding	RUSC1
ENSG00000079102.12;AF:chr8:93088365-93107256:93107485:93088365-93107575:93107710:-	0.281546	0.00158688	0.0461947	AF	ENSG00000079102.12	protein_coding	RUNX1T1
ENSG00000163288.9;AF:chr4:46995740:46995943-47033931:47033568:47033748-47033931:+	0.665031	0.00158679	0.0461947	AF	ENSG00000163288.9	protein_coding	GABRB1
ENSG00000143106.8;SE:chr1:109957985-109964482:109964548-109968924:-	0.92057	0.0015853	0.0461725	SE	ENSG00000143106.8	protein_coding	PSMA5
ENSG00000015479.13;AF:chr5:138629363:138629461-138650364:138629672:138629717-138650364:+	0.298805	0.0015847	0.0461669	AF	ENSG00000015479.13	protein_coding	MATR3
ENSG00000068912.9;SE:chr2:54028979-54035436:54035597-54036351:+	0.913183	0.00158285	0.0461251	SE	ENSG00000068912.9	protein_coding	ERLEC1
ENSG00000162004.11;AF:chr16:776085-776308:776429:776085-776741:776868:-	0.610908	0.00158274	0.0461251	AF	ENSG00000162004.11	protein_coding	CCDC78
ENSG00000166435.11;AL:chr11:74632320:74632392-74641345:74638436:74638533-74641345:-	2.0374	0.00158158	0.0461119	AL	ENSG00000166435.11	protein_coding	XRRA1
ENSG00000140400.9;RI:chr15:75648947:75649026-75649134:75649243:-	1.16495	0.00158049	0.0460959	RI	ENSG00000140400.9	protein_coding	MAN2C1
ENSG00000251474.2;AL:chr3:129101765:129103061-129112478:129109998:129112139-129112478:-	1.05893	0.00158063	0.0460959	AL	ENSG00000251474.2	pseudogene	RPL32P3
ENSG00000112592.7;A5:chr6:170878867-170880498:170878828-170880498:+	0.882054	0.00157895	0.0460708	A5	ENSG00000112592.7	protein_coding	TBP
ENSG00000138380.11;SE:chr2:203782766-203789020:203789138-203806583:+	6.35815	0.00157646	0.0460101	SE	ENSG00000138380.11	protein_coding	ALS2CR8
ENSG00000156504.12;SE:chrX:133923296-133923610:133923666-133927845:-	0.930724	0.00157427	0.0459582	SE	ENSG00000156504.12	protein_coding	FAM122B
ENSG00000104381.8;AL:chr8:75275288-75276220:75276264:75275288-75400913:75401107:+	0.446888	0.00157326	0.0459407	AL	ENSG00000104381.8	protein_coding	GDAP1
ENSG00000154556.13;AL:chr4:186583324:186583396-186599577:186587268:186587360-186599577:-	0.450755	0.00157198	0.0459152	AL	ENSG00000154556.13	protein_coding	SORBS2
ENSG00000196090.7;SE:chr20:40828028-40864869:40864898-40877327:-	1.11597	0.00157005	0.0458706	SE	ENSG00000196090.7	protein_coding	PTPRT
ENSG00000074201.3;SE:chr11:77336115-77336762:77336863-77340808:-	0.931882	0.0015692	0.0458578	SE	ENSG00000074201.3	protein_coding	CLNS1A
ENSG00000185615.11;A3:chr16:334792-334878:334792-334923:+	1.00539	0.00156823	0.0458413	A3	ENSG00000185615.11	protein_coding	PDIA2
ENSG00000131368.3;AL:chr3:15083967:15084529-15091215:15086606:15086750-15091215:-	1.00709	0.00156745	0.0458305	AL	ENSG00000131368.3	protein_coding	MRPS25
ENSG00000167130.12;SE:chr9:131847895-131848418:131848546-131848988:+	0.884536	0.00156589	0.0457965	SE	ENSG00000167130.12	protein_coding	DOLPP1
ENSG00000167515.6;A3:chr16:88923591-88925027:88923591-88925050:+	1.03034	0.00156398	0.0457526	A3	ENSG00000167515.6	protein_coding	TRAPPC2L
ENSG00000169220.13;AF:chr5:176793944:176794035-176794415:176794218:176794266-176794415:+	0.833333	0.00156381	0.0457526	AF	ENSG00000169220.13	protein_coding	RGS14
ENSG00000169045.13;A5:chr5:179043959-179044052:179043959-179044061:-	0.995827	0.00156316	0.0457525	A5	ENSG00000169045.13	protein_coding	HNRNPH1
ENSG00000240038.2;SE:chr1:104097731-104108057:104108216-104114179:+	1.03997	0.0015618	0.0457243	SE	ENSG00000240038.2	protein_coding	AMY2B
ENSG00000197713.9;MX:chr2:210867507-210868162:210868192-210880697:210867507-210874363:210874460-210880697:+	0.816099	0.00156112	0.0457166	MX	ENSG00000197713.9	protein_coding	RPE
ENSG00000147382.14;MX:chrX:152853912-152857964:152858191-152861462:152853912-152860005:152860137-152861462:-	1.1998	0.00155969	0.0456866	MX	ENSG00000147382.14	protein_coding	FAM58A
ENSG00000100425.14;A3:chr22:50181170-50187682:50181142-50187682:-	1.10557	0.00155607	0.0456286	A3	ENSG00000100425.14	protein_coding	BRD1
ENSG00000105341.13;RI:chr19:41937224:41938313-41939177:41939339:-	1.18431	0.00155631	0.0456286	RI	ENSG00000105341.13	protein_coding	ATP5SL
ENSG00000124596.12;AF:chr6:41039414-41039975:41040059:41039414-41040074:41040268:-	0.566649	0.00155731	0.0456286	AF	ENSG00000124596.12	protein_coding	C6orf130
ENSG00000183873.11;SE:chr3:38598069-38598722:38598775-38601638:-	0.696475	0.00155673	0.0456286	SE	ENSG00000183873.11	protein_coding	SCN5A
ENSG00000186960.6;AL:chr14:29242639-29261086:29262434:29242639-29282179:29282493:+	1.05306	0.00155704	0.0456286	AL	ENSG00000186960.6	protein_coding	C14orf23
ENSG00000070269.9;SE:chr14:57085481-57088249:57088420-57092100:+	0.793176	0.00155171	0.045558	SE	ENSG00000070269.9	protein_coding	C14orf101
ENSG00000079102.12;AF:chr8:93088365-93107256:93107485:93088365-93107575:93107865:-	0.280466	0.00155106	0.045558	AF	ENSG00000079102.12	protein_coding	RUNX1T1
ENSG00000087157.13;A5:chr17:76415806-76420142:76415756-76420142:+	1.19361	0.00155075	0.045558	A5	ENSG00000087157.13	protein_coding	PGS1
ENSG00000102878.10;SE:chr16:67198837-67199425:67199533-67199622:+	0.959277	0.00155173	0.045558	SE	ENSG00000102878.10	protein_coding	HSF4
ENSG00000172113.4;A3:chr3:48337726-48338217:48336725-48338217:-	0.778164	0.00155244	0.045558	A3	ENSG00000172113.4	protein_coding	NME6
ENSG00000175497.12;AF:chr2:115199876:115200415-116066815:115919684:115919849-116066815:+	1.06131	0.00155287	0.045558	AF	ENSG00000175497.12	protein_coding	DPP10
ENSG00000185000.4;RI:chr8:145540685:145540772-145540850:145540915:-	1.16911	0.00155288	0.045558	RI	ENSG00000185000.4	protein_coding	DGAT1
ENSG00000133460.14;AF:chr22:24199121:24199178-24204291:24200148:24200216-24204291:+	0.757632	0.00154931	0.0455364	AF	ENSG00000133460.14	protein_coding	SLC2A11
ENSG00000013725.10;SE:chr11:60781486-60783185:60783307-60784951:+	0.794366	0.00154591	0.0454482	SE	ENSG00000013725.10	protein_coding	CD6
ENSG00000100429.13;RI:chr22:50689200:50689334-50689403:50689814:-	0.750351	0.00154554	0.0454482	RI	ENSG00000100429.13	protein_coding	HDAC10
ENSG00000124788.12;A3:chr6:16486341-16522858:16486340-16522858:-	1.58957	0.00154509	0.0454482	A3	ENSG00000124788.12	protein_coding	ATXN1
ENSG00000196678.9;A3:chr16:20810389-20810585:20809533-20810585:-	0.850565	0.00154562	0.0454482	A3	ENSG00000196678.9	protein_coding	ERI2
ENSG00000114209.10;SE:chr3:167438061-167443189:167443261-167452247:-	0.299987	0.00154296	0.0454165	SE	ENSG00000114209.10	protein_coding	PDCD10
ENSG00000127328.17;AF:chr12:70150303:70150443-70178500:70172730:70172961-70178500:+	0.628247	0.00154322	0.0454165	AF	ENSG00000127328.17	protein_coding	RAB3IP
ENSG00000168077.8;AL:chr8:27517056-27528417:27530537:27517056-27534086:27534190:+	1.01837	0.00154176	0.0453972	AL	ENSG00000168077.8	protein_coding	SCARA3
ENSG00000213923.5;AF:chr22:38710174-38713165:38713413:38710174-38713991:38714089:-	0.735222	0.00153935	0.0453383	AF	ENSG00000213923.5	protein_coding	CSNK1E
ENSG00000126217.16;AF:chr13:113639432:113639793-113669077:113656068:113656297-113669077:+	2.17896	0.00153746	0.0452945	AF	ENSG00000126217.16	protein_coding	MCF2L
ENSG00000131748.11;AF:chr17:37793395:37793484-37809734:37809351:37809411-37809734:+	0.814056	0.00153593	0.0452612	AF	ENSG00000131748.11	protein_coding	STARD3
ENSG00000169169.9;SE:chr19:50194597-50195078:50195146-50195496:+	0.870924	0.00153486	0.0452413	SE	ENSG00000169169.9	protein_coding	CPT1C
ENSG00000119599.12;AF:chr14:73393040:73393251-73404679:73393493:73393637-73404679:+	0.424906	0.00153445	0.0452411	AF	ENSG00000119599.12	protein_coding	DCAF4
ENSG00000171723.11;SE:chr14:67389655-67390911:67391009-67431908:+	1.25395	0.00153392	0.0452373	SE	ENSG00000171723.11	protein_coding	GPHN
ENSG00000120533.8;A3:chr8:110351619-110352718:110351619-110352720:+	1.01833	0.00153326	0.0452297	A3	ENSG00000120533.8	protein_coding	ENY2
ENSG00000175606.6;SE:chr8:74891096-74891314:74891406-74893390:+	0.871606	0.00153227	0.0452124	SE	ENSG00000175606.6	protein_coding	TMEM70
ENSG00000118308.10;SE:chr12:25205890-25215754:25215834-25216654:+	1.14521	0.00153153	0.0452024	SE	ENSG00000118308.10	protein_coding	LRMP
ENSG00000121753.8;SE:chr1:32193206-32193626:32193682-32193783:-	1.03914	0.00153079	0.0452009	SE	ENSG00000121753.8	protein_coding	BAI2
ENSG00000148985.15;AF:chr11:3819143:3819212-3829524:3829286:3829317-3829524:+	2.33351	0.00153108	0.0452009	AF	ENSG00000148985.15	protein_coding	PGAP2
ENSG00000175868.9;AL:chr11:15099016-15099629:15100178:15099016-15102312:15103888:+	0.8136	0.00152895	0.0451618	AL	ENSG00000175868.9	protein_coding	CALCB
ENSG00000225151.5;SE:chr15:84873268-84873352:84873443-84873539:-	0.904341	0.00152851	0.0451605	SE	ENSG00000225151.5	pseudogene	AC103965.1
ENSG00000178971.9;RI:chr17:8133209:8133286-8133612:8133786:-	0.874962	0.00152691	0.045125	RI	ENSG00000178971.9	protein_coding	CTC1
ENSG00000112514.10;A5:chr6:33385472-33385736:33385472-33385864:-	0.98322	0.00152615	0.0451145	A5	ENSG00000112514.10	protein_coding	CUTA
ENSG00000185274.7;AF:chr7:70597155:70598026-70800536:70748982:70749621-70800536:+	0.899026	0.00152074	0.0449665	AF	ENSG00000185274.7	protein_coding	WBSCR17
ENSG00000198520.6;A3:chr1:45190511-45190705:45190511-45190808:+	1.09752	0.00152043	0.0449665	A3	ENSG00000198520.6	protein_coding	C1orf228
ENSG00000124104.14;A5:chr20:44463755-44469278:44463748-44469278:+	0.909536	0.00151963	0.0449571	A5	ENSG00000124104.14	protein_coding	SNX21
ENSG00000168952.11;AL:chr14:25281506:25281938-25288243:25284868:25287315-25288243:-	4.60235	0.00151841	0.044933	AL	ENSG00000168952.11	protein_coding	STXBP6
ENSG00000133475.12;A3:chr22:21563415-21563648:21563385-21563648:-	0.667411	0.00151787	0.0449286	A3	ENSG00000133475.12	protein_coding	GGT2
ENSG00000089818.11;AF:chr12:8234824:8234979-8242532:8235383:8235564-8242532:+	0.734338	0.00151612	0.0448889	AF	ENSG00000089818.11	protein_coding	NECAP1
ENSG00000116750.8;AF:chr1:193020947-193028315:193028479:193020947-193028543:193028651:-	0.878349	0.00151579	0.0448889	AF	ENSG00000116750.8	protein_coding	UCHL5
ENSG00000198910.8;AF:chrX:153141399-153141569:153141846:153141399-153151519:153151600:-	2.81401	0.00151357	0.0448368	AF	ENSG00000198910.8	protein_coding	L1CAM
ENSG00000147687.11;A5:chr8:125528271-125530983:125528271-125531059:-	1.2107	0.00151317	0.0448367	A5	ENSG00000147687.11	protein_coding	TATDN1
ENSG00000148660.14;SE:chr10:75583842-75585037:75585105-75587847:-	0.878382	0.00151282	0.0448367	SE	ENSG00000148660.14	protein_coding	CAMK2G
ENSG00000028203.13;AF:chr12:95611587:95611662-95645716:95612086:95612389-95645716:+	1.08211	0.00151202	0.0448261	AF	ENSG00000028203.13	protein_coding	VEZT
ENSG00000179832.13;AF:chr8:145203548:145203615-145218674:145215928:145215992-145218674:+	0.62986	0.00151031	0.0447874	AF	ENSG00000179832.13	protein_coding	HEATR7A
ENSG00000009950.11;A3:chr7:73011119-73011195:73010809-73011195:-	0.892624	0.00150834	0.0447408	A3	ENSG00000009950.11	protein_coding	MLXIPL
ENSG00000104164.5;AL:chr15:45897712-45898593:45898869:45897712-45907886:45908197:+	0.350066	0.00150797	0.0447408	AL	ENSG00000104164.5	protein_coding	BLOC1S6
ENSG00000154556.13;AL:chr4:186583324:186583396-186599577:186598712:186598792-186599577:-	0.446821	0.0015044	0.0446472	AL	ENSG00000154556.13	protein_coding	SORBS2
ENSG00000160679.8;SE:chr1:153614905-153615703:153615840-153617540:+	0.979681	0.00150408	0.0446472	SE	ENSG00000160679.8	protein_coding	CHTOP
ENSG00000079102.12;AF:chr8:93088365-93107256:93107485:93088365-93115085:93115141:-	0.269544	0.00150302	0.0446298	AF	ENSG00000079102.12	protein_coding	RUNX1T1
ENSG00000105821.10;SE:chr7:102967131-102967779:102967825-102968103:-	1.23108	0.0015013	0.0445904	SE	ENSG00000105821.10	protein_coding	DNAJC2
ENSG00000123349.8;SE:chr12:53689423-53689623:53689725-53690214:+	1.16027	0.00150058	0.044581	SE	ENSG00000123349.8	protein_coding	PFDN5
ENSG00000131323.10;SE:chr14:103244012-103296671:103296809-103336522:+	0.758388	0.00150027	0.044581	SE	ENSG00000131323.10	protein_coding	TRAF3
ENSG00000175611.6;SE:chr9:98632723-98636791:98636904-98637262:-	0.811119	0.0014988	0.0445517	SE	ENSG00000175611.6	lincRNA	LINC004
ENSG00000188529.9;AL:chr1:24291294:24294213-24298063:24295567:24297929-24298063:-	1.10161	0.00149825	0.0445468	AL	ENSG00000188529.9	protein_coding	SRSF10
ENSG00000065609.9;AF:chr6:84417676-84418384:84418738:84417676-84419045:84419410:-	0.801815	0.00149696	0.044522	AF	ENSG00000065609.9	protein_coding	SNAP91
ENSG00000137574.6;SE:chr8:56686278-56695307:56695371-56698278:+	0.931028	0.00149702	0.044522	SE	ENSG00000137574.6	protein_coding	TGS1
ENSG00000164733.15;AF:chr8:11710988-11724763:11725202:11710988-11726180:11726248:-	0.823918	0.00149655	0.044522	AF	ENSG00000164733.15	protein_coding	CTSB
ENSG00000196504.11;A5:chr2:153572640-153573744:153572640-153573870:-	0.770057	0.00149651	0.044522	A5	ENSG00000196504.11	protein_coding	PRPF40A
ENSG00000145916.14;SE:chr5:177558377-177562174:177562313-177565109:+	1.10414	0.00149408	0.0444815	SE	ENSG00000145916.14	protein_coding	RMND5B
ENSG00000162496.4;AF:chr1:12640694-12655999:12656321:12640694-12676564:12676799:-	0.700444	0.00149248	0.0444458	AF	ENSG00000162496.4	protein_coding	DHRS3
ENSG00000130822.10;AF:chrX:152938533-152939384:152939401:152938533-152951956:152952243:-	1.08862	0.00149148	0.0444278	AF	ENSG00000130822.10	protein_coding	PNCK
ENSG00000116151.8;SE:chr1:2319776-2321364:2321435-2322897:-	1.01458	0.00149087	0.0444214	SE	ENSG00000116151.8	protein_coding	MORN1
ENSG00000101901.6;AF:chrX:110924435:110924527-110925360:110924891:110925054-110925360:+	0.947058	0.00148969	0.044398	AF	ENSG00000101901.6	protein_coding	ALG13
ENSG00000095637.13;MX:chr10:97127456-97131083:97131184-97135730:97127456-97131741:97131806-97135730:-	0.75212	0.00148709	0.0443321	MX	ENSG00000095637.13	protein_coding	SORBS1
ENSG00000130414.7;RI:chr2:240951034:240951113-240954156:240954277:-	1.0685	0.00148608	0.0443321	RI	ENSG00000130414.7	protein_coding	NDUFA10
ENSG00000253669.2;RI:chr8:103819050:103819354-103819356:103820781:+	0.64303	0.00148681	0.0443321	RI	ENSG00000253669.2	lincRNA	KB-1732
ENSG00000259673.1;AF:chr15:67811440-67813117:67813287:67811440-67813857:67814182:-	1.75574	0.00148651	0.0443321	AF	ENSG00000259673.1	lincRNA	IQCH-AS
ENSG00000259673.1;MX:chr15:67722738-67752030:67752313-67811338:67722738-67758832:67759049-67811338:-	1.75574	0.00148651	0.0443321	MX	ENSG00000259673.1	lincRNA	IQCH-AS
ENSG00000119725.11;MX:chr14:74390225-74393810:74393931-74398206:74390225-74394562:74394683-74398206:+	0.789295	0.00148361	0.044287	MX	ENSG00000119725.11	protein_coding	ZNF410
ENSG00000134884.9;SE:chr13:107209479-107209907:107209964-107211780:-	2.38263	0.00148114	0.0442249	SE	ENSG00000134884.9	protein_coding	ARGLU1
ENSG00000198780.7;AF:chr5:74137504-74144457:74144680:74137504-74161155:74161464:-	4.61882	0.00148062	0.0442212	AF	ENSG00000198780.7	protein_coding	FAM169A
ENSG00000007516.9;A3:chr16:1388990-1389114:1388990-1389165:+	1.05951	0.00147992	0.0442177	A3	ENSG00000007516.9	protein_coding	BAIAP3
ENSG00000110455.9;SE:chr11:44092865-44094997:44095085-44096162:+	0.374209	0.00148011	0.0442177	SE	ENSG00000110455.9	protein_coding	ACCS
ENSG00000126217.16;AF:chr13:113633655:113634072-113669077:113656068:113656297-113669077:+	1.06162	0.00147983	0.0442177	AF	ENSG00000126217.16	protein_coding	MCF2L
ENSG00000144401.9;AL:chr2:208447595:208447611-208486530:208477567:208478167-208486530:-	0.682752	0.00147814	0.0442177	AL	ENSG00000144401.9	protein_coding	METTL21A
ENSG00000151327.7;SE:chr14:35546422-35548133:35548230-35550228:+	0.990183	0.00147901	0.0442177	SE	ENSG00000151327.7	protein_coding	FAM177A1
ENSG00000160917.9;AF:chr7:99036736:99036808-99042412:99036999:99037219-99042412:+	0.890573	0.00147942	0.0442177	AF	ENSG00000160917.9	protein_coding	CPSF4
ENSG00000242372.2;SE:chr20:33867921-33868457:33868632-33871979:-	0.962943	0.00148002	0.0442177	SE	ENSG00000242372.2	protein_coding	EIF6
ENSG00000180881.15;SE:chr12:75715356-75764859:75765262-75784618:-	1.3955	0.00147584	0.0441721	SE	ENSG00000180881.15	protein_coding	CAPS2
ENSG00000101040.14;AF:chr20:45976670-45980454:45980621:45976670-45985401:45985450:-	0.67795	0.00147135	0.0440493	AF	ENSG00000101040.14	protein_coding	ZMYND8
ENSG00000124222.15;SE:chr20:57227143-57234679:57234690-57242546:+	0.964786	0.00146991	0.0440178	SE	ENSG00000124222.15	protein_coding	STX16
ENSG00000167615.12;SE:chr19:54960484-54962467:54962559-54963270:+	0.968564	0.00146729	0.0439592	SE	ENSG00000167615.12	protein_coding	LENG8
ENSG00000196998.10;A3:chrX:48933401-48933525:48933322-48933525:-	1.14291	0.00146756	0.0439592	A3	ENSG00000196998.10	protein_coding	WDR45
ENSG00000133872.9;SE:chr8:29927575-29931393:29931567-29940363:-	1.03683	0.00146574	0.0439282	SE	ENSG00000133872.9	protein_coding	TMEM66
ENSG00000153558.9;AF:chr3:33318945:33319007-33339156:33331168:33331287-33339156:+	0.929943	0.00146516	0.0439225	AF	ENSG00000153558.9	protein_coding	FBXL2
ENSG00000142856.12;AL:chr1:63923136:63924044-63974199:63955774:63955889-63974199:-	2.04939	0.00146472	0.043921	AL	ENSG00000142856.12	protein_coding	ITGB3BP
ENSG00000144381.12;AF:chr2:198363574-198364506:198364771:198363574-198364884:198364998:-	0.882323	0.00146308	0.0438834	AF	ENSG00000144381.12	protein_coding	HSPD1
ENSG00000105323.11;A3:chr19:41810166-41811551:41810166-41811581:+	1.18471	0.00146133	0.0438425	A3	ENSG00000105323.11	protein_coding	HNRNPUL1
ENSG00000112812.11;AF:chr6:27218850:27219043-27222765:27220765:27222651-27222765:+	0.359897	0.00145967	0.0438045	AF	ENSG00000112812.11	protein_coding	PRSS16
ENSG00000150403.13;AL:chr13:114164739-114174931:114174976:114164739-114203949:114204542:+	0.50252	0.0014593	0.0438045	AL	ENSG00000150403.13	protein_coding	TMCO3
ENSG00000154914.11;A5:chr17:9605017-9613273:9605002-9613273:+	1.03418	0.0014592	0.0438045	A5	ENSG00000154914.11	protein_coding	USP43
ENSG00000141905.13;AF:chr19:3359645:3359683-3381710:3366547:3366664-3381710:+	0.37363	0.00145742	0.0437719	AF	ENSG00000141905.13	protein_coding	NFIC
ENSG00000083097.9;SE:chr6:83857010-83858478:83858582-83861312:+	1.01669	0.00145585	0.0437365	SE	ENSG00000083097.9	protein_coding	DOPEY1
ENSG00000083097.9;SE:chr6:83872638-83874379:83874438-83877581:+	0.858253	0.00145585	0.0437365	SE	ENSG00000083097.9	protein_coding	DOPEY1
ENSG00000116750.8;AL:chr1:192985292:192985525-192990227:192989436:192989586-192990227:-	0.873625	0.00145544	0.0437365	AL	ENSG00000116750.8	protein_coding	UCHL5
ENSG00000141505.7;AF:chr17:7080395-7080529:7080801:7080395-7081813:7082675:-	0.875459	0.00145506	0.0437365	AF	ENSG00000141505.7	protein_coding	ASGR1
ENSG00000131748.11;AF:chr17:37793623:37793768-37809734:37809031:37809073-37809734:+	0.478479	0.00145368	0.0437178	AF	ENSG00000131748.11	protein_coding	STARD3
ENSG00000149926.9;AF:chr16:30040836-30041381:30041405:30040836-30041724:30042580:-	1.09442	0.00145251	0.0436945	AF	ENSG00000149926.9	protein_coding	FAM57B
ENSG00000135423.8;SE:chr12:56868680-56868828:56868894-56869408:-	0.900875	0.00145171	0.0436819	SE	ENSG00000135423.8	protein_coding	GLS2
ENSG00000089169.9;AF:chr12:113008184:113008348-113087219:113012831:113012868-113087219:+	0.427236	0.00145121	0.0436787	AF	ENSG00000089169.9	protein_coding	RPH3A
ENSG00000067445.15;A5:chrX:54957464-54957637:54955143-54957637:+	1.04616	0.00144909	0.0436266	A5	ENSG00000067445.15	protein_coding	TRO
ENSG00000079974.13;SE:chr22:51207980-51214200:51214279-51215098:-	1.254	0.00144872	0.0436266	SE	ENSG00000079974.13	protein_coding	RABL2B
ENSG00000133872.9;A3:chr8:29931571-29940363:29931567-29940363:-	0.830005	0.00144901	0.0436266	A3	ENSG00000133872.9	protein_coding	TMEM66
ENSG00000179818.6;AL:chr2:70223950:70224020-70278335:70259330:70259387-70278335:-	0.437052	0.00144678	0.0435919	AL	ENSG00000179818.6	processed_transcript	PCBP1-AS1
ENSG00000010438.11;AF:chr9:33750515:33750725-33796641:33750819:33750850-33796641:+	0.873447	0.00144458	0.0435543	AF	ENSG00000010438.11	protein_coding	PRSS3
ENSG00000022355.10;AF:chr5:161274940:161275428-161277802:161277392:161277691-161277802:+	0.846942	0.00144515	0.0435543	AF	ENSG00000022355.10	protein_coding	GABRA1
ENSG00000060982.10;AF:chr12:25054819-25054897:25055322:25054819-25101861:25101977:-	0.869927	0.00144494	0.0435543	AF	ENSG00000060982.10	protein_coding	BCAT1
ENSG00000102125.11;A5:chrX:153641695-153641819:153641589-153641819:+	1.21215	0.00144478	0.0435543	A5	ENSG00000102125.11	protein_coding	TAZ
ENSG00000125743.6;AF:chr19:46191824-46194670:46195029:46191824-46195145:46195175:-	1.12441	0.0014427	0.0435271	AF	ENSG00000125743.6	protein_coding	SNRPD2
ENSG00000161179.9;SE:chr22:21983076-21983299:21983476-21983597:-	0.908848	0.00144128	0.0434958	SE	ENSG00000161179.9	protein_coding	YDJC
ENSG00000140284.6;SE:chr15:50489906-50494684:50494842-50497436:+	0.756419	0.00143944	0.0434522	SE	ENSG00000140284.6	protein_coding	SLC27A2
ENSG00000106853.12;AF:chr9:114359712-114361619:114361687:114359712-114361883:114362135:-	1.11576	0.00143845	0.0434336	AF	ENSG00000106853.12	protein_coding	PTGR1
ENSG00000165061.10;AF:chr8:40683199-40742048:40742463:40683199-40755202:40755344:-	1.51425	0.0014365	0.0433866	AF	ENSG00000165061.10	protein_coding	ZMAT4
ENSG00000171953.10;AL:chr17:17918373:17919574-17924437:17921962:17922000-17924437:-	0.97466	0.0014355	0.043368	AL	ENSG00000171953.10	protein_coding	ATPAF2
ENSG00000185347.12;AF:chr14:105957440:105957463-105957959:105957586:105957859-105957959:+	0.698062	0.0014351	0.0433675	AF	ENSG00000185347.12	protein_coding	C14orf80
ENSG00000225783.2;SE:chr22:27053618-27059280:27059473-27061495:+	0.804511	0.00143369	0.0433364	SE	ENSG00000225783.2	lincRNA	MIAT
ENSG00000129682.9;SE:chrX:137791090-137939674:137939841-138286221:-	0.823281	0.001431	0.0432668	SE	ENSG00000129682.9	protein_coding	FGF13
ENSG00000129214.10;AF:chr17:7531287:7531469-7533734:7533572:7533601-7533734:+	0.653195	0.00142984	0.0432433	AF	ENSG00000129214.10	protein_coding	SHBG
ENSG00000243156.3;SE:chr22:18305826-18310410:18310547-18314620:-	0.951966	0.00142889	0.0432264	SE	ENSG00000243156.3	protein_coding	MICAL3
ENSG00000013725.10;AF:chr11:60739152:60739386-60774046:60771883:60772082-60774046:+	0.793086	0.00142832	0.0432205	AF	ENSG00000013725.10	protein_coding	CD6
ENSG00000175224.11;SE:chr11:46639440-46651595:46651650-46665829:+	1.03985	0.00142765	0.0432118	SE	ENSG00000175224.11	protein_coding	ATG13
ENSG00000161640.10;SE:chr19:50455229-50455555:50455651-50461540:-	1.35734	0.00142629	0.0431823	SE	ENSG00000161640.10	protein_coding	SIGLEC11
ENSG00000158793.9;SE:chr1:161088029-161088576:161088671-161088924:+	0.717572	0.00142544	0.0431682	SE	ENSG00000158793.9	protein_coding	NIT1
ENSG00000114656.6;AF:chr3:128707761-128711886:128712919:128707761-128721417:128721533:-	0.806416	0.00142482	0.0431611	AF	ENSG00000114656.6	protein_coding	KIAA1257
ENSG00000165795.14;AF:chr14:21492255-21493223:21493298:21492255-21493836:21493935:-	0.698452	0.00142355	0.0431342	AF	ENSG00000165795.14	protein_coding	NDRG2
ENSG00000083454.17;SE:chr17:3593974-3594250:3594321-3594938:-	0.801791	0.00142216	0.0431035	SE	ENSG00000083454.17	protein_coding	P2RX5
ENSG00000127377.4;AL:chr7:151127056:151127266-151133266:151129265:151129371-151133266:-	0.563327	0.00142083	0.0430748	AL	ENSG00000127377.4	protein_coding	CRYGN
ENSG00000133641.11;AF:chr12:88427623:88427688-88433925:88427909:88428064-88433925:+	0.296675	0.00141985	0.0430568	AF	ENSG00000133641.11	protein_coding	C12orf29
ENSG00000223705.5;SE:chr7:75039743-75039889:75040009-75044163:+	0.669183	0.00141879	0.0430364	SE	ENSG00000223705.5	pseudogene	NSUN5P1
ENSG00000087502.13;A5:chr12:29494749-29496053:29494749-29496096:-	0.892783	0.00141741	0.0430061	A5	ENSG00000087502.13	protein_coding	ERGIC2
ENSG00000127952.12;AL:chr7:75625661:75625917-75630208:75627863:75628452-75630208:-	1.06334	0.00141733	0.0430061	AL	ENSG00000127952.12	protein_coding	STYXL1
ENSG00000247572.2;AL:chr5:80499915:80500142-80515479:80505920:80505999-80515479:-	0.499749	0.00141639	0.0429981	AL	ENSG00000247572.2	processed_transcript	CTC-281B15.1
ENSG00000006744.11;AF:chr17:12920438-12920884:12920981:12920438-12921308:12921382:-	0.793485	0.00141584	0.0429931	AF	ENSG00000006744.11	protein_coding	ELAC2
ENSG00000081189.9;A3:chr5:88018742-88024310:88018646-88024310:-	1.03678	0.0014157	0.0429931	A3	ENSG00000081189.9	protein_coding	MEF2C
ENSG00000089157.11;SE:chr12:120635265-120636357:120636542-120636657:-	1.02493	0.00141504	0.0429919	SE	ENSG00000089157.11	protein_coding	RPLP0
ENSG00000213928.4;SE:chr14:24630547-24631353:24631533-24632175:+	0.986475	0.00141098	0.0428802	SE	ENSG00000213928.4	protein_coding	IRF9
ENSG00000014914.15;RI:chr1:149902257:149902439-149902684:149902857:-	0.917622	0.00140927	0.0428399	RI	ENSG00000014914.15	protein_coding	MTMR11
ENSG00000185651.10;SE:chr22:21922060-21947150:21947245-21965146:+	1.00627	0.00140874	0.0428352	SE	ENSG00000185651.10	protein_coding	UBE2L3
ENSG00000188283.7;RI:chr19:37726451:37726577-37726881:37726976:+	0.852144	0.0014068	0.0427879	RI	ENSG00000188283.7	protein_coding	ZNF383
ENSG00000146757.9;SE:chr7:64852941-64853719:64853814-64863254:+	0.839042	0.00140538	0.042756	SE	ENSG00000146757.9	protein_coding	ZNF92
ENSG00000125818.11;AF:chr20:1093906:1094052-1106141:1099270:1099545-1106141:+	0.630438	0.00140394	0.0427238	AF	ENSG00000125818.11	protein_coding	PSMF1
ENSG00000239779.2;SE:chr2:74685798-74686124:74686225-74686770:+	0.791569	0.00140374	0.0427238	SE	ENSG00000239779.2	protein_coding	WBP1
ENSG00000145819.11;SE:chr5:142526946-142586763:142587038-142593562:+	1.44252	0.00140019	0.0426328	SE	ENSG00000145819.11	protein_coding	ARHGAP26
ENSG00000223705.5;RI:chr7:75044870:75045056-75045259:75045469:+	1.00943	0.00139992	0.0426328	RI	ENSG00000223705.5	pseudogene	NSUN5P1
ENSG00000249859.2;AF:chr8:128806779:128806980-128867401:128808059:128808254-128867401:+	0.621916	0.00139881	0.0426137	AF	ENSG00000249859.2	lincRNA	PVT1
ENSG00000164077.9;A5:chr3:49950792-49966802:49950792-49966863:-	0.784974	0.00139761	0.0425947	A5	ENSG00000164077.9	protein_coding	MON1A
ENSG00000188807.8;SE:chr1:9667847-9669898:9669969-9670564:+	0.80114	0.00139781	0.0425947	SE	ENSG00000188807.8	protein_coding	TMEM201
ENSG00000154556.13;AF:chr4:186696520-186732818:186733393:186696520-186877350:186877522:-	1.11577	0.00139583	0.0425574	AF	ENSG00000154556.13	protein_coding	SORBS2
ENSG00000122483.13;AF:chr1:93645476:93645975-93648917:93646316:93646409-93648917:+	0.816529	0.0013948	0.0425377	AF	ENSG00000122483.13	protein_coding	CCDC18
ENSG00000076344.11;A3:chr16:325082-325283:324265-325283:-	0.819275	0.00139439	0.0425368	A3	ENSG00000076344.11	protein_coding	RGS11
ENSG00000072778.14;A3:chr17:7127712-7127799:7127712-7127803:+	0.976367	0.00139372	0.0425277	A3	ENSG00000072778.14	protein_coding	ACADVL
ENSG00000197217.8;A5:chr8:23297428-23299082:23297428-23299106:-	1.00571	0.00139288	0.0425136	A5	ENSG00000197217.8	protein_coding	ENTPD4
ENSG00000130707.12;SE:chr9:133320382-133325659:133325720-133327611:+	0.774533	0.00139188	0.0424975	SE	ENSG00000130707.12	protein_coding	ASS1
ENSG00000245067.2;SE:chr4:58067381-58067952:58067986-58070644:+	0.108014	0.00139198	0.0424975	SE	ENSG00000245067.2	antisense	RP11-12A1
ENSG00000021645.13;A3:chr14:80271533-80327382:80271533-80328006:+	0.751718	0.00138965	0.0424577	A3	ENSG00000021645.13	protein_coding	NRXN3
ENSG00000108946.8;AF:chr17:66409764:66409936-66511535:66508608:66508720-66511535:+	0.347495	0.00138992	0.0424577	AF	ENSG00000108946.8	protein_coding	PRKAR1A
ENSG00000108946.8;AF:chr17:66409764:66409936-66511535:66511264:66511293-66511535:+	0.347495	0.00138992	0.0424577	AF	ENSG00000108946.8	protein_coding	PRKAR1A
ENSG00000165689.12;A5:chr9:139300430-139301398:139300430-139301597:-	0.788908	0.00138861	0.0424523	A5	ENSG00000165689.12	protein_coding	SDCCAG3
ENSG00000109654.10;AF:chr4:154125618:154125712-154191487:154178555:154178759-154191487:+	1.01084	0.00138821	0.0424517	AF	ENSG00000109654.10	protein_coding	TRIM2
ENSG00000121716.12;A5:chr7:99954506-99955843:99954455-99955843:+	1.03741	0.00138784	0.0424516	A5	ENSG00000121716.12	protein_coding	PILRB
ENSG00000132781.12;AF:chr1:45800183-45805648:45805667:45800183-45805891:45806087:-	1.60032	0.00138736	0.0424516	AF	ENSG00000132781.12	protein_coding	MUTYH
ENSG00000146067.11;A3:chr5:176963746-176964874:176963487-176964874:-	0.952075	0.00138772	0.0424516	A3	ENSG00000146067.11	protein_coding	FAM193B
ENSG00000139597.11;AL:chr13:32980590:32981909-33002041:32999059:33000092-33002041:-	0.904329	0.00138649	0.0424463	AL	ENSG00000139597.11	protein_coding	N4BP2L1
ENSG00000144635.4;RI:chr3:32611838:32611911-32612117:32612350:-	0.719858	0.00138611	0.0424463	RI	ENSG00000144635.4	protein_coding	DYNC1LI1
ENSG00000153707.10;SE:chr9:8521546-8523513:8523524-8524925:-	0.838006	0.00138653	0.0424463	SE	ENSG00000153707.10	protein_coding	PTPRD
ENSG00000115641.13;AF:chr2:106002997-106015427:106015507:106002997-106015679:106016124:-	0.83067	0.00138527	0.0424422	AF	ENSG00000115641.13	protein_coding	FHL2
ENSG00000173264.9;AL:chr11:64055940-64056075:64056186:64055940-64056509:64056972:+	2.65321	0.00138484	0.0424406	AL	ENSG00000173264.9	protein_coding	GPR137
ENSG00000067445.15;RI:chrX:54955036:54955143-54957174:54957464:+	0.92858	0.00138435	0.0424373	RI	ENSG00000067445.15	protein_coding	TRO
ENSG00000108387.10;AF:chr17:56604339-56606476:56606711:56604339-56608841:56609302:-	1.02411	0.0013813	0.0423552	AF	ENSG00000108387.10	protein_coding	2023-09-04
ENSG00000176383.8;SE:chr12:122688348-122689069:122689231-122690865:+	0.856525	0.00138125	0.0423552	SE	ENSG00000176383.8	protein_coding	B3GNT4
ENSG00000185324.17;SE:chr16:89753205-89755660:89755732-89756961:+	1.027	0.00137937	0.0423192	SE	ENSG00000185324.17	protein_coding	CDK10
ENSG00000101746.11;AF:chr18:31709984-31801984:31802282:31709984-31802954:31803446:-	0.657139	0.00137858	0.0423063	AF	ENSG00000101746.11	protein_coding	NOL4
ENSG00000198780.7;AF:chr5:74137504-74161990:74162212:74137504-74162645:74162776:-	0.817688	0.00137797	0.0422991	AF	ENSG00000198780.7	protein_coding	FAM169A
ENSG00000152268.8;RI:chr11:14101446:14101492-14101495:14101567:+	0.77331	0.00137745	0.0422946	RI	ENSG00000152268.8	processed_transcript	SPON1
ENSG00000145604.11;A3:chr5:36177394-36181920:36177394-36183942:+	1.03264	0.00137682	0.042287	A3	ENSG00000145604.11	protein_coding	SKP2
ENSG00000111224.8;SE:chr12:3939184-3973002:3973123-3982378:-	1.70864	0.00137301	0.0421815	SE	ENSG00000111224.8	protein_coding	PARP11
ENSG00000020577.9;RI:chr14:55251058:55251099-55251255:55251338:+	0.823437	0.00137163	0.0421505	RI	ENSG00000020577.9	protein_coding	SAMD4A
ENSG00000157823.11;AL:chr15:90380847:90380954-90414707:90408691:90408925-90414707:-	2.4732	0.00137082	0.042137	AL	ENSG00000157823.11	protein_coding	AP3S2
ENSG00000164402.9;AL:chr5:132087151:132087870-132096494:132089871:132090212-132096494:-	0.902978	0.00137008	0.042126	AL	ENSG00000164402.9	protein_coding	2023-09-08
ENSG00000138795.5;A5:chr4:109086319-109087428:109086319-109087814:-	1.37158	0.00136728	0.0420547	A5	ENSG00000138795.5	protein_coding	LEF1
ENSG00000173621.7;AF:chr11:66624118:66624335-66625206:66624589:66624767-66625206:+	1.39208	0.00136739	0.0420547	AF	ENSG00000173621.7	protein_coding	LRFN4
ENSG00000262267.1;SE:chr16:13824293-13860894:13861223-13871577:-	0.587089	0.00136531	0.0420136	SE	ENSG00000262267.1	lincRNA	U95743.
ENSG00000087460.16;AF:chr20:57464155:57464408-57470667:57466358:57466920-57470667:+	1.09328	0.00136412	0.0419884	AF	ENSG00000087460.16	protein_coding	GNAS
ENSG00000141644.13;A3:chr18:47800723-47801347:47800720-47801347:-	0.984488	0.00136395	0.0419884	A3	ENSG00000141644.13	protein_coding	MBD1
ENSG00000134138.14;SE:chr15:37184660-37186918:37187013-37187352:-	0.914131	0.00136225	0.0419537	SE	ENSG00000134138.14	protein_coding	MEIS2
ENSG00000136146.9;A5:chr13:48664554-48669090:48664554-48669196:-	1.07836	0.00136035	0.0419068	A5	ENSG00000136146.9	protein_coding	MED4
ENSG00000107331.11;A3:chr9:139918292-139918595:139917504-139918595:-	1.21134	0.00135959	0.0418948	A3	ENSG00000107331.11	protein_coding	ABCA2
ENSG00000143549.14;AL:chr1:154128842:154130197-154142876:154131146:154131524-154142876:-	1.70032	0.00135929	0.0418948	AL	ENSG00000143549.14	protein_coding	TPM3
ENSG00000104635.8;AL:chr8:22275348-22277065:22277653:22275348-22291404:22291642:+	0.316457	0.00135875	0.0418917	AL	ENSG00000104635.8	protein_coding	SLC39A14
ENSG00000139624.8;SE:chr12:50537840-50538552:50538752-50560884:-	1.45573	0.00135795	0.0418786	SE	ENSG00000139624.8	protein_coding	CERS5
ENSG00000127328.17;AF:chr12:70150303:70150443-70178500:70172747:70172876-70178500:+	0.633613	0.00135653	0.0418461	AF	ENSG00000127328.17	protein_coding	RAB3IP
ENSG00000100124.7;A3:chr22:38229762-38234507:38229757-38234507:-	1.01756	0.00135523	0.0418175	A3	ENSG00000100124.7	protein_coding	ANKRD54
ENSG00000178445.8;A5:chr9:6534788-6535947:6534788-6536064:-	1.47283	0.00135497	0.0418175	A5	ENSG00000178445.8	protein_coding	GLDC
ENSG00000104731.9;A3:chr16:87742154-87742871:87742072-87742871:-	1.15332	0.00135412	0.0418063	A3	ENSG00000104731.9	protein_coding	KLHDC4
ENSG00000128487.12;AF:chr17:19912676:19912737-19999944:19990334:19990364-19999944:+	0.738955	0.0013531	0.0417863	AF	ENSG00000128487.12	protein_coding	SPECC1
ENSG00000099622.9;A5:chr19:1267291-1270927:1267164-1270927:+	0.758592	0.00135222	0.0417706	A5	ENSG00000099622.9	protein_coding	CIRBP
ENSG00000173209.17;RI:chr2:61412637:61412753-61413581:61413632:+	0.822722	0.00134959	0.0417008	RI	ENSG00000173209.17	protein_coding	AHSA2
ENSG00000198453.8;MX:chr19:37465368-37467229:37467269-37482653:37465368-37482078:37482201-37482653:+	10.223	0.00134779	0.0416565	MX	ENSG00000198453.8	protein_coding	ZNF568
ENSG00000058404.15;AF:chr7:44323824-44364956:44365095:44323824-44373861:44374176:-	0.934116	0.00134529	0.0416002	AF	ENSG00000058404.15	protein_coding	CAMK2B
ENSG00000058404.15;AL:chr7:44256749:44257334-44259659:44258950:44259201-44259659:-	0.934116	0.00134529	0.0416002	AL	ENSG00000058404.15	protein_coding	CAMK2B
ENSG00000090674.10;RI:chr19:7592406:7592514-7592750:7592846:+	1.1441	0.0013456	0.0416002	RI	ENSG00000090674.10	protein_coding	MCOLN1
ENSG00000143126.6;RI:chr1:109813839:109813918-109814008:109814344:+	1.04214	0.0013448	0.0416002	RI	ENSG00000143126.6	protein_coding	CELSR2
ENSG00000149091.10;RI:chr11:46400753:46400786-46401004:46401118:+	1.04037	0.00134459	0.0416002	RI	ENSG00000149091.10	protein_coding	DGKZ
ENSG00000175471.14;AF:chr5:94353188-94417130:94417349:94353188-94619560:94620279:-	0.756285	0.00134307	0.0415792	AF	ENSG00000175471.14	protein_coding	MCTP1
ENSG00000166313.12;AF:chr11:6425052-6425975:6426128:6425052-6440215:6440301:-	0.596363	0.00134226	0.0415655	AF	ENSG00000166313.12	protein_coding	APBB1
ENSG00000108387.10;RI:chr17:56598104:56598203-56598359:56598521:-	1.16356	0.00134081	0.041548	RI	ENSG00000108387.10	protein_coding	2023-09-04
ENSG00000168502.13;A3:chr18:8813231-8818961:8813231-8819045:+	0.917423	0.00134098	0.041548	A3	ENSG00000168502.13	protein_coding	SOGA2
ENSG00000262943.1;SE:chr17:6795394-6797637:6797832-6798203:+	1.0894	0.00134133	0.041548	SE	ENSG00000262943.1	pseudogene	ALOX12P2
ENSG00000198520.6;A3:chr1:45190340-45190434:45190340-45190446:+	1.06396	0.00133987	0.041537	A3	ENSG00000198520.6	protein_coding	C1orf228
ENSG00000100813.9;A3:chr14:23533466-23533564:23533430-23533564:-	1.02169	0.00133906	0.0415234	A3	ENSG00000100813.9	protein_coding	ACIN1
ENSG00000067141.12;SE:chr15:73581579-73585731:73585889-73590689:+	1.00912	0.0013386	0.0415204	SE	ENSG00000067141.12	protein_coding	NEO1
ENSG00000149761.4;AL:chr11:63997043-63997322:63997488:63997043-63997655:63997691:+	1.02476	0.00133729	0.0414915	AL	ENSG00000149761.4	protein_coding	NUDT22
ENSG00000151948.7;AF:chr12:129337972:129338194-129360459:129348681:129348724-129360459:+	0.699535	0.00133636	0.0414739	AF	ENSG00000151948.7	protein_coding	GLT1D1
ENSG00000091409.10;SE:chr2:173362828-173366500:173366629-173368819:+	0.870464	0.00133584	0.0414692	SE	ENSG00000091409.10	protein_coding	ITGA6
ENSG00000153558.9;AF:chr3:33318945:33319007-33339156:33331142:33331287-33339156:+	0.926943	0.00133459	0.0414491	AF	ENSG00000153558.9	protein_coding	FBXL2
ENSG00000170899.6;SE:chr6:52849403-52852155:52852206-52858955:-	1.17642	0.00133483	0.0414491	SE	ENSG00000170899.6	protein_coding	GSTA4
ENSG00000155511.10;MX:chr5:153149975-153174181:153174295-153181916:153149975-153175036:153175150-153181916:+	0.996155	0.00133311	0.0414186	MX	ENSG00000155511.10	protein_coding	GRIA1
ENSG00000158560.10;SE:chr7:95442649-95457369:95457428-95499195:+	0.899872	0.00133167	0.0413854	SE	ENSG00000158560.10	protein_coding	DYNC1I1
ENSG00000128699.9;A3:chr2:190647849-190648995:190647328-190648995:-	0.628232	0.00133127	0.0413843	A3	ENSG00000128699.9	protein_coding	ORMDL1
ENSG00000143569.14;AF:chr1:154193423:154193451-154197560:154193804:154193872-154197560:+	1.65522	0.00133101	0.0413843	AF	ENSG00000143569.14	protein_coding	UBAP2L
ENSG00000133958.9;SE:chr14:94097254-94100867:94100983-94103562:+	1.01714	0.00133015	0.0413723	SE	ENSG00000133958.9	protein_coding	UNC79
ENSG00000068120.10;A3:chr17:40714237-40714374:40714237-40714951:+	0.312931	0.00132884	0.0413517	A3	ENSG00000068120.10	protein_coding	COASY
ENSG00000147642.12;AF:chr8:110656945-110660917:110661195:110656945-110703562:110704020:-	1.39841	0.00132912	0.0413517	AF	ENSG00000147642.12	protein_coding	SYBU
ENSG00000157873.12;RI:chr1:2489782:2489907-2491262:2491417:+	0.893402	0.00132832	0.0413496	RI	ENSG00000157873.12	protein_coding	TNFRSF14
ENSG00000136478.3;A3:chr17:62265796-62270919:62265775-62270919:-	1.08886	0.00132759	0.0413383	A3	ENSG00000136478.3	protein_coding	TEX2
ENSG00000165246.7;SE:chrY:16734471-16831339:16831398-16834997:+	0.624749	0.00132666	0.0413208	SE	ENSG00000165246.7	protein_coding	NLGN4Y
ENSG00000179542.11;AF:chrX:142718974-142722144:142722319:142718974-142723554:142723596:-	1.06826	0.0013263	0.0413208	AF	ENSG00000179542.11	protein_coding	SLITRK4
ENSG00000154928.12;SE:chr3:134334280-134474501:134474546-134498580:+	0.499557	0.00132541	0.0413047	SE	ENSG00000154928.12	protein_coding	EPHB1
ENSG00000188227.8;AF:chr19:37997841:37997868-37999167:37998031:37998209-37999167:+	0.563819	0.00132496	0.0413022	AF	ENSG00000188227.8	protein_coding	ZNF793
ENSG00000114209.10;SE:chr3:167438061-167443189:167443261-167452594:-	0.891159	0.00132452	0.0412997	SE	ENSG00000114209.10	protein_coding	PDCD10
ENSG00000133612.14;AF:chr7:150782918:150783147-150813880:150811765:150812728-150813880:+	0.848152	0.0013233	0.0412732	AF	ENSG00000133612.14	protein_coding	AGAP3
ENSG00000162631.13;AF:chr1:107682629:107682821-107690691:107683661:107683762-107690691:+	0.815994	0.00132306	0.0412732	AF	ENSG00000162631.13	protein_coding	NTNG1
ENSG00000166971.11;AF:chr16:53534241-53537030:53537135:53534241-53538241:53538323:-	0.673821	0.0013215	0.0412401	AF	ENSG00000166971.11	protein_coding	AKTIP
ENSG00000064270.7;SE:chr16:84440255-84440793:84441070-84442011:+	0.500827	0.00132044	0.0412309	SE	ENSG00000064270.7	protein_coding	ATP2C2
ENSG00000085224.15;SE:chrX:76944420-76949313:76949426-76952065:-	0.82426	0.00131998	0.0412309	SE	ENSG00000085224.15	protein_coding	ATRX
ENSG00000108448.15;SE:chr17:18602588-18602673:18602770-18604670:+	1.08957	0.00132015	0.0412309	SE	ENSG00000108448.15	protein_coding	TRIM16L
ENSG00000160818.12;SE:chr1:156566270-156567827:156567913-156568019:-	1.02926	0.00132072	0.0412309	SE	ENSG00000160818.12	protein_coding	GPATCH4
ENSG00000163995.14;A3:chr4:8009927-8010777:8009924-8010777:-	1.0638	0.00131961	0.0412309	A3	ENSG00000163995.14	protein_coding	ABLIM2
ENSG00000177595.12;A5:chr11:800912-800985:800912-801018:-	0.963135	0.00132084	0.0412309	A5	ENSG00000177595.12	protein_coding	PIDD
ENSG00000145242.9;A3:chr4:66270197-66280002:66270194-66280002:-	0.930736	0.00131858	0.0412288	A3	ENSG00000145242.9	protein_coding	EPHA5
ENSG00000115271.6;RI:chr2:163215554:163215667-163216004:163216062:+	0.807549	0.00131736	0.0412021	RI	ENSG00000115271.6	protein_coding	GCA
ENSG00000176871.4;AF:chr12:118490283-118498841:118498917:118490283-118500158:118500235:-	1.06626	0.00131607	0.0411732	AF	ENSG00000176871.4	protein_coding	WSB2
ENSG00000121753.8;RI:chr1:32192719:32193206-32193626:32193682:-	0.956454	0.00131385	0.0411151	RI	ENSG00000121753.8	protein_coding	BAI2
ENSG00000179698.9;SE:chr8:145167433-145168343:145168420-145168560:+	1.10728	0.00131102	0.041038	SE	ENSG00000179698.9	protein_coding	KIAA1875
ENSG00000140743.3;SE:chr16:22376335-22433482:22433535-22441117:-	0.794981	0.00131012	0.0410248	SE	ENSG00000140743.3	protein_coding	CDR2
ENSG00000183773.10;AF:chr22:21319396:21319495-21322093:21321447:21321591-21322093:+	0.877424	0.00131024	0.0410248	AF	ENSG00000183773.10	protein_coding	AIFM3
ENSG00000003147.13;AF:chr7:8275635-8301630:8301699:8275635-8301724:8301800:-	0.636703	0.00130833	0.040989	AF	ENSG00000003147.13	protein_coding	ICA1
ENSG00000177311.6;AF:chr3:141103652:141103717-141105714:141105284:141105597-141105714:+	0.686857	0.00130837	0.040989	AF	ENSG00000177311.6	protein_coding	ZBTB38
ENSG00000083067.16;A5:chr9:73168226-73205911:73168226-73205947:-	0.52988	0.00130679	0.0409625	A5	ENSG00000083067.16	protein_coding	TRPM3
ENSG00000204348.5;A3:chr6:31938924-31939097:31938916-31939097:-	0.992072	0.0013052	0.0409241	A3	ENSG00000204348.5	protein_coding	DOM3Z
ENSG00000067225.12;AF:chr15:72511451-72523241:72523684:72511451-72524033:72524164:-	0.578433	0.00130346	0.0408809	AF	ENSG00000067225.12	protein_coding	PKM
ENSG00000064225.8;AF:chr3:98451558:98451855-98475213:98452300:98452435-98475213:+	0.654322	0.00130245	0.0408629	AF	ENSG00000064225.8	protein_coding	ST3GAL6
ENSG00000111364.10;A3:chr12:124103384-124103979:124103384-124103995:+	1.01079	0.00130253	0.0408629	A3	ENSG00000111364.10	protein_coding	DDX55
ENSG00000154556.13;AL:chr4:186583324:186583396-186599577:186598654:186598792-186599577:-	0.443815	0.00129698	0.0407115	AL	ENSG00000154556.13	protein_coding	SORBS2
ENSG00000104756.11;AF:chr8:25307997-25314817:25315270:25307997-25315715:25315796:-	0.490126	0.0012961	0.0406953	AF	ENSG00000104756.11	protein_coding	KCTD9
ENSG00000111540.10;AF:chr12:56367697:56367784-56380653:56367862:56367923-56380653:+	1.38466	0.00129387	0.040643	AF	ENSG00000111540.10	protein_coding	RAB5B
ENSG00000136536.9;SE:chr2:160619504-160621137:160621185-160623795:+	0.964027	0.00129407	0.040643	SE	ENSG00000136536.9	protein_coding	2023-03-07
ENSG00000174672.11;A3:chr11:1480469-1481730:1480469-1482200:+	1.1073	0.00129313	0.0406359	A3	ENSG00000174672.11	protein_coding	BRSK2
ENSG00000171634.12;AL:chr17:65972074-65977552:65977878:65972074-65978249:65978685:+	0.896866	0.00129202	0.0406124	AL	ENSG00000171634.12	protein_coding	BPTF
ENSG00000067225.12;AF:chr15:72511451-72523237:72523512:72511451-72524033:72524164:-	0.485193	0.00129103	0.0405973	AF	ENSG00000067225.12	protein_coding	PKM
ENSG00000083097.9;SE:chr6:83777498-83806450:83806542-83806644:+	0.787875	0.00129118	0.0405973	SE	ENSG00000083097.9	protein_coding	DOPEY1
ENSG00000077782.15;AL:chr8:38269603:38270113-38271436:38270248:38271322-38271436:-	0.704025	0.00128723	0.0404959	AL	ENSG00000077782.15	protein_coding	FGFR1
ENSG00000015532.5;AL:chr17:48434613-48435568:48435678:48434613-48440340:48440499:+	0.349858	0.00128632	0.0404785	AL	ENSG00000015532.5	protein_coding	XYLT2
ENSG00000174093.6;A5:chr17:36358395-36358797:36358395-36358842:-	0.841105	0.0012861	0.0404785	A5	ENSG00000174093.6	protein_coding	RP11-1407O15.2
ENSG00000073605.13;A3:chr17:38063240-38065211:38062524-38065211:-	0.868123	0.00128511	0.0404649	A3	ENSG00000073605.13	protein_coding	GSDMB
ENSG00000096384.14;AF:chr6:44214824:44214932-44216367:44215603:44215816-44216367:+	0.999446	0.00128517	0.0404649	AF	ENSG00000096384.14	protein_coding	HSP90AB1
ENSG00000138162.12;AF:chr10:123922941:123923507-123954555:123951963:123952312-123954555:+	0.814404	0.00128487	0.0404649	AF	ENSG00000138162.12	protein_coding	TACC2
ENSG00000150556.12;AF:chr2:149895232:149895315-149987397:149975617:149975677-149987397:+	0.612262	0.00128382	0.0404649	AF	ENSG00000150556.12	protein_coding	LYPD6B
ENSG00000151806.9;SE:chr4:44696530-44697632:44697751-44699425:+	0.844614	0.00128354	0.0404649	SE	ENSG00000151806.9	protein_coding	GUF1
ENSG00000177728.10;RI:chr17:73489010:73489183-73489572:73489674:+	1.13022	0.00128509	0.0404649	RI	ENSG00000177728.10	protein_coding	KIAA0195
ENSG00000205336.6;A3:chr16:57684263-57685112:57684263-57685268:+	0.998065	0.0012826	0.0404518	A3	ENSG00000205336.6	protein_coding	GPR56
ENSG00000163634.7;A5:chr3:63825449-63849180:63825449-63849448:-	0.666992	0.00128219	0.0404502	A5	ENSG00000163634.7	protein_coding	THOC7
ENSG00000110514.14;SE:chr11:47308085-47310519:47310578-47310942:+	0.839188	0.00128166	0.0404449	SE	ENSG00000110514.14	protein_coding	MADD
ENSG00000110514.14;A5:chr11:47317130-47317448:47317118-47317448:+	1.03067	0.00127935	0.040394	A5	ENSG00000110514.14	protein_coding	MADD
ENSG00000117477.8;A3:chr1:169366629-169388251:169366626-169388251:-	1.05438	0.00127969	0.040394	A3	ENSG00000117477.8	protein_coding	C1orf114
ENSG00000135502.12;RI:chr12:58019365:58019535-58019781:58019933:+	1.16608	0.00127861	0.0403826	RI	ENSG00000135502.12	protein_coding	SLC26A10
ENSG00000204920.6;AF:chr19:44472014:44472236-44492611:44488373:44488500-44492611:+	0.676011	0.00127787	0.0403705	AF	ENSG00000204920.6	protein_coding	ZNF155
ENSG00000182809.6;AF:chr14:105940487:105941242-105944603:105942196:105943079-105944603:+	0.981664	0.00127594	0.0403208	AF	ENSG00000182809.6	protein_coding	CRIP2
ENSG00000224792.2;SE:chr3:51852087-51852225:51852487-51853210:+	0.549053	0.00127568	0.0403208	SE	ENSG00000224792.2	pseudogene	RP11-314A5
ENSG00000104522.11;RI:chr8:144696490:144696623-144696794:144696867:-	1.15217	0.00127476	0.040306	RI	ENSG00000104522.11	protein_coding	TSTA3
ENSG00000169752.12;AL:chr15:76248273:76248352-76254169:76251460:76251481-76254169:-	0.726131	0.00127388	0.0402897	AL	ENSG00000169752.12	protein_coding	NRG4
ENSG00000139112.6;A5:chr12:10367378-10370662:10366786-10370662:+	1.2771	0.0012725	0.0402572	A5	ENSG00000139112.6	protein_coding	GABARAPL1
ENSG00000145675.10;AF:chr5:67584196:67584579-67588087:67586465:67586662-67588087:+	1.31817	0.00127179	0.0402505	AF	ENSG00000145675.10	protein_coding	PIK3R1
ENSG00000182551.7;AF:chr2:3517747-3518579:3521518:3517747-3523139:3523507:-	0.747961	0.00127193	0.0402505	AF	ENSG00000182551.7	protein_coding	ADI1
ENSG00000081803.11;SE:chr7:122028792-122033250:122033369-122033495:-	0.962734	0.00127063	0.0402318	SE	ENSG00000081803.11	protein_coding	CADPS2
ENSG00000178104.14;AF:chr1:145021167-145039590:145040002:145021167-145075630:145075989:-	1.09646	0.0012705	0.0402318	AF	ENSG00000178104.14	protein_coding	PDE4DIP
ENSG00000135932.6;AF:chr2:231577560:231577945-231624674:231578263:231578773-231624674:+	0.998255	0.00126844	0.0402071	AF	ENSG00000135932.6	protein_coding	CAB39
ENSG00000143499.9;A5:chr1:214507651-214510047:214505535-214510047:+	0.858745	0.00126886	0.0402071	A5	ENSG00000143499.9	protein_coding	SMYD2
ENSG00000148019.8;SE:chr9:80880459-80880775:80880822-80881358:+	0.843361	0.00126913	0.0402071	SE	ENSG00000148019.8	protein_coding	CEP78
ENSG00000149196.10;AF:chr11:86013253:86013520-86017287:86014398:86014502-86017287:+	1.0269	0.00126817	0.0402071	AF	ENSG00000149196.10	protein_coding	C11orf73
ENSG00000243943.4;AF:chr2:27805913:27806009-27820934:27806151:27806583-27820934:+	3.31155	0.00126753	0.0402017	AF	ENSG00000243943.4	protein_coding	ZNF512
ENSG00000100884.5;A5:chr14:24540247-24540736:24540184-24540736:+	0.635519	0.00126612	0.0401682	A5	ENSG00000100884.5	protein_coding	CPNE6
ENSG00000083097.9;SE:chr6:83834538-83834885:83834914-83835219:+	0.715992	0.00126281	0.0400746	SE	ENSG00000083097.9	protein_coding	DOPEY1
ENSG00000111218.7;AF:chr12:3600402:3600866-3649772:3647380:3647873-3649772:+	0.995351	0.00126279	0.0400746	AF	ENSG00000111218.7	protein_coding	PRMT8
ENSG00000163875.11;SE:chr1:37961519-37962148:37962205-37967405:-	1.28412	0.0012625	0.0400746	SE	ENSG00000163875.11	protein_coding	MEAF6
ENSG00000175764.10;A3:chr9:124736403-124737163:124736393-124737163:-	1.21598	0.00126102	0.0400514	A3	ENSG00000175764.10	protein_coding	TTLL11
ENSG00000050426.10;A3:chr12:51447643-51449927:51447643-51449933:+	0.428714	0.00125956	0.0400164	A3	ENSG00000050426.10	protein_coding	LETMD1
ENSG00000100564.4;AL:chr14:68056523:68056889-68059352:68059121:68059153-68059352:-	0.650282	0.00125916	0.0400149	AL	ENSG00000100564.4	protein_coding	PIGH
ENSG00000174672.11;MX:chr11:1477917-1478185:1478279-1482200:1477917-1480422:1480466-1482200:+	0.59209	0.00125672	0.0399487	MX	ENSG00000174672.11	protein_coding	BRSK2
ENSG00000067225.12;AF:chr15:72511451-72523457:72523566:72511451-72524033:72524164:-	0.557677	0.00125502	0.039906	AF	ENSG00000067225.12	protein_coding	PKM
ENSG00000196141.7;SE:chr2:201243094-201248590:201248740-201253946:+	0.385379	0.00125195	0.0398194	SE	ENSG00000196141.7	protein_coding	SPATS2L
ENSG00000147526.14;AF:chr8:38585708:38586189-38646222:38644722:38645261-38646222:+	1.46617	0.00125062	0.0397884	AF	ENSG00000147526.14	protein_coding	TACC1
ENSG00000185920.10;RI:chr9:98212123:98212222-98215760:98215902:-	0.802407	0.0012494	0.039761	RI	ENSG00000185920.10	protein_coding	PTCH1
ENSG00000006118.10;SE:chr11:60699356-60699456:60699599-60701014:+	1.00308	0.00124777	0.0397202	SE	ENSG00000006118.10	protein_coding	TMEM132A
ENSG00000002746.9;SE:chr7:43152536-43283474:43283531-43351362:+	0.835464	0.00124547	0.0396583	SE	ENSG00000002746.9	protein_coding	HECW1
ENSG00000100445.12;A5:chr14:24910132-24910215:24910132-24911384:-	1.1743	0.00124285	0.0395859	A5	ENSG00000100445.12	protein_coding	SDR39U1
ENSG00000130779.14;AL:chr12:122825635:122826244-122837273:122835575:122835690-122837273:-	0.868885	0.00124278	0.0395859	AL	ENSG00000130779.14	protein_coding	CLIP1
ENSG00000171302.11;RI:chr17:76993074:76993726-76993922:76994045:-	0.808817	0.00124211	0.0395848	RI	ENSG00000171302.11	protein_coding	CANT1
ENSG00000105819.9;AL:chr7:102952578-102952654:102952759:102952578-102969378:102969958:+	0.731435	0.00124112	0.0395664	AL	ENSG00000105819.9	protein_coding	PMPCB
ENSG00000197753.6;AF:chr6:35773070:35773859-35782323:35779022:35779212-35782323:+	0.51708	0.00124118	0.0395664	AF	ENSG00000197753.6	protein_coding	LHFPL5
ENSG00000038382.13;AF:chr5:14143946:14143991-14270934:14183907:14184068-14270934:+	0.868265	0.00124033	0.0395617	AF	ENSG00000038382.13	protein_coding	TRIO
ENSG00000054356.7;SE:chr2:220155019-220155260:220155333-220155548:-	0.851133	0.00123479	0.0394337	SE	ENSG00000054356.7	protein_coding	PTPRN
ENSG00000114388.8;RI:chr3:50386817:50386925-50387096:50387259:-	1.08133	0.00123597	0.0394337	RI	ENSG00000114388.8	protein_coding	NPRL2
ENSG00000139291.8;RI:chr12:72094612:72094805-72097757:72097836:+	0.983258	0.00123505	0.0394337	RI	ENSG00000139291.8	protein_coding	TMEM19
ENSG00000155511.10;AF:chr5:152870376:152870530-152873488:152870857:152870892-152873488:+	0.631017	0.0012343	0.0394337	AF	ENSG00000155511.10	protein_coding	GRIA1
ENSG00000162062.10;RI:chr16:2510284:2510382-2510624:2510694:+	1.17921	0.00123542	0.0394337	RI	ENSG00000162062.10	protein_coding	C16orf59
ENSG00000167100.10;SE:chr17:48191670-48191721:48191804-48192928:-	0.900935	0.00123582	0.0394337	SE	ENSG00000167100.10	protein_coding	SAMD14
ENSG00000109339.14;MX:chr4:87115560-87275683:87275797-87374183:87115560-87320900:87320959-87374183:-	0.971917	0.00123371	0.0394286	MX	ENSG00000109339.14	protein_coding	MAPK10
ENSG00000239521.2;AL:chr7:99799936:99800226-99820220:99809207:99809617-99820220:-	0.765487	0.0012333	0.0394269	AL	ENSG00000239521.2	pseudogene	GATS
ENSG00000109832.7;AL:chr11:125791274-125791995:125792559:125791274-125792715:125792999:+	0.842592	0.00123211	0.0394145	AL	ENSG00000109832.7	protein_coding	DDX25
ENSG00000114019.10;AF:chr3:134090336-134093184:134093436:134090336-134093660:134093760:-	1.01146	0.00123254	0.0394145	AF	ENSG00000114019.10	protein_coding	AMOTL2
ENSG00000147403.12;A5:chrX:153628967-153629043:153628282-153629043:+	1.1816	0.00123257	0.0394145	A5	ENSG00000147403.12	protein_coding	RPL10
ENSG00000051825.9;SE:chr12:123707674-123712010:123712119-123714808:-	0.701424	0.00123017	0.0393884	SE	ENSG00000051825.9	protein_coding	MPHOSPH9
ENSG00000135596.13;A3:chr6:109767615-109767899:109767560-109767899:-	1.04788	0.0012307	0.0393884	A3	ENSG00000135596.13	protein_coding	MICAL1
ENSG00000135596.13;RI:chr6:109772803:109772903-109773449:109773604:-	0.883885	0.0012307	0.0393884	RI	ENSG00000135596.13	protein_coding	MICAL1
ENSG00000179818.6;AL:chr2:70223950:70224020-70278335:70245199:70245263-70278335:-	0.445446	0.00123052	0.0393884	AL	ENSG00000179818.6	processed_transcript	PCBP1-AS1
ENSG00000099889.9;AF:chr22:19969614-19974596:19974616:19969614-19978108:19978315:-	1.03892	0.00122897	0.0393778	AF	ENSG00000099889.9	protein_coding	ARVCF
ENSG00000015479.13;AF:chr5:138629363:138629461-138650364:138629654:138629789-138650364:+	0.363929	0.00122638	0.0393059	AF	ENSG00000015479.13	protein_coding	MATR3
ENSG00000131002.7;AF:chrY:21729236:21729456-21749096:21729715:21729837-21749096:+	0.597601	0.00122469	0.0392628	AF	ENSG00000131002.7	pseudogene	TXLNG2P
ENSG00000006432.11;SE:chr14:71201215-71202678:71202746-71204962:-	0.993641	0.0012238	0.0392456	SE	ENSG00000006432.11	protein_coding	MAP3K9
ENSG00000157306.10;SE:chr14:23982082-23982426:23982543-23983445:+	0.653301	0.00122288	0.0392274	SE	ENSG00000157306.10	processed_transcript	RP11-66N24.4
ENSG00000056097.11;SE:chr5:32379316-32380181:32380278-32385614:-	1.0132	0.00122188	0.0392063	SE	ENSG00000056097.11	protein_coding	ZFR
ENSG00000105726.11;RI:chr19:19767469:19767575-19767656:19767725:-	1.13247	0.00122163	0.0392063	RI	ENSG00000105726.11	protein_coding	ATP13A1
ENSG00000110841.9;SE:chr12:27807747-27808076:27808168-27809549:+	0.9352	0.00122102	0.0392063	SE	ENSG00000110841.9	protein_coding	PPFIBP1
ENSG00000130669.12;SE:chr19:39660397-39663558:39664016-39664216:+	1.14402	0.00122139	0.0392063	SE	ENSG00000130669.12	protein_coding	PAK4
ENSG00000184640.12;AF:chr17:75446819:75446868-75478226:75462485:75462642-75478226:+	0.988701	0.00122057	0.0392063	AF	ENSG00000184640.12	protein_coding	2023-09-09
ENSG00000116586.7;SE:chr1:156025216-156027769:156027858-156028106:+	1.01667	0.00121968	0.0391916	SE	ENSG00000116586.7	protein_coding	LAMTOR2
ENSG00000106069.14;AF:chr7:29519669:29519837-29535568:29523432:29523591-29535568:+	0.196447	0.00121785	0.0391439	AF	ENSG00000106069.14	protein_coding	CHN2
ENSG00000113369.4;AF:chr5:90674592-90675740:90675906:90674592-90676597:90676837:-	0.559349	0.00121722	0.0391348	AF	ENSG00000113369.4	protein_coding	ARRDC3
ENSG00000059588.5;SE:chr1:234528298-234529108:234529222-234529392:-	0.935273	0.00121637	0.0391188	SE	ENSG00000059588.5	protein_coding	TARBP1
ENSG00000142920.12;RI:chr1:33547779:33547955-33548664:33548743:+	1.07102	0.00121498	0.0390851	RI	ENSG00000142920.12	protein_coding	ADC
ENSG00000166801.11;A3:chr11:58913329-58916270:58913329-58916309:+	1.17558	0.00121457	0.039083	A3	ENSG00000166801.11	protein_coding	FAM111A
ENSG00000213983.6;A5:chr14:24034910-24035025:24034910-24035273:-	1.14116	0.00121346	0.0390584	A5	ENSG00000213983.6	protein_coding	AP1G2
ENSG00000079337.10;AF:chr12:48151861-48152334:48152355:48151861-48164640:48164823:-	1.62414	0.00121266	0.039044	AF	ENSG00000079337.10	protein_coding	RAPGEF3
ENSG00000121753.8;A5:chr1:32198744-32200784:32198744-32201181:-	1.11986	0.00121178	0.039044	A5	ENSG00000121753.8	protein_coding	BAI2
ENSG00000130822.10;AF:chrX:152938533-152938767:152938836:152938533-152939384:152939401:-	0.544052	0.00121202	0.039044	AF	ENSG00000130822.10	protein_coding	PNCK
ENSG00000197070.9;RI:chr9:140508067:140508221-140508484:140508666:+	0.91322	0.0012125	0.039044	RI	ENSG00000197070.9	protein_coding	ARRDC1
ENSG00000085365.12;AF:chr5:77656407:77656552-77684661:77656629:77656880-77684661:+	0.62643	0.00121074	0.0390267	AF	ENSG00000085365.12	processed_transcript	SCAMP1
ENSG00000003147.13;AF:chr7:8275635-8301630:8301699:8275635-8302070:8302317:-	0.625574	0.00120977	0.0390065	AF	ENSG00000003147.13	protein_coding	ICA1
ENSG00000064225.8;AF:chr3:98451080:98451376-98475213:98451558:98451855-98475213:+	1.65871	0.00120787	0.0389566	AF	ENSG00000064225.8	protein_coding	ST3GAL6
ENSG00000095015.5;RI:chr5:56183205:56183347-56184053:56184184:+	1.13598	0.00120574	0.0389061	RI	ENSG00000095015.5	protein_coding	MAP3K1
ENSG00000141522.7;AF:chr17:79827833-79828512:79828850:79827833-79829174:79829213:-	0.875494	0.00120596	0.0389061	AF	ENSG00000141522.7	protein_coding	ARHGDIA
ENSG00000178385.9;SE:chr2:208773301-208794621:208794664-208795650:-	1.43416	0.00120592	0.0389061	SE	ENSG00000178385.9	protein_coding	PLEKHM3
ENSG00000214575.5;AF:chr15:83296118-83316607:83316728:83296118-83317190:83317612:-	0.449275	0.00120581	0.0389061	AF	ENSG00000214575.5	protein_coding	CPEB1
ENSG00000065609.9;AF:chr6:84417676-84418384:84418738:84417676-84419045:84419112:-	0.852941	0.00120376	0.0388797	AF	ENSG00000065609.9	protein_coding	SNAP91
ENSG00000138073.8;RI:chr2:27354540:27354699-27354878:27354950:-	0.848839	0.00120371	0.0388797	RI	ENSG00000138073.8	protein_coding	PREB
ENSG00000162804.9;SE:chr2:242021779-242026807:242026890-242027780:+	0.950228	0.0012032	0.0388797	SE	ENSG00000162804.9	protein_coding	SNED1
ENSG00000099840.8;RI:chr19:2098051:2098126-2098286:2098333:+	1.07085	0.00120216	0.0388613	RI	ENSG00000099840.8	protein_coding	IZUMO4
ENSG00000104490.12;AF:chr8:102731876-102803090:102803205:102731876-102813872:102813898:-	0.552832	0.0012012	0.0388492	AF	ENSG00000104490.12	protein_coding	NCALD
ENSG00000122417.10;SE:chr1:86820542-86822127:86822285-86824470:-	0.91189	0.00120097	0.0388492	SE	ENSG00000122417.10	protein_coding	ODF2L
ENSG00000149084.7;AF:chr11:43600439:43600521-43606110:43601045:43601066-43606110:+	0.576017	0.00120105	0.0388492	AF	ENSG00000149084.7	protein_coding	HSD17B12
ENSG00000170074.15;AF:chr5:177175700-177177155:177177395:177175700-177180177:177180297:-	0.535723	0.00120144	0.0388492	AF	ENSG00000170074.15	protein_coding	FAM153A
ENSG00000103591.8;A5:chr15:67529158-67546752:67529158-67546897:-	0.666731	0.00119963	0.0388354	A5	ENSG00000103591.8	protein_coding	AAGAB
ENSG00000147642.12;AF:chr8:110656945-110692940:110693153:110656945-110703562:110704018:-	0.56355	0.00119958	0.0388354	AF	ENSG00000147642.12	protein_coding	SYBU
ENSG00000175309.10;A5:chr5:177658524-177658670:177658524-177659493:-	0.859015	0.00119948	0.0388354	A5	ENSG00000175309.10	protein_coding	AGXT2L2
ENSG00000111181.8;AF:chr12:319209-319371:319771:319209-323088:323286:-	1.26066	0.00119785	0.038811	AF	ENSG00000111181.8	protein_coding	SLC6A12
ENSG00000103496.10;RI:chr16:31045547:31045646-31045783:31045857:+	1.20865	0.00119497	0.0387358	RI	ENSG00000103496.10	protein_coding	STX4
ENSG00000131165.10;SE:chr16:89718054-89720312:89720331-89723990:-	0.932384	0.00119518	0.0387358	SE	ENSG00000131165.10	protein_coding	CHMP1A
ENSG00000196628.8;AF:chr18:53070749-53070852:53070945:53070749-53089423:53089586:-	0.463198	0.00119499	0.0387358	AF	ENSG00000196628.8	protein_coding	TCF4
ENSG00000112096.11;A5:chr6:160113895-160148161:160113895-160148298:-	0.769097	0.00119341	0.0387119	A5	ENSG00000112096.11	protein_coding	SOD2
ENSG00000099622.9;AF:chr19:1261155:1261452-1270927:1267411:1267442-1270927:+	0.727474	0.0011929	0.0387063	AF	ENSG00000099622.9	protein_coding	CIRBP
ENSG00000111364.10;A3:chr12:124090706-124091979:124090706-124093227:+	1.07446	0.00119276	0.0387063	A3	ENSG00000111364.10	protein_coding	DDX55
ENSG00000115806.8;SE:chr2:171785913-171793134:171793237-171804860:+	0.330569	0.00119219	0.0387057	SE	ENSG00000115806.8	protein_coding	GORASP2
ENSG00000117114.14;SE:chr1:82451039-82452585:82452713-82456075:+	0.818759	0.00119101	0.0386958	SE	ENSG00000117114.14	protein_coding	LPHN2
ENSG00000124225.11;AF:chr20:56234753-56284530:56284958:56234753-56285523:56285625:-	0.813651	0.00119152	0.0386958	AF	ENSG00000124225.11	protein_coding	PMEPA1
ENSG00000137817.12;SE:chr15:72542433-72543186:72543298-72543548:-	0.949399	0.00119154	0.0386958	SE	ENSG00000137817.12	protein_coding	PARP6
ENSG00000167770.7;A5:chr11:63754510-63755809:63754422-63755809:+	0.637717	0.00119027	0.0386881	A5	ENSG00000167770.7	protein_coding	OTUB1
ENSG00000138764.9;AF:chr4:78078357:78078659-78079686:78079509:78079604-78079686:+	0.5362	0.00118739	0.0386055	AF	ENSG00000138764.9	protein_coding	CCNG2
ENSG00000079102.12;AF:chr8:93088365-93107256:93107485:93088365-93107575:93107678:-	0.272308	0.00118674	0.038603	AF	ENSG00000079102.12	protein_coding	RUNX1T1
ENSG00000168000.9;AF:chr11:62473089-62473731:62473816:62473089-62474581:62474990:-	1.4144	0.00118683	0.038603	AF	ENSG00000168000.9	protein_coding	BSCL2
ENSG00000227036.2;AF:chr17:70427365-70466199:70466506:70427365-70599242:70599647:-	0.849656	0.00118697	0.038603	AF	ENSG00000227036.2	lincRNA	LINC005
ENSG00000127990.11;SE:chr7:94257671-94259031:94259153-94285302:-	0.976328	0.00118181	0.0384685	SE	ENSG00000127990.11	protein_coding	SGCE
ENSG00000111726.8;SE:chr12:22213860-22214215:22214386-22215215:+	0.982983	0.00118141	0.0384664	SE	ENSG00000111726.8	protein_coding	CMAS
ENSG00000123395.10;A5:chr12:52464026-52464138:52463855-52464138:+	1.00965	0.0011808	0.0384579	A5	ENSG00000123395.10	protein_coding	C12orf44
ENSG00000107147.6;SE:chr9:138676735-138677156:138677176-138678043:+	0.893635	0.00118036	0.0384577	SE	ENSG00000107147.6	protein_coding	KCNT1
ENSG00000119638.8;AF:chr14:75590926-75593406:75593756:75590926-75593825:75594047:-	0.693933	0.00118046	0.0384577	AF	ENSG00000119638.8	protein_coding	NEK9
ENSG00000169813.12;AF:chr10:43892038-43892633:43892794:43892038-43904538:43904614:-	1.28013	0.00118016	0.0384577	AF	ENSG00000169813.12	protein_coding	HNRNPF
ENSG00000166747.8;A3:chr16:71823385-71841918:71823383-71841918:-	0.773094	0.00117896	0.0384422	A3	ENSG00000166747.8	protein_coding	AP1G1
ENSG00000187243.11;A5:chrX:51807205-51807544:51807205-51807597:-	1.07625	0.00117859	0.0384413	A5	ENSG00000187243.11	protein_coding	MAGED4B
ENSG00000148516.16;AF:chr10:31607747:31608062-31749966:31610064:31610461-31749966:+	1.73109	0.00117797	0.0384321	AF	ENSG00000148516.16	protein_coding	ZEB1
ENSG00000196405.8;AF:chr14:100485719:100486024-100551024:100531767:100531848-100551024:+	0.996705	0.00117775	0.0384321	AF	ENSG00000196405.8	protein_coding	EVL
ENSG00000118855.13;AF:chr3:158449987:158450317-158522108:158465366:158465838-158522108:+	0.840512	0.00117685	0.0384178	AF	ENSG00000118855.13	protein_coding	MFSD1
ENSG00000188674.6;SE:chr2:209030539-209035669:209035787-209036712:-	0.961719	0.00117633	0.0384121	SE	ENSG00000188674.6	protein_coding	C2orf80
ENSG00000123562.11;A3:chrX:102933579-102940099:102933577-102940099:-	0.961383	0.00117576	0.0384045	A3	ENSG00000123562.11	protein_coding	MORF4L2
ENSG00000111181.8;AF:chr12:321276-322677:322863:321276-323088:323689:-	0.840621	0.00117499	0.0383907	AF	ENSG00000111181.8	protein_coding	SLC6A12
ENSG00000149294.11;AL:chr11:113142598-113143655:113143823:113142598-113145989:113149158:+	0.695292	0.0011746	0.0383891	AL	ENSG00000149294.11	protein_coding	NCAM1
ENSG00000078328.15;SE:chr16:7726840-7743317:7743369-7759058:+	0.884562	0.0011741	0.0383838	SE	ENSG00000078328.15	protein_coding	RBFOX1
ENSG00000214548.8;AL:chr14:101311870-101312213:101313634:101311870-101327028:101327307:+	0.720097	0.00117357	0.0383778	AL	ENSG00000214548.8	lincRNA	MEG3
ENSG00000197343.5;AF:chr7:99156029:99156410-99158156:99156428:99156630-99158156:+	1.5074	0.00117306	0.0383721	AF	ENSG00000197343.5	protein_coding	ZNF655
ENSG00000130055.9;RI:chrX:69649343:69649564-69649765:69649913:+	1.14652	0.00117153	0.0383332	RI	ENSG00000130055.9	protein_coding	GDPD2
ENSG00000130055.9;SE:chrX:69646319-69646498:69646591-69646716:+	0.909736	0.00117153	0.0383332	SE	ENSG00000130055.9	protein_coding	GDPD2
ENSG00000163138.13;A5:chr4:20702410-20706089:20702201-20706089:+	1.05466	0.00117035	0.0383167	A5	ENSG00000163138.13	protein_coding	PACRGL
ENSG00000088986.6;A3:chr12:120934019-120934205:120934019-120934219:+	1.12302	0.00116842	0.0382648	A3	ENSG00000088986.6	protein_coding	DYNLL1
ENSG00000110492.10;A5:chr11:46403435-46403607:46403308-46403607:+	1.447	0.00116781	0.0382648	A5	ENSG00000110492.10	protein_coding	MDK
ENSG00000112812.11;AF:chr6:27219367:27219819-27222765:27220765:27222651-27222765:+	0.955302	0.001168	0.0382648	AF	ENSG00000112812.11	protein_coding	PRSS16
ENSG00000117411.12;A3:chr1:44447145-44447361:44447145-44447405:+	0.872535	0.00116824	0.0382648	A3	ENSG00000117411.12	protein_coding	B4GALT2
ENSG00000086666.14;SE:chr15:80365672-80390758:80390920-80412670:+	0.606979	0.00116678	0.0382556	SE	ENSG00000086666.14	protein_coding	ZFAND6
ENSG00000267710.1;SE:chr19:56813464-56814211:56814352-56816143:+	0.44285	0.00116608	0.0382437	SE	ENSG00000267710.1	protein_coding	AC006116.20
ENSG00000096070.15;A5:chr6:36165397-36168074:36165274-36168074:+	0.511133	0.00116437	0.0382066	A5	ENSG00000096070.15	protein_coding	BRPF3
ENSG00000170074.15;AL:chr5:177189930:177190511-177207450:177206498:177206718-177207450:-	0.827224	0.00116461	0.0382066	AL	ENSG00000170074.15	protein_coding	FAM153A
ENSG00000079102.12;AF:chr8:93088365-93107256:93107485:93088365-93111808:93111916:-	0.271498	0.00116299	0.0381758	AF	ENSG00000079102.12	protein_coding	RUNX1T1
ENSG00000153310.13;AF:chr8:130983241-131028616:131028699:130983241-131028853:131028943:-	0.719384	0.00116205	0.0381559	AF	ENSG00000153310.13	protein_coding	FAM49B
ENSG00000148814.13;AL:chr10:134179054-134180350:134180505:134179054-134188570:134189532:+	0.62988	0.00116137	0.0381506	AL	ENSG00000148814.13	protein_coding	LRRC27
ENSG00000166532.10;AF:chr12:8834287:8834414-8866407:8850496:8850893-8866407:+	1.09763	0.00116155	0.0381506	AF	ENSG00000166532.10	protein_coding	RIMKLB
ENSG00000088367.15;SE:chr20:34785963-34797410:34797820-34800194:+	0.867306	0.00115917	0.0381233	SE	ENSG00000088367.15	protein_coding	EPB41L1
ENSG00000149532.10;A5:chr11:61183991-61187394:61183991-61187421:-	1.11227	0.00116004	0.0381233	A5	ENSG00000149532.10	protein_coding	CPSF7
ENSG00000159753.8;RI:chr16:67681955:67682032-67682141:67682217:+	0.940406	0.00115972	0.0381233	RI	ENSG00000159753.8	protein_coding	RLTPR
ENSG00000159753.8;SE:chr16:67690548-67690704:67690784-67691142:+	0.940406	0.00115972	0.0381233	SE	ENSG00000159753.8	protein_coding	RLTPR
ENSG00000185619.13;A3:chr4:724457-724741:724457-724759:+	0.595184	0.00115979	0.0381233	A3	ENSG00000185619.13	protein_coding	PCGF3
ENSG00000100425.14;SE:chr22:50181142-50181225:50181535-50187682:-	1.41246	0.00115758	0.0381123	SE	ENSG00000100425.14	protein_coding	BRD1
ENSG00000169045.13;A5:chr5:179043219-179043870:179043219-179044022:-	1.18163	0.00115801	0.0381123	A5	ENSG00000169045.13	protein_coding	HNRNPH1
ENSG00000171476.16;MX:chr4:57522178-57523897:57524065-57547421:57522178-57542665:57542732-57547421:-	0.86683	0.00115791	0.0381123	MX	ENSG00000171476.16	protein_coding	HOPX
ENSG00000213366.7;SE:chr1:110214004-110214095:110214205-110217369:+	1.00771	0.00115696	0.0381111	SE	ENSG00000213366.7	protein_coding	GSTM2
ENSG00000173744.12;SE:chr2:228389631-228395807:228395926-228398265:+	1.05005	0.00115633	0.0381015	SE	ENSG00000173744.12	protein_coding	AGFG1
ENSG00000100083.14;AF:chr22:38004853:38004910-38010197:38008543:38009198-38010197:+	0.985131	0.00115562	0.038089	AF	ENSG00000100083.14	protein_coding	GGA1
ENSG00000110514.14;AF:chr11:47291225:47291301-47295378:47291707:47291797-47295378:+	0.957375	0.00115521	0.038089	AF	ENSG00000110514.14	protein_coding	MADD
ENSG00000145335.11;AF:chr4:90756843-90757278:90757364:90756843-90758249:90758319:-	0.705892	0.00115551	0.038089	AF	ENSG00000145335.11	protein_coding	SNCA
ENSG00000152104.6;AL:chr1:214638045:214638300-214724526:214701619:214706750-214724526:-	0.649457	0.00115499	0.038089	AL	ENSG00000152104.6	protein_coding	PTPN14
ENSG00000135469.9;AF:chr12:56660642:56661036-56661578:56661067:56661217-56661578:+	0.632291	0.00115194	0.0380135	AF	ENSG00000135469.9	protein_coding	COQ10A
ENSG00000213398.3;AL:chr16:67974149:67974381-67976266:67975271:67975357-67976266:-	0.978191	0.00115198	0.0380135	AL	ENSG00000213398.3	protein_coding	LCAT
ENSG00000141295.9;A5:chr17:45915368-45915636:45915368-45915702:-	1.01587	0.00115126	0.038012	A5	ENSG00000141295.9	protein_coding	SCRN2
ENSG00000101958.9;MX:chrX:14550494-14592455:14592522-14599305:14550494-14592614:14592681-14599305:+	0.773424	0.00115035	0.0379934	MX	ENSG00000101958.9	protein_coding	GLRA2
ENSG00000173598.9;A3:chr12:93789309-93792544:93789309-93792547:+	0.8267	0.00114553	0.037845	A3	ENSG00000173598.9	protein_coding	NUDT4
ENSG00000005238.13;AF:chr9:35108734-35111266:35111420:35108734-35115668:35115847:-	0.827304	0.00114446	0.0378237	AF	ENSG00000005238.13	protein_coding	FAM214B
ENSG00000188130.9;A5:chr22:50695075-50695217:50695075-50695364:-	1.1828	0.00114454	0.0378237	A5	ENSG00000188130.9	protein_coding	MAPK12
ENSG00000177542.6;AF:chr11:795164-795340:795419:795164-795513:795677:-	0.558063	0.00114293	0.0378019	AF	ENSG00000177542.6	protein_coding	SLC25A22
ENSG00000267546.1;SE:chr17:74547245-74553254:74553379-74553706:-	0.68338	0.00114321	0.0378019	SE	ENSG00000267546.1	antisense	RP11-666A
ENSG00000109180.10;A5:chr4:48833450-48834637:48833270-48834637:+	0.750564	0.00114162	0.0377714	A5	ENSG00000109180.10	protein_coding	OCIAD1
ENSG00000133835.9;AF:chr5:118788192:118788328-118792010:118788448:118788516-118792010:+	0.550489	0.00114024	0.0377368	AF	ENSG00000133835.9	protein_coding	HSD17B4
ENSG00000114841.12;A3:chr3:52433217-52433561:52433217-52433637:+	1.03915	0.00113901	0.0377251	A3	ENSG00000114841.12	protein_coding	DNAH1
ENSG00000152556.11;AF:chr12:48498922:48499202-48516550:48499694:48499920-48516550:+	0.608362	0.00113955	0.0377251	AF	ENSG00000152556.11	protein_coding	PFKM
ENSG00000167964.7;RI:chr16:2202821:2202886-2202990:2203223:+	1.20997	0.00113948	0.0377251	RI	ENSG00000167964.7	protein_coding	RAB26
ENSG00000175182.9;SE:chr3:184053911-184055099:184055159-184059512:+	0.997078	0.00113897	0.0377251	SE	ENSG00000175182.9	protein_coding	FAM131A
ENSG00000165782.6;RI:chr14:20926017:20926861-20927365:20927455:-	1.08401	0.00113801	0.0377185	RI	ENSG00000165782.6	protein_coding	TMEM55B
ENSG00000233932.3;AF:chr15:48483736:48484050-48493441:48484388:48484641-48493441:+	0.906019	0.00113793	0.0377185	AF	ENSG00000233932.3	protein_coding	CTXN2
ENSG00000046653.10;SE:chrX:13803927-13825769:13825888-13834963:-	1.06267	0.00113439	0.0376206	SE	ENSG00000046653.10	protein_coding	GPM6B
ENSG00000119509.7;MX:chr9:102888831-102894152:102894236-102988344:102888831-102977683:102977770-102988344:+	0.88612	0.00113316	0.0375907	MX	ENSG00000119509.7	protein_coding	INVS
ENSG00000172531.10;A5:chr11:67168670-67186879:67168670-67186915:-	0.64371	0.00113146	0.0375455	A5	ENSG00000172531.10	protein_coding	PPP1CA
ENSG00000165568.12;AL:chr10:4884696-4887970:4888391:4884696-4889340:4889488:+	0.718395	0.00113089	0.0375376	AL	ENSG00000165568.12	protein_coding	AKR1E2
ENSG00000215749.7;RI:chr15:82935531:82935618-82936283:82936363:-	0.848642	0.00112498	0.0373525	RI	ENSG00000215749.7	protein_coding	RP13-996F3.5
ENSG00000090238.7;A3:chr16:30106251-30106424:30106218-30106424:-	1.13464	0.00112393	0.0373286	A3	ENSG00000090238.7	protein_coding	YPEL3
ENSG00000267426.1;A3:chr17:73898001-73898101:73897997-73898101:-	1.23543	0.00112259	0.0372949	A3	ENSG00000267426.1	protein_coding	RP11-552F3.12
ENSG00000267426.1;SE:chr17:73898235-73900303:73900394-73900621:-	1.23543	0.00112259	0.0372949	SE	ENSG00000267426.1	protein_coding	RP11-552F3.12
ENSG00000163956.6;A3:chr4:3526873-3533936:3526778-3533936:-	1.32073	0.00112009	0.037234	A3	ENSG00000163956.6	protein_coding	LRPAP1
ENSG00000197971.10;AF:chr18:74817242-74843495:74843640:74817242-74844536:74844725:-	1.21491	0.00112006	0.037234	AF	ENSG00000197971.10	protein_coding	MBP
ENSG00000099622.9;AF:chr19:1261155:1261452-1270927:1267338:1267442-1270927:+	0.726093	0.00111884	0.0372143	AF	ENSG00000099622.9	protein_coding	CIRBP
ENSG00000076321.6;AF:chr1:173684109:173684217-173685142:173684706:173684793-173685142:+	0.705699	0.0011178	0.0371906	AF	ENSG00000076321.6	protein_coding	KLHL20
ENSG00000157423.12;SE:chr16:70942764-70952114:70952332-70954494:-	0.88755	0.00111747	0.0371906	SE	ENSG00000157423.12	protein_coding	HYDIN
ENSG00000157423.12;SE:chr16:70955120-70967478:70967629-70969855:-	1.06163	0.00111747	0.0371906	SE	ENSG00000157423.12	protein_coding	HYDIN
ENSG00000185920.10;SE:chr9:98232213-98236294:98236425-98238316:-	0.800802	0.00111731	0.0371906	SE	ENSG00000185920.10	protein_coding	PTCH1
ENSG00000149809.10;AF:chr11:64879358:64879453-64879987:64879520:64879539-64879987:+	0.567868	0.00111438	0.0371267	AF	ENSG00000149809.10	protein_coding	TM7SF2
ENSG00000155974.7;SE:chr12:66850122-66856704:66856873-66859055:-	0.729836	0.00111456	0.0371267	SE	ENSG00000155974.7	protein_coding	GRIP1
ENSG00000108509.15;AF:chr17:4889278-4889487:4889529:4889278-4890888:4890945:-	0.863905	0.00111333	0.0371078	AF	ENSG00000108509.15	protein_coding	CAMTA2
ENSG00000058404.15;AF:chr7:44323824-44364956:44365224:44323824-44365534:44365766:-	0.927743	0.0011118	0.0370775	AF	ENSG00000058404.15	protein_coding	CAMK2B
ENSG00000123159.10;SE:chr19:14591590-14593501:14593818-14602468:-	0.902338	0.00111209	0.0370775	SE	ENSG00000123159.10	protein_coding	GIPC1
ENSG00000117616.13;A5:chr1:25570124-25570668:25570124-25570945:-	0.564062	0.0011103	0.0370461	A5	ENSG00000117616.13	protein_coding	C1orf63
ENSG00000140400.9;RI:chr15:75653627:75653722-75653945:75654061:-	1.0667	0.00111049	0.0370461	RI	ENSG00000140400.9	protein_coding	MAN2C1
ENSG00000135454.8;SE:chr12:58022686-58022831:58022957-58023935:-	0.776678	0.00110858	0.0370041	SE	ENSG00000135454.8	protein_coding	B4GALNT1
ENSG00000108946.8;AF:chr17:66409764:66409936-66511535:66508557:66508636-66511535:+	0.299273	0.00110781	0.0369896	AF	ENSG00000108946.8	protein_coding	PRKAR1A
ENSG00000088340.11;A5:chr20:34164440-34164518:34164440-34164574:-	1.08393	0.00110558	0.0369276	A5	ENSG00000088340.11	pseudogene	FER1L4
ENSG00000111305.14;AF:chr12:13243752-13248533:13248582:13243752-13256399:13256619:-	0.369978	0.00110498	0.0369276	AF	ENSG00000111305.14	protein_coding	GSG1
ENSG00000168594.10;SE:chr4:175839622-175841838:175841943-175852137:+	0.420172	0.00110488	0.0369276	SE	ENSG00000168594.10	protein_coding	ADAM29
ENSG00000187109.8;AF:chr12:76468019-76477613:76477874:76468019-76478347:76478439:-	1.81792	0.00110563	0.0369276	AF	ENSG00000187109.8	protein_coding	NAP1L1
ENSG00000113638.8;SE:chr5:40716600-40730364:40730445-40746900:-	0.689508	0.00110019	0.0367897	SE	ENSG00000113638.8	protein_coding	TTC33
ENSG00000177042.9;A3:chr11:703146-703782:703146-703800:+	1.19094	0.00109989	0.0367897	A3	ENSG00000177042.9	protein_coding	TMEM80
ENSG00000167962.8;RI:chr16:2052207:2052424-2052522:2052733:-	0.832835	0.00109929	0.0367812	RI	ENSG00000167962.8	protein_coding	ZNF598
ENSG00000165209.14;A3:chr9:125936121-125941286:125936113-125941286:-	1.0144	0.00109873	0.0367735	A3	ENSG00000165209.14	protein_coding	STRBP
ENSG00000081377.12;AL:chr9:99265847:99266071-99277931:99276785:99277231-99277931:-	2.34061	0.00109837	0.0367725	AL	ENSG00000081377.12	protein_coding	CDC14B
ENSG00000149489.4;AF:chr11:62379258:62379392-62381730:62380213:62381343-62381730:+	0.858972	0.00109779	0.0367639	AF	ENSG00000149489.4	protein_coding	ROM1
ENSG00000105568.12;AF:chr19:52693292:52693427-52705197:52704346:52704947-52705197:+	0.839231	0.00109631	0.0367253	AF	ENSG00000105568.12	protein_coding	PPP2R1A
ENSG00000111305.14;AF:chr12:13243752-13248533:13248582:13243752-13256399:13256576:-	0.369608	0.0010944	0.0366939	AF	ENSG00000111305.14	protein_coding	GSG1
ENSG00000111305.14;AF:chr12:13243752-13248533:13248582:13243752-13256399:13256617:-	0.369608	0.0010944	0.0366939	AF	ENSG00000111305.14	protein_coding	GSG1
ENSG00000139579.7;A5:chr12:56618305-56618618:56618225-56618618:+	0.833069	0.0010927	0.0366939	A5	ENSG00000139579.7	protein_coding	NABP2
ENSG00000149196.10;AF:chr11:86013265:86013520-86017287:86014398:86014502-86017287:+	1.00654	0.00109505	0.0366939	AF	ENSG00000149196.10	protein_coding	C11orf73
ENSG00000149269.5;MX:chr11:77103586-77108072:77108203-77122819:77103586-77119199:77119277-77122819:-	0.682366	0.0010932	0.0366939	MX	ENSG00000149269.5	protein_coding	PAK1
ENSG00000151276.16;SE:chr3:65350621-65361420:65361620-65364936:-	0.983866	0.00109345	0.0366939	SE	ENSG00000151276.16	protein_coding	MAGI1
ENSG00000172995.12;SE:chr3:35778854-35779706:35779810-35780809:+	0.904031	0.00109386	0.0366939	SE	ENSG00000172995.12	protein_coding	ARPP21
ENSG00000197603.8;SE:chr5:37154095-37157415:37157564-37157772:-	1.57219	0.00109431	0.0366939	SE	ENSG00000197603.8	protein_coding	C5orf42
ENSG00000224184.1;AL:chr2:12698570-12701226:12701391:12698570-12716943:12718474:+	0.467623	0.00109465	0.0366939	AL	ENSG00000224184.1	lincRNA	AC09655
ENSG00000239672.3;SE:chr17:49231023-49231586:49231805-49233012:+	0.780111	0.00109492	0.0366939	SE	ENSG00000239672.3	protein_coding	NME1
ENSG00000235703.1;AF:chrX:149113851:149115565-149116524:149115589:149116393-149116524:+	0.910561	0.00109155	0.0366859	AF	ENSG00000235703.1	lincRNA	RP13-50
ENSG00000104112.4;SE:chr15:51974034-51974714:51974766-51975276:+	1.00659	0.00108918	0.0366274	SE	ENSG00000104112.4	protein_coding	SCG3
ENSG00000165113.8;SE:chr9:86368274-86383733:86383885-86395297:-	0.943799	0.00108949	0.0366274	SE	ENSG00000165113.8	protein_coding	GKAP1
ENSG00000167191.7;AF:chr16:19884168-19896049:19896239:19884168-19897248:19897489:-	1.03607	0.00108884	0.0366274	AF	ENSG00000167191.7	protein_coding	GPRC5B
ENSG00000050426.10;MX:chr12:51442968-51447561:51447643-51449927:51442968-51449770:51449804-51449927:+	0.412409	0.00108692	0.0366229	MX	ENSG00000050426.10	protein_coding	LETMD1
ENSG00000061273.12;RI:chr12:48185654:48185787-48186321:48186452:-	0.581804	0.00108786	0.0366229	RI	ENSG00000061273.12	protein_coding	HDAC7
ENSG00000108924.7;AF:chr17:53345177:53345447-53392588:53361061:53361138-53392588:+	0.800912	0.00108838	0.0366229	AF	ENSG00000108924.7	protein_coding	HLF
ENSG00000115758.8;AF:chr2:10585390-10587600:10587906:10585390-10588247:10588630:-	0.633973	0.00108826	0.0366229	AF	ENSG00000115758.8	protein_coding	ODC1
ENSG00000147526.14;A5:chr8:38586248-38602413:38586189-38602413:+	1.82629	0.00108826	0.0366229	A5	ENSG00000147526.14	protein_coding	TACC1
ENSG00000164398.8;AF:chr5:131329944-131347607:131347654:131329944-131347782:131347936:-	0.289836	0.00108751	0.0366229	AF	ENSG00000164398.8	protein_coding	ACSL6
ENSG00000163281.6;SE:chr4:44719312-44720326:44720427-44724101:-	0.881544	0.00108546	0.0365904	SE	ENSG00000163281.6	protein_coding	GNPDA2
ENSG00000225697.6;RI:chr3:48667075:48667144-48667305:48667411:-	0.823858	0.00108073	0.0364417	RI	ENSG00000225697.6	protein_coding	SLC26A6
ENSG00000134152.6;AL:chr15:34432875:34434572-34437599:34437165:34437453-34437599:-	1.03668	0.00107996	0.0364267	AL	ENSG00000134152.6	protein_coding	C15orf29
ENSG00000090060.13;SE:chr14:97022750-97026986:97027048-97029156:+	1.00376	0.00107962	0.036426	SE	ENSG00000090060.13	protein_coding	PAPOLA
ENSG00000134769.16;SE:chr18:32400879-32405231:32405239-32407557:+	0.775878	0.001079	0.036426	SE	ENSG00000134769.16	protein_coding	DTNA
ENSG00000165795.14;AF:chr14:21492255-21492395:21492443:21492255-21493008:21493192:-	1.07182	0.00107952	0.036426	AF	ENSG00000165795.14	protein_coding	NDRG2
ENSG00000172785.12;SE:chr9:146158-147835:148040-150642:-	0.797218	0.00107833	0.0364153	SE	ENSG00000172785.12	protein_coding	CBWD1
ENSG00000186732.8;AF:chr22:43807202:43807567-43820914:43808019:43808164-43820914:+	0.771606	0.00107786	0.0364103	AF	ENSG00000186732.8	protein_coding	MPPED1
ENSG00000132781.12;AF:chr1:45800183-45805648:45805667:45800183-45805891:45806060:-	1.58046	0.00107738	0.036405	AF	ENSG00000132781.12	protein_coding	MUTYH
ENSG00000198720.8;AF:chr17:27916801:27916880-27934760:27926430:27926466-27934760:+	1.16756	0.00107685	0.036398	AF	ENSG00000198720.8	protein_coding	ANKRD13B
ENSG00000172046.14;AL:chr3:49145479:49145961-49147617:49146108:49146618-49147617:-	1.04371	0.00107627	0.0363898	AL	ENSG00000172046.14	protein_coding	USP19
ENSG00000213599.5;SE:chr16:30206112-30206207:30206548-30208295:+	0.911867	0.00107628	0.0363898	SE	ENSG00000213599.5	processed_transcript	SULT1A3
ENSG00000135486.11;A3:chr12:54678101-54678333:54678101-54680446:+	1.12782	0.00107541	0.0363821	A3	ENSG00000135486.11	protein_coding	HNRNPA1
ENSG00000006282.14;SE:chr17:48624646-48625081:48625128-48625644:+	0.902678	0.0010747	0.0363692	SE	ENSG00000006282.14	protein_coding	SPATA20
ENSG00000147604.9;A5:chr8:74205032-74205834:74205032-74206101:-	0.999663	0.00107432	0.036367	A5	ENSG00000147604.9	protein_coding	RPL7
ENSG00000154723.8;A5:chr21:27102112-27107250:27102112-27107300:-	0.862526	0.00107375	0.0363587	A5	ENSG00000154723.8	protein_coding	ATP5J
ENSG00000079974.13;A3:chr22:51208444-51214200:51207980-51214200:-	0.748761	0.00107265	0.0363324	A3	ENSG00000079974.13	protein_coding	RABL2B
ENSG00000120314.14;A3:chr5:140049275-140050854:140049275-140050907:+	0.890536	0.00107038	0.0363324	A3	ENSG00000120314.14	protein_coding	WDR55
ENSG00000128918.10;AF:chr15:58306479-58357732:58357936:58306479-58571373:58571462:-	0.755824	0.0010725	0.0363324	AF	ENSG00000128918.10	protein_coding	ALDH1A2
ENSG00000130299.11;RI:chr19:17449763:17449835-17449932:17450075:+	0.797274	0.00107105	0.0363324	RI	ENSG00000130299.11	protein_coding	GTPBP3
ENSG00000137070.12;RI:chr9:34655215:34655314-34655602:34655662:+	0.751337	0.00107225	0.0363324	RI	ENSG00000137070.12	protein_coding	IL11RA
ENSG00000153558.9;AF:chr3:33318945:33319007-33339156:33319665:33319885-33339156:+	0.92522	0.00107169	0.0363324	AF	ENSG00000153558.9	protein_coding	FBXL2
ENSG00000160087.16;AF:chr1:1203372-1208233:1208851:1203372-1209046:1209244:-	1.4961	0.00107107	0.0363324	AF	ENSG00000160087.16	protein_coding	UBE2J2
ENSG00000172262.6;RI:chr5:43161351:43161708-43161811:43162033:+	0.843496	0.00107201	0.0363324	RI	ENSG00000172262.6	protein_coding	ZNF131
ENSG00000182903.11;SE:chr4:429668-431235:431300-466364:-	0.796909	0.0010709	0.0363324	SE	ENSG00000182903.11	protein_coding	ZNF721
ENSG00000185418.11;SE:chr15:102197239-102197988:102198060-102201915:-	0.962655	0.00107047	0.0363324	SE	ENSG00000185418.11	protein_coding	TARSL2
ENSG00000204314.6;A3:chr6:32118683-32119586:32118360-32119586:-	0.949012	0.00107077	0.0363324	A3	ENSG00000204314.6	protein_coding	PRRT1
ENSG00000168781.16;AF:chr15:43877090-43882080:43882353:43877090-43882370:43882430:-	1.11795	0.0010691	0.0363322	AF	ENSG00000168781.16	protein_coding	PPIP5K1
ENSG00000186732.8;AF:chr22:43807202:43807567-43820914:43813761:43814122-43820914:+	0.771635	0.00106866	0.0363285	AF	ENSG00000186732.8	protein_coding	MPPED1
ENSG00000240038.2;SE:chr1:104118162-104120112:104120230-104120342:+	1.04337	0.00106769	0.0363065	SE	ENSG00000240038.2	protein_coding	AMY2B
ENSG00000165487.8;A3:chr13:22070299-22077065:22069457-22077065:-	1.04228	0.00106626	0.0362686	A3	ENSG00000165487.8	protein_coding	EFHA1
ENSG00000100884.5;A3:chr14:24542313-24542708:24542313-24542743:+	0.996031	0.00106493	0.0362342	A3	ENSG00000100884.5	protein_coding	CPNE6
ENSG00000168314.12;AL:chr3:39543766-39544026:39544518:39543766-39554874:39555093:+	0.962104	0.00106363	0.036201	AL	ENSG00000168314.12	protein_coding	MOBP
ENSG00000109083.9;SE:chr17:26659013-26659172:26659408-26662366:-	0.895183	0.00106146	0.0361381	SE	ENSG00000109083.9	protein_coding	IFT20
ENSG00000100473.11;AL:chr14:31355518-31358822:31359345:31355518-31364119:31364271:+	0.816791	0.00105964	0.0360869	AL	ENSG00000100473.11	protein_coding	COCH
ENSG00000109654.10;AL:chr4:154197282-154214134:154214176:154197282-154216465:154216835:+	0.41591	0.00105955	0.0360869	AL	ENSG00000109654.10	protein_coding	TRIM2
ENSG00000214688.3;AF:chr10:73476099-73479384:73479578:73476099-73497485:73497581:-	0.845229	0.00105874	0.0360783	AF	ENSG00000214688.3	protein_coding	C10orf105
ENSG00000213928.4;SE:chr14:24634164-24634266:24634392-24635056:+	1.28237	0.00105659	0.0360157	SE	ENSG00000213928.4	protein_coding	IRF9
ENSG00000152672.3;A3:chr2:71036514-71036871:71036274-71036871:-	0.751079	0.00105564	0.0359942	A3	ENSG00000152672.3	protein_coding	CLEC4F
ENSG00000012061.11;AF:chr19:45926639-45927081:45927130:45926639-45981994:45982086:-	0.758515	0.00105486	0.0359843	AF	ENSG00000012061.11	protein_coding	ERCC1
ENSG00000073584.14;SE:chr17:38793824-38798707:38798811-38802048:-	1.0714	0.00105484	0.0359843	SE	ENSG00000073584.14	protein_coding	SMARCE1
ENSG00000151835.9;A3:chr13:23915829-23927924:23903623-23927924:-	0.834196	0.00105503	0.0359843	A3	ENSG00000151835.9	protein_coding	SACS
ENSG00000178104.14;AF:chr1:145021167-145039590:145039771:145021167-145075630:145075989:-	1.14463	0.00105502	0.0359843	AF	ENSG00000178104.14	protein_coding	PDE4DIP
ENSG00000143569.14;AF:chr1:154192655:154192720-154197560:154193392:154193451-154197560:+	1.0248	0.00105292	0.0359718	AF	ENSG00000143569.14	protein_coding	UBAP2L
ENSG00000145730.16;SE:chr5:102361038-102363886:102363942-102364591:+	0.805001	0.00105318	0.0359718	SE	ENSG00000145730.16	protein_coding	PAM
ENSG00000153707.10;SE:chr9:8525035-8526627:8526644-8528591:-	0.875656	0.00105338	0.0359718	SE	ENSG00000153707.10	protein_coding	PTPRD
ENSG00000204428.7;SE:chr6:31644897-31646199:31646405-31646878:-	0.777223	0.00105161	0.035944	SE	ENSG00000204428.7	protein_coding	LY6G5C
ENSG00000174695.5;SE:chr5:82357730-82360827:82360936-82373140:-	1.01474	0.00105064	0.0359218	SE	ENSG00000174695.5	protein_coding	TMEM167A
ENSG00000089169.9;AF:chr12:113229343:113229415-113229948:113229716:113229817-113229948:+	0.721943	0.00105027	0.03592	AF	ENSG00000089169.9	protein_coding	RPH3A
ENSG00000117640.13;A3:chr1:26153317-26156036:26153317-26156109:+	1.41064	0.00104932	0.0358985	A3	ENSG00000117640.13	protein_coding	FAM54B
ENSG00000095794.14;AL:chr10:35495979-35500182:35500361:35495979-35500584:35501883:+	1.70383	0.00104867	0.035887	AL	ENSG00000095794.14	protein_coding	CREM
ENSG00000165795.14;AF:chr14:21492255-21493008:21493192:21492255-21493223:21493298:-	0.788491	0.00104784	0.0358782	AF	ENSG00000165795.14	protein_coding	NDRG2
ENSG00000170085.13;SE:chr5:175665640-175716657:175717958-175722033:+	0.776337	0.00104809	0.0358782	SE	ENSG00000170085.13	protein_coding	C5orf25
ENSG00000143578.11;AF:chr1:153940397:153940660-153940998:153940735:153940786-153940998:+	0.61527	0.00104682	0.0358564	AF	ENSG00000143578.11	protein_coding	CREB3L4
ENSG00000152931.6;AL:chr5:59784250-59785488:59787092:59784250-59816847:59817221:+	1.12685	0.00104657	0.0358564	AL	ENSG00000152931.6	lincRNA	PART1
ENSG00000159648.7;SE:chr16:58010538-58011719:58011943-58018207:+	0.760746	0.00104647	0.0358564	SE	ENSG00000159648.7	protein_coding	TEPP
ENSG00000130779.14;AF:chr12:122865105-122879937:122880544:122865105-122884328:122884561:-	1.19314	0.00104582	0.0358549	AF	ENSG00000130779.14	protein_coding	CLIP1
ENSG00000100083.14;AF:chr22:38004853:38004910-38010197:38005047:38005363-38010197:+	0.990462	0.001043	0.0357779	AF	ENSG00000100083.14	protein_coding	GGA1
ENSG00000167333.8;SE:chr11:4623642-4624475:4624570-4626309:-	0.996578	0.00104236	0.0357779	SE	ENSG00000167333.8	protein_coding	TRIM68
ENSG00000185000.4;SE:chr8:145542583-145542691:145542731-145544984:-	1.00953	0.00104326	0.0357779	SE	ENSG00000185000.4	protein_coding	DGAT1
ENSG00000197102.6;SE:chr14:102502979-102504797:102504943-102505035:+	1.00508	0.00104278	0.0357779	SE	ENSG00000197102.6	protein_coding	DYNC1H1
ENSG00000114098.13;SE:chr3:137906441-137907297:137907372-137940768:+	0.60492	0.00104132	0.0357549	SE	ENSG00000114098.13	protein_coding	ARMC8
ENSG00000068903.15;A3:chr19:39389558-39390146:39389554-39390146:-	0.842659	0.00103891	0.0357027	A3	ENSG00000068903.15	protein_coding	SIRT2
ENSG00000142856.12;SE:chr1:63912527-63913236:63913285-63919589:-	0.887539	0.00103947	0.0357027	SE	ENSG00000142856.12	protein_coding	ITGB3BP
ENSG00000186472.14;SE:chr7:82435145-82450428:82450610-82451811:-	0.730213	0.00103948	0.0357027	SE	ENSG00000186472.14	protein_coding	PCLO
ENSG00000028839.4;AL:chr6:134305617-134305715:134305861:134305617-134308099:134308637:+	0.385326	0.00103817	0.0356904	AL	ENSG00000028839.4	protein_coding	TBPL1
ENSG00000168958.15;AF:chr2:228189955:228190143-228193394:228192228:228192241-228193394:+	0.736489	0.00103741	0.0356751	AF	ENSG00000168958.15	protein_coding	MFF
ENSG00000156453.9;AF:chr5:141248996-141249082:141249154:141248996-141258737:141258811:-	0.552093	0.00103648	0.0356712	AF	ENSG00000156453.9	protein_coding	PCDH1
ENSG00000158806.9;RI:chr8:21882235:21882341-21882727:21882817:+	1.05102	0.00103678	0.0356712	RI	ENSG00000158806.9	protein_coding	NPM2
ENSG00000160408.9;AF:chr9:130658611-130659517:130659569:130658611-130667486:130667609:-	0.784859	0.00103697	0.0356712	AF	ENSG00000160408.9	protein_coding	ST6GALNAC6
ENSG00000166986.8;RI:chr12:57909703:57909941-57910028:57910120:+	0.925536	0.00103654	0.0356712	RI	ENSG00000166986.8	protein_coding	MARS
ENSG00000175806.10;AL:chr8:10177499-10211126:10211473:10177499-10285658:10286395:+	1.60425	0.00103698	0.0356712	AL	ENSG00000175806.10	protein_coding	MSRA
ENSG00000065809.8;AF:chr10:14572514-14614228:14614313:14572514-14630743:14630787:-	3.92353	0.00103519	0.0356642	AF	ENSG00000065809.8	protein_coding	FAM107B
ENSG00000110931.13;SE:chr12:121678672-121682376:121682418-121682943:-	0.878267	0.00103519	0.0356642	SE	ENSG00000110931.13	protein_coding	CAMKK2
ENSG00000166444.13;AF:chr11:8739439-8739975:8740690:8739439-8747620:8747866:-	0.728325	0.00103394	0.0356429	AF	ENSG00000166444.13	protein_coding	ST5
ENSG00000144711.9;AF:chr3:12983365-13008887:13009168:12983365-13036524:13036626:-	1.00183	0.00103329	0.0356314	AF	ENSG00000144711.9	protein_coding	IQSEC1
ENSG00000115415.14;AF:chr2:191874730-191878744:191878937:191874730-191884926:191885046:-	0.607398	0.00103161	0.0355843	AF	ENSG00000115415.14	protein_coding	STAT1
ENSG00000013561.13;MX:chr5:141353307-141354369:141354520-141359688:141353307-141357868:141358395-141359688:+	0.60884	0.00103083	0.0355774	MX	ENSG00000013561.13	protein_coding	RNF14
ENSG00000100181.16;AL:chr22:17119630-17120188:17121627:17119630-17178386:17179521:+	0.936323	0.0010311	0.0355774	AL	ENSG00000100181.16	lincRNA	TPTEP1
ENSG00000104529.13;AF:chr8:144669022-144678258:144678924:144669022-144679518:144679583:-	0.707035	0.00103014	0.0355661	AF	ENSG00000104529.13	protein_coding	EEF1D
ENSG00000061918.8;SE:chr4:156680295-156680939:156681012-156696120:+	1.00626	0.00102812	0.0355176	SE	ENSG00000061918.8	protein_coding	GUCY1B3
ENSG00000188452.9;AF:chr2:182468806-182521496:182521834:182468806-182545157:182545392:-	0.876356	0.00102842	0.0355176	AF	ENSG00000188452.9	protein_coding	CERKL
ENSG00000172922.4;A3:chr11:65486627-65487152:65486240-65487152:-	0.749495	0.0010267	0.03548	A3	ENSG00000172922.4	protein_coding	RNASEH2C
ENSG00000197122.6;SE:chr20:36014577-36014863:36014880-36022298:+	0.776815	0.00102596	0.0354652	SE	ENSG00000197122.6	protein_coding	SRC
ENSG00000183624.8;AF:chr3:128997689:128997748-128998553:128997799:128998046-128998553:+	1.14154	0.00102524	0.0354593	AF	ENSG00000183624.8	protein_coding	C3orf37
ENSG00000185475.3;A3:chr11:62554999-62556495:62554999-62556659:+	0.979559	0.00102547	0.0354593	A3	ENSG00000185475.3	protein_coding	TMEM179B
ENSG00000142192.14;SE:chr21:27369731-27372330:27372497-27394156:-	1.0351	0.0010225	0.0353953	SE	ENSG00000142192.14	protein_coding	APP
ENSG00000143748.13;SE:chr1:224505632-224514093:224514166-224517773:-	1.2126	0.0010226	0.0353953	SE	ENSG00000143748.13	protein_coding	NVL
ENSG00000162869.11;SE:chr2:48725874-48732703:48732735-48734408:+	0.971604	0.0010222	0.0353953	SE	ENSG00000162869.11	protein_coding	PPP1R21
ENSG00000166451.9;SE:chr16:81047786-81050931:81050990-81051363:+	0.899732	0.0010209	0.0353953	SE	ENSG00000166451.9	protein_coding	CENPN
ENSG00000167964.7;A3:chr16:2203223-2203320:2203223-2203579:+	0.890795	0.00102176	0.0353953	A3	ENSG00000167964.7	protein_coding	RAB26
ENSG00000169045.13;AF:chr5:179050165-179050637:179050671:179050165-179061066:179061441:-	1.12139	0.00102122	0.0353953	AF	ENSG00000169045.13	protein_coding	HNRNPH1
ENSG00000186654.15;SE:chr22:45128271-45130907:45131042-45132652:+	0.986085	0.00102286	0.0353953	SE	ENSG00000186654.15	protein_coding	PRR5
ENSG00000214944.5;A3:chr5:73190400-73193787:73190400-73197009:+	0.833425	0.00102299	0.0353953	A3	ENSG00000214944.5	protein_coding	ARHGEF28
ENSG00000126768.7;SE:chrX:48752384-48752635:48752784-48754042:-	1.30475	0.00101899	0.0353437	SE	ENSG00000126768.7	protein_coding	TIMM17B
ENSG00000029534.15;SE:chr8:41513272-41519394:41519459-41521177:-	0.679363	0.00101856	0.0353397	SE	ENSG00000029534.15	protein_coding	ANK1
ENSG00000080603.12;SE:chr16:30732299-30732510:30732797-30733443:+	0.857279	0.0010181	0.0353345	SE	ENSG00000080603.12	protein_coding	SRCAP
ENSG00000168385.13;MX:chr2:242255397-242263631:242263656-242274541:242255397-242265408:242265528-242274541:+	2.25812	0.00101699	0.035307	MX	ENSG00000168385.13	protein_coding	2023-09-02
ENSG00000070087.9;AF:chr3:149686337-149688512:149688737:149686337-149688839:149689010:-	1.00893	0.0010163	0.0353037	AF	ENSG00000070087.9	protein_coding	PFN2
ENSG00000070087.9;AL:chr3:149682691:149684051-149686145:149684103:149684373-149686145:-	1.00893	0.0010163	0.0353037	AL	ENSG00000070087.9	protein_coding	PFN2
ENSG00000104635.8;AF:chr8:22225050:22225250-22262209:22255741:22255824-22262209:+	0.307059	0.00101579	0.0353037	AF	ENSG00000104635.8	protein_coding	SLC39A14
ENSG00000104635.8;AF:chr8:22225050:22225250-22262209:22256232:22256310-22262209:+	0.307059	0.00101579	0.0353037	AF	ENSG00000104635.8	protein_coding	SLC39A14
ENSG00000170074.15;AF:chr5:177175700-177177155:177177395:177175700-177180177:177180264:-	0.528191	0.00101658	0.0353037	AF	ENSG00000170074.15	protein_coding	FAM153A
ENSG00000129317.10;A3:chr12:44149064-44152504:44148245-44152504:-	0.421539	0.00101475	0.0352944	A3	ENSG00000129317.10	protein_coding	PUS7L
ENSG00000196218.6;SE:chr19:39013949-39014555:39014569-39015972:+	0.726636	0.00101434	0.035291	SE	ENSG00000196218.6	protein_coding	RYR1
ENSG00000105419.11;AF:chr19:47920607-47920729:47921049:47920607-47922327:47922545:-	0.894652	0.00101357	0.035275	AF	ENSG00000105419.11	protein_coding	MEIS3
ENSG00000108433.10;AL:chr17:45009565-45012395:45014205:45009565-45015965:45016426:+	1.12807	0.00101243	0.035275	AL	ENSG00000108433.10	protein_coding	GOSR2
ENSG00000134769.16;AF:chr18:32073867:32073985-32259432:32173322:32173502-32259432:+	0.517638	0.00101278	0.035275	AF	ENSG00000134769.16	protein_coding	DTNA
ENSG00000151923.12;RI:chr10:121336123:121336262-121336592:121336715:-	1.11218	0.00101216	0.035275	RI	ENSG00000151923.12	protein_coding	TIAL1
ENSG00000157214.8;A3:chr7:89859350-89861651:89859350-89866205:+	0.808741	0.00101326	0.035275	A3	ENSG00000157214.8	protein_coding	STEAP2
ENSG00000157224.8;AF:chr7:90032667:90032863-90034833:90032881:90032996-90034833:+	0.641408	0.00101197	0.035275	AF	ENSG00000157224.8	protein_coding	CLDN12
ENSG00000166747.8;MX:chr16:71823385-71841918:71842053-71842666:71823385-71842408:71842580-71842666:-	0.670881	0.00101315	0.035275	MX	ENSG00000166747.8	protein_coding	AP1G1
ENSG00000163743.9;AF:chr4:76434145-76434387:76435017:76434145-76439407:76439496:-	0.684005	0.00101015	0.0352322	AF	ENSG00000163743.9	protein_coding	RCHY1
ENSG00000004660.10;AF:chr17:3789024-3793987:3794037:3789024-3796233:3796338:-	1.13684	0.0010086	0.0351902	AF	ENSG00000004660.10	protein_coding	CAMKK1
ENSG00000072803.13;MX:chr5:171341409-171384601:171384702-171433462:171341409-171423894:171424055-171433462:-	0.571886	0.00100863	0.0351902	MX	ENSG00000072803.13	protein_coding	FBXW11
ENSG00000086504.10;AF:chr16:420225-420310:420338:420225-420499:420568:-	0.620894	0.00100812	0.0351902	AF	ENSG00000086504.10	protein_coding	MRPL28
ENSG00000139624.8;A3:chr12:50529435-50529515:50529399-50529515:-	1.06688	0.00100705	0.0351902	A3	ENSG00000139624.8	protein_coding	CERS5
ENSG00000157168.13;AF:chr8:31497271:31498245-32453346:32405785:32406344-32453346:+	0.819222	0.00100711	0.0351902	AF	ENSG00000157168.13	protein_coding	NRG1
ENSG00000179832.13;A3:chr8:145296420-145297114:145296420-145297272:+	1.26586	0.00100851	0.0351902	A3	ENSG00000179832.13	protein_coding	HEATR7A
ENSG00000179832.13;SE:chr8:145302339-145302470:145302582-145303780:+	0.950683	0.00100851	0.0351902	SE	ENSG00000179832.13	protein_coding	HEATR7A
ENSG00000112186.7;SE:chr6:17426921-17463227:17463304-17507400:+	1.01124	0.00100569	0.0351638	SE	ENSG00000112186.7	protein_coding	CAP2
ENSG00000138050.10;SE:chr2:39997259-39998655:39998780-40006254:-	0.716834	0.00100449	0.0351328	SE	ENSG00000138050.10	protein_coding	THUMPD2
ENSG00000119599.12;AF:chr14:73393040:73393251-73404679:73396408:73396528-73404679:+	0.414286	0.00100359	0.0351122	AF	ENSG00000119599.12	protein_coding	DCAF4
ENSG00000158560.10;AF:chr7:95401902:95402085-95434033:95433530:95433674-95434033:+	0.484626	0.00100184	0.0350757	AF	ENSG00000158560.10	protein_coding	DYNC1I1
ENSG00000158560.10;AF:chr7:95401902:95402085-95434033:95433596:95433686-95434033:+	0.484626	0.00100184	0.0350757	AF	ENSG00000158560.10	protein_coding	DYNC1I1
ENSG00000160271.10;A3:chr9:135985108-135985683:135985072-135985683:-	1.0949	0.001002	0.0350757	A3	ENSG00000160271.10	protein_coding	RALGDS
ENSG00000186487.12;AF:chr2:2288275-2328104:2328307:2288275-2334739:2334966:-	1.27036	0.00100223	0.0350757	AF	ENSG00000186487.12	protein_coding	MYT1L
ENSG00000011451.9;SE:chr19:15538344-15538921:15539319-15540397:-	0.966284	0.0010009	0.0350727	SE	ENSG00000011451.9	protein_coding	WIZ
ENSG00000073849.10;AF:chr3:186760804:186761098-186769037:186761531:186761667-186769037:+	0.653309	0.00100047	0.0350684	AF	ENSG00000073849.10	protein_coding	ST6GAL1
ENSG00000105607.7;AL:chr19:13008677-13008940:13009197:13008677-13010282:13010783:+	1.41906	0.000998731	0.0350184	AL	ENSG00000105607.7	protein_coding	GCDH
ENSG00000129158.5;AL:chr11:17809596:17809960-17899755:17868109:17868308-17899755:-	1.05592	0.000998411	0.0350181	AL	ENSG00000129158.5	protein_coding	SERGEF
ENSG00000102804.9;A3:chr13:45114072-45147299:45114059-45147299:-	0.603936	0.000996436	0.0349597	A3	ENSG00000102804.9	protein_coding	TSC22D1
ENSG00000205336.6;AF:chr16:57663227:57663387-57675503:57673207:57673582-57675503:+	0.64994	0.000995811	0.0349486	AF	ENSG00000205336.6	protein_coding	GPR56
ENSG00000072736.14;AL:chr16:68225678-68251614:68251993:68225678-68260253:68263162:+	0.643016	0.000994808	0.0349243	AL	ENSG00000072736.14	protein_coding	NFATC3
ENSG00000214765.4;A3:chr7:45765314-45765783:45764079-45765783:-	0.931224	0.000993213	0.0348792	A3	ENSG00000214765.4	pseudogene	SEPT7P2
ENSG00000107736.14;SE:chr10:73377150-73394995:73395054-73405588:+	1.30474	0.000992305	0.0348582	SE	ENSG00000107736.14	protein_coding	CDH23
ENSG00000196636.7;AF:chr7:96745902:96747209-96810324:96771993:96772130-96810324:+	0.914021	0.000991788	0.0348509	AF	ENSG00000196636.7	protein_coding	ACN9
ENSG00000156475.13;MX:chr5:146080705-146236062:146236146-146460622:146080705-146257565:146257758-146460622:-	1.21774	0.000990697	0.0348234	MX	ENSG00000156475.13	protein_coding	PPP2R2B
ENSG00000111664.6;RI:chr12:6950422:6950508-6950750:6950788:+	0.802337	0.000988366	0.0347573	RI	ENSG00000111664.6	protein_coding	GNB3
ENSG00000115459.12;A3:chr2:85581952-85582199:85581952-85584090:+	0.876375	0.000988508	0.0347573	A3	ENSG00000115459.12	protein_coding	ELMOD3
ENSG00000203485.7;SE:chr14:105181677-105183900:105183983-105185132:+	0.920015	0.000986805	0.0347191	SE	ENSG00000203485.7	protein_coding	INF2
ENSG00000010295.14;SE:chr12:6657991-6658642:6658647-6658922:-	1.18924	0.000984928	0.0346639	SE	ENSG00000010295.14	protein_coding	IFFO1
ENSG00000132436.7;SE:chr7:50515987-50517261:50517421-50517999:-	0.510715	0.000984251	0.0346508	SE	ENSG00000132436.7	protein_coding	FIGNL1
ENSG00000126217.16;AF:chr13:113622814:113623028-113669077:113656068:113656297-113669077:+	1.0867	0.000983827	0.0346468	AF	ENSG00000126217.16	protein_coding	MCF2L
ENSG00000147274.10;RI:chrX:135954427:135954504-135957245:135957327:-	0.93352	0.000981172	0.0345641	RI	ENSG00000147274.10	protein_coding	RBMX
ENSG00000080823.16;SE:chr14:102718332-102729883:102729953-102749815:-	1.385	0.000980753	0.0345601	SE	ENSG00000080823.16	protein_coding	MOK
ENSG00000132781.12;AF:chr1:45800183-45805648:45805667:45800183-45805891:45806086:-	1.49968	0.000979307	0.0345322	AF	ENSG00000132781.12	protein_coding	MUTYH
ENSG00000139220.11;AL:chr12:81652046:81653439-81657010:81655746:81655819-81657010:-	1.08657	0.000979514	0.0345322	AL	ENSG00000139220.11	protein_coding	PPFIA2
ENSG00000146757.9;SE:chr7:64838913-64852815:64852941-64853719:+	0.795376	0.000979653	0.0345322	SE	ENSG00000146757.9	protein_coding	ZNF92
ENSG00000163486.7;AL:chr1:206626726-206627490:206627874:206626726-206628224:206629507:+	0.835477	0.000978379	0.0345322	AL	ENSG00000163486.7	protein_coding	SRGAP2
ENSG00000174514.8;MX:chr1:205538427-205548879:205549077-205553083:205538427-205549789:205550049-205553083:+	0.671419	0.000979456	0.0345322	MX	ENSG00000174514.8	protein_coding	MFSD4
ENSG00000175193.8;AF:chr3:183585848-183602510:183602643:183585848-183602675:183602721:-	1.53925	0.000979525	0.0345322	AF	ENSG00000175193.8	protein_coding	PARL
ENSG00000112769.13;AF:chr6:112575493-112575661:112575790:112575493-112575798:112575849:-	0.744242	0.000977281	0.0345133	AF	ENSG00000112769.13	protein_coding	LAMA4
ENSG00000163644.9;AF:chr4:89199794-89204927:89205042:89199794-89205558:89205730:-	0.698538	0.000976092	0.0344821	AF	ENSG00000163644.9	protein_coding	PPM1K
ENSG00000230989.2;AL:chr16:83843030-83845026:83846603:83843030-83851391:83852089:+	1.0009	0.000975885	0.0344821	AL	ENSG00000230989.2	protein_coding	HSBP1
ENSG00000181378.9;RI:chr2:219894125:219894390-219894708:219894930:-	0.755104	0.000974574	0.0344501	RI	ENSG00000181378.9	protein_coding	CCDC108
ENSG00000010361.8;SE:chr19:50315592-50315872:50315993-50316253:-	0.950684	0.000973809	0.0344339	SE	ENSG00000010361.8	protein_coding	FUZ
ENSG00000061936.5;SE:chr12:132241189-132249001:132249231-132250663:+	0.985419	0.000972337	0.0343926	SE	ENSG00000061936.5	protein_coding	SFSWAP
ENSG00000108861.4;SE:chr17:41847182-41851403:41851477-41852080:-	1.11492	0.000972035	0.0343926	SE	ENSG00000108861.4	protein_coding	DUSP3
ENSG00000079337.10;AF:chr12:48151861-48152334:48152621:48151861-48164640:48164823:-	1.01469	0.000971525	0.0343855	AF	ENSG00000079337.10	protein_coding	RAPGEF3
ENSG00000091428.12;AF:chr2:173686303:173686704-173782530:173754529:173754611-173782530:+	1.12241	0.000971059	0.0343798	AF	ENSG00000091428.12	protein_coding	RAPGEF4
ENSG00000107736.14;SE:chr10:73377150-73403618:73403623-73405588:+	1.20339	0.000970015	0.0343537	SE	ENSG00000107736.14	protein_coding	CDH23
ENSG00000153113.17;AF:chr5:95997777:95997869-96011243:95997907:95998201-96011243:+	0.553144	0.000969377	0.0343418	AF	ENSG00000153113.17	protein_coding	CAST
ENSG00000135837.11;RI:chr1:180080132:180080330-180081572:180082515:+	0.486347	0.00096883	0.0343333	RI	ENSG00000135837.11	protein_coding	CEP350
ENSG00000169379.11;MX:chr3:93699326-93714718:93714788-93755396:93699326-93754175:93754280-93755396:+	1.83328	0.00096773	0.0343051	MX	ENSG00000169379.11	protein_coding	ARL13B
ENSG00000142621.14;A3:chr1:15723945-15726450:15723945-15726593:+	0.589018	0.000966358	0.0342672	A3	ENSG00000142621.14	protein_coding	FHAD1
ENSG00000167699.9;A3:chr17:681984-685406:681901-685406:-	0.859246	0.000966024	0.0342662	A3	ENSG00000167699.9	protein_coding	GLOD4
ENSG00000108509.15;SE:chr17:4872632-4872795:4872815-4872925:-	0.92092	0.000963428	0.0341848	SE	ENSG00000108509.15	protein_coding	CAMTA2
ENSG00000162669.11;SE:chr1:91728149-91731574:91731664-91733302:-	0.667459	0.000963331	0.0341848	SE	ENSG00000162669.11	protein_coding	HFM1
ENSG00000184613.6;AF:chr12:45269683-45270077:45270138:45269683-45307582:45307711:-	0.924889	0.000962626	0.0341779	AF	ENSG00000184613.6	protein_coding	NELL2
ENSG00000246273.2;AF:chr11:9779843:9780050-9801923:9797278:9797312-9801923:+	0.555681	0.000962083	0.0341694	AF	ENSG00000246273.2	lincRNA	SBF2-AS
ENSG00000243716.6;AF:chr16:22524379:22524842-22525085:22524895:22524931-22525085:+	1.07616	0.000961646	0.0341647	AF	ENSG00000243716.6	protein_coding	RP11-368J21.2
ENSG00000126214.15;SE:chr14:104145882-104153418:104153548-104166992:+	1.28108	0.000961088	0.0341556	SE	ENSG00000126214.15	protein_coding	KLC1
ENSG00000184381.12;A3:chr22:38511856-38512082:38511688-38512082:-	1.26806	0.000960721	0.0341534	A3	ENSG00000184381.12	protein_coding	PLA2G6
ENSG00000144152.8;AF:chr2:112895962:112896307-112917253:112908876:112910835-112917253:+	0.945652	0.00095959	0.0341239	AF	ENSG00000144152.8	protein_coding	FBLN7
ENSG00000153113.17;AF:chr5:95997777:95997869-96011243:95998757:95998870-96011243:+	0.559696	0.000958942	0.0341116	AF	ENSG00000153113.17	protein_coding	CAST
ENSG00000135454.8;AF:chr12:58025916-58026324:58026430:58025916-58026555:58027138:-	1.291	0.000958173	0.034095	AF	ENSG00000135454.8	protein_coding	B4GALNT1
ENSG00000103126.10;RI:chr16:339440:339607-343488:343718:-	0.895344	0.00095694	0.0340619	RI	ENSG00000103126.10	protein_coding	AXIN1
ENSG00000148481.8;AF:chr10:15838171-15855900:15856300:15838171-15858834:15860007:-	1.14546	0.000955886	0.0340352	AF	ENSG00000148481.8	protein_coding	FAM188A
ENSG00000102312.15;SE:chrX:48368344-48369754:48369875-48370280:+	0.789601	0.000953965	0.0339775	SE	ENSG00000102312.15	protein_coding	PORCN
ENSG00000119383.15;AF:chr9:131902287:131902430-131904724:131904233:131904361-131904724:+	1.08396	0.00095282	0.0339496	AF	ENSG00000119383.15	protein_coding	PPP2R4
ENSG00000136842.8;AF:chr9:100263462:100263549-100286423:100263921:100264085-100286423:+	1.23711	0.000952165	0.0339496	AF	ENSG00000136842.8	protein_coding	TMOD1
ENSG00000157353.12;SE:chr16:70497677-70499029:70499079-70500035:+	0.939718	0.000952535	0.0339496	SE	ENSG00000157353.12	protein_coding	FUK
ENSG00000172995.12;AF:chr3:35680437:35680523-35721279:35681878:35681890-35721279:+	2.43387	0.000951768	0.0339496	AF	ENSG00000172995.12	protein_coding	ARPP21
ENSG00000184613.6;AF:chr12:45269683-45270077:45270138:45269683-45315573:45315631:-	0.924834	0.000952881	0.0339496	AF	ENSG00000184613.6	protein_coding	NELL2
ENSG00000122390.12;AL:chr16:3529600-3532502:3532540:3529600-3534691:3535907:+	0.567355	0.000950174	0.0339068	AL	ENSG00000122390.12	protein_coding	NAA60
ENSG00000079805.11;A3:chr19:10941054-10941654:10941054-10941657:+	1.00612	0.000949498	0.0338961	A3	ENSG00000079805.11	protein_coding	DNM2
ENSG00000136895.12;SE:chr9:130117751-130118708:130118784-130119498:+	1.12104	0.000949574	0.0338961	SE	ENSG00000136895.12	protein_coding	GARNL3
ENSG00000149809.10;AF:chr11:64879358:64879453-64879987:64879470:64879539-64879987:+	0.562627	0.000948337	0.0338734	AF	ENSG00000149809.10	protein_coding	TM7SF2
ENSG00000169062.9;A3:chr13:115048418-115051734:115048418-115051777:+	1.24446	0.000947406	0.0338514	A3	ENSG00000169062.9	protein_coding	UPF3A
ENSG00000198722.8;SE:chr9:35400440-35401948:35402004-35403164:+	0.792749	0.000947154	0.0338514	SE	ENSG00000198722.8	protein_coding	UNC13B
ENSG00000239306.3;A5:chr11:66393149-66393932:66391795-66393932:+	0.876627	0.000947419	0.0338514	A5	ENSG00000239306.3	protein_coding	RBM14
ENSG00000101115.8;AF:chr20:50408891-50409298:50409617:50408891-50418818:50419014:-	0.289496	0.000944848	0.033799	AF	ENSG00000101115.8	protein_coding	SALL4
ENSG00000242802.2;A3:chr7:4829560-4829845:4829560-4830090:+	0.892417	0.000945054	0.033799	A3	ENSG00000242802.2	protein_coding	AP5Z1
ENSG00000232388.1;A3:chr20:18548240-18549880:18548240-18549883:+	0.935077	0.000942778	0.0337391	A3	ENSG00000232388.1	protein_coding	LINC00493
ENSG00000054356.7;RI:chr2:220159697:220159863-220160948:220161067:-	1.16568	0.000941606	0.0337078	RI	ENSG00000054356.7	protein_coding	PTPRN
ENSG00000153291.9;SE:chr6:46630235-46632511:46632623-46636446:+	0.990772	0.00094138	0.0337078	SE	ENSG00000153291.9	protein_coding	SLC25A27
ENSG00000136450.7;A5:chr17:56082402-56082759:56082402-56082775:-	1.08547	0.000939544	0.0336554	A5	ENSG00000136450.7	protein_coding	SRSF1
ENSG00000146872.12;AF:chr17:60556511:60556651-60558482:60558129:60558148-60558482:+	1.09284	0.000939483	0.0336554	AF	ENSG00000146872.12	protein_coding	TLK2
ENSG00000164053.13;SE:chr3:48505531-48505981:48506061-48506230:+	1.05393	0.000939109	0.0336554	SE	ENSG00000164053.13	protein_coding	ATRIP
ENSG00000100418.7;AL:chr22:41994032:41997194-41999263:41998005:41998787-41999263:-	1.00979	0.00093773	0.0336225	AL	ENSG00000100418.7	protein_coding	DESI1
ENSG00000114279.8;AF:chr3:192078327-192125814:192126838:192078327-192444970:192444982:-	0.770441	0.00093658	0.0335919	AF	ENSG00000114279.8	protein_coding	FGF12
ENSG00000065609.9;AF:chr6:84417676-84418082:84418437:84417676-84418564:84418847:-	1.96174	0.000934752	0.0335533	AF	ENSG00000065609.9	protein_coding	SNAP91
ENSG00000130822.10;AF:chrX:152938533-152939235:152939300:152938533-152940087:152940366:-	0.994749	0.000935036	0.0335533	AF	ENSG00000130822.10	protein_coding	PNCK
ENSG00000224660.1;SE:chr3:15299113-15299616:15299690-15300053:+	0.629547	0.000935206	0.0335533	SE	ENSG00000224660.1	lincRNA	AC08759
ENSG00000106617.8;AF:chr7:151483627-151511502:151511926:151483627-151573592:151574210:-	0.786551	0.000933755	0.0335333	AF	ENSG00000106617.8	protein_coding	PRKAG2
ENSG00000163399.11;AF:chr1:116915290:116915543-116926636:116916489:116916863-116926636:+	0.486798	0.000931652	0.0334685	AF	ENSG00000163399.11	protein_coding	ATP1A1
ENSG00000168000.9;AF:chr11:62473089-62473675:62473787:62473089-62474581:62474870:-	2.11989	0.000931531	0.0334685	AF	ENSG00000168000.9	protein_coding	BSCL2
ENSG00000145194.13;AF:chr3:183993799:183993980-183994680:183994392:183994493-183994680:+	0.966949	0.000930272	0.0334402	AF	ENSG00000145194.13	protein_coding	ECE2
ENSG00000012171.13;RI:chr3:50311344:50311488-50311794:50312013:+	1.13194	0.000929662	0.0334289	RI	ENSG00000012171.13	processed_transcript	SEMA3B
ENSG00000075624.9;RI:chr7:5566782:5567242-5567364:5567522:-	0.874707	0.000929567	0.0334289	RI	ENSG00000075624.9	protein_coding	ACTB
ENSG00000137070.12;AF:chr9:34650699:34652054-34655215:34653932:34653996-34655215:+	0.93923	0.000928768	0.0334204	AF	ENSG00000137070.12	protein_coding	IL11RA
ENSG00000237289.4;A3:chr15:43885469-43886243:43885469-43886381:+	0.797599	0.00092883	0.0334204	A3	ENSG00000237289.4	protein_coding	CKMT1B
ENSG00000119685.13;AL:chr14:76349245-76353043:76353639:76349245-76368485:76368847:+	0.841971	0.000928235	0.0334203	AL	ENSG00000119685.13	protein_coding	TTLL5
ENSG00000119632.3;AF:chr14:94594329-94594851:94595314:94594329-94595599:94595926:-	1.14676	0.000927278	0.033406	AF	ENSG00000119632.3	protein_coding	IFI27L2
ENSG00000257621.2;SE:chr14:58752474-58755436:58755531-58758353:-	0.80543	0.00092754	0.033406	SE	ENSG00000257621.2	processed_transcript	RP11-349A22.5
ENSG00000172322.9;AF:chr12:10103915:10103955-10124176:10124014:10124068-10124176:+	1.68901	0.000925939	0.0333696	AF	ENSG00000172322.9	protein_coding	CLEC12A
ENSG00000111328.2;AF:chr12:123751829-123753652:123753786:123751829-123756111:123756687:-	1.08342	0.000924541	0.0333299	AF	ENSG00000111328.2	protein_coding	CDK2AP1
ENSG00000138814.12;SE:chr4:101947218-101950323:101950352-101953424:-	0.96857	0.000923807	0.0333141	SE	ENSG00000138814.12	protein_coding	PPP3CA
ENSG00000205581.6;SE:chr21:40717200-40719173:40719218-40719305:-	2.01403	0.000921823	0.0332532	SE	ENSG00000205581.6	protein_coding	HMGN1
ENSG00000124225.11;AF:chr20:56234753-56266858:56266886:56234753-56285523:56285625:-	0.687695	0.000919645	0.0331853	AF	ENSG00000124225.11	protein_coding	PMEPA1
ENSG00000128918.10;SE:chr15:58287337-58302847:58302976-58306056:-	0.818162	0.000919433	0.0331853	SE	ENSG00000128918.10	protein_coding	ALDH1A2
ENSG00000163681.10;SE:chr3:57851019-57857363:57857425-57875768:+	0.732183	0.000918738	0.0331738	SE	ENSG00000163681.10	protein_coding	SLMAP
ENSG00000095794.14;AF:chr10:35415719:35416121-35495823:35484830:35485027-35495823:+	0.859385	0.000917645	0.033145	AF	ENSG00000095794.14	protein_coding	CREM
ENSG00000095794.14;AL:chr10:35495979-35500182:35500452:35495979-35500584:35501053:+	1.22254	0.000917645	0.033145	AL	ENSG00000095794.14	protein_coding	CREM
ENSG00000138798.7;SE:chr4:110925778-110929308:110929386-110932358:+	1.14406	0.000917517	0.033145	SE	ENSG00000138798.7	protein_coding	EGF
ENSG00000196405.8;AF:chr14:100485719:100486024-100551024:100531762:100531848-100551024:+	0.996336	0.000915745	0.0331082	AF	ENSG00000196405.8	protein_coding	EVL
ENSG00000110497.10;AF:chr11:46570050-46612675:46612973:46570050-46615378:46615571:-	2.78214	0.000915299	0.0331029	AF	ENSG00000110497.10	protein_coding	AMBRA1
ENSG00000157916.13;AF:chr1:2323296:2323397-2327223:2324613:2324670-2327223:+	0.7993	0.00091508	0.0331029	AF	ENSG00000157916.13	protein_coding	RER1
ENSG00000213599.5;RI:chr16:30214011:30214327-30214826:30215006:+	0.90986	0.000915305	0.0331029	RI	ENSG00000213599.5	processed_transcript	SULT1A3
ENSG00000116584.11;SE:chr1:155922619-155924693:155924760-155927504:-	0.991911	0.000914344	0.0331	SE	ENSG00000116584.11	protein_coding	ARHGEF2
ENSG00000134490.9;SE:chr18:20965031-20979530:20979611-21010595:-	0.625693	0.000914173	0.0331	SE	ENSG00000134490.9	protein_coding	TMEM241
ENSG00000125144.9;A3:chr16:56701289-56701878:56700882-56701878:-	1.18765	0.000913441	0.0330886	A3	ENSG00000125144.9	protein_coding	MT1G
ENSG00000175309.10;A5:chr5:177649935-177651449:177649935-177651617:-	1.08469	0.000911428	0.0330263	A5	ENSG00000175309.10	protein_coding	AGXT2L2
ENSG00000135750.10;AF:chr1:233749750:233750272-233802341:233765304:233765660-233802341:+	1.05121	0.000910207	0.0329927	AF	ENSG00000135750.10	protein_coding	KCNK1
ENSG00000114805.12;SE:chr3:155203499-155203936:155203995-155205817:-	0.831679	0.000909761	0.0329871	SE	ENSG00000114805.12	protein_coding	PLCH1
ENSG00000160014.11;AF:chr19:47105394:47105467-47109084:47108450:47108562-47109084:+	0.952609	0.000909214	0.0329779	AF	ENSG00000160014.11	protein_coding	CALM3
ENSG00000100300.13;SE:chr22:43547610-43555216:43555426-43557058:+	0.950571	0.000907889	0.0329404	SE	ENSG00000100300.13	protein_coding	TSPO
ENSG00000156299.7;AL:chr21:32490736:32490988-32496840:32492675:32493155-32496840:-	1.12775	0.000907142	0.0329239	AL	ENSG00000156299.7	protein_coding	TIAM1
ENSG00000123562.11;AF:chrX:102940188-102941559:102941746:102940188-102942917:102943050:-	1.04782	0.000906458	0.0329097	AF	ENSG00000123562.11	protein_coding	MORF4L2
ENSG00000011295.9;AL:chr17:15930016-15930688:15930849:15930016-15947817:15948329:+	0.760691	0.000904944	0.0328741	AL	ENSG00000011295.9	protein_coding	TTC19
ENSG00000058404.15;AL:chr7:44257158:44257334-44259659:44258948:44259121-44259659:-	0.686271	0.000904391	0.0328741	AL	ENSG00000058404.15	protein_coding	CAMK2B
ENSG00000134376.9;A3:chr1:197411422-197446678:197411422-197446794:+	1.1106	0.000905037	0.0328741	A3	ENSG00000134376.9	protein_coding	CRB1
ENSG00000197586.8;A3:chr20:25204793-25205798:25204793-25205841:+	1.07325	0.000905163	0.0328741	A3	ENSG00000197586.8	protein_coding	ENTPD6
ENSG00000250903.2;AL:chr6:2270033-2367178:2367549:2270033-2397455:2397580:+	0.370699	0.000905186	0.0328741	AL	ENSG00000250903.2	lincRNA	RP1-80B
ENSG00000010318.14;RI:chr3:52455664:52455770-52456776:52456897:+	0.831897	0.000903029	0.0328638	RI	ENSG00000010318.14	protein_coding	PHF7
ENSG00000138443.10;SE:chr2:204255866-204259423:204259569-204260379:+	1.01505	0.000903391	0.0328638	SE	ENSG00000138443.10	protein_coding	ABI2
ENSG00000148303.12;AF:chr9:136215073:136215101-136215777:136215107:136215243-136215777:+	1.04849	0.000903444	0.0328638	AF	ENSG00000148303.12	protein_coding	RPL7A
ENSG00000228903.2;A5:chr7:44070500-44073611:44070500-44073775:-	1.10165	0.00090081	0.0327998	A5	ENSG00000228903.2	pseudogene	RASA4CP
ENSG00000101849.11;SE:chrX:9608400-9621585:9621729-9622255:+	0.787307	0.000899399	0.032759	SE	ENSG00000101849.11	protein_coding	TBL1X
ENSG00000113108.13;A3:chr5:139941580-139941685:139941434-139941685:-	1.9513	0.00089915	0.032759	A3	ENSG00000113108.13	protein_coding	APBB3
ENSG00000159459.7;SE:chr15:43318861-43319974:43320026-43322142:-	0.88086	0.000898262	0.0327388	SE	ENSG00000159459.7	protein_coding	UBR1
ENSG00000117523.11;SE:chr1:171557644-171558508:171558744-171560726:+	0.81682	0.000894845	0.0326248	SE	ENSG00000117523.11	protein_coding	PRRC2C
ENSG00000079841.14;SE:chr6:72970470-72975663:72975752-73001637:+	0.663783	0.000893316	0.0325796	SE	ENSG00000079841.14	protein_coding	RIMS1
ENSG00000188186.6;SE:chr7:99746598-99747122:99747202-99751023:+	0.99426	0.000893317	0.0325796	SE	ENSG00000188186.6	protein_coding	C7orf59
ENSG00000137494.9;A3:chr11:82922472-82923695:82922472-82924021:+	0.902907	0.000892536	0.0325722	A3	ENSG00000137494.9	protein_coding	ANKRD42
ENSG00000117419.10;MX:chr1:44687312-44695989:44696142-44713611:44687312-44707587:44707752-44713611:-	2.54151	0.000890978	0.0325259	MX	ENSG00000117419.10	protein_coding	ERI3
ENSG00000166262.11;SE:chr15:49869502-49869826:49869861-49880213:-	1.40262	0.000889482	0.0324818	SE	ENSG00000166262.11	protein_coding	FAM227B
ENSG00000144535.15;A3:chr2:233164829-233194523:233164829-233194593:+	0.984037	0.000888278	0.0324484	A3	ENSG00000144535.15	protein_coding	DIS3L2
ENSG00000185122.5;A3:chr8:145535522-145535649:145535522-145535828:+	1.00453	0.000887714	0.0324383	A3	ENSG00000185122.5	protein_coding	HSF1
ENSG00000105792.15;RI:chr7:89929181:89929373-89934058:89934134:+	0.867964	0.000886813	0.0324159	RI	ENSG00000105792.15	protein_coding	C7orf63
ENSG00000139144.5;A3:chr12:18435693-18439781:18435693-18439788:+	0.676824	0.000885495	0.0323782	A3	ENSG00000139144.5	protein_coding	PIK3C2G
ENSG00000145882.6;A3:chr5:148743773-148745505:148743773-148745682:+	0.867233	0.00088362	0.0323201	A3	ENSG00000145882.6	protein_coding	PCYOX1L
ENSG00000204256.7;AF:chr6:32936942:32937129-32939372:32938707:32938974-32939372:+	0.803298	0.000883179	0.0323145	AF	ENSG00000204256.7	protein_coding	BRD2
ENSG00000043514.10;A3:chr1:40313769-40315791:40313763-40315791:-	0.782888	0.000881911	0.0322889	A3	ENSG00000043514.10	protein_coding	TRIT1
ENSG00000111639.3;AF:chr12:6602138-6602224:6602764:6602138-6602883:6603007:-	0.968214	0.000882192	0.0322889	AF	ENSG00000111639.3	protein_coding	MRPL51
ENSG00000185774.9;AF:chr4:20852290-20985437:20985632:20852290-21546013:21546279:-	0.354658	0.000880034	0.0322308	AF	ENSG00000185774.9	protein_coding	KCNIP4
ENSG00000134986.9;AF:chr5:111091527-111092833:111092891:111091527-111333021:111333161:-	0.791085	0.000878686	0.0321919	AF	ENSG00000134986.9	protein_coding	NREP
ENSG00000122390.12;A5:chr16:3493893-3497482:3493837-3497482:+	0.636833	0.000878026	0.0321782	A5	ENSG00000122390.12	protein_coding	NAA60
ENSG00000015592.12;SE:chr8:27094422-27096743:27096796-27097488:-	0.854978	0.000877211	0.0321745	SE	ENSG00000015592.12	protein_coding	STMN4
ENSG00000168488.14;A3:chr16:28847806-28848069:28847806-28848171:+	1.14934	0.000877039	0.0321745	A3	ENSG00000168488.14	protein_coding	ATXN2L
ENSG00000175662.13;SE:chr17:17783057-17787948:17788082-17796975:-	1.11417	0.000877639	0.0321745	SE	ENSG00000175662.13	protein_coding	TOM1L2
ENSG00000183960.4;RI:chr3:19491598:19491797-19492647:19492896:+	0.883018	0.000877498	0.0321745	RI	ENSG00000183960.4	protein_coding	KCNH8
ENSG00000183960.4;SE:chr3:19384206-19388144:19388226-19389217:+	0.883018	0.000877498	0.0321745	SE	ENSG00000183960.4	protein_coding	KCNH8
ENSG00000026652.9;SE:chr6:161575342-161586609:161586745-161587280:-	1.12246	0.000875991	0.0321664	SE	ENSG00000026652.9	protein_coding	AGPAT4
ENSG00000115053.11;AF:chr2:232328027-232328854:232328918:232328027-232347395:232348352:-	0.724814	0.000874191	0.0321108	AF	ENSG00000115053.11	protein_coding	NCL
ENSG00000129467.9;SE:chr14:24799224-24799374:24799501-24800224:-	0.898802	0.000874033	0.0321108	SE	ENSG00000129467.9	protein_coding	ADCY4
ENSG00000088340.11;RI:chr20:34147111:34147394-34147890:34148405:-	1.20531	0.000873587	0.0321095	RI	ENSG00000088340.11	pseudogene	FER1L4
ENSG00000196998.10;A5:chrX:48932571-48932795:48932571-48933023:-	0.564123	0.000873477	0.0321095	A5	ENSG00000196998.10	protein_coding	WDR45
ENSG00000070610.10;RI:chr9:35736864:35737601-35737745:35737936:-	1.00872	0.000872547	0.0320923	RI	ENSG00000070610.10	protein_coding	GBA2
ENSG00000111907.16;SE:chr6:125574901-125578244:125578326-125583980:+	0.780513	0.000872073	0.0320923	SE	ENSG00000111907.16	protein_coding	TPD52L1
ENSG00000182325.6;RI:chr8:145579960:145580191-145580260:145580373:-	1.23755	0.000872277	0.0320923	RI	ENSG00000182325.6	protein_coding	FBXL6
ENSG00000267278.1;AF:chr17:43325303:43325370-43344480:43332391:43332585-43344480:+	0.720373	0.000871807	0.0320923	AF	ENSG00000267278.1	antisense	MAP3K14-A
ENSG00000091039.12;SE:chr12:76844768-76853639:76853675-76881290:-	0.882931	0.000871258	0.0320867	SE	ENSG00000091039.12	protein_coding	OSBPL8
ENSG00000006625.12;SE:chr7:30536851-30538419:30538554-30544185:-	0.979916	0.000867636	0.0320258	SE	ENSG00000006625.12	protein_coding	GGCT
ENSG00000067225.12;MX:chr15:72492996-72494795:72494961-72499069:72492996-72495363:72495529-72499069:-	1.22017	0.000867973	0.0320258	MX	ENSG00000067225.12	protein_coding	PKM
ENSG00000100354.15;SE:chr22:40658177-40660692:40663040-40666126:+	0.741563	0.000869244	0.0320258	SE	ENSG00000100354.15	protein_coding	TNRC6B
ENSG00000102024.11;MX:chrX:114844635-114845115:114845233-114856558:114844635-114848465:114848846-114856558:+	0.833022	0.00086664	0.0320258	MX	ENSG00000102024.11	protein_coding	PLS3
ENSG00000107736.14;SE:chr10:73483862-73485129:73485277-73490226:+	0.884425	0.000869318	0.0320258	SE	ENSG00000107736.14	protein_coding	CDH23
ENSG00000107736.14;SE:chr10:73494098-73494413:73494415-73498255:+	0.884425	0.000869318	0.0320258	SE	ENSG00000107736.14	protein_coding	CDH23
ENSG00000114209.10;AF:chr3:167443261-167452247:167452298:167443261-167452594:167452651:-	0.285479	0.000868702	0.0320258	AF	ENSG00000114209.10	protein_coding	PDCD10
ENSG00000114544.11;AF:chr3:125787089-125802719:125802765:125787089-125820272:125820398:-	0.622308	0.000867174	0.0320258	AF	ENSG00000114544.11	protein_coding	SLC41A3
ENSG00000128805.9;A5:chr10:49662204-49663045:49662204-49663097:-	1.039	0.000866545	0.0320258	A5	ENSG00000128805.9	protein_coding	ARHGAP22
ENSG00000146555.14;SE:chr7:4213989-4215407:4215466-4218117:+	0.990216	0.000868946	0.0320258	SE	ENSG00000146555.14	protein_coding	SDK1
ENSG00000163536.7;AF:chr3:167453031:167453113-167506899:167453513:167453600-167506899:+	0.602334	0.000868922	0.0320258	AF	ENSG00000163536.7	protein_coding	SERPINI1
ENSG00000163681.10;AL:chr3:57908750-57911572:57912017:57908750-57913023:57914666:+	1.53241	0.000867325	0.0320258	AL	ENSG00000163681.10	protein_coding	SLMAP
ENSG00000172995.12;AF:chr3:35682456:35682544-35721279:35685113:35685314-35721279:+	1.65329	0.000868428	0.0320258	AF	ENSG00000172995.12	protein_coding	ARPP21
ENSG00000188643.5;AF:chr1:153580653-153581375:153581831:153580653-153585428:153585644:-	1.22566	0.000866099	0.0320258	AF	ENSG00000188643.5	protein_coding	S100A16
ENSG00000103502.9;A3:chr16:29874041-29874136:29873956-29874136:-	1.01576	0.000863356	0.0319524	A3	ENSG00000103502.9	protein_coding	CDIPT
ENSG00000149243.10;A3:chr11:75139695-75140794:75139671-75140794:-	1.21537	0.000861759	0.0319213	A3	ENSG00000149243.10	protein_coding	KLHL35
ENSG00000149243.10;RI:chr11:75136438:75136626-75137565:75137683:-	1.21537	0.000861759	0.0319213	RI	ENSG00000149243.10	protein_coding	KLHL35
ENSG00000197386.6;A3:chr4:3208710-3209008:3208710-3209013:+	1.0098	0.000862231	0.0319213	A3	ENSG00000197386.6	protein_coding	HTT
ENSG00000197386.6;A3:chr4:3209084-3210500:3209084-3210530:+	1.0098	0.000862231	0.0319213	A3	ENSG00000197386.6	protein_coding	HTT
ENSG00000104904.6;RI:chr19:2271384:2271438-2271443:2271529:+	0.887777	0.000860769	0.0319091	RI	ENSG00000104904.6	protein_coding	OAZ1
ENSG00000117640.13;AF:chr1:26146477:26146520-26149510:26146934:26147150-26149510:+	0.676996	0.000860366	0.0319046	AF	ENSG00000117640.13	protein_coding	FAM54B
ENSG00000104231.6;AF:chr8:82630459-82644434:82644580:82630459-82644988:82645138:-	5.80269	0.000860011	0.0319019	AF	ENSG00000104231.6	protein_coding	ZFAND1
ENSG00000107679.9;AF:chr10:124134212:124134322-124152697:124146125:124147499-124152697:+	0.504529	0.00085995	0.0319019	AF	ENSG00000107679.9	protein_coding	PLEKHA1
ENSG00000188820.8;SE:chr6:116782592-116783035:116783617-116784446:+	0.886999	0.000859764	0.0319019	SE	ENSG00000188820.8	protein_coding	FAM26F
ENSG00000165795.14;AF:chr14:21492255-21492395:21492443:21492255-21493553:21493691:-	0.954848	0.000857761	0.03185	AF	ENSG00000165795.14	protein_coding	NDRG2
ENSG00000036672.10;AF:chr11:119230944-119234559:119234917:119230944-119252183:119252421:-	0.654528	0.000856134	0.0318137	AF	ENSG00000036672.10	protein_coding	USP2
ENSG00000083896.8;SE:chr4:69197915-69198512:69198565-69199026:-	1.16175	0.000856502	0.0318137	SE	ENSG00000083896.8	protein_coding	YTHDC1
ENSG00000117859.14;SE:chr1:52238395-52242505:52242590-52246836:+	1.00936	0.000855836	0.0318137	SE	ENSG00000117859.14	protein_coding	OSBPL9
ENSG00000142856.12;AL:chr1:63906471:63906774-63919589:63919447:63919502-63919589:-	0.722812	0.000856413	0.0318137	AL	ENSG00000142856.12	protein_coding	ITGB3BP
ENSG00000266964.1;AF:chr19:35630022:35630136-35630980:35630630:35630671-35630980:+	1.33731	0.00085526	0.0318095	AF	ENSG00000266964.1	protein_coding	FXYD1
ENSG00000085831.11;A3:chr1:51775102-51776926:51774997-51776926:-	1.30977	0.00085426	0.0317828	A3	ENSG00000085831.11	protein_coding	TTC39A
ENSG00000168502.13;SE:chr18:8807058-8809446:8809559-8812977:+	1.15479	0.000854104	0.0317828	SE	ENSG00000168502.13	protein_coding	SOGA2
ENSG00000112812.11;AF:chr6:27218850:27219043-27222765:27219101:27219280-27222765:+	0.409656	0.000852822	0.0317503	AF	ENSG00000112812.11	protein_coding	PRSS16
ENSG00000143379.8;A5:chr1:150898993-150900180:150898939-150900180:+	0.979174	0.000852177	0.0317368	A5	ENSG00000143379.8	protein_coding	SETDB1
ENSG00000183873.11;AL:chr3:38589548:38593049-38595770:38594472:38594791-38595770:-	1.47388	0.00085125	0.0317127	AL	ENSG00000183873.11	protein_coding	SCN5A
ENSG00000242600.2;AL:chr10:81681744-81682418:81682875:81681744-81691482:81691557:+	0.781855	0.000850619	0.0316997	AL	ENSG00000242600.2	pseudogene	MBL1P
ENSG00000089094.11;AF:chr12:122016851-122017517:122017549:122016851-122017925:122018045:-	0.654387	0.000849656	0.0316795	AF	ENSG00000089094.11	protein_coding	KDM2B
ENSG00000163939.14;MX:chr3:52584833-52588740:52588895-52595783:52584833-52592265:52592429-52595783:-	1.01091	0.000849797	0.0316795	MX	ENSG00000163939.14	protein_coding	PBRM1
ENSG00000008394.7;AF:chr12:16500628:16500644-16507165:16503680:16503733-16507165:+	1.89309	0.000847452	0.031622	AF	ENSG00000008394.7	protein_coding	MGST1
ENSG00000138698.9;A3:chr4:99182720-99214556:99182720-99214559:+	0.878801	0.000847693	0.031622	A3	ENSG00000138698.9	protein_coding	RAP1GDS1
ENSG00000158793.9;SE:chr1:161087968-161088594:161088671-161088924:+	0.617935	0.000847192	0.031622	SE	ENSG00000158793.9	protein_coding	NIT1
ENSG00000147526.14;SE:chr8:38678153-38681508:38681543-38682826:+	0.699529	0.00084647	0.0316078	SE	ENSG00000147526.14	protein_coding	TACC1
ENSG00000196876.7;MX:chr12:52081003-52082542:52082633-52093354:52081003-52082789:52082880-52093354:+	0.896442	0.00084636	0.0316078	MX	ENSG00000196876.7	protein_coding	SCN8A
ENSG00000235527.2;A5:chr1:114471010-114471325:114471010-114471848:-	1.21132	0.000844714	0.0315632	A5	ENSG00000235527.2	lincRNA	RP5-107
ENSG00000013375.9;A5:chr6:83880197-83881639:83880197-83881656:-	0.801929	0.000843	0.0315529	A5	ENSG00000013375.9	protein_coding	PGM3
ENSG00000065357.14;AF:chr12:56321103:56321403-56330207:56325256:56325280-56330207:+	1.29207	0.00084339	0.0315529	AF	ENSG00000065357.14	protein_coding	DGKA
ENSG00000079337.10;AF:chr12:48151861-48152155:48152244:48151861-48152334:48152621:-	0.918316	0.000843771	0.0315529	AF	ENSG00000079337.10	protein_coding	RAPGEF3
ENSG00000109255.7;SE:chr4:56466742-56471442:56471516-56473465:-	0.805584	0.000843506	0.0315529	SE	ENSG00000109255.7	protein_coding	NMU
ENSG00000111912.14;AF:chr6:126112111:126112213-126136437:126131281:126131493-126136437:+	0.780824	0.000843925	0.0315529	AF	ENSG00000111912.14	protein_coding	NCOA7
ENSG00000128683.8;AF:chr2:171673200:171673562-171675039:171674279:171674408-171675039:+	0.275426	0.00084416	0.0315529	AF	ENSG00000128683.8	protein_coding	GAD1
ENSG00000162373.8;AL:chr1:49224879:49225038-49242278:49226720:49227142-49242278:-	0.73807	0.000844095	0.0315529	AL	ENSG00000162373.8	protein_coding	BEND5
ENSG00000176986.10;RI:chr10:75530038:75530229-75530467:75530556:+	1.15105	0.000843773	0.0315529	RI	ENSG00000176986.10	protein_coding	SEC24C
ENSG00000109758.4;A5:chr4:3447623-3447769:3447077-3447769:+	0.840997	0.000841771	0.0315518	A5	ENSG00000109758.4	protein_coding	HGFAC
ENSG00000167549.14;SE:chr17:27944060-27944518:27944637-27945808:-	0.788746	0.000841889	0.0315518	SE	ENSG00000167549.14	protein_coding	CORO6
ENSG00000148341.13;SE:chr9:131774577-131775287:131775298-131776690:-	0.979709	0.000840724	0.0315306	SE	ENSG00000148341.13	protein_coding	SH3GLB2
ENSG00000169228.9;SE:chr5:176729645-176729753:176729831-176730010:-	0.992207	0.000840765	0.0315306	SE	ENSG00000169228.9	protein_coding	RAB24
ENSG00000115966.11;SE:chr2:175983097-175986172:175986268-175994866:-	0.91154	0.000839672	0.0315106	SE	ENSG00000115966.11	protein_coding	ATF2
ENSG00000131591.13;RI:chr1:1025733:1025808-1026658:1026754:-	0.893403	0.000839516	0.0315106	RI	ENSG00000131591.13	protein_coding	C1orf159
ENSG00000171723.11;AF:chr14:66975231:66975309-67147825:66975777:66976120-67147825:+	0.450323	0.000837873	0.0314641	AF	ENSG00000171723.11	protein_coding	GPHN
ENSG00000117266.11;RI:chr1:205492275:205492425-205492611:205492753:+	1.17622	0.000837454	0.0314588	RI	ENSG00000117266.11	protein_coding	CDK18
ENSG00000118855.13;AF:chr3:158449987:158450317-158522108:158520275:158520404-158522108:+	0.847245	0.00083735	0.0314588	AF	ENSG00000118855.13	protein_coding	MFSD1
ENSG00000038382.13;A5:chr5:14488369-14492676:14487839-14492676:+	1.136	0.000836782	0.0314546	A5	ENSG00000038382.13	protein_coding	TRIO
ENSG00000177542.6;AF:chr11:795169-795340:795438:795169-796204:796255:-	0.61923	0.000835631	0.0314218	AF	ENSG00000177542.6	protein_coding	SLC25A22
ENSG00000185046.12;AF:chr12:99225914-99288408:99288546:99225914-99288911:99289078:-	1.22384	0.000835394	0.0314218	AF	ENSG00000185046.12	protein_coding	ANKS1B
ENSG00000092421.12;SE:chr5:115783507-115803279:115803443-115808769:-	1.07092	0.000834676	0.0314146	SE	ENSG00000092421.12	protein_coding	SEMA6A
ENSG00000130822.10;AF:chrX:152938533-152939235:152939257:152938533-152939384:152939401:-	0.935238	0.000834882	0.0314146	AF	ENSG00000130822.10	protein_coding	PNCK
ENSG00000169194.5;MX:chr5:131992322-131992758:131992936-131995110:131992322-131993982:131994052-131995110:+	0.338048	0.000833526	0.0313926	MX	ENSG00000169194.5	protein_coding	IL13
ENSG00000213742.2;SE:chr20:25614806-25615365:25615463-25626167:+	0.821725	0.000833739	0.0313926	SE	ENSG00000213742.2	antisense	RP4-694B1
ENSG00000138750.10;SE:chr4:77065626-77068632:77068793-77069461:-	0.613717	0.000832266	0.0313581	SE	ENSG00000138750.10	protein_coding	NUP54
ENSG00000075790.6;AL:chr7:107253877-107258773:107259060:107253877-107262075:107262398:+	0.672663	0.000830904	0.0313172	AL	ENSG00000075790.6	protein_coding	BCAP29
ENSG00000070961.10;SE:chr12:89993076-89995103:89995210-89996820:-	0.84367	0.000830592	0.0313159	SE	ENSG00000070961.10	protein_coding	ATP2B1
ENSG00000089053.7;RI:chr12:121764899:121765034-121766119:121766300:-	1.13449	0.000830559	0.0313159	RI	ENSG00000089053.7	protein_coding	ANAPC5
ENSG00000058404.15;MX:chr7:44270653-44272421:44272465-44274238:44270653-44273989:44274060-44274238:-	0.865307	0.000829814	0.0313075	MX	ENSG00000058404.15	protein_coding	CAMK2B
ENSG00000129187.10;SE:chr4:183836728-183837034:183837041-183837439:-	0.773693	0.000829398	0.0313023	SE	ENSG00000129187.10	protein_coding	DCTD
ENSG00000157470.7;AF:chr15:59730663:59730829-59750749:59736189:59736509-59750749:+	0.46631	0.000827884	0.0312557	AF	ENSG00000157470.7	protein_coding	FAM81A
ENSG00000131051.15;SE:chr20:34327469-34328447:34328519-34328746:-	0.778495	0.000826253	0.0312046	SE	ENSG00000131051.15	protein_coding	RBM39
ENSG00000251247.5;AF:chr19:37341832:37341870-37342732:37342553:37342625-37342732:+	0.865577	0.000825561	0.0311889	AF	ENSG00000251247.5	protein_coding	ZNF345
ENSG00000163964.9;AF:chr3:196439282:196439515-196443729:196439552:196439995-196443729:+	0.608681	0.000824437	0.0311569	AF	ENSG00000163964.9	protein_coding	PIGX
ENSG00000008735.10;RI:chr22:51042270:51042511-51042514:51043492:+	1.10264	0.000822692	0.0311017	RI	ENSG00000008735.10	protein_coding	MAPK8IP2
ENSG00000124802.7;AL:chr6:8073593:8073743-8090419:8078727:8078973-8090419:-	0.844277	0.000822612	0.0311017	AL	ENSG00000124802.7	protein_coding	EEF1E1
ENSG00000151552.7;SE:chr4:17492368-17493855:17493963-17503342:-	0.976062	0.0008227	0.0311017	SE	ENSG00000151552.7	protein_coding	QDPR
ENSG00000132781.12;AF:chr1:45800183-45805648:45805667:45800183-45805875:45806059:-	1.50524	0.000821388	0.0310833	AF	ENSG00000132781.12	protein_coding	MUTYH
ENSG00000198843.8;A5:chr3:150321473-150340172:150321286-150340172:+	0.696656	0.000821002	0.0310792	A5	ENSG00000198843.8	protein_coding	RP11-392O18.1
ENSG00000213995.6;AF:chr13:111267938:111267994-111274563:111268008:111268121-111274563:+	1.05357	0.000820131	0.0310566	AF	ENSG00000213995.6	protein_coding	CARKD
ENSG00000156650.7;A5:chr10:76736088-76737074:76735539-76737074:+	1.26725	0.000818993	0.031024	A5	ENSG00000156650.7	protein_coding	KAT6B
ENSG00000262943.1;A3:chr17:6757772-6795322:6757772-6795326:+	0.73319	0.000818456	0.031014	A3	ENSG00000262943.1	pseudogene	ALOX12P2
ENSG00000154723.8;AF:chr21:27102112-27107250:27107344:27102112-27107626:27107957:-	0.902212	0.000817197	0.0309768	AF	ENSG00000154723.8	protein_coding	ATP5J
ENSG00000029534.15;RI:chr8:41529872:41529944-41530034:41530430:-	0.876534	0.00081597	0.0309509	RI	ENSG00000029534.15	protein_coding	ANK1
ENSG00000185008.12;AF:chr3:76360247:76360568-77147165:77089881:77089997-77147165:+	0.770947	0.000816241	0.0309509	AF	ENSG00000185008.12	protein_coding	ROBO2
ENSG00000105675.3;A3:chr19:36044751-36045824:36044731-36045824:-	1.13242	0.000812642	0.0308659	A3	ENSG00000105675.3	protein_coding	ATP4A
ENSG00000159733.9;AF:chr4:2355800-2366213:2366531:2355800-2420012:2420363:-	1.04288	0.000813381	0.0308659	AF	ENSG00000159733.9	protein_coding	ZFYVE28
ENSG00000162631.13;AF:chr1:107682629:107682821-107690691:107683991:107684081-107690691:+	0.854346	0.000813451	0.0308659	AF	ENSG00000162631.13	protein_coding	NTNG1
ENSG00000204713.6;SE:chr6:28875039-28875269:28875340-28876585:-	1.15304	0.000813302	0.0308659	SE	ENSG00000204713.6	protein_coding	TRIM27
ENSG00000114388.8;SE:chr3:50386925-50387096:50387259-50387362:-	0.590215	0.000811374	0.0308286	SE	ENSG00000114388.8	protein_coding	NPRL2
ENSG00000157873.12;A5:chr1:2489273-2489782:2489272-2489782:+	1.01377	0.000811049	0.0308286	A5	ENSG00000157873.12	protein_coding	TNFRSF14
ENSG00000185222.7;SE:chrX:102611534-102612011:102612089-102612543:+	0.968517	0.000811119	0.0308286	SE	ENSG00000185222.7	protein_coding	WBP5
ENSG00000013725.10;A3:chr11:60781486-60783185:60781486-60783205:+	0.782996	0.00080823	0.0307891	A3	ENSG00000013725.10	protein_coding	CD6
ENSG00000015532.5;SE:chr17:48434134-48434479:48434613-48435568:+	0.239259	0.000808578	0.0307891	SE	ENSG00000015532.5	protein_coding	XYLT2
ENSG00000117335.13;SE:chr1:207959027-207963598:207963690-207966864:+	0.848764	0.000809513	0.0307891	SE	ENSG00000117335.13	protein_coding	CD46
ENSG00000138823.8;AF:chr4:100485240:100485394-100503062:100495981:100496127-100503062:+	0.269882	0.000808963	0.0307891	AF	ENSG00000138823.8	protein_coding	MTTP
ENSG00000187801.9;RI:chr1:40922617:40923067-40923069:40923111:+	0.825256	0.000808207	0.0307891	RI	ENSG00000187801.9	protein_coding	ZNF643
ENSG00000198715.6;A3:chr1:156263501-156263809:156263220-156263809:-	0.667308	0.000808999	0.0307891	A3	ENSG00000198715.6	protein_coding	C1orf85
ENSG00000253540.1;SE:chr3:129823140-129824373:129824474-129830122:-	0.672204	0.00080934	0.0307891	SE	ENSG00000253540.1	pseudogene	FAM86HP
ENSG00000161888.6;A3:chr19:11257965-11258494:11256955-11258494:-	0.954693	0.000806961	0.0307648	A3	ENSG00000161888.6	protein_coding	SPC24
ENSG00000174996.7;AF:chr11:66025091:66025201-66026055:66025279:66025342-66026055:+	0.757287	0.000806292	0.0307496	AF	ENSG00000174996.7	protein_coding	KLC2
ENSG00000004975.7;A5:chr17:7133262-7133365:7133262-7133377:-	1.0197	0.000805476	0.0307289	A5	ENSG00000004975.7	protein_coding	DVL2
ENSG00000089351.8;SE:chr19:35512942-35513804:35513815-35514140:+	0.905172	0.000804651	0.0307289	SE	ENSG00000089351.8	protein_coding	GRAMD1A
ENSG00000147471.6;AL:chr8:37623873-37624000:37624234:37623873-37630273:37630409:+	0.670286	0.000805425	0.0307289	AL	ENSG00000147471.6	protein_coding	PROSC
ENSG00000163531.11;SE:chr1:204951148-204955038:204955242-204956546:+	1.20419	0.0008052	0.0307289	SE	ENSG00000163531.11	protein_coding	NFASC
ENSG00000173114.7;SE:chr7:110731560-110737083:110737189-110739937:+	1.02017	0.000805292	0.0307289	SE	ENSG00000173114.7	protein_coding	LRRN3
ENSG00000160408.9;AF:chr9:130656970-130658521:130658568:130656970-130667486:130667597:-	1.15968	0.000801091	0.0306135	AF	ENSG00000160408.9	protein_coding	ST6GALNAC6
ENSG00000148948.3;SE:chr11:40955273-41244347:41244558-41480981:-	1.21182	0.000800233	0.030591	SE	ENSG00000148948.3	protein_coding	LRRC4C
ENSG00000076706.8;RI:chr11:119181466:119181895-119181990:119182131:-	0.850609	0.000799872	0.0305877	RI	ENSG00000076706.8	protein_coding	MCAM
ENSG00000161692.12;AF:chr17:42786051:42786207-42786672:42786239:42786306-42786672:+	0.908709	0.000799555	0.0305859	AF	ENSG00000161692.12	protein_coding	DBF4B
ENSG00000087494.11;AL:chr12:28111353:28111501-28116281:28114825:28114930-28116281:-	0.22117	0.000798606	0.03056	AL	ENSG00000087494.11	protein_coding	PTHLH
ENSG00000159339.9;AF:chr1:17674422:17674543-17681028:17675225:17675280-17681028:+	0.566287	0.00079642	0.0304867	AF	ENSG00000159339.9	protein_coding	PADI4
ENSG00000132475.4;A5:chr17:73775265-73775728:73775265-73775738:-	0.80468	0.000795812	0.0304737	A5	ENSG00000132475.4	protein_coding	H3F3B
ENSG00000198431.10;AF:chr12:104680703:104680887-104682709:104681100:104681209-104682709:+	0.453069	0.000795373	0.0304673	AF	ENSG00000198431.10	protein_coding	TXNRD1
ENSG00000198431.10;MX:chr12:104682818-104684771:104684882-104705068:104682818-104703537:104703728-104705068:+	0.453069	0.000795373	0.0304673	MX	ENSG00000198431.10	protein_coding	TXNRD1
ENSG00000101638.9;A3:chr18:44268882-44272132:44268830-44272132:-	0.89594	0.000791233	0.0303414	A3	ENSG00000101638.9	protein_coding	ST8SIA5
ENSG00000165119.12;AF:chr9:86593367-86595068:86595184:86593367-86595418:86595510:-	0.784589	0.000791547	0.0303414	AF	ENSG00000165119.12	protein_coding	HNRNPK
ENSG00000197210.6;RI:chr22:21471369:21471612-21472142:21472283:-	0.803161	0.00079145	0.0303414	RI	ENSG00000197210.6	processed_transcript	KB-1592A4.15
ENSG00000149089.7;SE:chr11:34916657-34918308:34918402-34937775:-	0.751694	0.000790539	0.0303372	SE	ENSG00000149089.7	protein_coding	APIP
ENSG00000150316.7;RI:chr11:94704141:94704229-94704539:94704651:-	1.25207	0.000790629	0.0303372	RI	ENSG00000150316.7	processed_transcript	CWC15
ENSG00000065717.10;RI:chr19:3019281:3019464-3019697:3019771:-	0.93343	0.000789948	0.0303317	RI	ENSG00000065717.10	protein_coding	TLE2
ENSG00000163507.8;AF:chr3:108304059-108304513:108304610:108304059-108308121:108308491:-	0.904058	0.000789943	0.0303317	AF	ENSG00000163507.8	protein_coding	KIAA1524
ENSG00000168763.11;SE:chr2:97494871-97497706:97497805-97498289:+	0.786684	0.000788479	0.030296	SE	ENSG00000168763.11	protein_coding	CNNM3
ENSG00000050426.10;SE:chr12:51442968-51447561:51447643-51449927:+	0.398373	0.000787432	0.0302687	SE	ENSG00000050426.10	protein_coding	LETMD1
ENSG00000140553.11;A3:chr15:91483703-91485667:91483703-91486142:+	0.910197	0.000787501	0.0302687	A3	ENSG00000140553.11	protein_coding	UNC45A
ENSG00000197375.7;RI:chr5:131714070:131714173-131719839:131719993:+	0.870998	0.000787493	0.0302687	RI	ENSG00000197375.7	protein_coding	SLC22A5
ENSG00000174938.10;A3:chr16:29908442-29909174:29908232-29909174:-	1.045	0.000786514	0.0302617	A3	ENSG00000174938.10	protein_coding	SEZ6L2
ENSG00000116141.10;SE:chr1:220826694-220831132:220831176-220835154:+	0.815538	0.000784899	0.0302099	SE	ENSG00000116141.10	protein_coding	MARK1
ENSG00000166596.10;SE:chr17:9542028-9545041:9545152-9546340:+	0.90133	0.000783612	0.0301707	SE	ENSG00000166596.10	protein_coding	WDR16
ENSG00000221978.7;MX:chr1:1323445-1324006:1324123-1325610:1323445-1324330:1324427-1325610:-	0.526969	0.000781972	0.0301178	MX	ENSG00000221978.7	protein_coding	CCNL2
ENSG00000145362.12;SE:chr4:114294605-114295920:114296102-114299246:+	0.543059	0.00077994	0.0300498	SE	ENSG00000145362.12	protein_coding	ANK2
ENSG00000104691.10;RI:chr8:30620790:30620843-30620846:30620863:+	0.899112	0.000779518	0.0300438	RI	ENSG00000104691.10	processed_transcript	UBXN8
ENSG00000160584.11;AL:chr11:116715900:116715966-116717099:116716309:116716345-116717099:-	0.519754	0.000778902	0.0300304	AL	ENSG00000160584.11	protein_coding	SIK3
ENSG00000204348.5;RI:chr6:31938383:31938529-31938689:31938924:-	1.89422	0.00077886	0.0300304	RI	ENSG00000204348.5	protein_coding	DOM3Z
ENSG00000111642.9;RI:chr12:6692193:6692279-6692364:6692544:-	0.724903	0.000777001	0.0299776	RI	ENSG00000111642.9	protein_coding	CHD4
ENSG00000084234.11;AF:chr11:129939786:129939977-129979324:129978500:129978878-129979324:+	0.56416	0.000775243	0.0299226	AF	ENSG00000084234.11	protein_coding	APLP2
ENSG00000115657.8;RI:chr2:220075103:220075197-220075433:220075545:-	1.10732	0.000775311	0.0299226	RI	ENSG00000115657.8	protein_coding	ABCB6
ENSG00000132436.7;A5:chr7:50515987-50517198:50515987-50517254:-	0.22552	0.000773904	0.0298935	A5	ENSG00000132436.7	protein_coding	FIGNL1
ENSG00000231721.2;SE:chr7:130668868-130686956:130687079-130737184:-	1.11524	0.000774025	0.0298935	SE	ENSG00000231721.2	lincRNA	AC05879
ENSG00000010295.14;A3:chr12:6658650-6658922:6658647-6658922:-	0.763374	0.000772706	0.0298913	A3	ENSG00000010295.14	protein_coding	IFFO1
ENSG00000067225.12;AF:chr15:72511451-72523665:72523965:72511451-72524033:72524164:-	0.475427	0.000772872	0.0298913	AF	ENSG00000067225.12	protein_coding	PKM
ENSG00000090661.6;SE:chr19:8275746-8315928:8316133-8319383:+	1.28909	0.00077258	0.0298913	SE	ENSG00000090661.6	protein_coding	CERS4
ENSG00000100413.12;SE:chr22:41928161-41928663:41928749-41936703:-	1.11934	0.000772859	0.0298913	SE	ENSG00000100413.12	protein_coding	POLR3H
ENSG00000122375.7;SE:chr10:88416057-88416952:88416984-88417789:+	0.682486	0.000773437	0.0298913	SE	ENSG00000122375.7	protein_coding	OPN4
ENSG00000168010.6;SE:chr11:72534006-72535105:72535167-72535779:+	0.903078	0.000773058	0.0298913	SE	ENSG00000168010.6	protein_coding	ATG16L2
ENSG00000215845.6;SE:chr1:161007865-161008341:161008484-161008670:-	0.661998	0.000773355	0.0298913	SE	ENSG00000215845.6	protein_coding	TSTD1
ENSG00000248487.4;AF:chr3:52007700:52007921-52011887:52009118:52009220-52011887:+	0.821957	0.000772626	0.0298913	AF	ENSG00000248487.4	protein_coding	ABHD14A
ENSG00000183513.4;AL:chr2:99216982:99217256-99220571:99218845:99219108-99220571:-	1.0926	0.000770986	0.0298786	AL	ENSG00000183513.4	protein_coding	COA5
ENSG00000163319.6;SE:chr4:84378111-84379499:84379582-84380893:+	0.89701	0.000770574	0.0298758	SE	ENSG00000163319.6	protein_coding	MRPS18C
ENSG00000185133.9;RI:chr22:31529596:31529700-31529899:31530682:+	1.15284	0.00077065	0.0298758	RI	ENSG00000185133.9	protein_coding	INPP5J
ENSG00000132471.7;MX:chr17:73843690-73843877:73844011-73845685:73843690-73844651:73844743-73845685:-	1.9201	0.000769233	0.0298522	MX	ENSG00000132471.7	protein_coding	WBP2
ENSG00000156475.13;AF:chr5:146236146-146257565:146258144:146236146-146301888:146302139:-	0.652401	0.000769268	0.0298522	AF	ENSG00000156475.13	protein_coding	PPP2R2B
ENSG00000196660.6;AF:chr1:220100447-220101143:220101944:220100447-220131910:220131989:-	0.821828	0.000769511	0.0298522	AF	ENSG00000196660.6	protein_coding	SLC30A10
ENSG00000107331.11;SE:chr9:139917504-139918290:139918292-139918595:-	1.08636	0.000768389	0.0298395	SE	ENSG00000107331.11	protein_coding	ABCA2
ENSG00000110841.9;SE:chr12:27809663-27811749:27811781-27813817:+	1.09166	0.000767971	0.0298336	SE	ENSG00000110841.9	protein_coding	PPFIBP1
ENSG00000110841.9;SE:chr12:27829532-27829997:27830029-27832422:+	1.09166	0.000767971	0.0298336	SE	ENSG00000110841.9	protein_coding	PPFIBP1
ENSG00000173064.5;A3:chr12:112609151-112610475:112609067-112610475:-	1.23481	0.000764408	0.0297156	A3	ENSG00000173064.5	protein_coding	HECTD4
ENSG00000156381.4;SE:chr14:102974886-102974978:102975183-102975866:-	1.11662	0.000763723	0.0296992	SE	ENSG00000156381.4	protein_coding	ANKRD9
ENSG00000125931.6;AF:chrX:71522784-71525152:71525415:71522784-71525675:71525747:-	0.531077	0.000763075	0.0296855	AF	ENSG00000125931.6	protein_coding	CITED1
ENSG00000163531.11;AF:chr1:204797782:204797910-204889760:204839990:204840198-204889760:+	0.942579	0.000763106	0.0296855	AF	ENSG00000163531.11	protein_coding	NFASC
ENSG00000106070.13;AF:chr7:50771605-50772837:50772998:50771605-50778572:50778604:-	0.73036	0.000761359	0.0296395	AF	ENSG00000106070.13	protein_coding	GRB10
ENSG00000157895.5;A3:chr12:121442295-121442806:121442292-121442806:-	0.845822	0.000761397	0.0296395	A3	ENSG00000157895.5	protein_coding	C12orf43
ENSG00000115661.9;RI:chr2:220110618:220110807-220111379:220111598:+	0.689506	0.000760824	0.0296377	RI	ENSG00000115661.9	protein_coding	STK16
ENSG00000215386.5;SE:chr21:17603435-17763934:17764005-17859810:+	1.06088	0.000760515	0.0296359	SE	ENSG00000215386.5	lincRNA	LINC004
ENSG00000169813.12;AF:chr10:43892038-43903165:43903267:43892038-43904175:43904330:-	1.10978	0.000759388	0.0296022	AF	ENSG00000169813.12	protein_coding	HNRNPF
ENSG00000160959.3;A3:chr8:145743425-145744999:145743425-145745085:+	1.02744	0.000758841	0.0295911	A3	ENSG00000160959.3	protein_coding	LRRC14
ENSG00000103197.12;SE:chr16:2126586-2127599:2127727-2129033:+	1.58738	0.000756809	0.0295298	SE	ENSG00000103197.12	protein_coding	TSC2
ENSG00000137692.6;SE:chr11:102937296-102953477:102953568-102953985:-	0.980195	0.000757006	0.0295298	SE	ENSG00000137692.6	protein_coding	DCUN1D5
ENSG00000185122.5;A3:chr8:145537302-145537509:145537302-145537648:+	1.08916	0.000756676	0.0295298	A3	ENSG00000185122.5	protein_coding	HSF1
ENSG00000143578.11;AF:chr1:153940397:153940660-153940998:153940786:153940837-153940998:+	0.609934	0.00075483	0.0294755	AF	ENSG00000143578.11	protein_coding	CREB3L4
ENSG00000080823.16;A5:chr14:102691131-102691432:102691131-102691557:-	0.930804	0.000754058	0.0294556	A5	ENSG00000080823.16	protein_coding	MOK
ENSG00000152952.7;A3:chr3:145795711-145796903:145794682-145796903:-	0.487288	0.000753573	0.0294468	A3	ENSG00000152952.7	protein_coding	PLOD2
ENSG00000017427.11;AL:chr12:102789652:102796344-102813287:102811269:102811781-102813287:-	0.831908	0.000752923	0.0294399	AL	ENSG00000017427.11	protein_coding	IGF1
ENSG00000140391.10;AL:chr15:77348178:77348597-77363234:77362209:77362400-77363234:-	0.699646	0.000753134	0.0294399	AL	ENSG00000140391.10	protein_coding	TSPAN3
ENSG00000167515.6;AF:chr16:88922628:88922654-88925027:88923543:88923591-88925027:+	1.91696	0.000752544	0.0294373	AF	ENSG00000167515.6	protein_coding	TRAPPC2L
ENSG00000215749.7;RI:chr15:82934266:82934859-82934902:82935146:-	0.87161	0.000751637	0.029412	RI	ENSG00000215749.7	protein_coding	RP13-996F3.5
ENSG00000178053.13;SE:chr3:158289180-158306641:158306713-158310223:+	0.834557	0.000750443	0.0293755	SE	ENSG00000178053.13	protein_coding	MLF1
ENSG00000133606.6;AF:chr7:140171811-140178637:140178726:140171811-140178960:140179136:-	1.14706	0.000750061	0.0293718	AF	ENSG00000133606.6	protein_coding	MKRN1
ENSG00000154556.13;AF:chr4:186696520-186732092:186732225:186696520-186732818:186733393:-	0.467332	0.000750089	0.0293718	AF	ENSG00000154556.13	protein_coding	SORBS2
ENSG00000087495.12;AF:chr20:58179603:58180187-58318162:58251716:58251819-58318162:+	0.895989	0.000748368	0.0293248	AF	ENSG00000087495.12	protein_coding	PHACTR3
ENSG00000147789.10;AL:chr8:146062892-146063393:146064233:146062892-146071364:146071580:+	0.905462	0.00074355	0.0291462	AL	ENSG00000147789.10	protein_coding	ZNF7
ENSG00000162631.13;SE:chr1:107961267-107963706:107963765-108023233:+	0.813107	0.000742546	0.0291257	SE	ENSG00000162631.13	protein_coding	NTNG1
ENSG00000241878.5;AF:chr22:32019835-32021567:32021772:32019835-32026790:32026848:-	0.846369	0.000742768	0.0291257	AF	ENSG00000241878.5	protein_coding	PISD
ENSG00000180354.11;SE:chr7:30174914-30185793:30185915-30197054:+	0.996207	0.00074167	0.0291029	SE	ENSG00000180354.11	protein_coding	C7orf41
ENSG00000197603.8;A3:chr5:37157564-37157772:37157522-37157772:-	1.5136	0.000741437	0.0291029	A3	ENSG00000197603.8	protein_coding	C5orf42
ENSG00000154723.8;A5:chr21:27102112-27107164:27102112-27107250:-	1.0071	0.000740955	0.0290951	A5	ENSG00000154723.8	protein_coding	ATP5J
ENSG00000148516.16;AF:chr10:31608101:31608221-31749966:31610064:31610461-31749966:+	1.01779	0.000740523	0.02909	AF	ENSG00000148516.16	protein_coding	ZEB1
ENSG00000149633.7;SE:chr20:36842145-36845262:36845407-36845655:-	1.30773	0.000740567	0.02909	SE	ENSG00000149633.7	protein_coding	KIAA1755
ENSG00000240303.3;RI:chr3:132297640:132297725-132298336:132298402:-	1.07842	0.000739484	0.0290677	RI	ENSG00000240303.3	protein_coding	ACAD11
ENSG00000004660.10;AF:chr17:3789024-3793987:3794037:3789024-3796233:3796337:-	1.02285	0.000738768	0.0290497	AF	ENSG00000004660.10	protein_coding	CAMKK1
ENSG00000143578.11;AF:chr1:153940397:153940660-153940998:153940713:153940786-153940998:+	0.5706	0.000738007	0.0290299	AF	ENSG00000143578.11	protein_coding	CREB3L4
ENSG00000135679.16;SE:chr12:69203072-69229609:69229764-69233054:+	2.25779	0.000737566	0.0290227	SE	ENSG00000135679.16	protein_coding	MDM2
ENSG00000132436.7;A5:chr7:50515987-50517261:50515987-50517277:-	0.505675	0.000737082	0.0290138	A5	ENSG00000132436.7	protein_coding	FIGNL1
ENSG00000101365.14;A5:chr20:2639168-2639284:2639168-2639405:-	1.16785	0.000734519	0.028923	A5	ENSG00000101365.14	protein_coding	IDH3B
ENSG00000184640.12;AF:chr17:75446819:75446868-75478226:75446930:75447060-75478226:+	1.00105	0.000733507	0.0288932	AF	ENSG00000184640.12	protein_coding	2023-09-09
ENSG00000166046.6;SE:chr12:106705010-106706071:106706212-106708136:+	0.608943	0.000731378	0.0288195	SE	ENSG00000166046.6	protein_coding	TCP11L2
ENSG00000114388.8;A5:chr3:50385841-50385954:50385841-50385958:-	1.24237	0.000729363	0.0287551	A5	ENSG00000114388.8	protein_coding	NPRL2
ENSG00000188107.8;SE:chr6:66200600-66201250:66201482-66204556:-	0.0725702	0.00072949	0.0287551	SE	ENSG00000188107.8	protein_coding	EYS
ENSG00000066777.3;AL:chr8:68085747:68087807-68112631:68110640:68111333-68112631:-	1.41703	0.000728078	0.0287196	AL	ENSG00000066777.3	protein_coding	ARFGEF1
ENSG00000125505.10;AF:chr19:54692365-54693042:54693146:54692365-54693189:54693294:-	0.165681	0.000728064	0.0287196	AF	ENSG00000125505.10	protein_coding	MBOAT7
ENSG00000174453.5;SE:chr2:215279307-215301353:215301482-215440396:+	0.659021	0.000728067	0.0287196	SE	ENSG00000174453.5	protein_coding	VWC2L
ENSG00000140740.6;SE:chr16:21987564-21991868:21992021-21994409:+	1.05793	0.000726559	0.0286898	SE	ENSG00000140740.6	protein_coding	UQCRC2
ENSG00000162631.13;MX:chr1:107961267-107963706:107963765-108023233:107961267-107979287:107979421-108023233:+	0.865291	0.00072636	0.0286898	MX	ENSG00000162631.13	protein_coding	NTNG1
ENSG00000130822.10;AF:chrX:152938533-152938972:152939204:152938533-152939235:152939257:-	0.661346	0.000725756	0.0286782	AF	ENSG00000130822.10	protein_coding	PNCK
ENSG00000187240.9;SE:chr11:103107268-103112256:103112276-103114422:+	0.591565	0.000724151	0.0286248	SE	ENSG00000187240.9	protein_coding	DYNC2H1
ENSG00000250137.1;AF:chr4:23562546:23562662-23769942:23764550:23764801-23769942:+	0.261698	0.000723825	0.0286219	AF	ENSG00000250137.1	antisense	RP11-380P
ENSG00000250251.2;A5:chr16:15224648-15224931:15224648-15224944:-	1.02112	0.00072381	0.0286219	A5	ENSG00000250251.2	pseudogene	PKD1P6
ENSG00000129158.5;AL:chr11:17809595:17809960-17899755:17868109:17868308-17899755:-	1.03145	0.000722224	0.0285787	AL	ENSG00000129158.5	protein_coding	SERGEF
ENSG00000101365.14;SE:chr20:2639168-2639284:2639483-2640171:-	1.15642	0.000721238	0.0285497	SE	ENSG00000101365.14	protein_coding	IDH3B
ENSG00000203666.8;AL:chr1:245246990-245250547:245251139:245246990-245285222:245290466:+	1.11266	0.000721108	0.0285497	AL	ENSG00000203666.8	protein_coding	EFCAB2
ENSG00000146826.10;A3:chr7:99753078-99753294:99753069-99753294:-	0.990755	0.000720459	0.0285486	A3	ENSG00000146826.10	protein_coding	C7orf43
ENSG00000174516.10;A3:chr11:66241396-66243043:66241396-66243069:+	1.1038	0.000720702	0.0285486	A3	ENSG00000174516.10	protein_coding	PELI3
ENSG00000104723.15;SE:chr8:15605974-15615300:15615364-15621712:+	0.880312	0.000717975	0.0284606	SE	ENSG00000104723.15	protein_coding	TUSC3
ENSG00000157514.12;AF:chrX:106959180-106959920:106960365:106959180-106965089:106965502:-	0.994077	0.000716853	0.0284261	AF	ENSG00000157514.12	protein_coding	TSC22D3
ENSG00000234127.3;A3:chr6:30167041-30168812:30166767-30168812:-	0.899072	0.000716756	0.0284261	A3	ENSG00000234127.3	protein_coding	TRIM26
ENSG00000183506.10;A5:chr22:21829589-21830281:21829589-21830291:-	0.74582	0.000715949	0.0284102	A5	ENSG00000183506.10	pseudogene	PI4KAP2
ENSG00000080823.16;A3:chr14:102717327-102718254:102717324-102718254:-	0.617738	0.000714267	0.0283535	A3	ENSG00000080823.16	protein_coding	MOK
ENSG00000131876.12;AF:chr15:101833377-101835053:101835166:101833377-101835302:101835416:-	0.586397	0.000713237	0.0283226	AF	ENSG00000131876.12	protein_coding	SNRPA1
ENSG00000160752.10;AF:chr1:155278594:155278756-155279855:155278776:155278867-155279855:+	2.04831	0.00071313	0.0283226	AF	ENSG00000160752.10	protein_coding	FDPS
ENSG00000119787.9;MX:chr2:38570654-38581209:38581319-38604285:38570654-38585585:38585830-38604285:-	0.54233	0.000711842	0.028294	MX	ENSG00000119787.9	protein_coding	ATL2
ENSG00000164398.8;AF:chr5:131329944-131347463:131347522:131329944-131347782:131347936:-	0.604896	0.000712016	0.028294	AF	ENSG00000164398.8	protein_coding	ACSL6
ENSG00000144445.10;AF:chr2:211019335-211019918:211020026:211019335-211035873:211036107:-	0.660412	0.000711354	0.0282877	AF	ENSG00000144445.10	protein_coding	KANSL1L
ENSG00000152457.13;AL:chr10:14939358:14941311-14961737:14948897:14951329-14961737:-	1.13402	0.000710506	0.028264	AL	ENSG00000152457.13	protein_coding	DCLRE1C
ENSG00000111371.10;AL:chr12:46582348:46582854-46591503:46589508:46590059-46591503:-	0.820381	0.000709729	0.0282443	AL	ENSG00000111371.10	protein_coding	SLC38A1
ENSG00000156990.10;AF:chr3:9885285-9885574:9885686:9885285-9886186:9886286:-	0.663797	0.00070927	0.0282443	AF	ENSG00000156990.10	protein_coding	RPUSD3
ENSG00000174720.11;AF:chr4:113558120:113558395-113565824:113558612:113558759-113565824:+	1.10022	0.000709063	0.0282443	AF	ENSG00000174720.11	protein_coding	LARP7
ENSG00000198563.8;A5:chr6:31508441-31509411:31508441-31509610:-	0.622125	0.000709761	0.0282443	A5	ENSG00000198563.8	protein_coding	DDX39B
ENSG00000178163.3;AF:chr4:10456612-10458758:10458800:10456612-10458941:10459032:-	1.67643	0.000708294	0.0282258	AF	ENSG00000178163.3	protein_coding	ZNF518B
ENSG00000204852.9;AF:chr12:111078854:111078954-111085016:111082461:111082934-111085016:+	1.20519	0.000708027	0.0282251	AF	ENSG00000204852.9	protein_coding	TCTN1
ENSG00000079819.11;AF:chr6:131277639-131291423:131291623:131277639-131384282:131384398:-	0.521667	0.000706708	0.0281825	AF	ENSG00000079819.11	protein_coding	EPB41L2
ENSG00000104325.2;SE:chr8:91013789-91029352:91029554-91031137:+	0.94475	0.000705333	0.0281376	SE	ENSG00000104325.2	protein_coding	DECR1
ENSG00000065357.14;RI:chr12:56333199:56333313-56334098:56334217:+	0.798423	0.000704382	0.0281097	RI	ENSG00000065357.14	protein_coding	DGKA
ENSG00000153707.10;SE:chr9:8436689-8437198:8437239-8449725:-	1.20186	0.000703452	0.0280825	SE	ENSG00000153707.10	protein_coding	PTPRD
ENSG00000183092.11;AF:chr14:101034276-101036075:101036131:101034276-101053586:101053750:-	1.01367	0.000702804	0.0280666	AF	ENSG00000183092.11	protein_coding	BEGAIN
ENSG00000016402.8;AF:chr6:137338240-137365229:137365411:137338240-137365778:137366298:-	0.859897	0.000702243	0.0280541	AF	ENSG00000016402.8	protein_coding	IL20RA
ENSG00000138678.6;A5:chr4:84457359-84457657:84457170-84457657:+	0.359497	0.000701541	0.028036	A5	ENSG00000138678.6	protein_coding	AGPAT9
ENSG00000023191.11;SE:chr11:502181-504824:504996-507113:-	0.607689	0.000700982	0.0280236	SE	ENSG00000023191.11	protein_coding	RNH1
ENSG00000119559.11;A5:chr19:1478904-1479113:1478904-1479162:-	0.76136	0.000699584	0.0280207	A5	ENSG00000119559.11	protein_coding	C19orf25
ENSG00000133195.7;A5:chr17:71088255-71088634:71088255-71088750:-	1.91766	0.000700662	0.0280207	A5	ENSG00000133195.7	protein_coding	SLC39A11
ENSG00000140284.6;SE:chr15:50489906-50490432:50490679-50494684:+	1.34584	0.000700597	0.0280207	SE	ENSG00000140284.6	protein_coding	SLC27A2
ENSG00000164038.10;AF:chr4:103988749-103997341:103997493:103988749-103998305:103998481:-	1.38519	0.000699973	0.0280207	AF	ENSG00000164038.10	protein_coding	SLC9B2
ENSG00000171604.7;AF:chr5:139030574:139030751-139059949:139059268:139059525-139059949:+	0.48698	0.000699865	0.0280207	AF	ENSG00000171604.7	protein_coding	CXXC5
ENSG00000231473.2;A5:chr13:48876628-48877427:48876628-48877622:-	0.70157	0.000700386	0.0280207	A5	ENSG00000231473.2	lincRNA	LINC004
ENSG00000118194.14;A5:chr1:201337355-201341155:201337355-201341273:-	0.870465	0.000698761	0.0280044	A5	ENSG00000118194.14	protein_coding	TNNT2
ENSG00000166833.15;SE:chr11:20101755-20104138:20104146-20104553:+	0.813836	0.00069836	0.0279994	SE	ENSG00000166833.15	protein_coding	NAV2
ENSG00000213599.5;A5:chr16:30206548-30208295:30206112-30208295:+	0.935256	0.000698388	0.0279994	A5	ENSG00000213599.5	processed_transcript	SULT1A3
ENSG00000091428.12;AF:chr2:173724803:173725027-173782530:173754529:173754611-173782530:+	0.240706	0.000696924	0.0279668	AF	ENSG00000091428.12	protein_coding	RAPGEF4
ENSG00000141376.16;SE:chr17:59093262-59104227:59104271-59112027:+	0.742921	0.000697078	0.0279668	SE	ENSG00000141376.16	protein_coding	BCAS3
ENSG00000163964.9;AF:chr3:196439431:196439515-196443729:196439552:196439995-196443729:+	0.809006	0.000696661	0.0279668	AF	ENSG00000163964.9	protein_coding	PIGX
ENSG00000106077.14;SE:chr7:73151440-73151551:73151721-73151892:-	1.03377	0.000695922	0.0279603	SE	ENSG00000106077.14	protein_coding	ABHD11
ENSG00000121742.11;SE:chr13:20803888-20804837:20804946-20805521:-	0.783596	0.000696131	0.0279603	SE	ENSG00000121742.11	protein_coding	GJB6
ENSG00000125505.10;SE:chr19:54687563-54691043:54691169-54692071:-	0.816443	0.000696173	0.0279603	SE	ENSG00000125505.10	protein_coding	MBOAT7
ENSG00000132475.4;A5:chr17:73774804-73774891:73774804-73774964:-	1.01883	0.000695186	0.0279506	A5	ENSG00000132475.4	protein_coding	H3F3B
ENSG00000160145.10;A5:chr3:124114190-124117544:124114151-124117544:+	1.01556	0.000694956	0.0279506	A5	ENSG00000160145.10	protein_coding	KALRN
ENSG00000102125.11;SE:chrX:153640343-153640423:153640551-153641544:+	0.649884	0.000694386	0.0279417	SE	ENSG00000102125.11	protein_coding	TAZ
ENSG00000140391.10;SE:chr15:77348205-77348406:77348597-77363234:-	0.817065	0.000694058	0.0279417	SE	ENSG00000140391.10	protein_coding	TSPAN3
ENSG00000151632.11;A5:chr10:5040939-5041392:5040939-5042742:-	1.50529	0.000694297	0.0279417	A5	ENSG00000151632.11	protein_coding	AKR1C2
ENSG00000167377.12;A3:chr16:71488121-71489975:71488071-71489975:-	0.672902	0.000694468	0.0279417	A3	ENSG00000167377.12	protein_coding	ZNF23
ENSG00000260630.1;AL:chr16:88738530-88740012:88741572:88738530-88753199:88753594:+	0.710615	0.000693764	0.0279417	AL	ENSG00000260630.1	processed_transcript	RP5-1142A6.3
ENSG00000064042.13;A3:chr4:41673611-41678396:41673611-41678399:+	0.834134	0.00069299	0.0279321	A3	ENSG00000064042.13	protein_coding	LIMCH1
ENSG00000121753.8;A3:chr1:32193881-32194199:32193878-32194199:-	1.02303	0.000692015	0.0279028	A3	ENSG00000121753.8	protein_coding	BAI2
ENSG00000114982.12;SE:chr2:97267513-97267853:97268075-97268490:-	1.09513	0.000691532	0.0278933	SE	ENSG00000114982.12	protein_coding	KANSL3
ENSG00000138668.14;SE:chr4:83276554-83277690:83277836-83277949:-	0.964459	0.000691222	0.0278908	SE	ENSG00000138668.14	protein_coding	HNRNPD
ENSG00000127483.12;AF:chr1:21106404-21106838:21107034:21106404-21113688:21113805:-	1.32839	0.000690301	0.0278636	AF	ENSG00000127483.12	protein_coding	HP1BP3
ENSG00000022976.11;A3:chr14:102805560-102807660:102805560-102808440:+	0.962956	0.000689287	0.0278362	A3	ENSG00000022976.11	protein_coding	ZNF839
ENSG00000065357.14;AF:chr12:56325083:56325128-56330207:56325256:56325280-56330207:+	2.15014	0.000689376	0.0278362	AF	ENSG00000065357.14	protein_coding	DGKA
ENSG00000143442.16;A3:chr1:151400517-151400599:151400490-151400599:-	1.00266	0.000688409	0.0278215	A3	ENSG00000143442.16	protein_coding	POGZ
ENSG00000226877.1;AL:chr9:86452058-86452323:86452502:86452058-86452587:86452779:+	0.36876	0.000688518	0.0278215	AL	ENSG00000226877.1	antisense	RP11-575L
ENSG00000184640.12;AF:chr17:75446649:75446868-75478226:75471325:75471985-75478226:+	0.699016	0.000686617	0.0277646	AF	ENSG00000184640.12	protein_coding	2023-09-09
ENSG00000166448.10;A3:chr7:98445867-98446206:98445831-98446206:-	1.23549	0.000685194	0.027717	A3	ENSG00000166448.10	protein_coding	TMEM130
ENSG00000141644.13;AF:chr18:47806387-47807733:47807846:47806387-47807945:47808137:-	0.882919	0.000684777	0.0277101	AF	ENSG00000141644.13	protein_coding	MBD1
ENSG00000174718.7;SE:chr12:32123290-32133812:32138891-32140173:+	0.969557	0.000684709	0.0277101	SE	ENSG00000174718.7	protein_coding	KIAA1551
ENSG00000184221.8;A5:chr21:34444011-34444358:34443991-34444358:+	1.17822	0.000684178	0.0277058	A5	ENSG00000184221.8	protein_coding	OLIG1
ENSG00000114757.14;SE:chr3:179605572-179615930:179616034-179689382:-	0.988788	0.000682369	0.0276425	SE	ENSG00000114757.14	protein_coding	PEX5L
ENSG00000122390.12;AL:chr16:3529600-3532502:3532540:3529600-3534691:3534967:+	0.642475	0.000682271	0.0276425	AL	ENSG00000122390.12	protein_coding	NAA60
ENSG00000169193.7;SE:chr7:23637224-23637586:23637670-23650790:+	0.873318	0.000682165	0.0276425	SE	ENSG00000169193.7	protein_coding	CCDC126
ENSG00000101224.13;A3:chr20:3777378-3778269:3777378-3778311:+	0.863844	0.000681379	0.0276322	A3	ENSG00000101224.13	protein_coding	CDC25B
ENSG00000113712.10;SE:chr5:148892772-148897357:148897440-148899853:-	0.896971	0.000680887	0.0276322	SE	ENSG00000113712.10	protein_coding	CSNK1A1
ENSG00000119522.11;SE:chr9:126531842-126554866:126554909-126641230:-	1.01855	0.000680903	0.0276322	SE	ENSG00000119522.11	protein_coding	DENND1A
ENSG00000205423.7;AF:chr16:50059182:50059251-50060307:50059431:50059612-50060307:+	0.259591	0.000680667	0.0276322	AF	ENSG00000205423.7	protein_coding	CNEP1R1
ENSG00000206573.4;AF:chr3:9433510-9438686:9438716:9433510-9439108:9439177:-	1.13846	0.000681308	0.0276322	AF	ENSG00000206573.4	processed_transcript	RP11-58B17.1
ENSG00000149091.10;AF:chr11:46360148:46360440-46388841:46366984:46367135-46388841:+	1.3757	0.000680006	0.0276262	AF	ENSG00000149091.10	protein_coding	DGKZ
ENSG00000166006.8;A3:chr12:75437021-75441933:75434986-75441933:-	0.824493	0.000679338	0.027609	A3	ENSG00000166006.8	protein_coding	KCNC2
ENSG00000116539.6;A3:chr1:155349922-155365250:155349907-155365250:-	1.01484	0.000677849	0.0275584	A3	ENSG00000116539.6	protein_coding	ASH1L
ENSG00000145736.9;RI:chr5:70344589:70344676-70344895:70344985:-	0.717998	0.000677291	0.0275457	RI	ENSG00000145736.9	protein_coding	GTF2H2
ENSG00000165495.10;AL:chr11:125237881-125255447:125255584:125237881-125267770:125267811:+	0.484574	0.000676915	0.0275403	AL	ENSG00000165495.10	protein_coding	PKNOX2
ENSG00000110274.9;MX:chr11:117198924-117206321:117206396-117214882:117198924-117209282:117209384-117214882:+	1.22151	0.000676363	0.0275278	MX	ENSG00000110274.9	protein_coding	CEP164
ENSG00000121152.5;A3:chr2:97001586-97007380:97001586-97007452:+	0.764966	0.000675121	0.027493	A3	ENSG00000121152.5	protein_coding	NCAPH
ENSG00000136271.6;A5:chr7:44612036-44612162:44612036-44612173:-	0.91956	0.00067495	0.027493	A5	ENSG00000136271.6	protein_coding	DDX56
ENSG00000205336.6;AF:chr16:57662419:57662714-57684165:57683709:57683832-57684165:+	0.659323	0.000675263	0.027493	AF	ENSG00000205336.6	protein_coding	GPR56
ENSG00000005189.14;AF:chr16:20817821:20818027-20818274:20818079:20818139-20818274:+	0.749309	0.000671621	0.027375	AF	ENSG00000005189.14	protein_coding	AC004381.6
ENSG00000148814.13;AL:chr10:134179054-134180350:134180505:134179054-134188570:134193422:+	0.669902	0.000671636	0.027375	AL	ENSG00000148814.13	protein_coding	LRRC27
ENSG00000095794.14;AL:chr10:35495979-35500182:35500361:35495979-35500584:35500686:+	1.77932	0.000670903	0.0273649	AL	ENSG00000095794.14	protein_coding	CREM
ENSG00000119866.16;AL:chr2:60769017:60769060-60773106:60771365:60771526-60773106:-	0.7097	0.000670437	0.0273558	AL	ENSG00000119866.16	protein_coding	BCL11A
ENSG00000185359.8;AF:chr17:79650356:79650658-79652635:79651063:79651133-79652635:+	0.778589	0.000669191	0.0273149	AF	ENSG00000185359.8	protein_coding	HGS
ENSG00000163618.13;SE:chr3:62478121-62483821:62483829-62484837:-	0.742156	0.000668117	0.0272809	SE	ENSG00000163618.13	protein_coding	CADPS
ENSG00000090238.7;A3:chr16:30106755-30107418:30106656-30107418:-	0.94316	0.000667274	0.0272594	A3	ENSG00000090238.7	protein_coding	YPEL3
ENSG00000196405.8;AF:chr14:100437786:100438394-100551024:100531767:100531848-100551024:+	0.991011	0.000667349	0.0272594	AF	ENSG00000196405.8	protein_coding	EVL
ENSG00000107816.12;AF:chr10:102756829:102756991-102762254:102758444:102758738-102762254:+	0.995254	0.000666743	0.0272545	AF	ENSG00000107816.12	protein_coding	LZTS2
ENSG00000179335.14;AF:chr15:74900713:74900767-74911538:74907335:74908239-74911538:+	1.03911	0.000666491	0.0272541	AF	ENSG00000179335.14	protein_coding	CLK3
ENSG00000163626.12;SE:chr4:73931130-73933746:73933846-73935034:-	0.88231	0.000665976	0.0272429	SE	ENSG00000163626.12	protein_coding	COX18
ENSG00000107175.6;RI:chr9:35732993:35733140-35733212:35733279:+	1.18909	0.000665619	0.0272381	RI	ENSG00000107175.6	protein_coding	CREB3
ENSG00000108387.10;AF:chr17:56604339-56605187:56605342:56604339-56609322:56609426:-	1.16704	0.000664584	0.0272057	AF	ENSG00000108387.10	protein_coding	2023-09-04
ENSG00000163702.14;SE:chr3:9962286-9962609:9962653-9965565:+	0.822367	0.000663876	0.0271866	SE	ENSG00000163702.14	protein_coding	IL17RC
ENSG00000214043.3;A3:chr12:126932607-126942479:126932607-126942887:+	0.8238	0.000663668	0.0271866	A3	ENSG00000214043.3	lincRNA	RP5-944
ENSG00000214043.3;SE:chr12:126927134-126927512:126927573-126929431:+	0.8238	0.000663668	0.0271866	SE	ENSG00000214043.3	lincRNA	RP5-944
ENSG00000172943.14;AL:chrX:53966802:53966949-53970567:53969051:53969835-53970567:-	0.710638	0.000661979	0.0271385	AL	ENSG00000172943.14	protein_coding	PHF8
ENSG00000118733.12;AF:chr1:102302581-102312401:102312529:102302581-102462304:102462586:-	0.544607	0.000661136	0.0271181	AF	ENSG00000118733.12	protein_coding	OLFM3
ENSG00000134769.16;AF:chr18:32073281:32073478-32259432:32173282:32173502-32259432:+	0.803337	0.000661241	0.0271181	AF	ENSG00000134769.16	protein_coding	DTNA
ENSG00000147679.7;AL:chr8:117782605-117783695:117786923:117782605-117791722:117791825:+	1.0853	0.000661226	0.0271181	AL	ENSG00000147679.7	protein_coding	UTP23
ENSG00000109501.9;A3:chr4:6271741-6279178:6271741-6279182:+	1.00826	0.000659222	0.0270649	A3	ENSG00000109501.9	protein_coding	WFS1
ENSG00000101152.6;SE:chr20:62562375-62562462:62562535-62562818:+	1.32175	0.000658853	0.0270596	SE	ENSG00000101152.6	protein_coding	DNAJC5
ENSG00000155893.7;AF:chr3:140981456:140981565-140997184:140993435:140993465-140997184:+	0.455217	0.00065763	0.0270192	AF	ENSG00000155893.7	protein_coding	ACPL2
ENSG00000161265.8;RI:chr19:36234971:36235046-36235224:36235322:-	1.18006	0.000656952	0.0270012	RI	ENSG00000161265.8	protein_coding	U2AF1L4
ENSG00000110911.10;AF:chr12:51404549-51419558:51419924:51404549-51420093:51420176:-	0.777569	0.000656587	0.026996	AF	ENSG00000110911.10	protein_coding	SLC11A2
ENSG00000175029.11;AF:chr10:126692061-126694116:126694582:126692061-126714651:126716459:-	0.848736	0.000656315	0.0269947	AF	ENSG00000175029.11	protein_coding	CTBP2
ENSG00000095794.14;AL:chr10:35495979-35500182:35500361:35495979-35500584:35500625:+	1.5808	0.000655929	0.0269887	AL	ENSG00000095794.14	protein_coding	CREM
ENSG00000010282.10;RI:chr3:42742604:42742682-42742959:42743013:-	1.22569	0.000653447	0.0268964	RI	ENSG00000010282.10	protein_coding	HHATL
ENSG00000196876.7;SE:chr12:52168146-52174433:52174555-52180326:+	0.849999	0.000653169	0.0268948	SE	ENSG00000196876.7	protein_coding	SCN8A
ENSG00000136848.12;AF:chr9:124329336:124329507-124440957:124413964:124414178-124440957:+	0.726386	0.000652468	0.0268757	AF	ENSG00000136848.12	protein_coding	DAB2IP
ENSG00000023734.6;SE:chr12:16035753-16036475:16036610-16042862:+	0.973236	0.00065179	0.0268576	SE	ENSG00000023734.6	protein_coding	STRAP
ENSG00000135838.9;A3:chr1:182794955-182797859:182794955-182798738:+	1.07812	0.000651588	0.0268576	A3	ENSG00000135838.9	protein_coding	NPL
ENSG00000170074.15;AL:chr5:177189930:177190511-177207450:177206557:177206718-177207450:-	0.821682	0.000649522	0.0267837	AL	ENSG00000170074.15	protein_coding	FAM153A
ENSG00000196305.12;SE:chr9:94991408-95002925:95002973-95003138:-	1.53763	0.000648853	0.026766	SE	ENSG00000196305.12	protein_coding	IARS
ENSG00000155893.7;AF:chr3:140981456:140981565-140997184:140991507:140993465-140997184:+	0.695613	0.000647807	0.0267415	AF	ENSG00000155893.7	protein_coding	ACPL2
ENSG00000235897.1;AL:chr3:196045308-196050331:196050544:196045308-196050628:196051059:+	0.599502	0.000648023	0.0267415	AL	ENSG00000235897.1	antisense	TM4SF19-A
ENSG00000176715.11;AF:chr16:89160276:89160404-89169012:89168760:89168808-89169012:+	0.602101	0.000647169	0.0267259	AF	ENSG00000176715.11	protein_coding	ACSF3
ENSG00000156709.9;SE:chrX:129289261-129290435:129290577-129299525:-	2.07032	0.000646264	0.0266983	SE	ENSG00000156709.9	protein_coding	AIFM1
ENSG00000254505.2;AF:chr14:24681035-24681757:24681910:24681035-24682615:24682694:-	1.2813	0.000645845	0.0266907	AF	ENSG00000254505.2	protein_coding	CHMP4A
ENSG00000178904.11;MX:chr19:32971463-32971611:32971662-32972985:32971463-32971947:32972846-32972985:+	2.46241	0.000644817	0.026658	MX	ENSG00000178904.11	protein_coding	DPY19L3
ENSG00000150401.10;AF:chr13:114135058-114138155:114138311:114135058-114144982:114145266:-	0.613493	0.000644498	0.0266546	AF	ENSG00000150401.10	protein_coding	DCUN1D2
ENSG00000183044.7;AF:chr16:8806826:8807722-8829556:8814573:8814791-8829556:+	0.934374	0.000643287	0.0266143	AF	ENSG00000183044.7	protein_coding	ABAT
ENSG00000161647.14;SE:chr17:41893447-41894045:41894065-41895414:-	0.882825	0.00064297	0.026611	SE	ENSG00000161647.14	protein_coding	MPP3
ENSG00000165795.14;AF:chr14:21492255-21493008:21493192:21492255-21493553:21493804:-	0.772545	0.000642191	0.0265885	AF	ENSG00000165795.14	protein_coding	NDRG2
ENSG00000110237.3;AF:chr11:73019334:73022875-73057928:73054041:73054322-73057928:+	1.02086	0.000641893	0.0265859	AF	ENSG00000110237.3	protein_coding	ARHGEF17
ENSG00000138678.6;AF:chr4:84457128:84457359-84457657:84457460:84457508-84457657:+	0.356405	0.000641533	0.0265808	AF	ENSG00000138678.6	protein_coding	AGPAT9
ENSG00000111799.16;A3:chr6:75796273-75797293:75795081-75797293:-	0.8929	0.000640331	0.0265755	A3	ENSG00000111799.16	protein_coding	COL12A1
ENSG00000126247.5;AF:chr19:36631870:36632122-36633202:36632495:36632585-36633202:+	0.565591	0.00064117	0.0265755	AF	ENSG00000126247.5	protein_coding	CAPNS1
ENSG00000157985.12;SE:chr2:236877267-236923449:236923523-236945205:+	0.73395	0.000640992	0.0265755	SE	ENSG00000157985.12	protein_coding	AGAP1
ENSG00000166575.11;SE:chr11:86802437-86868383:86868448-86947680:+	0.691791	0.000641076	0.0265755	SE	ENSG00000166575.11	protein_coding	TMEM135
ENSG00000172995.12;AF:chr3:35681878:35681890-35721279:35683657:35683900-35721279:+	0.829542	0.000640906	0.0265755	AF	ENSG00000172995.12	protein_coding	ARPP21
ENSG00000182196.8;RI:chr12:123465676:123465813-123466142:123466426:+	1.08966	0.000640595	0.0265755	RI	ENSG00000182196.8	protein_coding	ARL6IP4
ENSG00000242802.2;A3:chr7:4830222-4830304:4830222-4830441:+	0.916839	0.00063875	0.0265338	A3	ENSG00000242802.2	protein_coding	AP5Z1
ENSG00000088038.13;RI:chr19:54657452:54657577-54659047:54659419:+	1.11527	0.000637175	0.0265264	RI	ENSG00000088038.13	protein_coding	CNOT3
ENSG00000103174.7;SE:chr16:5078186-5078298:5078399-5078881:-	0.782595	0.000637076	0.0265264	SE	ENSG00000103174.7	protein_coding	NAGPA
ENSG00000110717.6;AF:chr11:67798120:67798200-67799619:67798210:67798428-67799619:+	1.37983	0.000638153	0.0265264	AF	ENSG00000110717.6	protein_coding	NDUFS8
ENSG00000141447.12;A5:chr18:21957499-21977537:21957499-21977619:-	1.41791	0.00063814	0.0265264	A5	ENSG00000141447.12	protein_coding	OSBPL1A
ENSG00000148123.9;AF:chr9:103790991:103791384-103947732:103947317:103947536-103947732:+	0.867695	0.000638336	0.0265264	AF	ENSG00000148123.9	protein_coding	RP11-35N6.1
ENSG00000160917.9;AF:chr7:99036696:99036808-99042412:99036999:99037219-99042412:+	0.995534	0.000638222	0.0265264	AF	ENSG00000160917.9	protein_coding	CPSF4
ENSG00000170954.6;SE:chr19:53613161-53618463:53618560-53618957:-	0.79429	0.000637711	0.0265264	SE	ENSG00000170954.6	protein_coding	ZNF415
ENSG00000064607.11;RI:chr19:19135428:19136265-19136664:19137035:-	1.01804	0.000636114	0.0265226	RI	ENSG00000064607.11	protein_coding	SUGP2
ENSG00000065609.9;A3:chr6:84290318-84291941:84290303-84291941:-	1.05034	0.000635973	0.0265226	A3	ENSG00000065609.9	protein_coding	SNAP91
ENSG00000121716.12;AL:chr7:99943591-99947340:99947781:99943591-99949786:99950112:+	1.13369	0.000635528	0.0265226	AL	ENSG00000121716.12	protein_coding	PILRB
ENSG00000136877.9;AF:chr9:130565303:130565435-130566564:130565531:130565683-130566564:+	0.672318	0.000636475	0.0265226	AF	ENSG00000136877.9	protein_coding	FPGS
ENSG00000136877.9;AF:chr9:130565303:130565435-130566564:130565595:130565683-130566564:+	0.672318	0.000636475	0.0265226	AF	ENSG00000136877.9	protein_coding	FPGS
ENSG00000162374.12;AF:chr1:50574638:50574870-50610629:50575378:50575636-50610629:+	1.25087	0.000636544	0.0265226	AF	ENSG00000162374.12	protein_coding	ELAVL4
ENSG00000176978.8;A5:chr9:140006206-140006325:140006206-140006393:-	1.00329	0.000634851	0.0265226	A5	ENSG00000176978.8	protein_coding	DPP7
ENSG00000261742.1;SE:chr16:65319342-65345317:65345450-65388146:-	0.506747	0.000636596	0.0265226	SE	ENSG00000261742.1	lincRNA	RP11-25
ENSG00000261742.1;SE:chr16:65388204-65390334:65390392-65397114:-	0.506747	0.000636596	0.0265226	SE	ENSG00000261742.1	lincRNA	RP11-25
ENSG00000105185.6;AF:chr19:33072096:33072233-33073101:33072432:33072606-33073101:+	0.840964	0.000634096	0.0265066	AF	ENSG00000105185.6	protein_coding	PDCD5
ENSG00000074964.12;SE:chr1:17958961-17961043:17961057-17961330:+	0.885066	0.000633481	0.0264907	SE	ENSG00000074964.12	protein_coding	ARHGEF10L
ENSG00000141452.5;RI:chr18:21110193:21110261-21110351:21110576:+	1.37695	0.000632105	0.026443	RI	ENSG00000141452.5	protein_coding	C18orf8
ENSG00000103254.5;A3:chr16:771941-772084:771941-772309:+	1.14506	0.000631422	0.0264242	A3	ENSG00000103254.5	protein_coding	FAM173A
ENSG00000148362.6;RI:chr9:139887092:139887152-139887377:139887426:+	1.38203	0.000631251	0.0264242	RI	ENSG00000148362.6	protein_coding	C9orf142
ENSG00000169062.9;SE:chr13:115048418-115051994:115052104-115056964:+	1.07828	0.000631355	0.0264242	SE	ENSG00000169062.9	protein_coding	UPF3A
ENSG00000139220.11;A3:chr12:81675229-81676789:81675211-81676789:-	1.01616	0.000630716	0.0264241	A3	ENSG00000139220.11	protein_coding	PPFIA2
ENSG00000124783.8;SE:chr6:7290164-7295321:7295335-7295625:-	0.912656	0.000629892	0.0263994	SE	ENSG00000124783.8	protein_coding	SSR1
ENSG00000249267.2;AF:chr12:126454542-126464747:126464994:126454542-126467750:126467920:-	0.540045	0.000629117	0.0263768	AF	ENSG00000249267.2	lincRNA	RP5-916
ENSG00000133104.7;AF:chr13:36909969-36920719:36920914:36909969-36944226:36944317:-	0.428673	0.000628648	0.026367	AF	ENSG00000133104.7	protein_coding	SPG20
ENSG00000179818.6;AF:chr2:70312756-70313187:70313399:70312756-70314110:70314147:-	1.03329	0.00062856	0.026367	AF	ENSG00000179818.6	processed_transcript	PCBP1-AS1
ENSG00000129824.9;AF:chrY:2709527:2709668-2710206:2709961:2710014-2710206:+	0.715627	0.00062784	0.0263527	AF	ENSG00000129824.9	protein_coding	RPS4Y1
ENSG00000127957.12;A3:chr7:75144109-75145043:75144104-75145043:-	1.15695	0.000626972	0.0263321	A3	ENSG00000127957.12	pseudogene	PMS2P3
ENSG00000169919.11;SE:chr7:65441189-65444373:65444528-65445211:-	0.701857	0.000627117	0.0263321	SE	ENSG00000169919.11	protein_coding	GUSB
ENSG00000153207.10;SE:chr1:247014744-247015207:247015340-247016393:-	0.616088	0.000625593	0.0262878	SE	ENSG00000153207.10	protein_coding	AHCTF1
ENSG00000087470.13;AF:chr12:32832221:32832399-32854349:32832642:32832921-32854349:+	0.515525	0.000624882	0.0262697	AF	ENSG00000087470.13	protein_coding	DNM1L
ENSG00000117114.14;MX:chr1:82451039-82452585:82452713-82456075:82451039-82452944:82453025-82456075:+	0.868911	0.000623337	0.0262697	MX	ENSG00000117114.14	protein_coding	LPHN2
ENSG00000123636.13;SE:chr2:160189197-160193453:160193588-160194078:-	1.01322	0.000623981	0.0262697	SE	ENSG00000123636.13	protein_coding	BAZ2B
ENSG00000125962.7;SE:chrX:101854775-101855848:101855960-101856392:+	1.22093	0.000624932	0.0262697	SE	ENSG00000125962.7	protein_coding	ARMCX5
ENSG00000136490.4;AF:chr17:61776708-61777392:61777492:61776708-61778344:61778532:-	1.09828	0.000623962	0.0262697	AF	ENSG00000136490.4	protein_coding	LIMD2
ENSG00000152582.8;RI:chr5:35697792:35697895-35700598:35700854:+	0.775466	0.000624006	0.0262697	RI	ENSG00000152582.8	protein_coding	SPEF2
ENSG00000181513.10;A3:chr17:43215197-43215280:43215197-43215290:+	0.981314	0.000624798	0.0262697	A3	ENSG00000181513.10	protein_coding	ACBD4
ENSG00000185437.9;AF:chr21:40817857:40818024-40834301:40823756:40824067-40834301:+	0.604425	0.000624781	0.0262697	AF	ENSG00000185437.9	protein_coding	SH3BGR
ENSG00000135447.11;SE:chr12:54974834-54975760:54975915-54976516:-	0.985042	0.000622765	0.026257	SE	ENSG00000135447.11	protein_coding	PPP1R1A
ENSG00000102606.12;SE:chr13:111940790-111944465:111944641-111953095:+	0.776959	0.000621716	0.0262226	SE	ENSG00000102606.12	protein_coding	ARHGEF7
ENSG00000118705.12;SE:chr20:35865112-35866805:35866852-35869706:+	0.898108	0.00062102	0.0262088	SE	ENSG00000118705.12	protein_coding	RPN2
ENSG00000161010.10;RI:chr5:179264276:179264885-179267872:179267959:-	1.10519	0.000621156	0.0262088	RI	ENSG00000161010.10	protein_coding	C5orf45
ENSG00000135392.11;AF:chr12:56222498-56222925:56223387:56222498-56223960:56224342:-	0.926225	0.000620553	0.026203	AF	ENSG00000135392.11	protein_coding	DNAJC14
ENSG00000019186.5;SE:chr20:52773828-52773927:52774124-52774625:-	0.788245	0.000619824	0.0261919	SE	ENSG00000019186.5	protein_coding	CYP24A1
ENSG00000079841.14;SE:chr6:72970470-72993750:72993821-73001637:+	0.690247	0.000619632	0.0261919	SE	ENSG00000079841.14	protein_coding	RIMS1
ENSG00000100138.9;AF:chr22:42076368-42078360:42078626:42076368-42084798:42084913:-	0.844416	0.000619944	0.0261919	AF	ENSG00000100138.9	protein_coding	NHP2L1
ENSG00000100614.13;SE:chr14:60716395-60717098:60717199-60749402:+	1.05793	0.000620057	0.0261919	SE	ENSG00000100614.13	protein_coding	PPM1A
ENSG00000106829.13;SE:chr9:82320857-82321662:82321814-82323033:+	0.951106	0.000619633	0.0261919	SE	ENSG00000106829.13	protein_coding	TLE4
ENSG00000159840.11;SE:chr7:143080415-143084855:143084880-143085312:+	0.796156	0.000619386	0.0261919	SE	ENSG00000159840.11	protein_coding	ZYX
ENSG00000239998.1;AF:chr19:55084387:55084902-55085543:55085257:55085379-55085543:+	1.41502	0.000619244	0.0261919	AF	ENSG00000239998.1	protein_coding	LILRA2
ENSG00000136848.12;AF:chr9:124329399:124329507-124440957:124413873:124414178-124440957:+	0.659965	0.000618151	0.0261801	AF	ENSG00000136848.12	protein_coding	DAB2IP
ENSG00000166037.6;AF:chr11:95523823:95523907-95532396:95528706:95528723-95532396:+	0.80472	0.000617673	0.0261697	AF	ENSG00000166037.6	protein_coding	CEP57
ENSG00000130822.10;AF:chrX:152938533-152939384:152939816:152938533-152954270:152954465:-	0.901573	0.000616938	0.0261484	AF	ENSG00000130822.10	protein_coding	PNCK
ENSG00000087085.9;AF:chr7:100491873-100493423:100493541:100491873-100493680:100493753:-	1.52939	0.000616491	0.0261392	AF	ENSG00000087085.9	protein_coding	ACHE
ENSG00000132541.5;SE:chr8:99118554-99120874:99120941-99129260:-	0.817889	0.000616378	0.0261392	SE	ENSG00000132541.5	protein_coding	HRSP12
ENSG00000089094.11;AF:chr12:122016851-122017517:122017549:122016851-122018691:122018859:-	0.699037	0.000615559	0.0261298	AF	ENSG00000089094.11	protein_coding	KDM2B
ENSG00000136717.10;SE:chr2:127808819-127809831:127809938-127816587:-	0.734754	0.000615452	0.0261298	SE	ENSG00000136717.10	protein_coding	BIN1
ENSG00000178104.14;AF:chr1:145021167-145039590:145039944:145021167-145075630:145076186:-	1.12926	0.000615803	0.0261298	AF	ENSG00000178104.14	protein_coding	PDE4DIP
ENSG00000188580.9;AL:chr6:124676493-124711879:124712190:124676493-124979332:124980104:+	1.23342	0.000615335	0.0261298	AL	ENSG00000188580.9	protein_coding	NKAIN2
ENSG00000196092.8;MX:chr9:36882102-36923352:36923481-36966546:36882102-36930885:36930941-36966546:-	0.647803	0.000615603	0.0261298	MX	ENSG00000196092.8	protein_coding	PAX5
ENSG00000196092.8;SE:chr9:36882102-36923352:36923481-36966546:-	0.647803	0.000615603	0.0261298	SE	ENSG00000196092.8	protein_coding	PAX5
ENSG00000242110.3;AL:chr5:33988789:33989607-33998746:33997309:33997418-33998746:-	0.647803	0.000615603	0.0261298	AL	ENSG00000242110.3	protein_coding	AMACR
ENSG00000113648.12;A5:chr5:134681747-134686513:134681747-134686517:-	0.887069	0.000614036	0.0261237	A5	ENSG00000113648.12	protein_coding	H2AFY
ENSG00000149809.10;SE:chr11:64880183-64880283:64880337-64880692:+	0.930962	0.000613814	0.0261237	SE	ENSG00000149809.10	protein_coding	TM7SF2
ENSG00000171055.10;SE:chr2:36808574-36808648:36808733-36810496:-	1.30241	0.00061298	0.0260984	SE	ENSG00000171055.10	protein_coding	FEZ2
ENSG00000146826.10;A3:chr7:99753542-99754009:99753448-99754009:-	1.6041	0.000611663	0.0260522	A3	ENSG00000146826.10	protein_coding	C7orf43
ENSG00000163539.11;AF:chr3:33686395-33686774:33686984:33686395-33700466:33700597:-	0.790306	0.00061123	0.0260436	AF	ENSG00000163539.11	protein_coding	CLASP2
ENSG00000184792.11;AF:chr22:31090063:31090331-31137148:31090861:31091540-31137148:+	0.607845	0.000609931	0.0259981	AF	ENSG00000184792.11	protein_coding	OSBP2
ENSG00000162971.6;SE:chr2:200808557-200813041:200813195-200820116:-	0.709722	0.000609634	0.0259953	SE	ENSG00000162971.6	protein_coding	TYW5
ENSG00000076554.10;AF:chr8:80976828-81083256:81083435:80976828-81083660:81083793:-	0.702716	0.000609402	0.0259952	AF	ENSG00000076554.10	protein_coding	TPD52
ENSG00000172992.7;AF:chr17:43112367-43128729:43128987:43112367-43138256:43138386:-	0.853079	0.000607101	0.0259069	AF	ENSG00000172992.7	protein_coding	DCAKD
ENSG00000185163.5;A5:chr12:132625565-132625648:132625565-132625820:-	0.82985	0.000606634	0.0258967	A5	ENSG00000185163.5	protein_coding	DDX51
ENSG00000242110.3;AL:chr5:33988789:33989607-33998746:33997349:33997623-33998746:-	0.647435	0.000606174	0.0258869	AL	ENSG00000242110.3	protein_coding	AMACR
ENSG00000144645.9;SE:chr3:31789612-31871532:31871723-31917925:-	1.05837	0.000605723	0.0258784	SE	ENSG00000144645.9	protein_coding	OSBPL10
ENSG00000167566.12;RI:chr12:50184929:50185834-50186229:50186371:-	1.07074	0.000605744	0.0258784	RI	ENSG00000167566.12	protein_coding	NCKAP5L
ENSG00000121152.5;SE:chr2:97001586-97007380:97007632-97007788:+	0.75855	0.000605156	0.0258729	SE	ENSG00000121152.5	protein_coding	NCAPH
ENSG00000151923.12;AF:chr10:121347760-121352964:121353025:121347760-121355946:121356007:-	1.16346	0.000605015	0.0258729	AF	ENSG00000151923.12	protein_coding	TIAL1
ENSG00000104728.11;AF:chr8:1772154:1772279-1791519:1774277:1774301-1791519:+	1.75501	0.000604242	0.0258535	AF	ENSG00000104728.11	protein_coding	ARHGEF10
ENSG00000078328.15;AF:chr16:7382751:7383089-7568149:7472779:7473029-7568149:+	1.00329	0.00060346	0.0258298	AF	ENSG00000078328.15	protein_coding	RBFOX1
ENSG00000100813.9;SE:chr14:23551045-23559191:23559310-23559731:-	0.900732	0.000602116	0.025782	SE	ENSG00000100813.9	protein_coding	ACIN1
ENSG00000107959.10;A3:chr10:3185923-3186484:3185693-3186484:-	1.15302	0.000600745	0.0257419	A3	ENSG00000107959.10	protein_coding	PITRM1
ENSG00000127824.9;AF:chr2:220116952-220118578:220118638:220116952-220118817:220119330:-	1.1141	0.000600949	0.0257419	AF	ENSG00000127824.9	protein_coding	TUBA4A
ENSG00000149231.7;SE:chr11:96120777-96121859:96121993-96123008:-	1.03217	0.000600453	0.0257419	SE	ENSG00000149231.7	protein_coding	CCDC82
ENSG00000152894.10;SE:chr6:128563747-128643184:128643455-128718711:-	1.01803	0.000600876	0.0257419	SE	ENSG00000152894.10	protein_coding	PTPRK
ENSG00000089820.11;RI:chrX:153175625:153175858-153175960:153176065:-	1.20528	0.000599683	0.0257268	RI	ENSG00000089820.11	protein_coding	ARHGAP4
ENSG00000100650.10;AF:chr14:70233899:70234097-70234855:70234657:70234704-70234855:+	1.08144	0.00059794	0.0256618	AF	ENSG00000100650.10	protein_coding	SRSF5
ENSG00000178104.14;AF:chr1:145021167-145039590:145040002:145021167-145075630:145075901:-	1.0444	0.000597506	0.0256529	AF	ENSG00000178104.14	protein_coding	PDE4DIP
ENSG00000196605.3;SE:chr19:9869440-9870536:9870618-9872758:-	0.860265	0.000597036	0.0256425	SE	ENSG00000196605.3	protein_coding	ZNF846
ENSG00000124222.15;SE:chr20:57227194-57227352:57227363-57242546:+	1.22433	0.000596443	0.0256268	SE	ENSG00000124222.15	protein_coding	STX16
ENSG00000164188.4;SE:chr5:36265622-36268295:36268369-36269492:-	0.6931	0.000596423	0.0256268	SE	ENSG00000164188.4	protein_coding	RANBP3L
ENSG00000171681.8;AF:chr12:14561424:14561478-14576843:14572070:14572124-14576843:+	0.457278	0.000596237	0.0256268	AF	ENSG00000171681.8	protein_coding	ATF7IP
ENSG00000108528.9;SE:chr17:4842270-4842355:4842507-4843111:-	1.01698	0.000595048	0.0255961	SE	ENSG00000108528.9	protein_coding	SLC25A11
ENSG00000116209.7;A5:chr1:54513045-54518673:54513045-54519029:-	1.01392	0.000594704	0.0255911	A5	ENSG00000116209.7	protein_coding	TMEM59
ENSG00000103024.3;RI:chr16:1820882:1820994-1821071:1821411:-	1.45001	0.000593773	0.0255608	RI	ENSG00000103024.3	protein_coding	NME3
ENSG00000088387.13;AF:chr13:99607805-99667701:99667973:99607805-99738477:99738660:-	0.761224	0.000590668	0.0254369	AF	ENSG00000088387.13	protein_coding	DOCK9
ENSG00000204564.7;AL:chr6:30619243-30620425:30620490:30619243-30620579:30620987:+	0.483425	0.000589775	0.0254081	AL	ENSG00000204564.7	protein_coding	C6orf136
ENSG00000130731.11;SE:chr16:684797-685281:685340-685612:-	0.975007	0.000588409	0.025359	SE	ENSG00000130731.11	protein_coding	C16orf13
ENSG00000107863.11;RI:chr10:24884817:24884972-24885669:24885811:-	0.858477	0.000587889	0.0253463	RI	ENSG00000107863.11	protein_coding	ARHGAP21
ENSG00000102901.8;RI:chr16:67866131:67866218-67866358:67866448:-	0.917678	0.000586558	0.0252987	RI	ENSG00000102901.8	protein_coding	CENPT
ENSG00000164405.6;A5:chr5:132202727-132203180:132202379-132203180:+	0.938553	0.000586395	0.0252987	A5	ENSG00000164405.6	protein_coding	UQCRQ
ENSG00000181045.10;A3:chr17:78194295-78194715:78194295-78195217:+	0.686125	0.000586561	0.0252987	A3	ENSG00000181045.10	protein_coding	SLC26A11
ENSG00000205581.6;SE:chr21:40717200-40717756:40719218-40719305:-	0.800598	0.000586313	0.0252987	SE	ENSG00000205581.6	protein_coding	HMGN1
ENSG00000174672.11;A3:chr11:1480469-1481730:1480469-1481778:+	1.08418	0.000585487	0.0252911	A3	ENSG00000174672.11	protein_coding	BRSK2
ENSG00000186635.10;RI:chr11:72423483:72423613-72424221:72424288:-	1.2262	0.000585467	0.0252911	RI	ENSG00000186635.10	protein_coding	ARAP1
ENSG00000102316.11;RI:chrX:54841681:54842123-54842314:54842440:+	1.19467	0.000584445	0.0252655	RI	ENSG00000102316.11	protein_coding	MAGED2
ENSG00000162910.14;A5:chr1:228296722-228296850:228296722-228296962:-	0.917338	0.00058396	0.0252542	A5	ENSG00000162910.14	protein_coding	MRPL55
ENSG00000110077.10;AF:chr11:59949214-59949791:59950031:59949214-59950451:59950499:-	3.16642	0.000583502	0.0252441	AF	ENSG00000110077.10	protein_coding	MS4A6A
ENSG00000115317.7;RI:chr2:74758466:74758498-74758694:74758829:+	0.935119	0.000582492	0.0252116	RI	ENSG00000115317.7	protein_coding	HTRA2
ENSG00000137200.7;A5:chr6:37443692-37443902:37443188-37443902:+	0.896462	0.000582527	0.0252116	A5	ENSG00000137200.7	protein_coding	FTSJD2
ENSG00000138035.9;RI:chr2:55871772:55871855-55872484:55872567:-	1.05482	0.00058224	0.0252116	RI	ENSG00000138035.9	protein_coding	PNPT1
ENSG00000156253.2;SE:chr21:30380444-30380561:30380628-30380716:-	0.863127	0.000581172	0.025182	SE	ENSG00000156253.2	protein_coding	RWDD2B
ENSG00000175061.10;SE:chr17:16342728-16342842:16343017-16343499:+	1.17567	0.000580611	0.025182	SE	ENSG00000175061.10	processed_transcript	C17orf76-AS1
ENSG00000198130.10;AF:chr2:191175522-191184442:191184771:191175522-191208718:191208919:-	1.01234	0.000580958	0.025182	AF	ENSG00000198130.10	protein_coding	HIBCH
ENSG00000204498.6;AF:chr6:31514647:31514750-31515940:31515390:31515528-31515940:+	1.13665	0.000580788	0.025182	AF	ENSG00000204498.6	protein_coding	NFKBIL1
ENSG00000004534.9;SE:chr3:50012825-50036873:50036946-50085678:+	0.962684	0.000579697	0.0251626	SE	ENSG00000004534.9	protein_coding	RBM6
ENSG00000144283.16;AF:chr2:159313611:159313730-159389692:159313967:159314819-159389692:+	1.0452	0.000579831	0.0251626	AF	ENSG00000144283.16	protein_coding	PKP4
ENSG00000091428.12;AF:chr2:173686303:173686704-173782530:173724771:173725027-173782530:+	1.04793	0.00057874	0.0251346	AF	ENSG00000091428.12	protein_coding	RAPGEF4
ENSG00000013561.13;SE:chr5:141354520-141357868:141358395-141359688:+	1.01811	0.000577858	0.0251232	SE	ENSG00000013561.13	protein_coding	RNF14
ENSG00000099901.12;RI:chr22:20113826:20113891-20114475:20114704:+	1.17357	0.000578151	0.0251232	RI	ENSG00000099901.12	protein_coding	RANBP1
ENSG00000140400.9;A3:chr15:75648790-75648947:75648721-75648947:-	1.02251	0.000578256	0.0251232	A3	ENSG00000140400.9	protein_coding	MAN2C1
ENSG00000170160.11;SE:chr17:16610856-16612110:16612949-16614993:+	0.940309	0.000577095	0.0251019	SE	ENSG00000170160.11	protein_coding	CCDC144A
ENSG00000146457.10;AF:chr6:160146617:160148365-160157290:160148620:160148735-160157290:+	1.07579	0.000576733	0.0250958	AF	ENSG00000146457.10	protein_coding	WTAP
ENSG00000081377.12;AF:chr9:99327765-99329050:99329536:99327765-99381501:99381682:-	0.901809	0.000576222	0.0250852	AF	ENSG00000081377.12	protein_coding	CDC14B
ENSG00000100577.14;SE:chr14:77787906-77788890:77789075-77791213:+	0.61219	0.000576044	0.0250852	SE	ENSG00000100577.14	protein_coding	GSTZ1
ENSG00000159433.7;A3:chr15:42986540-42986658:42986540-42986726:+	1.03796	0.000576268	0.0250852	A3	ENSG00000159433.7	protein_coding	STARD9
ENSG00000159433.7;SE:chr15:43009993-43010175:43010377-43010633:+	0.932826	0.000576268	0.0250852	SE	ENSG00000159433.7	protein_coding	STARD9
ENSG00000171681.8;AF:chr12:14561424:14561478-14576843:14572122:14572295-14576843:+	0.456224	0.000576025	0.0250852	AF	ENSG00000171681.8	protein_coding	ATF7IP
ENSG00000173818.12;AF:chr17:78388984:78389050-78389450:78389252:78389318-78389450:+	1.41904	0.000573893	0.0250302	AF	ENSG00000173818.12	protein_coding	ENDOV
ENSG00000205177.5;AL:chr11:33719807:33720060-33721791:33721108:33721166-33721791:-	0.76084	0.000573665	0.02503	AL	ENSG00000205177.5	protein_coding	C11orf91
ENSG00000110172.7;SE:chr11:89947343-89948342:89948398-89951303:-	0.897475	0.000571135	0.0249292	SE	ENSG00000110172.7	protein_coding	CHORDC1
ENSG00000125462.11;AF:chr1:156384545-156385189:156386731:156384545-156391347:156391544:-	0.850011	0.000570755	0.0249292	AF	ENSG00000125462.11	protein_coding	C1orf61
ENSG00000143198.7;SE:chr1:165600530-165601468:165601511-165619078:+	0.694222	0.000570624	0.0249292	SE	ENSG00000143198.7	protein_coding	MGST3
ENSG00000157168.13;AF:chr8:32505237:32505903-32585467:32579363:32579560-32585467:+	0.907715	0.000570943	0.0249292	AF	ENSG00000157168.13	protein_coding	NRG1
ENSG00000166006.8;AL:chr12:75436741:75437021-75444170:75442009:75442042-75444170:-	0.338706	0.00057023	0.0249292	AL	ENSG00000166006.8	protein_coding	KCNC2
ENSG00000172995.12;AF:chr3:35682456:35682544-35721279:35721119:35721193-35721279:+	1.72811	0.000570934	0.0249292	AF	ENSG00000172995.12	protein_coding	ARPP21
ENSG00000203791.7;A5:chr10:126463351-126477608:126463351-126477612:-	1.06812	0.000570815	0.0249292	A5	ENSG00000203791.7	protein_coding	METTL10
ENSG00000214293.4;A5:chr7:77314645-77325213:77314645-77325489:-	0.85277	0.000570595	0.0249292	A5	ENSG00000214293.4	lincRNA	RSBN1L-
ENSG00000087206.12;AF:chr5:176409624-176433285:176433409:176409624-176433540:176433724:-	1.25741	0.000567116	0.024837	AF	ENSG00000087206.12	protein_coding	UIMC1
ENSG00000164587.7;A5:chr5:149827298-149829049:149827298-149829266:-	0.85062	0.000567259	0.024837	A5	ENSG00000164587.7	protein_coding	RPS14
ENSG00000077380.11;AF:chr2:172543919:172544137-172546657:172544218:172544383-172546657:+	1.12917	0.000566439	0.0248204	AF	ENSG00000077380.11	protein_coding	DYNC1I2
ENSG00000109576.9;A5:chr4:171010887-171011295:171010887-171011313:-	1.19402	0.000566428	0.0248204	A5	ENSG00000109576.9	protein_coding	AADAT
ENSG00000068831.14;AF:chr11:64510409-64511475:64511650:64510409-64512214:64512306:-	0.724476	0.00056532	0.0248028	AF	ENSG00000068831.14	protein_coding	RASGRP2
ENSG00000088899.10;RI:chr20:3146143:3146274-3146413:3147006:-	0.880815	0.000565558	0.0248028	RI	ENSG00000088899.10	protein_coding	RP5-1187M17.10
ENSG00000101199.8;SE:chr20:61906992-61907443:61907552-61907832:+	1.03274	0.000565396	0.0248028	SE	ENSG00000101199.8	protein_coding	ARFGAP1
ENSG00000144320.9;AF:chr2:176860374-176866888:176867002:176860374-176867240:176867514:-	0.439057	0.000565597	0.0248028	AF	ENSG00000144320.9	protein_coding	KIAA1715
ENSG00000121653.6;RI:chr11:45923923:45924024-45924461:45924735:+	0.8677	0.000563747	0.0247603	RI	ENSG00000121653.6	protein_coding	MAPK8IP1
ENSG00000072832.9;AF:chr4:5868483-5889116:5889540:5868483-5889955:5890198:-	0.602089	0.000563309	0.0247507	AF	ENSG00000072832.9	protein_coding	CRMP1
ENSG00000082438.10;AL:chr2:165586570:165586625-165600197:165594756:165594799-165600197:-	4.63814	0.000563016	0.0247507	AL	ENSG00000082438.10	protein_coding	COBLL1
ENSG00000118733.12;AF:chr1:102302581-102312401:102312600:102302581-102462304:102462461:-	0.517698	0.000563035	0.0247507	AF	ENSG00000118733.12	protein_coding	OLFM3
ENSG00000121578.8;A5:chr3:118935191-118937497:118935191-118937559:-	0.902471	0.000563275	0.0247507	A5	ENSG00000121578.8	protein_coding	B4GALT4
ENSG00000132522.10;AF:chr17:7218438-7218571:7218641:7218438-7218650:7218670:-	0.769092	0.000563223	0.0247507	AF	ENSG00000132522.10	protein_coding	GPS2
ENSG00000170525.13;SE:chr10:6268328-6270159:6270181-6274858:+	0.706421	0.000562179	0.0247493	SE	ENSG00000170525.13	protein_coding	PFKFB3
ENSG00000198853.7;AF:chr9:35490124:35490169-35546427:35538629:35539105-35546427:+	1.02924	0.000561822	0.0247432	AF	ENSG00000198853.7	protein_coding	RUSC2
ENSG00000067057.11;MX:chr10:3161061-3162084:3162236-3172011:3161061-3167289:3167441-3172011:+	0.997291	0.000559813	0.0246644	MX	ENSG00000067057.11	protein_coding	PFKP
ENSG00000136877.9;AF:chr9:130565303:130565435-130566564:130565603:130565683-130566564:+	0.660148	0.000559212	0.0246476	AF	ENSG00000136877.9	protein_coding	FPGS
ENSG00000113578.13;AF:chr5:141993726-142000862:142000907:141993726-142077187:142077617:-	0.994011	0.00055837	0.0246216	AF	ENSG00000113578.13	protein_coding	FGF1
ENSG00000160326.9;SE:chr9:136338372-136338537:136338722-136339102:-	0.878813	0.000558404	0.0246216	SE	ENSG00000160326.9	protein_coding	SLC2A6
ENSG00000165948.6;A3:chr14:94547795-94563202:94547795-94563233:+	1.23886	0.000558172	0.0246216	A3	ENSG00000165948.6	protein_coding	IFI27L1
ENSG00000188227.8;AF:chr19:37997841:37997868-37999167:37997884:37997949-37999167:+	0.616145	0.000556951	0.0245864	AF	ENSG00000188227.8	protein_coding	ZNF793
ENSG00000182329.6;SE:chr2:202974512-202978059:202978169-202989937:+	0.691032	0.000556249	0.024565	SE	ENSG00000182329.6	protein_coding	AC079354.1
ENSG00000182329.6;SE:chr2:202990005-202990551:202990637-203003155:+	0.691032	0.000556249	0.024565	SE	ENSG00000182329.6	protein_coding	AC079354.1
ENSG00000088340.11;RI:chr20:34147890:34148131-34148307:34148405:-	0.807758	0.000555562	0.0245539	RI	ENSG00000088340.11	pseudogene	FER1L4
ENSG00000129682.9;AF:chrX:137791090-137939674:137939841:137791090-138286221:138286269:-	0.720606	0.000555031	0.0245401	AF	ENSG00000129682.9	protein_coding	FGF13
ENSG00000119760.11;SE:chr2:27880536-27883851:27884468-27885046:-	0.779005	0.000554807	0.0245398	SE	ENSG00000119760.11	protein_coding	SUPT7L
ENSG00000090266.7;AF:chr7:140396472:140396642-140402666:140397024:140397191-140402666:+	1.00409	0.000553408	0.0244909	AF	ENSG00000090266.7	protein_coding	NDUFB2
ENSG00000113269.7;SE:chr5:179382669-179390471:179390564-179393806:-	1.0601	0.000553484	0.0244909	SE	ENSG00000113269.7	protein_coding	RNF130
ENSG00000132514.9;SE:chr17:6978541-6978679:6978785-6979050:-	1.55725	0.000553257	0.0244909	SE	ENSG00000132514.9	protein_coding	CLEC10A
ENSG00000155368.12;AF:chr2:120124657:120125039-120125764:120125253:120125507-120125764:+	1.07074	0.000553311	0.0244909	AF	ENSG00000155368.12	protein_coding	DBI
ENSG00000008735.10;RI:chr22:51042514:51042603-51043435:51043492:+	0.682999	0.00055243	0.0244827	RI	ENSG00000008735.10	protein_coding	MAPK8IP2
ENSG00000198130.10;AL:chr2:191068647:191069958-191077682:191073411:191073639-191077682:-	1.1299	0.000552083	0.024477	AL	ENSG00000198130.10	protein_coding	HIBCH
ENSG00000175182.9;AF:chr3:184053717:184053911-184055099:184054965:184054996-184055099:+	0.52983	0.00055085	0.0244319	AF	ENSG00000175182.9	protein_coding	FAM131A
ENSG00000144283.16;SE:chr2:159389828-159433783:159433895-159459582:+	0.997994	0.000548787	0.02435	SE	ENSG00000144283.16	protein_coding	PKP4
ENSG00000242110.3;A3:chr5:33998932-34004679:33998887-34004679:-	1.06935	0.000548192	0.0243332	A3	ENSG00000242110.3	protein_coding	AMACR
ENSG00000103199.9;A3:chr16:4812757-4815566:4812714-4815566:-	1.02083	0.0005473	0.0243032	A3	ENSG00000103199.9	protein_coding	ZNF500
ENSG00000143401.10;AF:chr1:150204264-150206927:150207026:150204264-150208081:150208504:-	1.86781	0.000543355	0.0241375	AF	ENSG00000143401.10	protein_coding	ANP32E
ENSG00000230583.2;A5:chr7:66296272-66297257:66296272-66297387:-	0.799426	0.000543295	0.0241375	A5	ENSG00000230583.2	pseudogene	GTF2IRD1P1
ENSG00000230583.2;AL:chr7:66274980:66276530-66281140:66280823:66280976-66281140:-	0.799426	0.000543295	0.0241375	AL	ENSG00000230583.2	pseudogene	GTF2IRD1P1
ENSG00000136158.6;AF:chr13:80911891-80912868:80913794:80911891-80914757:80915086:-	0.777349	0.000542645	0.0241345	AF	ENSG00000136158.6	protein_coding	SPRY2
ENSG00000137776.12;SE:chr15:59191051-59191668:59192082-59193459:-	0.754359	0.000542301	0.0241288	SE	ENSG00000137776.12	protein_coding	SLTM
ENSG00000148842.11;SE:chr10:104828479-104831531:104831596-104835843:+	0.883586	0.000541316	0.0240944	SE	ENSG00000148842.11	protein_coding	CNNM2
ENSG00000100650.10;A5:chr14:70233972-70234855:70233968-70234855:+	1.00825	0.000540251	0.0240565	A5	ENSG00000100650.10	protein_coding	SRSF5
ENSG00000139998.10;A5:chr14:65417132-65417297:65417132-65417661:-	0.583619	0.000539488	0.0240321	A5	ENSG00000139998.10	protein_coding	RAB15
ENSG00000139998.10;AF:chr14:65419289-65438526:65438612:65419289-65438671:65438875:-	0.583619	0.000539488	0.0240321	AF	ENSG00000139998.10	protein_coding	RAB15
ENSG00000100413.12;AF:chr22:41940125-41940432:41940464:41940125-41940515:41940610:-	1.32794	0.000538555	0.0240095	AF	ENSG00000100413.12	protein_coding	POLR3H
ENSG00000102910.8;SE:chr16:48286276-48290521:48290652-48292529:+	1.02325	0.000537933	0.0239995	SE	ENSG00000102910.8	protein_coding	LONP2
ENSG00000108773.6;A5:chr17:40266622-40266910:40266622-40266972:-	1.00545	0.000538001	0.0239995	A5	ENSG00000108773.6	protein_coding	KAT2A
ENSG00000124493.8;SE:chr6:34008525-34024321:34024461-34026751:-	0.861676	0.000538118	0.0239995	SE	ENSG00000124493.8	protein_coding	GRM4
ENSG00000166313.12;A3:chr11:6422923-6423312:6422918-6423312:-	0.780503	0.000537559	0.0239995	A3	ENSG00000166313.12	protein_coding	APBB1
ENSG00000083312.11;AF:chr5:72112139:72112579-72144212:72143997:72144078-72144212:+	0.870235	0.000536074	0.0239527	AF	ENSG00000083312.11	protein_coding	TNPO1
ENSG00000251247.5;AF:chr19:37341832:37341870-37342732:37342561:37342625-37342732:+	0.85715	0.000536218	0.0239527	AF	ENSG00000251247.5	protein_coding	ZNF345
ENSG00000101294.11;AL:chr20:30149539-30150216:30150474:30149539-30156923:30157221:+	0.857907	0.000533974	0.0238714	AL	ENSG00000101294.11	protein_coding	HM13
ENSG00000119862.7;SE:chr2:64682811-64683422:64683599-64685419:+	0.851594	0.000532152	0.0237994	SE	ENSG00000119862.7	protein_coding	LGALSL
ENSG00000087586.13;SE:chr20:54963258-54963743:54963840-54967224:-	1.40438	0.000531195	0.023766	SE	ENSG00000087586.13	protein_coding	AURKA
ENSG00000197912.9;AF:chr16:89557325:89557794-89576898:89574985:89575008-89576898:+	0.842467	0.000530392	0.0237395	AF	ENSG00000197912.9	protein_coding	SPG7
ENSG00000083857.9;SE:chr4:187510374-187511522:187511557-187516843:-	0.612153	0.000529783	0.0237217	SE	ENSG00000083857.9	protein_coding	FAT1
ENSG00000108387.10;A3:chr17:56604339-56609322:56603674-56609322:-	1.57363	0.000529729	0.0237217	A3	ENSG00000108387.10	protein_coding	2023-09-04
ENSG00000156587.11;AF:chr11:57327905-57335058:57335280:57327905-57335322:57335757:-	1.04135	0.000528184	0.0236689	AF	ENSG00000156587.11	protein_coding	UBE2L6
ENSG00000222019.2;AF:chr16:90113504-90113946:90114033:90113504-90114151:90114181:-	1.25704	0.000528131	0.0236689	AF	ENSG00000222019.2	protein_coding	AC133919.6
ENSG00000184640.12;AF:chr17:75446930:75447060-75478226:75450154:75450531-75478226:+	0.609033	0.000527445	0.0236546	AF	ENSG00000184640.12	protein_coding	2023-09-09
ENSG00000167614.8;A3:chr19:54932562-54933364:54932562-54933373:+	0.994142	0.000527047	0.0236462	A3	ENSG00000167614.8	protein_coding	TTYH1
ENSG00000260001.1;A3:chr19:7983014-7983714:7983014-7983802:+	1.24155	0.000526806	0.0236448	A3	ENSG00000260001.1	protein_coding	TGFBR3L
ENSG00000124493.8;AF:chr6:34059876-34100755:34101443:34059876-34122856:34123399:-	0.853193	0.000526364	0.0236444	AF	ENSG00000124493.8	protein_coding	GRM4
ENSG00000137822.8;AL:chr15:43696750-43697400:43697516:43696750-43698799:43699258:+	0.714641	0.000526245	0.0236444	AL	ENSG00000137822.8	protein_coding	TUBGCP4
ENSG00000142082.10;AF:chr11:233534-236048:236431:233534-236616:236931:-	1.01299	0.000525791	0.0236444	AF	ENSG00000142082.10	protein_coding	SIRT3
ENSG00000148218.11;RI:chr9:116152873:116152956-116153078:116153213:-	0.852292	0.000526417	0.0236444	RI	ENSG00000148218.11	protein_coding	ALAD
ENSG00000158816.10;SE:chr1:20674851-20675591:20675791-20676649:+	0.391817	0.000526589	0.0236444	SE	ENSG00000158816.10	protein_coding	VWA5B1
ENSG00000168137.11;RI:chr3:9516133:9516266-9516752:9516840:+	0.870512	0.000526506	0.0236444	RI	ENSG00000168137.11	protein_coding	SETD5
ENSG00000198417.5;A5:chr16:56692694-56692985:56692652-56692985:+	1.27478	0.000525974	0.0236444	A5	ENSG00000198417.5	protein_coding	MT1F
ENSG00000082438.10;SE:chr2:165557266-165559614:165559730-165560954:-	0.821354	0.000525105	0.0236438	SE	ENSG00000082438.10	protein_coding	COBLL1
ENSG00000116750.8;AF:chr1:193020947-193028315:193028479:193020947-193028763:193029237:-	0.864436	0.000524797	0.0236394	AF	ENSG00000116750.8	protein_coding	UCHL5
ENSG00000116750.8;AL:chr1:192985292:192985525-192990227:192989017:192989586-192990227:-	0.864436	0.000524797	0.0236394	AL	ENSG00000116750.8	protein_coding	UCHL5
ENSG00000140284.6;AF:chr15:50474393:50475102-50489697:50483198:50483301-50489697:+	0.6982	0.000524468	0.0236394	AF	ENSG00000140284.6	protein_coding	SLC27A2
ENSG00000177133.5;SE:chr1:2976847-2977065:2977168-2977671:-	0.966218	0.000523337	0.0236019	SE	ENSG00000177133.5	processed_transcript	RP1-163G9.1
ENSG00000158411.6;SE:chr2:99787115-99787806:99787892-99787973:-	0.948807	0.000520954	0.0235039	SE	ENSG00000158411.6	protein_coding	MITD1
ENSG00000143578.11;AF:chr1:153940397:153940660-153940998:153940740:153940786-153940998:+	0.588329	0.000519382	0.0234423	AF	ENSG00000143578.11	protein_coding	CREB3L4
ENSG00000164082.10;AF:chr3:51742861:51743449-51746489:51745288:51745735-51746489:+	1.96231	0.000519198	0.0234423	AF	ENSG00000164082.10	protein_coding	GRM2
ENSG00000204580.7;AF:chr6:30850705:30850760-30852315:30850862:30850942-30852315:+	0.179725	0.000518868	0.0234379	AF	ENSG00000204580.7	protein_coding	DDR1
ENSG00000149273.8;AL:chr11:75115912-75116658:75116736:75115912-75132771:75133324:+	1.01457	0.000518504	0.0234308	AL	ENSG00000149273.8	protein_coding	RPS3
ENSG00000204580.7;MX:chr6:30850760-30852315:30852487-30856465:30850760-30853402:30853457-30856465:+	0.179567	0.00051678	0.0233623	MX	ENSG00000204580.7	protein_coding	DDR1
ENSG00000161204.7;SE:chr3:183906195-183906452:183906458-183906549:+	1.24028	0.000516072	0.0233397	SE	ENSG00000161204.7	protein_coding	ABCF3
ENSG00000090905.13;A3:chr16:24816472-24816926:24816472-24816995:+	1.00793	0.000515156	0.0233076	A3	ENSG00000090905.13	protein_coding	TNRC6A
ENSG00000095370.14;AF:chr9:130513579-130517115:130517309:130513579-130536269:130536423:-	0.459992	0.000514953	0.0233076	AF	ENSG00000095370.14	protein_coding	SH2D3C
ENSG00000171202.2;A5:chr11:85365300-85366638:85365278-85366638:+	0.980052	0.000512938	0.0232259	A5	ENSG00000171202.2	protein_coding	TMEM126A
ENSG00000139044.6;RI:chr12:661633:661694-662360:663149:+	1.0441	0.000512696	0.0232243	RI	ENSG00000139044.6	protein_coding	B4GALNT3
ENSG00000160124.5;AL:chr3:122078476:122078674-122081815:122078709:122078766-122081815:-	0.713916	0.000512493	0.0232243	AL	ENSG00000160124.5	protein_coding	CCDC58
ENSG00000135454.8;AF:chr12:58025916-58026324:58026451:58025916-58026555:58027138:-	1.05283	0.00051168	0.0231969	AF	ENSG00000135454.8	protein_coding	B4GALNT1
ENSG00000145934.11;AF:chr5:167000979:167001031-167302991:167181941:167182197-167302991:+	1.1235	0.000510026	0.0231312	AF	ENSG00000145934.11	protein_coding	ODZ2
ENSG00000144320.9;AF:chr2:176860374-176866888:176867002:176860374-176867240:176867567:-	0.436608	0.0005098	0.0231303	AF	ENSG00000144320.9	protein_coding	KIAA1715
ENSG00000134882.11;SE:chr13:99853193-99853683:99853821-99890681:+	1.41423	0.000508801	0.0230943	SE	ENSG00000134882.11	protein_coding	UBAC2
ENSG00000175182.9;SE:chr3:184055159-184056175:184056317-184059512:+	0.795222	0.000508434	0.0230869	SE	ENSG00000175182.9	protein_coding	FAM131A
ENSG00000080503.14;MX:chr9:2158587-2159814:2159909-2161686:2158587-2161001:2161035-2161686:+	0.669866	0.000506889	0.0230263	MX	ENSG00000080503.14	protein_coding	SMARCA2
ENSG00000159409.10;SE:chr1:151679210-151679621:151679770-151679983:-	0.916551	0.000506894	0.0230263	SE	ENSG00000159409.10	protein_coding	CELF3
ENSG00000010704.14;A3:chr6:26091332-26092837:26091332-26092955:+	0.611227	0.000505576	0.0229849	A3	ENSG00000010704.14	protein_coding	HFE
ENSG00000034533.7;AF:chr3:130744438-130745032:130745453:130744438-130745576:130745636:-	0.353997	0.000505166	0.0229781	AF	ENSG00000034533.7	protein_coding	ASTE1
ENSG00000131469.8;AF:chr17:41150290:41150432-41150766:41150453:41150488-41150766:+	1.26671	0.000505222	0.0229781	AF	ENSG00000131469.8	protein_coding	RPL27
ENSG00000101474.7;SE:chr20:24944658-24945011:24945034-24949528:-	1.258	0.000503186	0.022904	SE	ENSG00000101474.7	protein_coding	APMAP
ENSG00000226137.3;A5:chr17:79007198-79008178:79007198-79008365:-	1.01203	0.000502854	0.0228981	A5	ENSG00000226137.3	lincRNA	BAIAP2-
ENSG00000110002.10;SE:chr11:123986189-123987273:123987387-123988204:+	0.760516	0.000501388	0.0228406	SE	ENSG00000110002.10	protein_coding	VWA5A
ENSG00000107816.12;AF:chr10:102758105:102758167-102762254:102759610:102759709-102762254:+	2.26986	0.000500249	0.022798	AF	ENSG00000107816.12	protein_coding	LZTS2
ENSG00000113282.9;A5:chr5:157244555-157285961:157244555-157286048:-	0.739776	0.000500102	0.022798	A5	ENSG00000113282.9	protein_coding	CLINT1
ENSG00000079101.11;AF:chr18:596998:597129-617988:616672:616757-617988:+	0.62549	0.000499614	0.0227942	AF	ENSG00000079101.11	protein_coding	CLUL1
ENSG00000085831.11;AF:chr1:51787497-51796109:51796232:51787497-51796568:51796619:-	0.62549	0.000499614	0.0227942	AF	ENSG00000085831.11	protein_coding	TTC39A
ENSG00000115526.6;AF:chr2:101031573-101033720:101033802:101031573-101033836:101034076:-	0.72365	0.000499762	0.0227942	AF	ENSG00000115526.6	protein_coding	CHST10
ENSG00000198055.6;AF:chr5:176830205:176830527-176857873:176853795:176853898-176857873:+	0.571469	0.000499383	0.0227942	AF	ENSG00000198055.6	protein_coding	GRK6
ENSG00000115526.6;AF:chr2:101031573-101033720:101033802:101031573-101033836:101033916:-	0.74221	0.000498607	0.0227852	AF	ENSG00000115526.6	protein_coding	CHST10
ENSG00000182901.11;SE:chr1:240939513-240963941:240964021-240964755:-	1.2798	0.000498755	0.0227852	SE	ENSG00000182901.11	protein_coding	RGS7
ENSG00000087460.16;A3:chr20:57470739-57478583:57470739-57478586:+	0.953316	0.000498024	0.0227702	A3	ENSG00000087460.16	protein_coding	GNAS
ENSG00000214293.4;A3:chr7:77313650-77314519:77313568-77314519:-	1.10226	0.000497436	0.0227526	A3	ENSG00000214293.4	lincRNA	RSBN1L-
ENSG00000215012.4;A3:chr22:19840009-19841966:19834912-19841966:-	0.856791	0.000496684	0.0227274	A3	ENSG00000215012.4	protein_coding	C22orf29
ENSG00000144711.9;AF:chr3:12983365-13008887:13009168:12983365-13028471:13028536:-	1.013	0.000496127	0.0227112	AF	ENSG00000144711.9	protein_coding	IQSEC1
ENSG00000162496.4;AF:chr1:12640694-12655999:12656321:12640694-12676564:12676700:-	0.722822	0.000495628	0.0226976	AF	ENSG00000162496.4	protein_coding	DHRS3
ENSG00000117643.10;SE:chr1:25944828-25980733:25980857-26012931:+	0.669749	0.000495248	0.0226894	SE	ENSG00000117643.10	protein_coding	MAN1C1
ENSG00000058404.15;AF:chr7:44323824-44364626:44364789:44323824-44364956:44365030:-	0.852089	0.000493971	0.0226668	AF	ENSG00000058404.15	protein_coding	CAMK2B
ENSG00000118855.13;AF:chr3:158449987:158450317-158522108:158520168:158520356-158522108:+	0.838048	0.000494244	0.0226668	AF	ENSG00000118855.13	protein_coding	MFSD1
ENSG00000174917.4;AF:chr19:5679774-5680066:5680263:5679774-5680469:5680499:-	0.975358	0.000494555	0.0226668	AF	ENSG00000174917.4	protein_coding	C19orf70
ENSG00000198668.6;AF:chr14:90863327:90863577-90866409:90864606:90864832-90866409:+	0.9991	0.000494362	0.0226668	AF	ENSG00000198668.6	protein_coding	CALM1
ENSG00000102316.11;AF:chrX:54834032:54834235-54835736:54834804:54834866-54835736:+	0.848988	0.000493122	0.022638	AF	ENSG00000102316.11	protein_coding	MAGED2
ENSG00000159640.10;SE:chr17:61555459-61556368:61556461-61557130:+	0.820407	0.000492816	0.0226332	SE	ENSG00000159640.10	protein_coding	ACE
ENSG00000166257.4;AF:chr11:123524534-123525598:123525714:123524534-123525816:123525952:-	0.231554	0.000492557	0.0226332	AF	ENSG00000166257.4	protein_coding	SCN3B
ENSG00000242110.3;AL:chr5:33988789:33989607-33998746:33997112:33997623-33998746:-	0.64	0.000492691	0.0226332	AL	ENSG00000242110.3	protein_coding	AMACR
ENSG00000162374.12;AF:chr1:50513686:50513854-50610629:50574638:50574870-50610629:+	0.726396	0.000491937	0.0226204	AF	ENSG00000162374.12	protein_coding	ELAVL4
ENSG00000100852.8;A3:chr14:32563592-32586346:32563592-32586349:+	0.930949	0.000491727	0.02262	A3	ENSG00000100852.8	protein_coding	ARHGAP5
ENSG00000099622.9;AL:chr19:1272050-1272426:1273171:1272050-1274306:1274362:+	0.981053	0.000490751	0.0225844	AL	ENSG00000099622.9	protein_coding	CIRBP
ENSG00000104936.11;A3:chr19:46274318-46274608:46274314-46274608:-	1.02357	0.000489066	0.022516	A3	ENSG00000104936.11	protein_coding	DMPK
ENSG00000134769.16;AF:chr18:32073281:32073478-32259432:32173322:32173502-32259432:+	0.451757	0.000487728	0.0224636	AF	ENSG00000134769.16	protein_coding	DTNA
ENSG00000177225.11;AF:chr11:775142-776680:777179:775142-777399:777475:-	1.07676	0.000487545	0.0224636	AF	ENSG00000177225.11	protein_coding	PDDC1
ENSG00000078070.7;AF:chr3:182812393-182817140:182817318:182812393-182833262:182833863:-	1.09067	0.000487122	0.0224541	AF	ENSG00000078070.7	protein_coding	MCCC1
ENSG00000080503.14;A5:chr9:2158978-2159814:2158587-2159814:+	1.18566	0.000486514	0.0224352	A5	ENSG00000080503.14	protein_coding	SMARCA2
ENSG00000197343.5;AF:chr7:99156029:99156410-99158156:99156428:99156644-99158156:+	1.55964	0.00048623	0.0224313	AF	ENSG00000197343.5	protein_coding	ZNF655
ENSG00000184613.6;AF:chr12:45269683-45270077:45270138:45269683-45270390:45270880:-	0.918351	0.00048575	0.0224183	AF	ENSG00000184613.6	protein_coding	NELL2
ENSG00000158793.9;A5:chr1:161088671-161088924:161088341-161088924:+	1.11861	0.000485527	0.0224172	A5	ENSG00000158793.9	protein_coding	NIT1
ENSG00000060237.12;SE:chr12:987527-988739:989197-989887:+	1.03599	0.00048491	0.0223979	SE	ENSG00000060237.12	protein_coding	WNK1
ENSG00000109332.15;AF:chr4:103747793-103748584:103748969:103747793-103749101:103749316:-	0.887048	0.000484494	0.0223879	AF	ENSG00000109332.15	protein_coding	UBE2D3
ENSG00000154263.12;AL:chr17:67143360:67143754-67145174:67144640:67145066-67145174:-	1.08255	0.000484269	0.0223867	AL	ENSG00000154263.12	protein_coding	ABCA10
ENSG00000173744.12;SE:chr2:228401709-228414775:228414822-228416675:+	0.886943	0.000483942	0.0223807	SE	ENSG00000173744.12	protein_coding	AGFG1
ENSG00000129103.13;SE:chr7:56140804-56141867:56141911-56142279:+	1.00791	0.000483616	0.0223749	SE	ENSG00000129103.13	protein_coding	SUMF2
ENSG00000100938.13;A5:chr14:24702799-24704943:24702792-24704943:+	0.805779	0.000483209	0.0223652	A5	ENSG00000100938.13	protein_coding	GMPR2
ENSG00000101958.9;A3:chrX:14550494-14592455:14550494-14592495:+	0.754165	0.000483176	0.0223652	A3	ENSG00000101958.9	protein_coding	GLRA2
ENSG00000152578.8;SE:chr11:105804695-105816190:105816228-105836674:+	1.25851	0.00048281	0.0223652	SE	ENSG00000152578.8	protein_coding	GRIA4
ENSG00000185946.10;AL:chr1:104094414-104095896:104095965:104094414-104097656:104097854:+	0.875864	0.000482603	0.0223652	AL	ENSG00000185946.10	protein_coding	RNPC3
ENSG00000196150.8;AF:chr8:146115788-146126784:146126846:146115788-146127134:146127553:-	1.0466	0.000482814	0.0223652	AF	ENSG00000196150.8	protein_coding	ZNF250
ENSG00000042088.9;AF:chr14:90422867:90423144-90429452:90424637:90424741-90429452:+	0.426471	0.000480941	0.0223273	AF	ENSG00000042088.9	protein_coding	TDP1
ENSG00000088367.15;AF:chr20:34700348:34700402-34763473:34713366:34713449-34763473:+	0.797924	0.000480808	0.0223273	AF	ENSG00000088367.15	protein_coding	EPB41L1
ENSG00000112514.10;A3:chr6:33385593-33385736:33385472-33385736:-	0.781657	0.000481274	0.0223273	A3	ENSG00000112514.10	protein_coding	CUTA
ENSG00000163946.9;SE:chr3:56658671-56658856:56659034-56661065:-	1.03693	0.0004814	0.0223273	SE	ENSG00000163946.9	protein_coding	FAM208A
ENSG00000181523.8;AF:chr17:78190991-78194025:78194132:78190991-78194681:78194722:-	0.822758	0.000481384	0.0223273	AF	ENSG00000181523.8	protein_coding	SGSH
ENSG00000068615.11;AF:chr2:86491164-86509293:86509333:86491164-86564602:86564750:-	0.779412	0.000479163	0.0223172	AF	ENSG00000068615.11	protein_coding	REEP1
ENSG00000114942.9;A3:chr2:207024408-207024637:207024408-207024683:+	1.01879	0.000480074	0.0223172	A3	ENSG00000114942.9	protein_coding	EEF1B2
ENSG00000139624.8;AF:chr12:50537840-50537986:50538282:50537840-50560884:50561205:-	1.5882	0.000480059	0.0223172	AF	ENSG00000139624.8	protein_coding	CERS5
ENSG00000148660.14;SE:chr10:75583842-75585037:75585105-75597226:-	0.905968	0.00047932	0.0223172	SE	ENSG00000148660.14	protein_coding	CAMK2G
ENSG00000158806.9;SE:chr8:21881768-21882235:21882341-21882727:+	0.584437	0.000479439	0.0223172	SE	ENSG00000158806.9	protein_coding	NPM2
ENSG00000163486.7;A3:chr1:206567030-206574780:206567030-206574783:+	1.03693	0.000480192	0.0223172	A3	ENSG00000163486.7	protein_coding	SRGAP2
ENSG00000182919.9;SE:chr11:93488552-93490482:93490631-93492908:+	0.952518	0.000479706	0.0223172	SE	ENSG00000182919.9	protein_coding	C11orf54
ENSG00000185615.11;A3:chr16:335703-336353:335703-336371:+	0.867184	0.000480185	0.0223172	A3	ENSG00000185615.11	protein_coding	PDIA2
ENSG00000204815.4;MX:chr17:40091601-40091724:40091796-40092726:40091601-40091852:40092002-40092726:+	0.739008	0.000480143	0.0223172	MX	ENSG00000204815.4	processed_transcript	TTC25
ENSG00000259692.1;AF:chr15:81954479-82090265:82090465:81954479-82163269:82163466:-	0.623386	0.000478924	0.0223172	AF	ENSG00000259692.1	lincRNA	RP11-49
ENSG00000144711.9;AF:chr3:12983365-13008887:13009168:12983365-13114492:13114617:-	1.00951	0.000477648	0.0222909	AF	ENSG00000144711.9	protein_coding	IQSEC1
ENSG00000144711.9;AL:chr3:12938719:12940933-12944273:12942348:12943022-12944273:-	1.00951	0.000477648	0.0222909	AL	ENSG00000144711.9	protein_coding	IQSEC1
ENSG00000110514.14;SE:chr11:47312367-47314094:47314147-47315434:+	0.819157	0.000477029	0.0222806	SE	ENSG00000110514.14	protein_coding	MADD
ENSG00000116221.10;AF:chr1:54649714:54649973-54670691:54665877:54665914-54670691:+	0.606454	0.000476523	0.0222725	AF	ENSG00000116221.10	protein_coding	MRPL37
ENSG00000140416.14;AL:chr15:63354844-63362069:63362800:63354844-63363289:63364083:+	0.895765	0.00047666	0.0222725	AL	ENSG00000140416.14	protein_coding	TPM1
ENSG00000128596.12;A5:chr7:128441563-128444704:128441527-128444704:+	1.05766	0.000475884	0.0222547	A5	ENSG00000128596.12	protein_coding	CCDC136
ENSG00000124191.12;SE:chr20:42683166-42694352:42694747-42695370:+	0.376028	0.000475577	0.0222496	SE	ENSG00000124191.12	protein_coding	TOX2
ENSG00000266173.1;SE:chr17:61790887-61791366:61791468-61803998:-	1.00888	0.000475102	0.0222366	SE	ENSG00000266173.1	protein_coding	STRADA
ENSG00000107960.6;SE:chr10:105657477-105658051:105658135-105658635:-	1.81365	0.000474875	0.0222353	SE	ENSG00000107960.6	protein_coding	OBFC1
ENSG00000102900.7;AF:chr16:56815570:56816126-56832388:56816162:56816553-56832388:+	0.850806	0.000473879	0.0221978	AF	ENSG00000102900.7	protein_coding	NUP93
ENSG00000103091.10;SE:chr16:74927710-74933596:74933652-74937845:-	0.814917	0.000473363	0.0221978	SE	ENSG00000103091.10	protein_coding	WDR59
ENSG00000135503.7;AF:chr12:52345473:52345618-52369049:52347164:52347283-52369049:+	1.21877	0.000473544	0.0221978	AF	ENSG00000135503.7	protein_coding	ACVR1B
ENSG00000162374.12;AF:chr1:50513686:50513854-50610629:50569582:50569672-50610629:+	0.591719	0.000473212	0.0221978	AF	ENSG00000162374.12	protein_coding	ELAVL4
ENSG00000172554.7;SE:chr2:1204916-1241660:1241789-1243510:+	0.890627	0.000473763	0.0221978	SE	ENSG00000172554.7	protein_coding	SNTG2
ENSG00000214253.4;AF:chr7:100884187-100887838:100888012:100884187-100895176:100895597:-	1.51334	0.000473866	0.0221978	AF	ENSG00000214253.4	protein_coding	FIS1
ENSG00000203705.5;AF:chr1:212965212:212965329-212968437:212968025:212968150-212968437:+	0.640509	0.000472509	0.022189	AF	ENSG00000203705.5	protein_coding	TATDN3
ENSG00000197620.6;AF:chrX:148622175:148622344-148623564:148622520:148622888-148623564:+	1.18964	0.000472187	0.0221832	AF	ENSG00000197620.6	protein_coding	CXorf40A
ENSG00000095794.14;AL:chr10:35495979-35500182:35500361:35495979-35500584:35501878:+	1.62634	0.000471948	0.0221811	AL	ENSG00000095794.14	protein_coding	CREM
ENSG00000104529.13;AF:chr8:144669022-144671161:144672630:144669022-144679049:144679310:-	1.17583	0.000470172	0.0221479	AF	ENSG00000104529.13	protein_coding	EEF1D
ENSG00000122390.12;AL:chr16:3529600-3532502:3532540:3529600-3533363:3533443:+	0.58323	0.000470713	0.0221479	AL	ENSG00000122390.12	protein_coding	NAA60
ENSG00000130822.10;AF:chrX:152938533-152938755:152938828:152938533-152939235:152939257:-	0.69363	0.000470552	0.0221479	AF	ENSG00000130822.10	protein_coding	PNCK
ENSG00000136099.9;A5:chr13:53419767-53419941:53419767-53420232:-	0.8804	0.000471044	0.0221479	A5	ENSG00000136099.9	protein_coding	PCDH8
ENSG00000139746.10;A3:chr13:79940360-79940768:79940330-79940768:-	1.0872	0.00047102	0.0221479	A3	ENSG00000139746.10	protein_coding	RBM26
ENSG00000174373.11;SE:chr14:36159209-36169368:36169508-36190894:-	0.849075	0.000470524	0.0221479	SE	ENSG00000174373.11	protein_coding	RALGAPA1
ENSG00000240024.1;A5:chr3:183165735-183169866:183165553-183169866:+	0.824845	0.000470718	0.0221479	A5	ENSG00000240024.1	pseudogene	RP11-393B1
ENSG00000078902.11;AF:chr11:1317024-1323814:1324020:1317024-1330696:1330849:-	0.47637	0.000469537	0.0221418	AF	ENSG00000078902.11	protein_coding	TOLLIP
ENSG00000197603.8;A5:chr5:37138950-37139442:37138950-37142412:-	1.18229	0.000469484	0.0221418	A5	ENSG00000197603.8	protein_coding	C5orf42
ENSG00000131885.12;AL:chr17:16744057:16744353-16745277:16744853:16745177-16745277:-	1.19646	0.000468942	0.0221322	AL	ENSG00000131885.12	pseudogene	KRT17P1
ENSG00000105341.13;SE:chr19:41939578-41944123:41944319-41945379:-	0.687822	0.00046774	0.0220849	SE	ENSG00000105341.13	protein_coding	ATP5SL
ENSG00000215256.3;AF:chr14:24410367-24422783:24423331:24410367-24457938:24458048:-	0.88771	0.000467743	0.0220849	AF	ENSG00000215256.3	processed_transcript	DHRS4-AS1
ENSG00000152214.7;AL:chr18:40323434:40323685-40503537:40500690:40500725-40503537:-	0.540391	0.00046722	0.0220787	AL	ENSG00000152214.7	protein_coding	RIT2
ENSG00000197375.7;AF:chr5:131705444:131706057-131714070:131711778:131713927-131714070:+	1.02475	0.000467193	0.0220787	AF	ENSG00000197375.7	protein_coding	SLC22A5
ENSG00000140795.8;AF:chr16:46774059-46781629:46782221:46774059-46824028:46824319:-	0.792283	0.000466016	0.0220403	AF	ENSG00000140795.8	protein_coding	MYLK3
ENSG00000103253.12;AL:chr16:778895-779009:779313:778895-783469:783847:+	1.38653	0.000465783	0.0220385	AL	ENSG00000103253.12	protein_coding	HAGHL
ENSG00000198860.7;MX:chr1:184023997-184027295:184027374-184041291:184023997-184039750:184039866-184041291:+	0.63941	0.000465282	0.0220241	MX	ENSG00000198860.7	protein_coding	TSEN15
ENSG00000130592.9;AF:chr11:1874200:1874427-1901317:1892116:1892203-1901317:+	1.05086	0.00046389	0.0219674	AF	ENSG00000130592.9	protein_coding	LSP1
ENSG00000119185.8;AF:chr2:9558861-9560119:9560423:9558861-9563502:9563629:-	0.568901	0.000463293	0.0219484	AF	ENSG00000119185.8	protein_coding	ITGB1BP1
ENSG00000046653.10;AF:chrX:13803927-13834963:13835465:13803927-13956626:13956757:-	0.778573	0.000463061	0.0219466	AF	ENSG00000046653.10	protein_coding	GPM6B
ENSG00000132781.12;AF:chr1:45800183-45805648:45805667:45800183-45805891:45806104:-	1.55042	0.000462772	0.0219421	AF	ENSG00000132781.12	protein_coding	MUTYH
ENSG00000150394.9;SE:chr16:61747862-61760998:61761119-61823250:-	0.751992	0.000461503	0.0218916	SE	ENSG00000150394.9	protein_coding	CDH8
ENSG00000163660.7;AL:chr3:156864297:156864396-156867076:156865910:156866378-156867076:-	1.27265	0.000461512	0.0218916	AL	ENSG00000163660.7	protein_coding	CCNL1
ENSG00000147144.7;A5:chrX:48916626-48919490:48916590-48919490:+	0.919005	0.000460207	0.0218481	A5	ENSG00000147144.7	protein_coding	CCDC120
ENSG00000198720.8;AF:chr17:27916801:27916880-27934760:27926401:27926466-27934760:+	1.21012	0.000459843	0.02184	AF	ENSG00000198720.8	protein_coding	ANKRD13B
ENSG00000095794.14;AL:chr10:35495979-35500182:35500361:35495979-35500584:35500788:+	1.83225	0.000459584	0.0218369	AL	ENSG00000095794.14	protein_coding	CREM
ENSG00000138606.14;A3:chr15:45491318-45492925:45491298-45492925:-	0.898274	0.000459394	0.0218369	A3	ENSG00000138606.14	protein_coding	SHF
ENSG00000073712.9;SE:chr14:53348187-53348514:53348546-53360011:-	1.4348	0.000458576	0.0218135	SE	ENSG00000073712.9	protein_coding	FERMT2
ENSG00000144029.7;AF:chr2:95783690-95787479:95787745:95783690-95814630:95815179:-	1.00541	0.000458704	0.0218135	AF	ENSG00000144029.7	protein_coding	MRPS5
ENSG00000087470.13;AL:chr12:32860347-32861087:32861140:32860347-32871577:32871652:+	0.838401	0.0004581	0.0218032	AL	ENSG00000087470.13	protein_coding	DNM1L
ENSG00000048991.12;AF:chr2:136289043:136289203-136360070:136343922:136344076-136360070:+	1.14581	0.000455423	0.0217641	AF	ENSG00000048991.12	protein_coding	R3HDM1
ENSG00000072195.10;AF:chr2:220299568:220300087-220309375:220308396:220308781-220309375:+	1.12355	0.000456434	0.0217641	AF	ENSG00000072195.10	protein_coding	SPEG
ENSG00000096746.12;A5:chr10:70091973-70096956:70091611-70096956:+	0.774991	0.000456908	0.0217641	A5	ENSG00000096746.12	protein_coding	HNRNPH3
ENSG00000096746.12;RI:chr10:70096956:70097090-70098260:70098444:+	0.774991	0.000456908	0.0217641	RI	ENSG00000096746.12	protein_coding	HNRNPH3
ENSG00000108387.10;AF:chr17:56604339-56604503:56604505:56604339-56609322:56609411:-	0.907594	0.000456362	0.0217641	AF	ENSG00000108387.10	protein_coding	2023-09-04
ENSG00000115255.6;SE:chr19:1496452-1496590:1496670-1497173:+	0.817886	0.000456569	0.0217641	SE	ENSG00000115255.6	protein_coding	REEP6
ENSG00000119185.8;AL:chr2:9546790:9547034-9548242:9547701:9547727-9548242:-	1.24717	0.000456104	0.0217641	AL	ENSG00000119185.8	protein_coding	ITGB1BP1
ENSG00000125814.13;SE:chr20:23375636-23375776:23375822-23377709:-	0.845257	0.000455857	0.0217641	SE	ENSG00000125814.13	protein_coding	NAPB
ENSG00000172270.13;AF:chr19:571305:571579-579500:572572:572701-579500:+	1.4913	0.000455408	0.0217641	AF	ENSG00000172270.13	protein_coding	BSG
ENSG00000174437.10;AF:chr12:110729854:110729929-110734404:110733796:110734119-110734404:+	0.219558	0.000455568	0.0217641	AF	ENSG00000174437.10	protein_coding	ATP2A2
ENSG00000177943.8;RI:chr9:139753171:139753305-139753457:139753584:+	1.15265	0.00045467	0.0217641	RI	ENSG00000177943.8	protein_coding	MAMDC4
ENSG00000177943.8;RI:chr9:139753661:139753769-139754338:139754516:+	1.15265	0.00045467	0.0217641	RI	ENSG00000177943.8	protein_coding	MAMDC4
ENSG00000197558.7;RI:chr7:149488390:149488481-149488563:149488794:+	1.14222	0.000456553	0.0217641	RI	ENSG00000197558.7	processed_transcript	SSPO
ENSG00000214043.3;A5:chr12:126943087-126947264:126942676-126947264:+	0.829381	0.000456277	0.0217641	A5	ENSG00000214043.3	lincRNA	RP5-944
ENSG00000224597.3;AL:chr10:29704341-29709420:29711301:29704341-29771762:29772847:+	1.34067	0.00045518	0.0217641	AL	ENSG00000224597.3	antisense	RP11-534G
ENSG00000247151.2;SE:chr11:33210396-33210914:33211103-33211479:+	1.42903	0.000457086	0.0217641	SE	ENSG00000247151.2	antisense	RP11-348A
ENSG00000068001.9;AF:chr3:50357966-50358797:50359144:50357966-50360084:50360337:-	0.695987	0.000453499	0.0217404	AF	ENSG00000068001.9	protein_coding	HYAL2
ENSG00000108946.8;AF:chr17:66409764:66409936-66511535:66508567:66508689-66511535:+	0.274132	0.000450801	0.0216202	AF	ENSG00000108946.8	protein_coding	PRKAR1A
ENSG00000135638.8;AF:chr2:73145310:73145501-73151438:73150543:73150850-73151438:+	0.610148	0.00045059	0.0216193	AF	ENSG00000135638.8	protein_coding	EMX1
ENSG00000135638.8;AL:chr2:73151622-73152568:73152670:73151622-73160916:73161493:+	0.610148	0.00045059	0.0216193	AL	ENSG00000135638.8	protein_coding	EMX1
ENSG00000178104.14;A5:chr1:144881622-144882446:144881622-144882776:-	0.936305	0.000450102	0.0216143	A5	ENSG00000178104.14	protein_coding	PDE4DIP
ENSG00000104613.6;A3:chr8:19701749-19703208:19701749-19703215:+	1.47599	0.000448893	0.0215654	A3	ENSG00000104613.6	protein_coding	INTS10
ENSG00000144401.9;A5:chr2:208489128-208489786:208489128-208489989:-	1.08486	0.000448813	0.0215654	A5	ENSG00000144401.9	protein_coding	METTL21A
ENSG00000104529.13;AF:chr8:144669022-144678258:144678924:144669022-144679518:144679557:-	0.72528	0.000448237	0.0215633	AF	ENSG00000104529.13	protein_coding	EEF1D
ENSG00000117643.10;AF:chr1:26012993:26013027-26073159:26036093:26036636-26073159:+	0.477731	0.000448465	0.0215633	AF	ENSG00000117643.10	protein_coding	MAN1C1
ENSG00000177595.12;RI:chr11:800762:800912-800985:801120:-	1.06523	0.000448381	0.0215633	RI	ENSG00000177595.12	protein_coding	PIDD
ENSG00000132781.12;AF:chr1:45800183-45805648:45805667:45800183-45805895:45806069:-	1.56245	0.000447262	0.021533	AF	ENSG00000132781.12	protein_coding	MUTYH
ENSG00000072195.10;AF:chr2:220301997:220302042-220307830:220306769:220306805-220307830:+	0.886365	0.000445616	0.0214692	AF	ENSG00000072195.10	protein_coding	SPEG
ENSG00000198055.6;AF:chr5:176830205:176830527-176857873:176853746:176853898-176857873:+	0.681593	0.000445746	0.0214692	AF	ENSG00000198055.6	protein_coding	GRK6
ENSG00000204580.7;AF:chr6:30850705:30850760-30852315:30851486:30851664-30852315:+	0.173484	0.000445258	0.021464	AF	ENSG00000204580.7	protein_coding	DDR1
ENSG00000120709.6;A3:chr5:137673996-137676873:137673996-137677498:+	1.05804	0.000444845	0.0214573	A3	ENSG00000120709.6	protein_coding	FAM53C
ENSG00000130822.10;RI:chrX:152937335:152937473-152937581:152937655:-	1.24254	0.000444928	0.0214573	RI	ENSG00000130822.10	protein_coding	PNCK
ENSG00000039319.12;MX:chr5:79703972-79707465:79707592-79729928:79703972-79723311:79723364-79729928:+	0.730822	0.000444545	0.0214572	MX	ENSG00000039319.12	protein_coding	ZFYVE16
ENSG00000143839.12;SE:chr1:204125924-204126489:204126497-204128527:-	0.581551	0.000444445	0.0214572	SE	ENSG00000143839.12	protein_coding	REN
ENSG00000081189.9;AF:chr5:88119747-88178772:88179041:88119747-88180306:88180385:-	0.817489	0.000443189	0.0214187	AF	ENSG00000081189.9	protein_coding	MEF2C
ENSG00000161103.6;AF:chr22:18839143:18839356-18841163:18840389:18840455-18841163:+	0.355365	0.000443367	0.0214187	AF	ENSG00000161103.6	processed_transcript	AC008103.5
ENSG00000144283.16;AF:chr2:159313626:159313730-159389692:159313967:159314819-159389692:+	0.81672	0.000441585	0.0213509	AF	ENSG00000144283.16	protein_coding	PKP4
ENSG00000021645.13;AF:chr14:78870093:78870221-79111463:79081275:79081375-79111463:+	0.861519	0.000440626	0.0213274	AF	ENSG00000021645.13	protein_coding	NRXN3
ENSG00000111879.14;SE:chr6:119288117-119295593:119295739-119296189:-	1.07734	0.000440909	0.0213274	SE	ENSG00000111879.14	protein_coding	FAM184A
ENSG00000114544.11;SE:chr3:125752521-125769786:125769893-125786790:-	1.01354	0.000439056	0.0213274	SE	ENSG00000114544.11	protein_coding	SLC41A3
ENSG00000116885.14;AL:chr1:36881428:36881696-36884592:36883511:36883856-36884592:-	1.38569	0.000440484	0.0213274	AL	ENSG00000116885.14	protein_coding	OSCP1
ENSG00000138081.15;SE:chr2:48046217-48047501:48047595-48049357:-	1.02147	0.000440579	0.0213274	SE	ENSG00000138081.15	protein_coding	FBXO11
ENSG00000151332.12;SE:chr14:36770029-36777298:36777395-36780779:-	0.990314	0.000440571	0.0213274	SE	ENSG00000151332.12	protein_coding	MBIP
ENSG00000158856.12;SE:chr8:21938136-21938316:21938381-21938624:+	0.947716	0.00043975	0.0213274	SE	ENSG00000158856.12	protein_coding	EPB49
ENSG00000164530.8;A5:chr6:36931388-36931599:36930809-36931599:+	0.923676	0.000439369	0.0213274	A5	ENSG00000164530.8	protein_coding	PI16
ENSG00000165119.12;AF:chr9:86593367-86595068:86595184:86593367-86595418:86595531:-	0.792462	0.000440729	0.0213274	AF	ENSG00000165119.12	protein_coding	HNRNPK
ENSG00000166444.13;AF:chr11:8739439-8739975:8740690:8739439-8747620:8747721:-	0.7375	0.000439949	0.0213274	AF	ENSG00000166444.13	protein_coding	ST5
ENSG00000176986.10;SE:chr10:75506762-75510866:75511001-75519380:+	1.00573	0.000440888	0.0213274	SE	ENSG00000176986.10	protein_coding	SEC24C
ENSG00000092203.8;RI:chr14:21955610:21955761-21956749:21957009:+	1.18846	0.000438782	0.0213252	RI	ENSG00000092203.8	protein_coding	TOX4
ENSG00000095637.13;SE:chr10:97144042-97154368:97154430-97154758:-	0.959697	0.00043867	0.0213252	SE	ENSG00000095637.13	protein_coding	SORBS1
ENSG00000101843.14;MX:chrX:107331082-107331183:107331329-107334637:107331082-107331982:107332080-107334637:-	0.667853	0.000438736	0.0213252	MX	ENSG00000101843.14	protein_coding	PSMD10
ENSG00000110911.10;AF:chr12:51404549-51419558:51419924:51404549-51420077:51420167:-	0.774017	0.000438132	0.0213212	AF	ENSG00000110911.10	protein_coding	SLC11A2
ENSG00000165629.14;SE:chr10:7844817-7848937:7848973-7849622:+	0.979705	0.000437318	0.0212908	SE	ENSG00000165629.14	protein_coding	ATP5C1
ENSG00000164077.9;AL:chr3:49946308:49948317-49950653:49948965:49949444-49950653:-	1.09638	0.000436465	0.0212585	AL	ENSG00000164077.9	protein_coding	MON1A
ENSG00000141551.10;AL:chr17:80197603:80197938-80206751:80204194:80204309-80206751:-	0.778296	0.000436166	0.0212581	AL	ENSG00000141551.10	protein_coding	CSNK1D
ENSG00000182796.8;SE:chr12:56225133-56226655:56226798-56227231:+	1.07117	0.000436268	0.0212581	SE	ENSG00000182796.8	pseudogene	TMEM198B
ENSG00000135838.9;A5:chr1:182775666-182781291:182775367-182781291:+	1.28493	0.000434842	0.0212069	A5	ENSG00000135838.9	protein_coding	NPL
ENSG00000134716.5;SE:chr1:60366775-60370543:60370730-60373458:-	0.964021	0.000434342	0.021199	SE	ENSG00000134716.5	protein_coding	CYP2J2
ENSG00000172977.8;SE:chr11:65480529-65480819:65480974-65481064:+	0.882211	0.000434166	0.021199	SE	ENSG00000172977.8	protein_coding	KAT5
ENSG00000186487.12;A3:chr2:1795779-1796093:1795034-1796093:-	1.00665	0.000434491	0.021199	A3	ENSG00000186487.12	protein_coding	MYT1L
ENSG00000135597.14;SE:chr6:139226269-139228632:139228737-139229805:-	0.962321	0.00043226	0.0211176	SE	ENSG00000135597.14	protein_coding	REPS1
ENSG00000013725.10;SE:chr11:60781035-60781391:60781486-60783185:+	0.765701	0.000431586	0.0210979	SE	ENSG00000013725.10	protein_coding	CD6
ENSG00000088038.13;AL:chr19:54657577-54657681:54658192:54657577-54659047:54659418:+	0.925511	0.000431671	0.0210979	AL	ENSG00000088038.13	protein_coding	CNOT3
ENSG00000154222.8;SE:chr1:52819319-52820037:52820126-52820280:-	0.875473	0.000431148	0.0210907	SE	ENSG00000154222.8	protein_coding	CC2D1B
ENSG00000168556.5;AF:chr4:184426147:184426520-184431435:184427235:184427471-184431435:+	0.962828	0.00043085	0.0210853	AF	ENSG00000168556.5	protein_coding	ING2
ENSG00000153253.10;MX:chr2:166019338-166020128:166020219-166020902:166019338-166020312:166020403-166020902:-	0.853759	0.000429775	0.0210418	MX	ENSG00000153253.10	protein_coding	SCN3A
ENSG00000160326.9;A5:chr9:136338372-136338537:136338372-136339102:-	0.804427	0.00042812	0.0209699	A5	ENSG00000160326.9	protein_coding	SLC2A6
ENSG00000160326.9;RI:chr9:136343376:136343538-136344090:136344218:-	0.804427	0.00042812	0.0209699	RI	ENSG00000160326.9	protein_coding	SLC2A6
ENSG00000008394.7;SE:chr12:16507312-16510539:16510633-16516729:+	0.998276	0.000427356	0.0209551	SE	ENSG00000008394.7	protein_coding	MGST1
ENSG00000196642.9;AL:chr9:139726822-139728172:139728622:139726822-139730194:139731450:+	1.70292	0.000427447	0.0209551	AL	ENSG00000196642.9	protein_coding	RABL6
ENSG00000154096.9;AF:chr11:119291639-119292321:119293272:119291639-119293823:119293911:-	0.890147	0.000426563	0.02093	AF	ENSG00000154096.9	protein_coding	THY1
ENSG00000213995.6;SE:chr13:111276626-111277537:111277625-111279786:+	0.928045	0.00042644	0.02093	SE	ENSG00000213995.6	protein_coding	CARKD
ENSG00000169919.11;A3:chr7:65439428-65439513:65439388-65439513:-	1.0429	0.000425117	0.0208772	A3	ENSG00000169919.11	protein_coding	GUSB
ENSG00000163328.9;SE:chr2:175347646-175347738:175347886-175351601:-	0.530557	0.000424907	0.020876	SE	ENSG00000163328.9	protein_coding	GPR155
ENSG00000230102.1;AL:chr3:193723245:193723443-193733340:193727965:193728366-193733340:-	0.45547	0.000424826	0.020876	AL	ENSG00000230102.1	lincRNA	RP11-40
ENSG00000142875.14;AF:chr1:84629985:84630105-84639012:84630378:84630696-84639012:+	0.52068	0.000424282	0.0208635	AF	ENSG00000142875.14	protein_coding	PRKACB
ENSG00000115266.7;AF:chr19:1450294:1450337-1452983:1452197:1452317-1452983:+	0.888654	0.000423739	0.0208459	AF	ENSG00000115266.7	protein_coding	APC2
ENSG00000137509.5;AF:chr11:82571159-82611693:82611874:82571159-82612531:82612575:-	0.592071	0.00042234	0.0207862	AF	ENSG00000137509.5	protein_coding	PRCP
ENSG00000158411.6;A5:chr2:99787115-99787806:99787115-99787973:-	0.864924	0.000421297	0.0207439	A5	ENSG00000158411.6	protein_coding	MITD1
ENSG00000154222.8;A3:chr1:52818896-52819190:52818895-52819190:-	0.867163	0.000420773	0.020731	A3	ENSG00000154222.8	protein_coding	CC2D1B
ENSG00000179832.13;SE:chr8:145297418-145297505:145297531-145298397:+	0.870302	0.000420852	0.020731	SE	ENSG00000179832.13	protein_coding	HEATR7A
ENSG00000182809.6;AF:chr14:105940487:105941242-105944603:105943101:105943938-105944603:+	0.966054	0.000420479	0.0207308	AF	ENSG00000182809.6	protein_coding	CRIP2
ENSG00000178104.14;AF:chr1:145021167-145039590:145039771:145021167-145075630:145076186:-	1.28712	0.000419246	0.0206791	AF	ENSG00000178104.14	protein_coding	PDE4DIP
ENSG00000108387.10;AF:chr17:56604339-56608841:56609302:56604339-56609322:56609398:-	0.868116	0.000418004	0.0206269	AF	ENSG00000108387.10	protein_coding	2023-09-04
ENSG00000070087.9;AF:chr3:149686337-149688512:149688712:149686337-149688940:149689000:-	0.106618	0.000417779	0.0206248	AF	ENSG00000070087.9	protein_coding	PFN2
ENSG00000232527.3;AL:chr1:148932920-148933291:148933368:148932920-148951245:148951594:+	0.808872	0.000417459	0.020618	AL	ENSG00000232527.3	lincRNA	RP11-14
ENSG00000133612.14;SE:chr7:150831655-150837066:150837203-150838985:+	1.05938	0.000417162	0.0206124	SE	ENSG00000133612.14	protein_coding	AGAP3
ENSG00000135250.12;AF:chr7:105029149-105029238:105029341:105029149-105029691:105029838:-	1.03941	0.000416158	0.0205718	AF	ENSG00000135250.12	protein_coding	SRPK2
ENSG00000204954.5;AF:chr12:104347312-104350409:104350925:104347312-104359294:104359473:-	0.408323	0.000416007	0.0205718	AF	ENSG00000204954.5	protein_coding	C12orf73
ENSG00000072849.6;RI:chr17:5384421:5384462-5384616:5384709:-	0.740973	0.000415414	0.0205608	RI	ENSG00000072849.6	protein_coding	DERL2
ENSG00000080845.12;AF:chr20:35089741:35089913-35125108:35090150:35091002-35125108:+	1.02194	0.000415269	0.0205608	AF	ENSG00000080845.12	protein_coding	DLGAP4
ENSG00000100151.11;A5:chr22:38453496-38453760:38453443-38453760:+	0.800383	0.000415148	0.0205608	A5	ENSG00000100151.11	protein_coding	PICK1
ENSG00000168000.9;SE:chr11:62458613-62458752:62458893-62459848:-	0.984255	0.0004151	0.0205608	SE	ENSG00000168000.9	protein_coding	BSCL2
ENSG00000214783.4;A3:chr7:44054382-44056033:44053278-44056033:-	1.05602	0.00041557	0.0205608	A3	ENSG00000214783.4	pseudogene	POLR2J4
ENSG00000087460.16;AF:chr20:57464179:57464604-57470667:57466419:57466920-57470667:+	0.653532	0.000414498	0.0205529	AF	ENSG00000087460.16	protein_coding	GNAS
ENSG00000010704.14;AL:chr6:26093460-26094414:26094485:26093460-26094632:26094781:+	0.616267	0.000414186	0.0205465	AL	ENSG00000010704.14	protein_coding	HFE
ENSG00000070761.3;RI:chr16:58148714:58148824-58149173:58149361:-	1.31605	0.000413755	0.0205341	RI	ENSG00000070761.3	protein_coding	C16orf80
ENSG00000156475.13;AF:chr5:146257758-146258264:146258348:146257758-146435228:146435590:-	2.36401	0.000413154	0.0205133	AF	ENSG00000156475.13	protein_coding	PPP2R2B
ENSG00000164038.10;SE:chr4:103971539-103978958:103979128-103987484:-	1.06008	0.000412994	0.0205133	SE	ENSG00000164038.10	protein_coding	SLC9B2
ENSG00000103202.7;AF:chr16:447237:447313-448990:447742:448179-448990:+	1.4422	0.000412546	0.0205117	AF	ENSG00000103202.7	protein_coding	NME4
ENSG00000126790.7;A5:chr14:59946069-59950398:59946069-59950527:-	0.815476	0.000412758	0.0205117	A5	ENSG00000126790.7	protein_coding	L3HYPDH
ENSG00000164077.9;AF:chr3:49950792-49966802:49966966:49950792-49967042:49967320:-	0.7408	0.000412323	0.0205117	AF	ENSG00000164077.9	protein_coding	MON1A
ENSG00000198000.7;SE:chr9:95072957-95073428:95073541-95076549:-	0.977229	0.000412751	0.0205117	SE	ENSG00000198000.7	protein_coding	NOL8
ENSG00000111305.14;SE:chr12:13240197-13240841:13240993-13241796:-	0.651354	0.000411891	0.020511	SE	ENSG00000111305.14	protein_coding	GSG1
ENSG00000196092.8;SE:chr9:36840633-36846840:36846926-36882001:-	0.637097	0.000412014	0.020511	SE	ENSG00000196092.8	protein_coding	PAX5
ENSG00000095794.14;A5:chr10:35485070-35490379:35485027-35490379:+	1.82839	0.000410274	0.0204458	A5	ENSG00000095794.14	protein_coding	CREM
ENSG00000095794.14;AL:chr10:35495979-35500182:35500361:35495979-35500584:35500781:+	1.82839	0.000410274	0.0204458	AL	ENSG00000095794.14	protein_coding	CREM
ENSG00000104529.13;AF:chr8:144669022-144678258:144678924:144669022-144679518:144679570:-	0.852291	0.000410284	0.0204458	AF	ENSG00000104529.13	protein_coding	EEF1D
ENSG00000168487.13;A3:chr8:22054933-22058631:22054933-22059316:+	0.923608	0.000409841	0.0204458	A3	ENSG00000168487.13	protein_coding	BMP1
ENSG00000173598.9;AF:chr12:93771659:93772197-93788385:93772326:93772566-93788385:+	0.797398	0.00040962	0.0204458	AF	ENSG00000173598.9	protein_coding	NUDT4
ENSG00000196092.8;SE:chr9:36846926-36882001:36882102-36923352:-	0.637007	0.000410343	0.0204458	SE	ENSG00000196092.8	protein_coding	PAX5
ENSG00000054116.7;SE:chr1:36603579-36603685:36603833-36605321:-	0.745514	0.000408937	0.0204354	SE	ENSG00000054116.7	protein_coding	TRAPPC3
ENSG00000182093.8;AF:chr21:40752280:40752412-40762624:40759691:40759781-40762624:+	2.9733	0.000409046	0.0204354	AF	ENSG00000182093.8	protein_coding	WRB
ENSG00000006282.14;SE:chr17:48624646-48625026:48625128-48625644:+	0.914265	0.000408469	0.0204331	SE	ENSG00000006282.14	protein_coding	SPATA20
ENSG00000237289.4;AF:chr15:43885285:43885469-43886243:43885799:43885877-43886243:+	0.731925	0.000408636	0.0204331	AF	ENSG00000237289.4	protein_coding	CKMT1B
ENSG00000147274.10;SE:chrX:135957744-135958662:135958814-135961176:-	0.931397	0.000408145	0.0204266	SE	ENSG00000147274.10	protein_coding	RBMX
ENSG00000070669.12;A3:chr7:97484066-97484665:97483992-97484665:-	1.31357	0.000407795	0.0204182	A3	ENSG00000070669.12	protein_coding	ASNS
ENSG00000163507.8;AF:chr3:108304059-108304513:108304610:108304059-108308121:108308278:-	0.906852	0.000407513	0.0204132	AF	ENSG00000163507.8	protein_coding	KIAA1524
ENSG00000127948.9;AF:chr7:75544475:75544984-75583307:75550479:75550569-75583307:+	0.780188	0.000407066	0.0203998	AF	ENSG00000127948.9	protein_coding	POR
ENSG00000136267.9;AF:chr7:14881075-14942217:14942315:14881075-14942754:14942991:-	0.554574	0.000406757	0.0203998	AF	ENSG00000136267.9	protein_coding	DGKB
ENSG00000172660.7;SE:chr17:34147079-34147168:34147252-34147336:+	0.997849	0.000407059	0.0203998	SE	ENSG00000172660.7	protein_coding	TAF15
ENSG00000105419.11;AF:chr19:47920607-47921427:47922058:47920607-47922327:47922379:-	0.813104	0.000406506	0.020399	AF	ENSG00000105419.11	protein_coding	MEIS3
ENSG00000114416.12;RI:chr3:180680671:180680728-180680816:180680878:+	0.883897	0.000405978	0.0203816	RI	ENSG00000114416.12	protein_coding	FXR1
ENSG00000198363.10;AF:chr8:62596747-62602232:62602371:62596747-62626828:62627127:-	0.528804	0.000404931	0.0203381	AF	ENSG00000198363.10	protein_coding	ASPH
ENSG00000006740.11;SE:chr17:12862214-12876619:12876636-12877406:+	0.868703	0.000404084	0.0203046	SE	ENSG00000006740.11	protein_coding	ARHGAP44
ENSG00000115380.14;AF:chr2:56149582-56150034:56150356:56149582-56150846:56151274:-	1.36643	0.000402884	0.0202533	AF	ENSG00000115380.14	protein_coding	EFEMP1
ENSG00000134330.14;AF:chr2:9614693:9614776-9618351:9615803:9616168-9618351:+	0.915958	0.000402604	0.0202483	AF	ENSG00000134330.14	protein_coding	IAH1
ENSG00000166225.4;MX:chr12:69864310-69874079:69874139-69924645:69864310-69879982:69880077-69924645:+	0.515351	0.000401999	0.0202269	MX	ENSG00000166225.4	protein_coding	FRS2
ENSG00000121716.12;MX:chr7:99950893-99950996:99951106-99952766:99950893-99951518:99951635-99952766:+	0.876944	0.000401819	0.0202269	MX	ENSG00000121716.12	protein_coding	PILRB
ENSG00000108786.6;A3:chr17:40705905-40706420:40705905-40706423:+	0.900834	0.000401297	0.0202096	A3	ENSG00000108786.6	protein_coding	HSD17B1
ENSG00000147144.7;A5:chrX:48919635-48919766:48919589-48919766:+	0.913152	0.000400145	0.0201606	A5	ENSG00000147144.7	protein_coding	CCDC120
ENSG00000150753.7;A5:chr5:10250557-10254257:10250157-10254257:+	1.10257	0.000399996	0.0201606	A5	ENSG00000150753.7	protein_coding	CCT5
ENSG00000108381.6;A5:chr17:3379689-3384897:3379594-3384897:+	1.01306	0.0003987	0.0201058	A5	ENSG00000108381.6	protein_coding	ASPA
ENSG00000127948.9;AF:chr7:75544475:75544984-75583307:75547962:75548019-75583307:+	0.779882	0.000398537	0.0201058	AF	ENSG00000127948.9	protein_coding	POR
ENSG00000162910.14;SE:chr1:228296019-228296138:228296175-228296850:-	0.78978	0.000397284	0.0200523	SE	ENSG00000162910.14	protein_coding	MRPL55
ENSG00000161011.15;AF:chr5:179233388:179233591-179238574:179234324:179235427-179238574:+	1.08239	0.00039655	0.0200309	AF	ENSG00000161011.15	protein_coding	SQSTM1
ENSG00000184588.13;AF:chr1:66797687:66798303-66821210:66820065:66820577-66821210:+	1.02587	0.000396681	0.0200309	AF	ENSG00000184588.13	protein_coding	PDE4B
ENSG00000205659.5;SE:chr14:74564563-74567858:74567941-74665625:+	1.02543	0.000396382	0.0200309	SE	ENSG00000205659.5	protein_coding	LIN52
ENSG00000108387.10;AF:chr17:56604339-56605187:56605374:56604339-56608841:56609302:-	1.30462	0.000395942	0.0200205	AF	ENSG00000108387.10	protein_coding	2023-09-04
ENSG00000088387.13;AF:chr13:99607805-99630038:99630244:99607805-99738477:99738660:-	0.968406	0.000395664	0.0200154	AF	ENSG00000088387.13	protein_coding	DOCK9
ENSG00000112584.8;AF:chr6:170604409:170604541-170626458:170615844:170615930-170626458:+	0.396683	0.000395571	0.0200154	AF	ENSG00000112584.8	protein_coding	FAM120B
ENSG00000186047.9;AL:chr13:51286037:51287376-51417324:51397044:51397656-51417324:-	0.705772	0.000395518	0.0200154	AL	ENSG00000186047.9	protein_coding	DLEU7
ENSG00000184454.6;AF:chr1:24882602:24882660-24921915:24915955:24916115-24921915:+	1.10147	0.000394564	0.0199867	AF	ENSG00000184454.6	protein_coding	NCMAP
ENSG00000122741.11;SE:chr9:37854979-37857238:37857348-37860045:+	0.758482	0.000394004	0.0199712	SE	ENSG00000122741.11	protein_coding	DCAF10
ENSG00000172824.10;SE:chr16:67038127-67038696:67038776-67039143:+	0.960075	0.000394082	0.0199712	SE	ENSG00000172824.10	protein_coding	CES4A
ENSG00000172943.14;AL:chrX:53966802:53966949-53970567:53969689:53969835-53970567:-	0.706097	0.000393478	0.0199682	AL	ENSG00000172943.14	protein_coding	PHF8
ENSG00000204136.6;SE:chr9:124230209-124241344:124241612-124261929:-	1.39651	0.000393667	0.0199682	SE	ENSG00000204136.6	pseudogene	GGTA1P
ENSG00000214253.4;AF:chr7:100884187-100888241:100888356:100884187-100895176:100895597:-	1.15445	0.000393524	0.0199682	AF	ENSG00000214253.4	protein_coding	FIS1
ENSG00000118855.13;AF:chr3:158449987:158450317-158522108:158519846:158520104-158522108:+	0.741382	0.000392669	0.0199445	AF	ENSG00000118855.13	protein_coding	MFSD1
ENSG00000136878.7;RI:chr9:132642392:132642568-132642746:132644107:+	0.831591	0.000390848	0.019861	RI	ENSG00000136878.7	protein_coding	USP20
ENSG00000174093.6;A5:chr17:36361804-36365055:36361804-36365111:-	1.14071	0.000390018	0.0198277	A5	ENSG00000174093.6	protein_coding	RP11-1407O15.2
ENSG00000204580.7;SE:chr6:30850760-30852315:30852487-30856465:+	0.147948	0.000387313	0.0196991	SE	ENSG00000204580.7	protein_coding	DDR1
ENSG00000205352.6;A5:chr12:53835584-53836479:53835576-53836479:+	0.881998	0.000386323	0.0196576	A5	ENSG00000205352.6	protein_coding	PRR13
ENSG00000127948.9;A5:chr7:75544984-75583307:75544527-75583307:+	0.779406	0.000385869	0.0196434	A5	ENSG00000127948.9	protein_coding	POR
ENSG00000110200.4;AL:chr11:71818205:71818651-71821134:71820629:71820986-71821134:-	0.430223	0.000385011	0.0196086	AL	ENSG00000110200.4	protein_coding	ANAPC15
ENSG00000163946.9;A3:chr3:56657871-56658507:56657594-56658507:-	0.904506	0.000384202	0.0195763	A3	ENSG00000163946.9	protein_coding	FAM208A
ENSG00000091136.9;A3:chr7:107572938-107575860:107572822-107575860:-	1.37272	0.000383759	0.0195625	A3	ENSG00000091136.9	protein_coding	LAMB1
ENSG00000117640.13;AF:chr1:26146420:26146520-26149510:26147319:26147494-26149510:+	1.03909	0.00038295	0.0195366	AF	ENSG00000117640.13	protein_coding	FAM54B
ENSG00000204580.7;AF:chr6:30850705:30850760-30852315:30851222:30851706-30852315:+	0.162886	0.000383016	0.0195366	AF	ENSG00000204580.7	protein_coding	DDR1
ENSG00000223482.1;AL:chr10:88963610:88963693-89005872:88998501:88998629-89005872:-	0.877486	0.000382806	0.0195366	AL	ENSG00000223482.1	antisense	RP11-322M
ENSG00000228549.1;A5:chr1:17200002-17200218:17199638-17200218:+	0.599758	0.000383077	0.0195366	A5	ENSG00000228549.1	lincRNA	RP11-10
ENSG00000154845.11;SE:chr18:9562073-9562920:9563044-9563376:-	0.824524	0.000382208	0.0195276	SE	ENSG00000154845.11	protein_coding	PPP4R1
ENSG00000105928.9;AF:chr7:24784373-24789183:24789412:24784373-24797326:24797559:-	0.871483	0.000381467	0.0195056	AF	ENSG00000105928.9	protein_coding	DFNA5
ENSG00000188191.9;AF:chr7:751164-752485:752577:751164-766847:766978:-	1.06037	0.000381298	0.0195056	AF	ENSG00000188191.9	protein_coding	PRKAR1B
ENSG00000223609.3;AL:chr11:5253908:5254028-5255221:5254068:5254322-5255221:-	4.75768	0.000381603	0.0195056	AL	ENSG00000223609.3	protein_coding	HBD
ENSG00000228903.2;SE:chr7:44073910-44076271:44076408-44078406:-	0.875884	0.000381035	0.0195031	SE	ENSG00000228903.2	pseudogene	RASA4CP
ENSG00000152952.7;SE:chr3:145794682-145795649:145795711-145796903:-	0.858651	0.00038061	0.0194902	SE	ENSG00000152952.7	protein_coding	PLOD2
ENSG00000157514.12;AF:chrX:106959180-106959545:106959775:106959180-106965089:106965502:-	0.992426	0.000379401	0.0194371	AF	ENSG00000157514.12	protein_coding	TSC22D3
ENSG00000138785.10;SE:chr4:106621171-106624805:106624966-106629795:-	1.05553	0.000379057	0.0194283	SE	ENSG00000138785.10	protein_coding	INTS12
ENSG00000257621.2;A3:chr14:58740853-58758353:58740728-58758353:-	0.871691	0.000378878	0.019428	A3	ENSG00000257621.2	processed_transcript	RP11-349A22.5
ENSG00000133739.11;SE:chr8:86039072-86041410:86041614-86042154:+	0.979948	0.000378218	0.019403	SE	ENSG00000133739.11	protein_coding	LRRCC1
ENSG00000159228.8;A3:chr21:37443355-37444113:37443355-37444472:+	1.04769	0.000378199	0.019403	A3	ENSG00000159228.8	protein_coding	CBR1
ENSG00000144040.8;AF:chr2:73285725-73286137:73286309:73285725-73298733:73298853:-	1.02178	0.000377835	0.019401	AF	ENSG00000144040.8	protein_coding	SFXN5
ENSG00000048991.12;AF:chr2:136289083:136289203-136360070:136343922:136344076-136360070:+	1.0394	0.000376311	0.0193444	AF	ENSG00000048991.12	protein_coding	R3HDM1
ENSG00000091129.14;SE:chr7:107875132-107878196:107878213-107880403:-	0.810076	0.000376561	0.0193444	SE	ENSG00000091129.14	protein_coding	NRCAM
ENSG00000165055.10;A5:chr7:128117227-128119212:128116929-128119212:+	0.746026	0.000376479	0.0193444	A5	ENSG00000165055.10	protein_coding	METTL2B
ENSG00000186111.4;AL:chr19:3632874:3633167-3638882:3636599:3638004-3638882:-	1.29126	0.000375956	0.0193398	AL	ENSG00000186111.4	protein_coding	PIP5K1C
ENSG00000130558.14;AF:chr9:137967268:137967648-137982041:137979585:137979985-137982041:+	1.02384	0.000375518	0.0193261	AF	ENSG00000130558.14	protein_coding	OLFM1
ENSG00000052749.9;RI:chr10:99130680:99130838-99131830:99131923:-	1.18103	0.000374945	0.0193054	RI	ENSG00000052749.9	protein_coding	RRP12
ENSG00000122705.10;SE:chr9:36204176-36209264:36209317-36211600:+	0.827693	0.000374716	0.0193024	SE	ENSG00000122705.10	protein_coding	CLTA
ENSG00000139910.15;AL:chr14:26912299:26918169-26941526:26939324:26939696-26941526:-	1.1022	0.00037406	0.0192774	AL	ENSG00000139910.15	protein_coding	NOVA1
ENSG00000166900.10;MX:chr11:59560987-59563075:59563185-59568328:59560987-59564756:59564869-59568328:+	0.685691	0.000374053	0.0192774	MX	ENSG00000166900.10	protein_coding	STX3
ENSG00000065029.10;AF:chr6:35227275:35227504-35248833:35227551:35227618-35248833:+	0.861015	0.0003727	0.01926	AF	ENSG00000065029.10	protein_coding	ZNF76
ENSG00000087365.9;A3:chr11:65822786-65823006:65822786-65823009:+	1.00312	0.000373201	0.01926	A3	ENSG00000087365.9	protein_coding	SF3B2
ENSG00000087470.13;MX:chr12:32890095-32890799:32890876-32892998:32890095-32891198:32891230-32892998:+	0.887017	0.000372618	0.01926	MX	ENSG00000087470.13	protein_coding	DNM1L
ENSG00000090581.5;SE:chr16:1402307-1411744:1411798-1411873:+	0.989943	0.000372464	0.01926	SE	ENSG00000090581.5	protein_coding	GNPTG
ENSG00000100564.4;SE:chr14:68056889-68059352:68059432-68060460:-	0.61649	0.000372228	0.01926	SE	ENSG00000100564.4	protein_coding	PIGH
ENSG00000125375.10;AF:chr14:50779048:50779107-50788201:50779359:50779778-50788201:+	0.764698	0.00037278	0.01926	AF	ENSG00000125375.10	protein_coding	ATP5S
ENSG00000132522.10;RI:chr17:7216887:7217040-7217225:7217307:-	1.1547	0.000373379	0.01926	RI	ENSG00000132522.10	protein_coding	GPS2
ENSG00000138069.12;SE:chr2:65315824-65316073:65316204-65325105:-	0.659913	0.000372212	0.01926	SE	ENSG00000138069.12	protein_coding	RAB1A
ENSG00000154380.11;AL:chr1:225677502:225677871-225686049:225685101:225685514-225686049:-	1.28362	0.000372882	0.01926	AL	ENSG00000154380.11	protein_coding	ENAH
ENSG00000166619.7;AF:chr20:36147752-36155976:36156125:36147752-36156195:36156264:-	0.733343	0.000372139	0.01926	AF	ENSG00000166619.7	protein_coding	BLCAP
ENSG00000176406.16;A3:chr8:105027684-105053554:105027684-105053557:+	1.20751	0.000373236	0.01926	A3	ENSG00000176406.16	protein_coding	RIMS2
ENSG00000176406.16;AF:chr8:104831615:104831857-104897526:104892645:104892917-104897526:+	0.849705	0.000373236	0.01926	AF	ENSG00000176406.16	protein_coding	RIMS2
ENSG00000176406.16;SE:chr8:105105871-105106706:105106957-105160835:+	1.20751	0.000373236	0.01926	SE	ENSG00000176406.16	protein_coding	RIMS2
ENSG00000159363.13;A3:chr1:17330906-17331187:17330903-17331187:-	1.00639	0.000370641	0.0192332	A3	ENSG00000159363.13	protein_coding	ATP13A2
ENSG00000102181.15;MX:chrX:149984551-149984752:149984928-149999704:149984551-149996779:149998077-149999704:-	0.467294	0.00037033	0.0192259	MX	ENSG00000102181.15	protein_coding	CD99L2
ENSG00000112576.8;AF:chr6:41908323-41909190:41909191:41908323-42017389:42018095:-	0.833352	0.00036877	0.0191607	AF	ENSG00000112576.8	protein_coding	CCND3
ENSG00000139910.15;AL:chr14:26915094:26918169-26949183:26941157:26941597-26949183:-	0.659259	0.000368904	0.0191607	AL	ENSG00000139910.15	protein_coding	NOVA1
ENSG00000183426.11;SE:chr16:15044112-15044609:15044678-15045472:+	0.750663	0.000368828	0.0191607	SE	ENSG00000183426.11	protein_coding	NPIP
ENSG00000110921.7;A3:chr12:110011376-110012614:110011376-110012623:+	0.412194	0.000367959	0.0191381	A3	ENSG00000110921.7	protein_coding	MVK
ENSG00000139269.2;AF:chr12:57849104:57849617-57849877:57849755:57849778-57849877:+	0.812063	0.000367764	0.0191381	AF	ENSG00000139269.2	protein_coding	INHBE
ENSG00000164830.13;SE:chr8:107726213-107749748:107749828-107751686:+	0.877452	0.000367826	0.0191381	SE	ENSG00000164830.13	protein_coding	OXR1
ENSG00000164038.10;AF:chr4:103988749-103997341:103997460:103988749-103998305:103998481:-	1.06237	0.000367438	0.0191375	AF	ENSG00000164038.10	protein_coding	SLC9B2
ENSG00000112096.11;AF:chr6:160113895-160114177:160114266:160113895-160148161:160148385:-	1.44562	0.000366585	0.019102	AF	ENSG00000112096.11	protein_coding	SOD2
ENSG00000066468.15;AL:chr10:123237878:123239535-123243212:123239565:123239627-123243212:-	1.78258	0.000366063	0.0190864	AL	ENSG00000066468.15	protein_coding	FGFR2
ENSG00000178104.14;AF:chr1:145021167-145039590:145039944:145021167-145075630:145075989:-	1.05175	0.000366118	0.0190864	AF	ENSG00000178104.14	protein_coding	PDE4DIP
ENSG00000171163.11;SE:chr1:249144715-249144881:249144980-249148136:-	0.998758	0.000365589	0.0190765	SE	ENSG00000171163.11	protein_coding	ZNF692
ENSG00000186106.7;SE:chr8:101542088-101544584:101544688-101545437:-	0.741633	0.0003654	0.0190755	SE	ENSG00000186106.7	protein_coding	ANKRD46
ENSG00000198492.10;SE:chr1:29063659-29064170:29064194-29064771:+	0.77359	0.000365331	0.0190755	SE	ENSG00000198492.10	protein_coding	YTHDF2
ENSG00000119318.8;AF:chr9:110045560:110045976-110062422:110046334:110046468-110062422:+	1.03605	0.000364411	0.0190441	AF	ENSG00000119318.8	protein_coding	RAD23B
ENSG00000144407.5;AF:chr2:209224438:209224962-209292926:209271556:209271843-209292926:+	0.669174	0.000364461	0.0190441	AF	ENSG00000144407.5	protein_coding	PTH2R
ENSG00000101958.9;SE:chrX:14548247-14549094:14549300-14550361:+	1.71273	0.00036406	0.0190408	SE	ENSG00000101958.9	protein_coding	GLRA2
ENSG00000143224.12;AL:chr1:161140559-161140697:161141008:161140559-161146639:161147803:+	1.08	0.000363062	0.0189988	AL	ENSG00000143224.12	protein_coding	PPOX
ENSG00000197535.10;SE:chr15:52632591-52635314:52635394-52638558:-	1.34574	0.000363087	0.0189988	SE	ENSG00000197535.10	protein_coding	MYO5A
ENSG00000138468.11;SE:chr3:101090970-101117705:101117899-101177799:-	0.621041	0.000362643	0.0189931	SE	ENSG00000138468.11	protein_coding	SENP7
ENSG00000100280.12;SE:chr22:29735122-29735743:29735763-29736645:-	0.932641	0.000361898	0.018963	SE	ENSG00000100280.12	protein_coding	AP1B1
ENSG00000101040.14;AF:chr20:45976670-45984194:45984401:45976670-45985401:45985450:-	0.866568	0.000361795	0.018963	AF	ENSG00000101040.14	protein_coding	ZMYND8
ENSG00000008710.12;A3:chr16:2148192-2149645:2147985-2149645:-	1.16702	0.000360417	0.018908	A3	ENSG00000008710.12	protein_coding	PKD1
ENSG00000034053.10;A5:chr15:29213952-29287956:29213921-29287956:+	1.00322	0.000360514	0.018908	A5	ENSG00000034053.10	protein_coding	APBA2
ENSG00000116688.10;SE:chr1:12040541-12042027:12042171-12049222:+	1.05691	0.000360016	0.0189001	SE	ENSG00000116688.10	protein_coding	MFN2
ENSG00000149927.13;AF:chr16:30022310-30022651:30022742:30022310-30022949:30023043:-	0.696562	0.000360028	0.0189001	AF	ENSG00000149927.13	protein_coding	DOC2A
ENSG00000175224.11;AL:chr11:46681035-46685547:46685699:46681035-46693805:46694323:+	0.854728	0.000359856	0.0189001	AL	ENSG00000175224.11	protein_coding	ATG13
ENSG00000186594.6;A3:chr17:1616198-1617150:1615940-1617150:-	0.53636	0.000358406	0.0188413	A3	ENSG00000186594.6	lincRNA	MIR22HG
ENSG00000084764.6;A5:chr2:27247165-27248451:27247120-27248451:+	0.893087	0.000357641	0.0188099	A5	ENSG00000084764.6	protein_coding	MAPRE3
ENSG00000114993.11;SE:chr2:74659793-74666678:74667104-74667480:-	0.916892	0.000357346	0.0188031	SE	ENSG00000114993.11	protein_coding	RTKN
ENSG00000141644.13;MX:chr18:47800233-47800556:47800723-47801499:47800233-47801347:47801415-47801499:-	0.719492	0.000356751	0.0187806	MX	ENSG00000141644.13	protein_coding	MBD1
ENSG00000128989.5;SE:chr15:52849419-52861045:52861099-52861313:-	1.06346	0.000356567	0.0187797	SE	ENSG00000128989.5	protein_coding	ARPP19
ENSG00000163666.4;SE:chr3:57232323-57232419:57232520-57232781:-	0.880684	0.000356553	0.0187797	SE	ENSG00000163666.4	protein_coding	HESX1
ENSG00000168546.5;SE:chr8:21632567-21640097:21640411-21645632:-	0.761758	0.000356344	0.0187797	SE	ENSG00000168546.5	protein_coding	GFRA2
ENSG00000196547.9;RI:chr15:91455273:91455509-91455772:91455894:+	0.814345	0.000355491	0.0187493	RI	ENSG00000196547.9	protein_coding	MAN2A2
ENSG00000011332.15;A3:chr19:38703031-38704284:38703001-38704284:-	1.10958	0.000355264	0.0187484	A3	ENSG00000011332.15	protein_coding	DPF1
ENSG00000172590.13;A5:chr14:23299157-23299262:23299149-23299262:+	1.15818	0.000355307	0.0187484	A5	ENSG00000172590.13	protein_coding	MRPL52
ENSG00000223482.1;AL:chr10:88963610:88963693-89005872:88998424:88998629-89005872:-	0.84646	0.000355082	0.0187484	AL	ENSG00000223482.1	antisense	RP11-322M
ENSG00000169035.6;SE:chr19:51483743-51485023:51485170-51485583:-	1.04366	0.000354783	0.0187471	SE	ENSG00000169035.6	protein_coding	KLK7
ENSG00000134057.10;AL:chr5:68471364-68473066:68473185:68471364-68473351:68473457:+	0.465952	0.000354409	0.0187361	AL	ENSG00000134057.10	protein_coding	CCNB1
ENSG00000166262.11;SE:chr15:49869042-49869369:49869502-49869826:-	1.57549	0.000354269	0.0187361	SE	ENSG00000166262.11	protein_coding	FAM227B
ENSG00000149636.10;A5:chr20:35399876-35401797:35399876-35401884:-	0.774942	0.000354068	0.0187357	A5	ENSG00000149636.10	protein_coding	DSN1
ENSG00000130653.10;RI:chr9:140358578:140358647-140358792:140358908:-	1.13624	0.000353881	0.0187346	RI	ENSG00000130653.10	protein_coding	PNPLA7
ENSG00000187048.8;SE:chr1:47398509-47399618:47399751-47400125:-	0.809773	0.000353131	0.0187036	SE	ENSG00000187048.8	protein_coding	CYP4A11
ENSG00000141644.13;AL:chr18:47795927:47796181-47799047:47797420:47797910-47799047:-	1.41134	0.000352296	0.0186682	AL	ENSG00000141644.13	protein_coding	MBD1
ENSG00000164733.15;MX:chr8:11710988-11718870:11718988-11725510:11710988-11724763:11724900-11725510:-	0.30414	0.000351689	0.0186448	MX	ENSG00000164733.15	protein_coding	CTSB
ENSG00000110619.12;RI:chr11:3023200:3023283-3023771:3023830:-	1.0963	0.00035131	0.0186387	RI	ENSG00000110619.12	protein_coding	CARS
ENSG00000177301.9;AF:chr1:111148344-111148850:111148986:111148344-111149873:111150051:-	1.29315	0.000351408	0.0186387	AF	ENSG00000177301.9	protein_coding	KCNA2
ENSG00000184640.12;AF:chr17:75446649:75446868-75478226:75452448:75452588-75478226:+	0.756126	0.00035107	0.0186383	AF	ENSG00000184640.12	protein_coding	2023-09-09
ENSG00000011478.7;SE:chr19:46196814-46198695:46198976-46201805:+	0.836505	0.000350854	0.0186356	SE	ENSG00000011478.7	protein_coding	QPCTL
ENSG00000107371.7;AF:chr9:37784060-37784718:37785058:37784060-37801350:37801434:-	0.839981	0.000350548	0.0186282	AF	ENSG00000107371.7	protein_coding	EXOSC3
ENSG00000187514.10;AF:chr2:232571605:232571938-232576058:232575137:232575294-232576058:+	1.29384	0.000348487	0.0185274	AF	ENSG00000187514.10	protein_coding	PTMA
ENSG00000095713.9;AL:chr10:99624757:99625471-99640006:99639440:99639558-99640006:-	1.29453	0.000347928	0.0185088	AL	ENSG00000095713.9	protein_coding	CRTAC1
ENSG00000160323.14;AF:chr9:136279478:136279764-136288221:136287120:136287668-136288221:+	1.244	0.000347973	0.0185088	AF	ENSG00000160323.14	protein_coding	ADAMTS13
ENSG00000114098.13;A3:chr3:137906441-137907243:137906441-137907297:+	1.59	0.000346525	0.0184525	A3	ENSG00000114098.13	protein_coding	ARMC8
ENSG00000168010.6;RI:chr11:72533893:72534006-72535779:72535887:+	0.786803	0.000346588	0.0184525	RI	ENSG00000168010.6	protein_coding	ATG16L2
ENSG00000110514.14;SE:chr11:47330250-47330531:47330593-47330832:+	0.825846	0.000345408	0.0184071	SE	ENSG00000110514.14	protein_coding	MADD
ENSG00000102893.11;SE:chr16:47495337-47497793:47497904-47531310:+	0.536817	0.000344965	0.0183922	SE	ENSG00000102893.11	protein_coding	PHKB
ENSG00000189227.4;A5:chr15:67814542-67818756:67814459-67818756:+	0.812044	0.000343914	0.0183448	A5	ENSG00000189227.4	protein_coding	C15orf61
ENSG00000037749.7;AL:chr5:153514476-153514684:153515041:153514476-153529426:153529507:+	0.626424	0.000342548	0.0182806	AL	ENSG00000037749.7	protein_coding	MFAP3
ENSG00000100364.13;AF:chr22:45607988-45608146:45608298:45607988-45636521:45636650:-	0.85528	0.000342443	0.0182806	AF	ENSG00000100364.13	protein_coding	KIAA0930
ENSG00000101098.7;A3:chr20:43400057-43438816:43400054-43438816:-	1.10119	0.00034247	0.0182806	A3	ENSG00000101098.7	protein_coding	RIMS4
ENSG00000103034.10;AF:chr16:58498208:58498371-58521660:58498765:58498975-58521660:+	0.616037	0.000342487	0.0182806	AF	ENSG00000103034.10	protein_coding	NDRG4
ENSG00000166833.15;SE:chr11:20070741-20071382:20071447-20072835:+	0.858085	0.000340646	0.0182136	SE	ENSG00000166833.15	protein_coding	NAV2
ENSG00000099622.9;AF:chr19:1261155:1261452-1270927:1267153:1267365-1270927:+	0.702868	0.00034043	0.0182108	AF	ENSG00000099622.9	protein_coding	CIRBP
ENSG00000125484.6;A5:chr9:135555190-135558950:135554697-135558950:+	0.795066	0.000340035	0.0181985	A5	ENSG00000125484.6	protein_coding	GTF3C4
ENSG00000147642.12;AF:chr8:110656945-110692940:110693153:110656945-110703562:110703834:-	0.50692	0.000339726	0.0181985	AF	ENSG00000147642.12	protein_coding	SYBU
ENSG00000170579.9;AF:chr18:3814273-3845232:3845296:3814273-3874614:3874767:-	1.02523	0.00034004	0.0181985	AF	ENSG00000170579.9	protein_coding	DLGAP1
ENSG00000159363.13;RI:chr1:17312958:17313127-17313300:17313451:-	1.11114	0.000339253	0.0181823	RI	ENSG00000159363.13	protein_coding	ATP13A2
ENSG00000113580.10;A3:chr5:142661606-142662133:142658976-142662133:-	0.899715	0.000338776	0.0181654	A3	ENSG00000113580.10	protein_coding	NR3C1
ENSG00000129484.9;SE:chr14:20825308-20825555:20825679-20825797:+	1.01138	0.000338737	0.0181654	SE	ENSG00000129484.9	protein_coding	PARP2
ENSG00000154222.8;RI:chr1:52823453:52823570-52824003:52824133:-	0.867028	0.000338579	0.0181654	RI	ENSG00000154222.8	protein_coding	CC2D1B
ENSG00000159917.10;AL:chr19:44740263:44740882-44802961:44790503:44793349-44802961:-	0.811239	0.000338201	0.0181605	AL	ENSG00000159917.10	protein_coding	ZNF235
ENSG00000103034.10;AF:chr16:58498208:58498371-58521660:58498946:58499139-58521660:+	0.646391	0.000337686	0.0181415	AF	ENSG00000103034.10	protein_coding	NDRG4
ENSG00000091972.13;A3:chr3:112064135-112066405:112064135-112066410:+	0.89573	0.000336637	0.0181185	A3	ENSG00000091972.13	protein_coding	CD200
ENSG00000126733.15;A3:chrX:86071102-86082769:86071102-86087109:+	0.824863	0.000337098	0.0181185	A3	ENSG00000126733.15	protein_coding	DACH2
ENSG00000154222.8;A5:chr1:52826804-52827150:52826804-52827185:-	0.870303	0.000336957	0.0181185	A5	ENSG00000154222.8	protein_coding	CC2D1B
ENSG00000154222.8;RI:chr1:52826096:52826221-52826646:52826804:-	0.870303	0.000336957	0.0181185	RI	ENSG00000154222.8	protein_coding	CC2D1B
ENSG00000164398.8;A5:chr5:131329944-131347463:131329944-131347514:-	0.616254	0.000337015	0.0181185	A5	ENSG00000164398.8	protein_coding	ACSL6
ENSG00000176454.8;RI:chr15:34651790:34651946-34652312:34652410:-	1.09661	0.000336597	0.0181185	RI	ENSG00000176454.8	protein_coding	LPCAT4
ENSG00000101958.9;AF:chrX:14547650:14548247-14550361:14549268:14549300-14550361:+	0.754055	0.000335463	0.0180824	AF	ENSG00000101958.9	protein_coding	GLRA2
ENSG00000078142.6;AF:chr18:39629256:39629569-39644704:39637799:39638015-39644704:+	0.62437	0.000334724	0.0180608	AF	ENSG00000078142.6	protein_coding	PIK3C3
ENSG00000124574.9;A3:chr6:43416764-43416830:43416764-43416845:+	1.19644	0.000334423	0.0180608	A3	ENSG00000124574.9	protein_coding	ABCC10
ENSG00000136861.12;SE:chr9:123166391-123169290:123169526-123170625:-	0.947449	0.000334288	0.0180608	SE	ENSG00000136861.12	protein_coding	CDK5RAP2
ENSG00000170160.11;SE:chr17:16638957-16640852:16640989-16664739:+	1.68354	0.000334902	0.0180608	SE	ENSG00000170160.11	protein_coding	CCDC144A
ENSG00000183773.10;SE:chr22:21334413-21335036:21335056-21335281:+	0.77933	0.000334821	0.0180608	SE	ENSG00000183773.10	protein_coding	AIFM3
ENSG00000198668.6;AF:chr14:90863376:90863577-90866409:90864606:90864832-90866409:+	0.880006	0.000334458	0.0180608	AF	ENSG00000198668.6	protein_coding	CALM1
ENSG00000221978.7;A3:chr1:1326955-1328170:1326245-1328170:-	1.17159	0.000333571	0.0180408	A3	ENSG00000221978.7	protein_coding	CCNL2
ENSG00000006530.11;SE:chr7:141255367-141261907:141261910-141292946:+	0.302015	0.000332999	0.0180186	SE	ENSG00000006530.11	protein_coding	AGK
ENSG00000112851.10;SE:chr5:65350779-65367997:65368119-65370852:+	1.19302	0.000332879	0.0180186	SE	ENSG00000112851.10	protein_coding	ERBB2IP
ENSG00000134504.8;AF:chr18:24081214-24126692:24127082:24081214-24209111:24209206:-	0.316565	0.000332193	0.0180186	AF	ENSG00000134504.8	protein_coding	KCTD1
ENSG00000164818.11;A3:chr7:766952-769300:766952-769362:+	1.02957	0.000332781	0.0180186	A3	ENSG00000164818.11	protein_coding	HEATR2
ENSG00000165516.6;RI:chr14:50246313:50246393-50246466:50246524:+	1.28868	0.000332805	0.0180186	RI	ENSG00000165516.6	protein_coding	KLHDC2
ENSG00000178038.12;A5:chr3:46718512-46718670:46718512-46718885:-	0.71505	0.000332243	0.0180186	A5	ENSG00000178038.12	protein_coding	ALS2CL
ENSG00000196104.6;SE:chr4:167983688-168004389:168004397-168155136:-	0.791561	0.00033238	0.0180186	SE	ENSG00000196104.6	protein_coding	SPOCK3
ENSG00000196628.8;AF:chr18:53018234-53068811:53068899:53018234-53070685:53070937:-	1.08526	0.000332877	0.0180186	AF	ENSG00000196628.8	protein_coding	TCF4
ENSG00000117682.11;A3:chr1:26764775-26769199:26764775-26769222:+	0.87128	0.000331678	0.0180163	A3	ENSG00000117682.11	protein_coding	DHDDS
ENSG00000178104.14;SE:chr1:144868172-144871696:144871881-144873877:-	0.932037	0.000331079	0.0179924	SE	ENSG00000178104.14	protein_coding	PDE4DIP
ENSG00000164088.13;AF:chr3:52279841:52280064-52280711:52280186:52280330-52280711:+	0.720712	0.000330872	0.0179899	AF	ENSG00000164088.13	protein_coding	PPM1M
ENSG00000130822.10;AF:chrX:152938533-152939235:152939300:152938533-152939384:152939401:-	0.959418	0.000330027	0.0179526	AF	ENSG00000130822.10	protein_coding	PNCK
ENSG00000182484.9;A5:chrX:155252204-155252364:155252124-155252364:+	1.23658	0.000329529	0.0179342	A5	ENSG00000182484.9	protein_coding	WASH6P
ENSG00000221838.5;A5:chr7:99699612-99700298:99699591-99700298:+	1.49009	0.000329474	0.0179342	A5	ENSG00000221838.5	protein_coding	AP4M1
ENSG00000149294.11;SE:chr11:113085233-113092018:113092047-113102367:+	0.922825	0.000328462	0.0179136	SE	ENSG00000149294.11	protein_coding	NCAM1
ENSG00000164398.8;AF:chr5:131329944-131347463:131347522:131329944-131347607:131347654:-	0.591924	0.000328567	0.0179136	AF	ENSG00000164398.8	protein_coding	ACSL6
ENSG00000223891.1;AF:chr20:42839600:42839717-42843528:42839892:42839996-42843528:+	0.978162	0.000328833	0.0179136	AF	ENSG00000223891.1	lincRNA	RP5-995
ENSG00000223891.1;SE:chr20:42843643-42846007:42846322-42853461:+	1.29646	0.000328833	0.0179136	SE	ENSG00000223891.1	lincRNA	RP5-995
ENSG00000166900.10;SE:chr11:59540767-59554510:59554609-59556346:+	1.02055	0.000327747	0.0178891	SE	ENSG00000166900.10	protein_coding	STX3
ENSG00000107864.8;AF:chr10:94000118-94002926:94003036:94000118-94050683:94050844:-	1.03401	0.000327436	0.0178807	AF	ENSG00000107864.8	protein_coding	CPEB3
ENSG00000109083.9;SE:chr17:26659013-26659172:26659207-26662366:-	0.630912	0.00032725	0.0178793	SE	ENSG00000109083.9	protein_coding	IFT20
ENSG00000117266.11;RI:chr1:205498452:205498557-205498649:205499477:+	0.827033	0.000326813	0.017864	RI	ENSG00000117266.11	protein_coding	CDK18
ENSG00000188735.7;SE:chr12:122214350-122214728:122215803-122215983:+	1.14473	0.000326743	0.017864	SE	ENSG00000188735.7	protein_coding	TMEM120B
ENSG00000162521.12;AF:chr1:33116811:33116923-33117515:33117088:33117316-33117515:+	0.483247	0.000326041	0.0178391	AF	ENSG00000162521.12	protein_coding	RBBP4
[truncated: 2,058 more rows]
