# Supplementary material for: Comprehensive transcript-level analysis reveals transcriptional reprogramming during the progression of Alzheimer’s disease
Source: Front Aging Neurosci. 2023 Jun 15;15:1191680. doi: 10.3389/fnagi.2023.1191680 (PMC10308376; doi:10.3389/fnagi.2023.1191680)
Supplement: Supplementary file 5 [file Table_5.XLSX]

## Sheet: Table S5
# Supplementary Table S5. Differential ASEs in AsymAD.
ASE	P value	FC	FDR	AS type	Gene ID	Gene type	Gene name
ENSG00000001497.12;SE:chrX:64752510-64753490:64753615-64754360:-	0.00049565	0.958043	0.0484194	SE	ENSG00000001497.12	protein coding	LAS1L
ENSG00000001631.10;RI:chr7:91864717:91864960-91865727:91865856:-	6.05e-05	1.39087	0.0245783	RI	ENSG00000001631.10	protein coding	KRIT1
ENSG00000001631.10;SE:chr7:91852292-91855034:91855141-91855840:-	9.22e-05	0.966467	0.027408	SE	ENSG00000001631.10	protein coding	KRIT1
ENSG00000002016.11;A3:chr12:1025698-1025805:1025649-1025805:-	0.000136094	0.766663	0.0293631	A3	ENSG00000002016.11	protein coding	RAD52
ENSG00000003400.10;AL:chr2:202074285-202082311:202086388:202074285-202093656:202093851:+	9.65e-05	0.671855	0.0274808	AL	ENSG00000003400.10	protein coding	CASP10
ENSG00000003400.10;AL:chr2:202074285-202082311:202086388:202074285-202093656:202094129:+	0.000211984	0.678577	0.034355	AL	ENSG00000003400.10	protein coding	CASP10
ENSG00000004961.10;A5:chrX:11129638-11130139:11129580-11130139:+	0.000271665	0.774236	0.0384835	A5	ENSG00000004961.10	protein coding	HCCS
ENSG00000005379.11;SE:chr17:56402363-56402895:56403074-56403654:-	4.75e-05	0.878983	0.0232671	SE	ENSG00000005379.11	protein coding	BZRAP1
ENSG00000005810.12;RI:chr13:77900609:77900814-77901105:77901177:-	0.000293975	0.826116	0.0395224	RI	ENSG00000005810.12	protein coding	MYCBP2
ENSG00000005812.6;A5:chr13:77592857-77595648:77592857-77595792:-	0.000399753	1.0418	0.0443726	A5	ENSG00000005812.6	protein coding	FBXL3
ENSG00000005812.6;AL:chr13:77575696:77576184-77589544:77581700:77581923-77589544:-	1.07e-07	1.47738	0.0094902	AL	ENSG00000005812.6	protein coding	FBXL3
ENSG00000006625.12;MX:chr7:30537512-30538419:30538554-30544185:30537512-30540152:30540297-30544185:-	0.000420938	0.161437	0.0454138	MX	ENSG00000006625.12	protein coding	GGCT
ENSG00000007392.12;A5:chr16:277335-277986:277335-278332:-	0.000458067	0.905618	0.0468393	A5	ENSG00000007392.12	protein coding	LUC7L
ENSG00000007402.7;RI:chr3:50402319:50402401-50402506:50402615:-	0.000381045	1.092	0.0436016	RI	ENSG00000007402.7	protein coding	CACNA2D2
ENSG00000008130.10;AF:chr1:1696885-1709728:1709909:1696885-1710185:1710229:-	1.31e-06	0.703859	0.0100433	AF	ENSG00000008130.10	protein coding	NADK
ENSG00000008277.10;SE:chr7:87811339-87815930:87816016-87822431:+	0.000280531	1.17399	0.0390322	SE	ENSG00000008277.10	protein coding	ADAM22
ENSG00000008311.10;SE:chr7:121738630-121738799:121738920-121741425:-	9.99e-05	0.819745	0.0276845	SE	ENSG00000008311.10	protein coding	AASS
ENSG00000010282.10;AF:chr3:42742331-42742604:42743013:42742331-42744071:42744270:-	0.000299388	1.14432	0.0397506	AF	ENSG00000010282.10	protein coding	HHATL
ENSG00000010319.2;SE:chr3:52476923-52477032:52477085-52478929:-	1.66e-05	0.672165	0.0150329	SE	ENSG00000010319.2	protein coding	SEMA3G
ENSG00000010361.8;A5:chr19:50315993-50316253:50315993-50316390:-	0.000283024	0.963908	0.0390977	A5	ENSG00000010361.8	protein coding	FUZ
ENSG00000011052.16;AF:chr17:49243639:49243858-49244188:49243881:49243924-49244188:+	1.47e-05	0.868441	0.0150329	AF	ENSG00000011052.16	protein coding	NME2
ENSG00000011566.9;AF:chr2:39605264-39606893:39606950:39605264-39664033:39664453:-	0.000290532	1.11426	0.0394821	AF	ENSG00000011566.9	protein coding	MAP4K3
ENSG00000012061.11;AF:chr19:45926639-45927039:45927623:45926639-45981994:45982086:-	0.000335877	0.860153	0.0416848	AF	ENSG00000012061.11	protein coding	ERCC1
ENSG00000012061.11;AF:chr19:45926639-45927081:45927196:45926639-45981994:45982086:-	0.000279524	0.7034	0.0390322	AF	ENSG00000012061.11	protein coding	ERCC1
ENSG00000012171.13;RI:chr3:50311344:50311488-50311794:50312013:+	0.000346781	1.1562	0.0423356	RI	ENSG00000012171.13	LncRNA	SEMA3B
ENSG00000012983.6;A5:chr14:50998876-50999118:50998876-50999166:-	0.000150984	1.07485	0.0306086	A5	ENSG00000012983.6	protein coding	MAP4K5
ENSG00000013297.5;AF:chr3:170136653:170137080-170140951:170139006:170139125-170140951:+	3.05e-05	0.850074	0.0205032	AF	ENSG00000013297.5	protein coding	CLDN11
ENSG00000013297.5;AF:chr3:170136656:170137080-170140951:170139006:170139125-170140951:+	6.03e-05	0.535772	0.0245783	AF	ENSG00000013297.5	protein coding	CLDN11
ENSG00000013297.5;AF:chr3:170136663:170137080-170140951:170139006:170139125-170140951:+	7.8e-05	0.741261	0.0262926	AF	ENSG00000013297.5	protein coding	CLDN11
ENSG00000017260.14;AF:chr3:130569445:130569772-130649260:130613292:130613619-130649260:+	0.000159213	0.535799	0.0310414	AF	ENSG00000017260.14	protein coding	ATP2C1
ENSG00000017260.14;AF:chr3:130569445:130569772-130649260:130613379:130613619-130649260:+	0.000439212	0.611887	0.0461999	AF	ENSG00000017260.14	protein coding	ATP2C1
ENSG00000017260.14;AL:chr3:130718503-130720064:130721951:130718503-130734996:130735528:+	0.00030621	0.887944	0.0402189	AL	ENSG00000017260.14	protein coding	ATP2C1
ENSG00000017621.11;A5:chrX:49021428-49021528:49021127-49021528:+	1.92e-06	1.15156	0.0107494	A5	ENSG00000017621.11	protein coding	MAGIX
ENSG00000017621.11;SE:chrX:49021127-49021246:49021428-49021528:+	7.1e-06	1.18842	0.0136843	SE	ENSG00000017621.11	protein coding	MAGIX
ENSG00000019144.12;SE:chr11:118502770-118502876:118503013-118506111:+	0.000450769	0.835665	0.0464826	SE	ENSG00000019144.12	protein coding	PHLDB1
ENSG00000021645.13;SE:chr14:79270166-79276661:79276687-79423585:+	0.000146117	0.734634	0.0302273	SE	ENSG00000021645.13	protein coding	NRXN3
ENSG00000021645.13;SE:chr14:80130292-80158516:80158605-80163973:+	0.000187881	1.03489	0.0326299	SE	ENSG00000021645.13	protein coding	NRXN3
ENSG00000022267.12;AF:chrX:135278913:135279022-135288566:135287068:135287098-135288566:+	0.000335542	1.67307	0.0416848	AF	ENSG00000022267.12	protein coding	FHL1
ENSG00000023228.8;SE:chr2:207012558-207018342:207018406-207024065:-	0.000335304	0.670152	0.0416848	SE	ENSG00000023228.8	protein coding	NDUFS1
ENSG00000026025.9;AF:chr10:17270258:17270523-17271275:17270868:17271026-17271275:+	0.00051365	2.07724	0.0492125	AF	ENSG00000026025.9	protein coding	VIM
ENSG00000026297.11;A3:chr6:167357297-167360170:167356577-167360170:-	0.000111435	1.20091	0.0277935	A3	ENSG00000026297.11	protein coding	RNASET2
ENSG00000026297.11;SE:chr6:167366036-167368983:167369115-167369585:-	0.000480832	0.64287	0.0477677	SE	ENSG00000026297.11	protein coding	RNASET2
ENSG00000026508.11;AL:chr11:35243279-35243922:35244867:35243279-35250676:35251574:+	4.41e-05	4.49973	0.0224809	AL	ENSG00000026508.11	protein coding	CD44
ENSG00000033170.12;AF:chr14:65877310:65878711-65922339:65879535:65879932-65922339:+	0.000185744	1.28942	0.0324094	AF	ENSG00000033170.12	protein coding	FUT8
ENSG00000034152.14;AF:chr17:21187984:21188281-21201725:21191348:21191403-21201725:+	0.000411609	0.736523	0.0449656	AF	ENSG00000034152.14	protein coding	MAP2K3
ENSG00000034533.7;AF:chr3:130744438-130745032:130745453:130744438-130745576:130745636:-	0.000165766	0.301596	0.0311644	AF	ENSG00000034533.7	protein coding	ASTE1
ENSG00000035115.15;AF:chr2:253115-260085:260708:253115-263211:263983:-	3.27e-05	1.27327	0.0208693	AF	ENSG00000035115.15	protein coding	SH3YL1
ENSG00000035403.11;SE:chr10:75868914-75871667:75871870-75873942:+	0.000127945	1.21412	0.0290312	SE	ENSG00000035403.11	protein coding	VCL
ENSG00000036549.8;A3:chr1:78047576-78047664:78047573-78047664:-	3.24e-05	0.891236	0.0208693	A3	ENSG00000036549.8	protein coding	ZZZ3
ENSG00000037897.12;A3:chr12:58163206-58163348:58163187-58163348:-	0.00011138	1.77404	0.0277935	A3	ENSG00000037897.12	protein coding	METTL1
ENSG00000038358.10;SE:chr16:67907246-67909641:67909740-67909848:+	3.27e-05	1.29077	0.0208693	SE	ENSG00000038358.10	protein coding	EDC4
ENSG00000038382.13;AF:chr5:14143811:14143991-14270934:14183907:14184068-14270934:+	0.000222547	0.914596	0.0350845	AF	ENSG00000038382.13	protein coding	TRIO
ENSG00000039523.12;A3:chr16:67572453-67572563:67572453-67572575:+	0.000265046	0.739427	0.0383451	A3	ENSG00000039523.12	protein coding	FAM65A
ENSG00000039523.12;AF:chr16:67562720:67562817-67572327:67563250:67563762-67572327:+	0.000146036	0.834924	0.0302273	AF	ENSG00000039523.12	protein coding	FAM65A
ENSG00000039523.12;AF:chr16:67562720:67562817-67572327:67563694:67563990-67572327:+	0.00046704	0.85358	0.0470788	AF	ENSG00000039523.12	protein coding	FAM65A
ENSG00000041357.11;AF:chr15:78832786:78832881-78834247:78833156:78833177-78834247:+	0.000376105	1.57282	0.0435398	AF	ENSG00000041357.11	protein coding	PSMA4
ENSG00000041357.11;AL:chr15:78836609-78837211:78837274:78836609-78841132:78841518:+	0.000376105	1.57282	0.0435398	AL	ENSG00000041357.11	protein coding	PSMA4
ENSG00000042088.9;AF:chr14:90422337:90422622-90429452:90422916:90423144-90429452:+	0.000519913	0.685112	0.0493785	AF	ENSG00000042088.9	protein coding	TDP1
ENSG00000046653.10;AF:chrX:13803927-13834963:13835465:13803927-13956626:13956757:-	3.79e-05	0.727508	0.0217653	AF	ENSG00000046653.10	protein coding	GPM6B
ENSG00000046653.10;AL:chrX:13789150:13791149-13794357:13792073:13792743-13794357:-	2.33e-05	1.07415	0.0182808	AL	ENSG00000046653.10	protein coding	GPM6B
ENSG00000046653.10;SE:chrX:13803927-13825769:13825888-13834963:-	9.22e-05	1.08369	0.027408	SE	ENSG00000046653.10	protein coding	GPM6B
ENSG00000047932.9;SE:chr6:117896515-117898611:117898634-117900063:-	0.000456604	1.09608	0.0467833	SE	ENSG00000047932.9	protein coding	GOPC
ENSG00000048140.13;A5:chr5:176083135-176083701:176083126-176083701:+	0.000314649	0.7278	0.0407168	A5	ENSG00000048140.13	protein coding	TSPAN17
ENSG00000048649.9;SE:chr11:77451981-77458081:77458173-77475643:-	8.77e-06	1.14748	0.0136843	SE	ENSG00000048649.9	protein coding	RSF1
ENSG00000048828.11;SE:chr9:96320292-96320863:96321000-96323391:+	0.00041477	0.915392	0.0450366	SE	ENSG00000048828.11	protein coding	FAM120A
ENSG00000049618.15;A3:chr6:157431695-157454162:157431695-157454174:+	0.000391376	0.95253	0.043822	A3	ENSG00000049618.15	protein coding	ARID1B
ENSG00000050426.10;A3:chr12:51447643-51449927:51447643-51449933:+	0.000171917	0.330965	0.0312608	A3	ENSG00000050426.10	protein coding	LETMD1
ENSG00000050426.10;MX:chr12:51442968-51447561:51447643-51449927:51442968-51449770:51449804-51449927:+	2.69e-05	0.264915	0.0194366	MX	ENSG00000050426.10	protein coding	LETMD1
ENSG00000050426.10;SE:chr12:51442968-51447561:51447643-51449927:+	7.58e-05	0.290485	0.0262503	SE	ENSG00000050426.10	protein coding	LETMD1
ENSG00000050820.12;A5:chr16:75276988-75297536:75276988-75298249:-	0.000242349	1.10018	0.0367192	A5	ENSG00000050820.12	protein coding	BCAR1
ENSG00000050820.12;AF:chr16:75276988-75297536:75299113:75276988-75299723:75299905:-	0.000216417	1.86066	0.0345876	AF	ENSG00000050820.12	protein coding	BCAR1
ENSG00000054267.16;AF:chr1:235490283-235490475:235490802:235490283-235491084:235491483:-	0.000113449	2.20136	0.0277935	AF	ENSG00000054267.16	protein coding	ARID4B
ENSG00000054267.16;AF:chr1:235490283-235490475:235490802:235490283-235491084:235491532:-	6.01e-05	2.6155	0.0245783	AF	ENSG00000054267.16	protein coding	ARID4B
ENSG00000054523.12;A3:chr1:10435431-10436603:10435431-10438397:+	0.000346172	0.916767	0.0423356	A3	ENSG00000054523.12	protein coding	KIF1B
ENSG00000055163.14;AF:chr5:156693187:156693594-156712349:156696362:156696593-156712349:+	0.000111999	0.78195	0.0277935	AF	ENSG00000055163.14	protein coding	CYFIP2
ENSG00000055483.12;A3:chr17:76793984-76794482:76793961-76794482:-	0.000294584	1.03729	0.0395224	A3	ENSG00000055483.12	protein coding	USP36
ENSG00000055483.12;A5:chr17:76834832-76836482:76834832-76836608:-	9.79e-05	0.764846	0.0274808	A5	ENSG00000055483.12	protein coding	USP36
ENSG00000055483.12;AF:chr17:76834832-76836482:76836752:76834832-76836818:76836848:-	0.000383995	0.780194	0.0436313	AF	ENSG00000055483.12	protein coding	USP36
ENSG00000055483.12;AF:chr17:76834832-76836482:76836752:76834832-76836818:76836863:-	2.81e-05	0.75099	0.0200745	AF	ENSG00000055483.12	protein coding	USP36
ENSG00000055483.12;AF:chr17:76834832-76836482:76836752:76834832-76836818:76836868:-	4.19e-05	0.754938	0.022272	AF	ENSG00000055483.12	protein coding	USP36
ENSG00000055483.12;AF:chr17:76834832-76836482:76836752:76834832-76837093:76837307:-	5.42e-05	0.760081	0.0244591	AF	ENSG00000055483.12	protein coding	USP36
ENSG00000055483.12;AF:chr17:76834832-76836482:76836752:76834832-76837343:76837523:-	5.33e-05	0.759863	0.0244591	AF	ENSG00000055483.12	protein coding	USP36
ENSG00000055955.11;A3:chr3:52852226-52852273:52852184-52852273:-	0.000391042	0.728801	0.043822	A3	ENSG00000055955.11	protein coding	ITIH4
ENSG00000058404.15;AF:chr7:44323824-44364626:44364789:44323824-44364956:44365255:-	0.000328326	0.745708	0.0414352	AF	ENSG00000058404.15	protein coding	CAMK2B
ENSG00000058404.15;AF:chr7:44323824-44364626:44364789:44323824-44365534:44365766:-	0.000113094	0.712674	0.0277935	AF	ENSG00000058404.15	protein coding	CAMK2B
ENSG00000060138.8;SE:chr12:10856747-10862507:10862713-10865810:-	0.000142033	0.893534	0.0298592	SE	ENSG00000060138.8	protein coding	CSDA
ENSG00000060971.12;RI:chr3:38167653:38167832-38168001:38168191:-	0.000174869	1.13822	0.0315267	RI	ENSG00000060971.12	protein coding	ACAA1
ENSG00000061273.12;SE:chr12:48185787-48186321:48186452-48187152:-	6.91e-05	1.1978	0.0256791	SE	ENSG00000061273.12	protein coding	HDAC7
ENSG00000062194.10;SE:chr5:56472227-56509901:56510020-56526673:+	6.84e-05	0.893362	0.0256791	SE	ENSG00000062194.10	protein coding	GPBP1
ENSG00000062194.10;SE:chr5:56531859-56532940:56532999-56542127:+	0.000112529	0.841384	0.0277935	SE	ENSG00000062194.10	protein coding	GPBP1
ENSG00000064270.7;SE:chr16:84440255-84440793:84441070-84442011:+	0.000270159	0.434418	0.0384256	SE	ENSG00000064270.7	protein coding	ATP2C2
ENSG00000064607.11;SE:chr19:19101958-19102149:19102362-19105175:-	0.000154414	1.1571	0.0306086	SE	ENSG00000064607.11	protein coding	SUGP2
ENSG00000065029.10;AF:chr6:35226686:35227163-35248833:35227551:35227618-35248833:+	1.45e-05	0.765287	0.0150329	AF	ENSG00000065029.10	protein coding	ZNF76
ENSG00000065029.10;SE:chr6:35260821-35261528:35261692-35262233:+	0.000161249	0.94206	0.0310414	SE	ENSG00000065029.10	protein coding	ZNF76
ENSG00000065609.9;AF:chr6:84417676-84418384:84418738:84417676-84419045:84419114:-	0.000396951	0.800279	0.0442822	AF	ENSG00000065609.9	protein coding	SNAP91
ENSG00000066136.14;AF:chr1:41157320:41157539-41204508:41175029:41175288-41204508:+	0.00021079	0.771654	0.0342741	AF	ENSG00000066136.14	protein coding	NFYC
ENSG00000066468.15;AL:chr10:123237848:123239535-123243212:123239565:123239627-123243212:-	0.000448211	1.19435	0.046391	AL	ENSG00000066468.15	protein coding	FGFR2
ENSG00000067113.12;SE:chr5:54763977-54771127:54771278-54830400:-	0.000292927	1.03188	0.0395224	SE	ENSG00000067113.12	protein coding	PPAP2A
ENSG00000067221.9;AF:chr15:74282798-74284432:74284689:74282798-74286892:74286963:-	0.000410498	0.88655	0.0449117	AF	ENSG00000067221.9	protein coding	STOML1
ENSG00000067445.15;AF:chrX:54947284:54947398-54948651:54947821:54947879-54948651:+	0.000517225	0.744478	0.0492935	AF	ENSG00000067445.15	protein coding	TRO
ENSG00000067445.15;AL:chrX:54955143-54957174:54957298:54955143-54957637:54957864:+	0.000447255	1.36939	0.046391	AL	ENSG00000067445.15	protein coding	TRO
ENSG00000068308.9;AF:chrX:48801544-48814239:48814451:48801544-48815494:48815648:-	0.000357845	2.37899	0.0428013	AF	ENSG00000068308.9	protein coding	OTUD5
ENSG00000068323.11;A3:chrX:48896935-48897982:48896870-48897982:-	6.85e-05	0.881792	0.0256791	A3	ENSG00000068323.11	protein coding	TFE3
ENSG00000068323.11;SE:chrX:48891766-48895535:48895639-48895722:-	0.000366201	0.952465	0.0433442	SE	ENSG00000068323.11	protein coding	TFE3
ENSG00000069849.6;AF:chr3:141595485:141595752-141620978:141596371:141596404-141620978:+	9.16e-06	1.75878	0.0138933	AF	ENSG00000069849.6	protein coding	ATP1B3
ENSG00000070269.9;AF:chr14:57046338:57046391-57051719:57046511:57046792-57051719:+	7.48e-05	1.20386	0.0261566	AF	ENSG00000070269.9	protein coding	C14orf101
ENSG00000070269.9;SE:chr14:57085481-57088249:57088420-57092100:+	5.65e-05	0.728671	0.0244591	SE	ENSG00000070269.9	protein coding	C14orf101
ENSG00000070614.9;AF:chr5:149865381:149865566-149900430:149887674:149887788-149900430:+	2.23e-05	0.719764	0.0178867	AF	ENSG00000070614.9	protein coding	NDST1
ENSG00000070756.9;A5:chr8:101715587-101716508:101715587-101716525:-	1.93e-05	1.80095	0.0164299	A5	ENSG00000070756.9	protein coding	PABPC1
ENSG00000070756.9;A5:chr8:101733847-101733941:101733847-101733957:-	0.000461257	0.798863	0.0468748	A5	ENSG00000070756.9	protein coding	PABPC1
ENSG00000071575.7;A5:chr2:12858703-12863386:12857136-12863386:+	9.99e-06	0.783518	0.0143007	A5	ENSG00000071575.7	protein coding	TRIB2
ENSG00000071994.6;AL:chr6:170884383:170886805-170887945:170887570:170887744-170887945:-	3.44e-05	1.10542	0.0214056	AL	ENSG00000071994.6	protein coding	PDCD2
ENSG00000071994.6;AL:chr6:170884416:170886805-170887945:170887570:170887744-170887945:-	8.28e-06	1.23407	0.0136843	AL	ENSG00000071994.6	protein coding	PDCD2
ENSG00000072134.11;AF:chr17:19140709:19140844-19213198:19185268:19187027-19213198:+	0.000465964	0.642959	0.0470548	AF	ENSG00000072134.11	protein coding	EPN2
ENSG00000072134.11;AF:chr17:19140709:19140844-19213198:19186360:19187027-19213198:+	0.000255668	0.636994	0.0374467	AF	ENSG00000072134.11	protein coding	EPN2
ENSG00000072195.10;A3:chr2:220307872-220308747:220307872-220308768:+	0.000167805	1.53983	0.0311644	A3	ENSG00000072195.10	protein coding	SPEG
ENSG00000072210.14;RI:chr17:19552064:19552143-19552266:19552437:+	0.000132038	0.763668	0.0292184	RI	ENSG00000072210.14	protein coding	ALDH3A2
ENSG00000072274.8;SE:chr3:195800996-195802030:195802231-195803935:-	3.48e-05	0.824853	0.0214762	SE	ENSG00000072274.8	protein coding	TFRC
ENSG00000072803.13;MX:chr5:171337801-171341347:171341409-171433462:171337801-171384601:171384702-171433462:-	3.53e-05	0.761297	0.021608	MX	ENSG00000072803.13	protein coding	FBXW11
ENSG00000072958.4;RI:chr19:16308665:16308784-16308822:16308879:+	0.000312839	3.84694	0.0406231	RI	ENSG00000072958.4	protein coding	AP1M1
ENSG00000073605.13;A3:chr17:38063240-38065211:38062524-38065211:-	0.000265395	0.840133	0.0383451	A3	ENSG00000073605.13	protein coding	GSDMB
ENSG00000073605.13;SE:chr17:38063240-38065211:38065295-38066009:-	0.000224688	0.957503	0.0353059	SE	ENSG00000073605.13	protein coding	GSDMB
ENSG00000073712.9;SE:chr14:53348187-53348514:53348546-53360011:-	7.78e-07	1.72593	0.0094902	SE	ENSG00000073712.9	protein coding	FERMT2
ENSG00000073849.10;SE:chr3:186756661-186760442:186761098-186769037:+	0.000120927	0.815944	0.0285153	SE	ENSG00000073849.10	protein coding	ST6GAL1
ENSG00000074201.3;SE:chr11:77336115-77336762:77336863-77340808:-	6.51e-06	0.896051	0.0136843	SE	ENSG00000074201.3	protein coding	CLNS1A
ENSG00000074201.3;SE:chr11:77336863-77340808:77340944-77348635:-	0.000424171	0.979251	0.0454636	SE	ENSG00000074201.3	protein coding	CLNS1A
ENSG00000074416.9;AF:chr3:127540681-127541152:127541701:127540681-127541927:127542051:-	0.000206184	0.826781	0.0338313	AF	ENSG00000074416.9	protein coding	MGLL
ENSG00000074582.8;A5:chr2:219524523-219525662:219524466-219525662:+	0.000346726	1.45309	0.0423356	A5	ENSG00000074582.8	protein coding	BCS1L
ENSG00000074603.14;AF:chr15:65804902-65807994:65809611:65804902-65809824:65810001:-	0.000283727	1.03667	0.0391059	AF	ENSG00000074603.14	protein coding	DPP8
ENSG00000074603.14;SE:chr15:65790370-65792944:65793117-65799581:-	0.000280933	1.03466	0.0390322	SE	ENSG00000074603.14	protein coding	DPP8
ENSG00000075413.13;SE:chr14:103928798-103931894:103932130-103932309:+	0.000368673	1.0426	0.0433697	SE	ENSG00000075413.13	protein coding	MARK3
ENSG00000075413.13;SE:chr14:103958371-103964839:103964865-103969219:+	0.000534174	0.796667	0.0499673	SE	ENSG00000075413.13	protein coding	MARK3
ENSG00000075413.13;SE:chr14:103964865-103966493:103966537-103969219:+	0.000146191	1.0622	0.0302273	SE	ENSG00000075413.13	protein coding	MARK3
ENSG00000075426.7;A3:chr2:28631733-28634746:28631733-28634797:+	0.000525904	1.28871	0.0497074	A3	ENSG00000075426.7	protein coding	FOSL2
ENSG00000075426.7;AF:chr2:28615669:28615703-28626974:28615725:28616689-28626974:+	0.000445718	1.29217	0.046391	AF	ENSG00000075426.7	protein coding	FOSL2
ENSG00000076555.11;AF:chr12:109577202:109577863-109604666:109592487:109592745-109604666:+	0.00042743	1.03703	0.0454636	AF	ENSG00000076555.11	protein coding	ACACB
ENSG00000076864.13;AF:chr1:21976289-21978272:21978348:21976289-21979627:21979800:-	2.55e-05	0.704991	0.0191091	AF	ENSG00000076864.13	protein coding	RAP1GAP
ENSG00000077254.10;AF:chr1:78207433-78211106:78211147:78207433-78225328:78225537:-	2.47e-05	1.49094	0.0188854	AF	ENSG00000077254.10	protein coding	USP33
ENSG00000078070.7;AF:chr3:182812393-182816276:182817031:182812393-182833262:182833863:-	0.000491627	1.64052	0.0481721	AF	ENSG00000078070.7	protein coding	MCCC1
ENSG00000078070.7;SE:chr3:182789145-182790154:182790275-182804481:-	0.000383898	0.903727	0.0436313	SE	ENSG00000078070.7	protein coding	MCCC1
ENSG00000078328.15;A5:chr16:6069993-6366996:6069902-6366996:+	0.00037744	0.839432	0.0435683	A5	ENSG00000078328.15	protein coding	RBFOX1
ENSG00000078804.8;SE:chr20:33292316-33293162:33293278-33296495:+	9.79e-06	0.833267	0.0142638	SE	ENSG00000078804.8	protein coding	TP53INP2
ENSG00000079215.8;SE:chr5:36680691-36683966:36684100-36686167:+	8.37e-05	0.81952	0.0264572	SE	ENSG00000079215.8	protein coding	SLC1A3
ENSG00000079691.14;SE:chr6:25610409-25612968:25613114-25619675:+	0.000165267	1.10246	0.0311644	SE	ENSG00000079691.14	protein coding	LRRC16A
ENSG00000079950.8;AL:chr6:132779054:132781989-132785132:132782853:132782999-132785132:-	0.000407179	1.05611	0.044743	AL	ENSG00000079950.8	protein coding	STX7
ENSG00000079974.13;A3:chr22:51207980-51208333:51207977-51208333:-	0.000170943	1.09373	0.0312355	A3	ENSG00000079974.13	protein coding	RABL2B
ENSG00000079974.13;AF:chr22:51220779-51221473:51221714:51220779-51221929:51222090:-	0.000286348	1.17462	0.0393111	AF	ENSG00000079974.13	protein coding	RABL2B
ENSG00000081189.9;SE:chr5:88025164-88026028:88026051-88027546:-	0.000482187	0.851652	0.0477898	SE	ENSG00000081189.9	protein coding	MEF2C
ENSG00000082258.8;SE:chr2:135700244-135703459:135703545-135703671:+	0.000376437	0.628186	0.0435398	SE	ENSG00000082258.8	protein coding	CCNT2
ENSG00000082397.11;SE:chr18:5406967-5407700:5407735-5410565:-	0.000231379	0.81075	0.0357564	SE	ENSG00000082397.11	protein coding	EPB41L3
ENSG00000082684.10;AF:chr3:122680148-122746311:122746659:122680148-122747294:122747452:-	0.000105687	0.747692	0.0277935	AF	ENSG00000082684.10	protein coding	SEMA5B
ENSG00000082805.14;A3:chr12:1100653-1136914:1100653-1137505:+	0.000265562	0.762105	0.0383451	A3	ENSG00000082805.14	protein coding	ERC1
ENSG00000082805.14;A5:chr12:1100653-1136914:1100488-1136914:+	0.000268435	0.743208	0.038414	A5	ENSG00000082805.14	protein coding	ERC1
ENSG00000082805.14;AF:chr12:1100404:1100653-1136914:1107488:1107648-1136914:+	0.000151381	0.751566	0.0306086	AF	ENSG00000082805.14	protein coding	ERC1
ENSG00000082996.14;A5:chr3:149613357-149619859:149613347-149619859:+	7.57e-06	1.06467	0.0136843	A5	ENSG00000082996.14	protein coding	RNF13
ENSG00000084234.11;AF:chr11:129939801:129939977-129979324:129940463:129940642-129979324:+	0.000166342	0.895535	0.0311644	AF	ENSG00000084234.11	protein coding	APLP2
ENSG00000084234.11;SE:chr11:130005610-130007151:130007186-130010293:+	0.000269296	0.903496	0.0384256	SE	ENSG00000084234.11	protein coding	APLP2
ENSG00000084774.8;RI:chr2:27465488:27465643-27465740:27465841:+	5.68e-05	1.28946	0.0244591	RI	ENSG00000084774.8	protein coding	CAD
ENSG00000085788.9;AF:chr8:38088861:38089377-38090505:38089471:38089662-38090505:+	0.000275864	0.77603	0.0388819	AF	ENSG00000085788.9	protein coding	DDHD2
ENSG00000086475.9;AF:chr10:13380808-13386758:13387028:13380808-13390000:13390030:-	4.8e-06	2.40821	0.0130261	AF	ENSG00000086475.9	protein coding	SEPHS1
ENSG00000086475.9;AF:chr10:13380808-13386758:13387460:13380808-13390000:13390030:-	0.000125811	1.86867	0.0289015	AF	ENSG00000086475.9	protein coding	SEPHS1
ENSG00000086475.9;SE:chr10:13361356-13364835:13365047-13370351:-	0.000458402	0.970767	0.0468393	SE	ENSG00000086475.9	protein coding	SEPHS1
ENSG00000086475.9;SE:chr10:13380808-13386758:13387028-13390000:-	2.86e-07	1.14279	0.0094902	SE	ENSG00000086475.9	protein coding	SEPHS1
ENSG00000086666.14;AF:chr15:80351955:80352151-80412670:80364920:80364989-80412670:+	1.22e-05	0.627754	0.0146844	AF	ENSG00000086666.14	protein coding	ZFAND6
ENSG00000086666.14;AF:chr15:80351955:80352151-80412670:80364929:80364989-80412670:+	2.69e-05	0.745605	0.0194366	AF	ENSG00000086666.14	protein coding	ZFAND6
ENSG00000086666.14;AF:chr15:80351955:80352151-80412670:80364933:80364989-80412670:+	7.77e-05	0.762259	0.0262503	AF	ENSG00000086666.14	protein coding	ZFAND6
ENSG00000086666.14;AF:chr15:80351955:80352151-80412670:80367503:80367584-80412670:+	0.000113296	0.767242	0.0277935	AF	ENSG00000086666.14	protein coding	ZFAND6
ENSG00000086666.14;AF:chr15:80351955:80352151-80412670:80367533:80367657-80412670:+	0.000123998	0.768261	0.0289015	AF	ENSG00000086666.14	protein coding	ZFAND6
ENSG00000087088.14;RI:chr19:49458805:49458856-49458944:49459090:+	3.89e-05	1.31555	0.0218241	RI	ENSG00000087088.14	protein coding	BAX
ENSG00000087191.8;AF:chr17:61904839:61904874-61905498:61905063:61905283-61905498:+	2.99e-05	3.41488	0.0205032	AF	ENSG00000087191.8	protein coding	PSMC5
ENSG00000087365.9;A3:chr11:65831200-65835417:65831200-65835420:+	0.000214582	0.926892	0.0345826	A3	ENSG00000087365.9	protein coding	SF3B2
ENSG00000087460.16;A3:chr20:57470739-57478583:57470739-57478586:+	4.8e-05	0.933561	0.0233089	A3	ENSG00000087460.16	protein coding	GNAS
ENSG00000087460.16;AF:chr20:57464226:57464408-57470667:57466358:57466920-57470667:+	3.05e-05	1.47774	0.0205032	AF	ENSG00000087460.16	protein coding	GNAS
ENSG00000087460.16;AF:chr20:57464226:57464408-57470667:57466771:57466920-57470667:+	7.05e-05	1.20501	0.0258074	AF	ENSG00000087460.16	protein coding	GNAS
ENSG00000087460.16;AF:chr20:57466815:57466920-57470667:57467036:57467264-57470667:+	0.000222654	1.49976	0.0350845	AF	ENSG00000087460.16	protein coding	GNAS
ENSG00000087460.16;SE:chr20:57470739-57473996:57474040-57478586:+	0.000373314	0.930737	0.0435398	SE	ENSG00000087460.16	protein coding	GNAS
ENSG00000087495.12;AF:chr20:58179603:58180187-58318162:58251716:58251819-58318162:+	4.35e-05	0.863486	0.022272	AF	ENSG00000087495.12	protein coding	PHACTR3
ENSG00000088038.13;RI:chr19:54657452:54657577-54659047:54659419:+	0.000286194	1.13548	0.0393111	RI	ENSG00000088038.13	protein coding	CNOT3
ENSG00000088387.13;SE:chr13:99447002-99448460:99448467-99449369:-	0.000160496	0.774393	0.0310414	SE	ENSG00000088387.13	protein coding	DOCK9
ENSG00000088387.13;SE:chr13:99460929-99461377:99461382-99461606:-	0.000165016	0.774338	0.0311644	SE	ENSG00000088387.13	protein coding	DOCK9
ENSG00000088387.13;SE:chr13:99476758-99478126:99478194-99479084:-	5.3e-05	0.793814	0.0244591	SE	ENSG00000088387.13	protein coding	DOCK9
ENSG00000088899.10;RI:chr20:3146143:3146274-3146413:3147006:-	8.8e-05	0.847405	0.0271357	RI	ENSG00000088899.10	protein coding	RP5-1187M17.10
ENSG00000089006.11;AF:chr20:17937681-17949018:17949241:17937681-17949343:17949443:-	3.98e-06	0.875041	0.012965	AF	ENSG00000089006.11	protein coding	SNX5
ENSG00000089006.11;SE:chr20:17937681-17949018:17949100-17949343:-	0.000456471	0.679483	0.0467833	SE	ENSG00000089006.11	protein coding	SNX5
ENSG00000089505.13;A5:chr16:66600515-66611007:66600497-66611007:+	0.00043979	0.163409	0.0461999	A5	ENSG00000089505.13	protein coding	CMTM1
ENSG00000090487.6;AF:chr15:65275931-65282003:65282153:65275931-65282428:65282648:-	0.000378711	2.65185	0.0436016	AF	ENSG00000090487.6	protein coding	SPG21
ENSG00000090686.11;A3:chr1:22047659-22048143:22047656-22048143:-	8.91e-05	0.948416	0.0271984	A3	ENSG00000090686.11	protein coding	USP48
ENSG00000090686.11;SE:chr1:22016592-22021559:22021714-22027991:-	0.000441585	0.954423	0.0462682	SE	ENSG00000090686.11	protein coding	USP48
ENSG00000090989.13;A5:chr4:56720119-56724480:56719963-56724480:+	0.00038532	0.795018	0.043635	A5	ENSG00000090989.13	protein coding	EXOC1
ENSG00000091039.12;SE:chr12:76844768-76853639:76853675-76881290:-	3.44e-05	0.824444	0.0214056	SE	ENSG00000091039.12	protein coding	OSBPL8
ENSG00000091073.14;AF:chr7:76091018:76091153-76092862:76091775:76091928-76092862:+	0.000419236	0.872162	0.0453143	AF	ENSG00000091073.14	protein coding	DTX2
ENSG00000091513.10;SE:chr3:133465327-133467256:133467428-133472439:+	9.38e-05	0.875266	0.027408	SE	ENSG00000091513.10	protein coding	TF
ENSG00000091972.13;SE:chr3:112052071-112059749:112059830-112063809:+	1.51e-05	0.863521	0.0150329	SE	ENSG00000091972.13	protein coding	CD200
ENSG00000092098.11;SE:chr14:24627408-24629073:24629169-24629448:+	0.000460843	0.990759	0.0468748	SE	ENSG00000092098.11	protein coding	RNF31
ENSG00000093010.7;AF:chr22:19929316:19929420-19948722:19939026:19939177-19948722:+	0.000382701	0.754927	0.0436016	AF	ENSG00000093010.7	protein coding	COMT
ENSG00000094631.14;A5:chrX:48660158-48660281:48659838-48660281:+	2.2e-05	0.37919	0.0177352	A5	ENSG00000094631.14	protein coding	HDAC6
ENSG00000094631.14;SE:chrX:48660351-48661070:48661192-48661278:+	0.000445597	0.723372	0.046391	SE	ENSG00000094631.14	protein coding	HDAC6
ENSG00000095015.5;RI:chr5:56183205:56183347-56184053:56184184:+	2.12e-06	1.21135	0.0113341	RI	ENSG00000095015.5	protein coding	MAP3K1
ENSG00000095906.11;AF:chr16:1832991:1833037-1836538:1834011:1834067-1836538:+	0.000131473	5.71992	0.0292087	AF	ENSG00000095906.11	protein coding	NUBP2
ENSG00000097021.14;SE:chr1:6341346-6342784:6342856-6354924:-	0.000486676	0.817276	0.047938	SE	ENSG00000097021.14	protein coding	ACOT7
ENSG00000099904.11;A3:chr22:20131279-20132752:20131279-20134544:+	2.66e-05	1.28257	0.0194366	A3	ENSG00000099904.11	protein coding	ZDHHC8
ENSG00000099904.11;AL:chr22:20131279-20132752:20133973:20131279-20134544:20135529:+	4.35e-05	1.12089	0.022272	AL	ENSG00000099904.11	protein coding	ZDHHC8
ENSG00000099968.13;SE:chr22:18171908-18178907:18178976-18185009:+	0.000106172	0.853542	0.0277935	SE	ENSG00000099968.13	protein coding	BCL2L13
ENSG00000100056.7;A3:chr22:19125992-19126672:19125830-19126672:-	0.000400249	0.916763	0.0443726	A3	ENSG00000100056.7	protein coding	DGCR14
ENSG00000100056.7;A5:chr22:19124945-19125728:19124945-19125816:-	0.000400249	1.12088	0.0443726	A5	ENSG00000100056.7	protein coding	DGCR14
ENSG00000100083.14;AF:chr22:38004955:38005161-38010197:38008543:38009198-38010197:+	0.000422959	0.78861	0.0454611	AF	ENSG00000100083.14	protein coding	GGA1
ENSG00000100095.14;SE:chr22:26743879-26747018:26747209-26761338:+	0.000132468	0.842792	0.0292558	SE	ENSG00000100095.14	protein coding	SEZ6L
ENSG00000100151.11;A5:chr22:38453594-38453760:38453443-38453760:+	6.37e-05	0.900535	0.0247578	A5	ENSG00000100151.11	protein coding	PICK1
ENSG00000100151.11;RI:chr22:38469780:38469830-38470314:38470458:+	2.37e-05	1.10609	0.0184569	RI	ENSG00000100151.11	protein coding	PICK1
ENSG00000100209.5;A5:chr22:29140697-29141852:29140692-29141852:+	0.000100718	1.13129	0.0277935	A5	ENSG00000100209.5	protein coding	HSCB
ENSG00000100209.5;AF:chr22:29138019:29138319-29139870:29138667:29138716-29139870:+	5.28e-05	0.844917	0.0244591	AF	ENSG00000100209.5	protein coding	HSCB
ENSG00000100209.5;AF:chr22:29138019:29138319-29139870:29138689:29138716-29139870:+	4.8e-05	0.738201	0.0233089	AF	ENSG00000100209.5	protein coding	HSCB
ENSG00000100372.10;SE:chr22:41175129-41190518:41190584-41195027:-	0.000225169	1.53716	0.035332	SE	ENSG00000100372.10	protein coding	SLC25A17
ENSG00000100429.13;AF:chr22:50689334-50689403:50689508:50689334-50689531:50689795:-	2.29e-05	1.22145	0.0182012	AF	ENSG00000100429.13	protein coding	HDAC10
ENSG00000100429.13;AF:chr22:50689334-50689403:50689508:50689334-50689531:50689834:-	2.6e-06	1.18309	0.0124381	AF	ENSG00000100429.13	protein coding	HDAC10
ENSG00000100441.5;AF:chr14:24898492:24898613-24899920:24899144:24899325-24899920:+	1.66e-05	1.05243	0.0150329	AF	ENSG00000100441.5	protein coding	KHNYN
ENSG00000100568.6;SE:chr14:68126639-68129194:68129252-68141092:-	0.000233426	1.08714	0.0358934	SE	ENSG00000100568.6	protein coding	VTI1B
ENSG00000100889.7;AF:chr14:24563262:24563342-24566101:24563347:24563643-24566101:+	5.47e-05	1.91668	0.0244591	AF	ENSG00000100889.7	protein coding	PCK2
ENSG00000101224.13;A3:chr20:3777378-3778269:3777378-3778311:+	0.000102206	0.836379	0.0277935	A3	ENSG00000101224.13	protein coding	CDC25B
ENSG00000101236.11;AF:chr20:3944671-3954979:3955034:3944671-3996084:3996229:-	7.41e-06	1.35608	0.0136843	AF	ENSG00000101236.11	protein coding	RNF24
ENSG00000101294.11;A3:chr20:30132838-30136768:30132838-30136832:+	0.000492948	1.3387	0.0482173	A3	ENSG00000101294.11	protein coding	HM13
ENSG00000101445.4;SE:chr20:37531435-37534612:37534737-37535622:+	0.000116647	0.792603	0.028056	SE	ENSG00000101445.4	protein coding	PPP1R16B
ENSG00000101489.12;AL:chr18:34833801:34833901-34844637:34839143:34839227-34844637:-	0.000379953	0.809152	0.0436016	AL	ENSG00000101489.12	protein coding	CELF4
ENSG00000101638.9;A3:chr18:44268882-44272132:44268830-44272132:-	0.000445725	0.884334	0.046391	A3	ENSG00000101638.9	protein coding	ST8SIA5
ENSG00000101782.10;A5:chr18:21053590-21054912:21053447-21054912:+	0.000485732	0.939357	0.0479294	A5	ENSG00000101782.10	protein coding	RIOK3
ENSG00000101856.8;SE:chrX:118370654-118374272:118374427-118377114:+	0.000175575	0.87803	0.0315267	SE	ENSG00000101856.8	protein coding	PGRMC1
ENSG00000101966.8;A5:chrX:123025166-123026581:123025159-123026581:+	0.000428426	1.00944	0.0454636	A5	ENSG00000101966.8	protein coding	XIAP
ENSG00000101972.14;SE:chrX:123224614-123224704:123224814-123227868:+	0.000386311	0.809186	0.043647	SE	ENSG00000101972.14	protein coding	STAG2
ENSG00000102226.4;RI:chrX:47106703:47106818-47107010:47107098:+	0.000179314	1.16642	0.0318397	RI	ENSG00000102226.4	protein coding	USP11
ENSG00000102901.8;RI:chr16:67863668:67863991-67864293:67864451:-	8.05e-06	1.07984	0.0136843	RI	ENSG00000102901.8	protein coding	CENPT
ENSG00000103034.10;SE:chr16:58534173-58534892:58534981-58537702:+	1.02e-06	0.746111	0.0094902	SE	ENSG00000103034.10	protein coding	NDRG4
ENSG00000103121.4;AF:chr16:81031034-81031890:81032264:81031034-81040339:81040500:-	3.95e-05	1.53408	0.0219118	AF	ENSG00000103121.4	protein coding	CMC2
ENSG00000103121.4;AF:chr16:81031034-81031890:81032264:81031034-81040339:81040719:-	9.58e-05	1.41723	0.0274642	AF	ENSG00000103121.4	protein coding	CMC2
ENSG00000103197.12;A3:chr16:2136380-2136733:2136380-2136768:+	0.000171255	1.01988	0.0312416	A3	ENSG00000103197.12	protein coding	TSC2
ENSG00000103343.8;AL:chr16:3454648-3454909:3455043:3454648-3458321:3458973:+	0.000131345	2.31493	0.0292087	AL	ENSG00000103343.8	protein coding	ZNF174
ENSG00000103343.8;AL:chr16:3454648-3454909:3455079:3454648-3458321:3459370:+	4.24e-05	0.744997	0.022272	AL	ENSG00000103343.8	protein coding	ZNF174
ENSG00000103479.10;SE:chr16:53487681-53488138:53488259-53488568:+	3.76e-06	1.46418	0.012965	SE	ENSG00000103479.10	protein coding	RBL2
ENSG00000103534.12;A5:chr16:19422095-19441735:19421862-19441735:+	0.000107399	0.435092	0.0277935	A5	ENSG00000103534.12	protein coding	TMC5
ENSG00000103534.12;AF:chr16:19421861:19422095-19441735:19429018:19429414-19441735:+	0.000134359	0.449697	0.0293251	AF	ENSG00000103534.12	protein coding	TMC5
ENSG00000103544.10;AL:chr16:19710970-19711700:19712448:19710970-19716438:19718115:+	0.000166946	0.791385	0.0311644	AL	ENSG00000103544.10	protein coding	C16orf62
ENSG00000103653.12;AF:chr15:75074398:75075061-75090574:75085385:75085589-75090574:+	6.27e-05	0.822561	0.0247392	AF	ENSG00000103653.12	protein coding	CSK
ENSG00000103740.5;SE:chr15:78487068-78500344:78500444-78526713:-	5.63e-05	1.051	0.0244591	SE	ENSG00000103740.5	protein coding	ACSBG1
ENSG00000103740.5;SE:chr15:78487068-78518797:78518947-78526713:-	1.77e-05	1.61086	0.015595	SE	ENSG00000103740.5	protein coding	ACSBG1
ENSG00000103932.6;SE:chr15:41814448-41814963:41815158-41815443:-	3.01e-05	0.889431	0.0205032	SE	ENSG00000103932.6	protein coding	RPAP1
ENSG00000104164.5;AF:chr15:45879553:45879723-45884333:45879789:45879994-45884333:+	0.000368565	0.972939	0.0433697	AF	ENSG00000104164.5	protein coding	BLOC1S6
ENSG00000104231.6;A5:chr8:82630459-82633301:82630459-82633305:-	0.000446783	0.847873	0.046391	A5	ENSG00000104231.6	protein coding	ZFAND1
ENSG00000104231.6;AF:chr8:82630459-82633301:82633518:82630459-82644434:82644580:-	8.3e-05	0.832133	0.0264572	AF	ENSG00000104231.6	protein coding	ZFAND1
ENSG00000104231.6;AF:chr8:82630459-82633301:82633518:82630459-82644434:82644608:-	0.000384618	0.84166	0.0436313	AF	ENSG00000104231.6	protein coding	ZFAND1
ENSG00000104231.6;AF:chr8:82630459-82633301:82633518:82630459-82644434:82644622:-	0.000167716	0.840442	0.0311644	AF	ENSG00000104231.6	protein coding	ZFAND1
ENSG00000104231.6;AF:chr8:82630459-82633301:82633518:82630459-82644434:82644854:-	0.000273417	0.84409	0.0386342	AF	ENSG00000104231.6	protein coding	ZFAND1
ENSG00000104231.6;AF:chr8:82630459-82633301:82633518:82630459-82644988:82645116:-	0.000147195	0.839282	0.030357	AF	ENSG00000104231.6	protein coding	ZFAND1
ENSG00000104231.6;AF:chr8:82630459-82633301:82633518:82630459-82644988:82645138:-	6.04e-05	0.825141	0.0245783	AF	ENSG00000104231.6	protein coding	ZFAND1
ENSG00000104231.6;RI:chr8:82626153:82626274-82627039:82627130:-	0.000413298	1.1792	0.0449927	RI	ENSG00000104231.6	protein coding	ZFAND1
ENSG00000104490.12;SE:chr8:102928086-102962486:102962588-102998684:-	0.000533309	0.0746781	0.0499445	SE	ENSG00000104490.12	protein coding	NCALD
ENSG00000104517.7;SE:chr8:103269945-103270544:103270652-103271213:-	0.000124265	1.15643	0.0289015	SE	ENSG00000104517.7	protein coding	UBR5
ENSG00000104824.9;AF:chr19:39338074-39340340:39340617:39338074-39342936:39342979:-	1.65e-05	0.803065	0.0150329	AF	ENSG00000104824.9	protein coding	HNRNPL
ENSG00000104859.10;A5:chr19:45561156-45562526:45561140-45562526:+	2.54e-05	0.963288	0.0190984	A5	ENSG00000104859.10	protein coding	CLASRP
ENSG00000104904.6;RI:chr19:2271384:2271438-2271443:2271529:+	0.000121616	0.85776	0.0285153	RI	ENSG00000104904.6	protein coding	OAZ1
ENSG00000105135.10;A5:chr19:15234387-15236467:15234387-15236473:-	0.000240257	2.64979	0.0366239	A5	ENSG00000105135.10	protein coding	ILVBL
ENSG00000105136.14;SE:chr19:58002965-58003481:58003579-58004224:+	0.000226098	0.801518	0.0353988	SE	ENSG00000105136.14	protein coding	ZNF419
ENSG00000105290.5;A3:chr19:36359685-36360569:36359685-36360651:+	4.58e-05	0.83302	0.0228457	A3	ENSG00000105290.5	protein coding	APLP1
ENSG00000105323.11;AF:chr19:41768391:41768487-41774128:41770120:41770703-41774128:+	8.21e-06	1.29195	0.0136843	AF	ENSG00000105323.11	protein coding	HNRNPUL1
ENSG00000105397.9;AF:chr19:10461644-10461728:10461961:10461644-10463602:10463932:-	0.000530727	1.58773	0.0499047	AF	ENSG00000105397.9	protein coding	TYK2
ENSG00000105698.9;SE:chr19:35760602-35760706:35760906-35761350:+	0.00013764	0.946258	0.0295262	SE	ENSG00000105698.9	protein coding	USF2
ENSG00000105701.7;A3:chr19:18649246-18650181:18649243-18650181:-	0.000163362	0.97081	0.0311644	A3	ENSG00000105701.7	protein coding	FKBP8
ENSG00000105701.7;AF:chr19:18652805-18653698:18653782:18652805-18654296:18654383:-	0.00025488	1.13517	0.0374467	AF	ENSG00000105701.7	protein coding	FKBP8
ENSG00000105793.10;SE:chr7:89983863-89984400:89984544-90003616:+	0.000250727	1.53078	0.037292	SE	ENSG00000105793.10	protein coding	GTPBP10
ENSG00000106009.11;RI:chr7:2582838:2582957-2583224:2583596:-	1.55e-05	1.22258	0.0150329	RI	ENSG00000106009.11	protein coding	BRAT1
ENSG00000106052.8;AF:chr7:27778992:27779169-27788137:27779714:27779888-27788137:+	8.24e-05	1.64517	0.0264572	AF	ENSG00000106052.8	protein coding	TAX1BP1
ENSG00000106052.8;AF:chr7:27778992:27779169-27788137:27779808:27779888-27788137:+	8.73e-06	1.56951	0.0136843	AF	ENSG00000106052.8	protein coding	TAX1BP1
ENSG00000106078.13;A3:chr7:51093069-51094243:51092928-51094243:-	7.23e-05	0.944432	0.0258293	A3	ENSG00000106078.13	protein coding	COBL
ENSG00000106245.5;AF:chr7:99008680:99008809-99015052:99013757:99013883-99015052:+	0.000403035	0.84845	0.0445934	AF	ENSG00000106245.5	protein coding	BUD31
ENSG00000106415.8;SE:chr7:8110761-8124527:8124647-8125823:+	0.000119056	0.792719	0.0283594	SE	ENSG00000106415.8	protein coding	GLCCI1
ENSG00000106484.8;AF:chr7:130126195:130126236-130135209:130131934:130132180-130135209:+	0.00013101	1.48178	0.0292087	AF	ENSG00000106484.8	protein coding	MEST
ENSG00000106484.8;AF:chr7:130131173:130131327-130135209:130134371:130134392-130135209:+	0.000516012	2.3212	0.0492935	AF	ENSG00000106484.8	protein coding	MEST
ENSG00000106484.8;SE:chr7:130140373-130140630:130140731-130142485:+	0.000215461	0.851887	0.0345826	SE	ENSG00000106484.8	protein coding	MEST
ENSG00000106636.3;SE:chr7:44247797-44250622:44250723-44251846:+	3.14e-06	1.0441	0.012965	SE	ENSG00000106636.3	protein coding	YKT6
ENSG00000106689.6;AF:chr9:126763949:126763976-126776240:126774636:126774747-126776240:+	0.000362508	3.29868	0.043175	AF	ENSG00000106689.6	protein coding	LHX2
ENSG00000106689.6;SE:chr9:126783583-126784098:126784146-126794699:+	6.38e-05	1.29946	0.0247578	SE	ENSG00000106689.6	protein coding	LHX2
ENSG00000107104.13;SE:chr9:734835-735712:735780-738285:+	0.000405356	1.17626	0.0447179	SE	ENSG00000107104.13	protein coding	KANK1
ENSG00000107290.9;SE:chr9:135140372-135141514:135141636-135145002:-	0.000413462	1.03099	0.0449927	SE	ENSG00000107290.9	protein coding	SETX
ENSG00000107331.11;A5:chr9:139904576-139904645:139904576-139905072:-	0.000330485	0.978404	0.041583	A5	ENSG00000107331.11	protein coding	ABCA2
ENSG00000107331.11;AF:chr9:139918688-139922527:139922740:139918688-139923169:139923367:-	0.000111233	0.87405	0.0277935	AF	ENSG00000107331.11	protein coding	ABCA2
ENSG00000107331.11;SE:chr9:139904576-139904645:139904823-139905072:-	4.1e-07	0.944959	0.0094902	SE	ENSG00000107331.11	protein coding	ABCA2
ENSG00000107731.8;SE:chr10:73048489-73048715:73048747-73050672:+	4.34e-06	0.713263	0.0130261	SE	ENSG00000107731.8	protein coding	UNC5B
ENSG00000107789.11;AF:chr10:89264632:89265309-89268093:89267590:89267995-89268093:+	0.000228051	0.829155	0.0355358	AF	ENSG00000107789.11	protein coding	MINPP1
ENSG00000107816.12;AF:chr10:102756829:102756991-102762254:102758105:102758167-102762254:+	0.00037746	0.998026	0.0435683	AF	ENSG00000107816.12	protein coding	LZTS2
ENSG00000108387.10;AF:chr17:56603674-56606476:56606664:56603674-56609322:56609415:-	1.7e-05	1.5556	0.0152732	AF	ENSG00000108387.10	protein coding	2023-09-04
ENSG00000108387.10;AF:chr17:56604339-56605187:56605342:56604339-56609322:56609426:-	0.000485576	1.18202	0.0479294	AF	ENSG00000108387.10	protein coding	2023-09-04
ENSG00000108387.10;AF:chr17:56604339-56606476:56606564:56604339-56608841:56609302:-	4.52e-05	1.04133	0.0226981	AF	ENSG00000108387.10	protein coding	2023-09-04
ENSG00000108387.10;AF:chr17:56604339-56606476:56606711:56604339-56609322:56609426:-	6.03e-06	1.20777	0.0136843	AF	ENSG00000108387.10	protein coding	2023-09-04
ENSG00000108387.10;AF:chr17:56604339-56606476:56606712:56604339-56609322:56609426:-	0.00035595	1.13838	0.0426658	AF	ENSG00000108387.10	protein coding	2023-09-04
ENSG00000108387.10;MX:chr17:56603674-56604043:56604339-56609322:56603674-56608841:56608912-56609322:-	0.000202819	1.01627	0.0335676	MX	ENSG00000108387.10	protein coding	2023-09-04
ENSG00000108387.10;RI:chr17:56603581:56603674-56604293:56604339:-	4.13e-05	1.16182	0.022272	RI	ENSG00000108387.10	protein coding	2023-09-04
ENSG00000108387.10;SE:chr17:56603674-56604043:56604339-56609322:-	8.06e-06	1.0583	0.0136843	SE	ENSG00000108387.10	protein coding	2023-09-04
ENSG00000108389.5;SE:chr17:56581259-56581411:56581581-56581664:-	1.12e-05	0.799694	0.0143007	SE	ENSG00000108389.5	protein coding	MTMR4
ENSG00000108465.9;RI:chr17:46052880:46053019-46053235:46053379:+	0.000468558	1.06518	0.0471676	RI	ENSG00000108465.9	protein coding	CDK5RAP3
ENSG00000108465.9;RI:chr17:46058803:46058825-46058953:46059134:+	5.46e-05	0.758185	0.0244591	RI	ENSG00000108465.9	protein coding	CDK5RAP3
ENSG00000108773.6;A5:chr17:40270421-40271072:40270421-40271263:-	4.96e-06	1.0928	0.0130261	A5	ENSG00000108773.6	protein coding	KAT2A
ENSG00000108852.10;AF:chr17:41981861-41984842:41984894:41981861-41986910:41987068:-	0.000379995	0.437228	0.0436016	AF	ENSG00000108852.10	protein coding	MPP2
ENSG00000108950.7;A3:chr17:66537124-66538126:66537099-66538126:-	0.000276659	1.37899	0.0388962	A3	ENSG00000108950.7	protein coding	FAM20A
ENSG00000108950.7;AF:chr17:66551884-66554471:66554531:66551884-66596404:66597530:-	0.000280708	1.40767	0.0390322	AF	ENSG00000108950.7	protein coding	FAM20A
ENSG00000109339.14;AF:chr4:87275797-87279361:87279527:87275797-87514886:87515272:-	0.000533273	0.450755	0.0499445	AF	ENSG00000109339.14	protein coding	MAPK10
ENSG00000109381.14;SE:chr4:139983211-139988838:139988924-139993020:-	0.000447428	0.932149	0.046391	SE	ENSG00000109381.14	protein coding	ELF2
ENSG00000109501.9;A3:chr4:6271741-6279178:6271741-6279182:+	0.000472763	1.00929	0.0473578	A3	ENSG00000109501.9	protein coding	WFS1
ENSG00000109576.9;AF:chr4:171010887-171011295:171011372:171010887-171011376:171011538:-	0.000355801	1.21475	0.0426658	AF	ENSG00000109576.9	protein coding	AADAT
ENSG00000109956.8;A5:chr11:134257588-134257721:134257588-134257738:-	0.000193531	1.00782	0.0329389	A5	ENSG00000109956.8	protein coding	B3GAT1
ENSG00000109956.8;AL:chr11:134248400:134250641-134251818:134251539:134251711-134251818:-	0.000193531	1.00782	0.0329389	AL	ENSG00000109956.8	protein coding	B3GAT1
ENSG00000110066.10;AF:chr11:67957619-67980605:67980882:67957619-67980944:67981295:-	0.000281801	1.08132	0.0390322	AF	ENSG00000110066.10	protein coding	SUV420H1
ENSG00000110080.13;AF:chr11:126273311:126273381-126275991:126275482:126275594-126275991:+	0.000429288	1.62182	0.0454636	AF	ENSG00000110080.13	protein coding	ST3GAL4
ENSG00000110881.6;AF:chr12:50464523:50464676-50470996:50467358:50468027-50470996:+	0.000205347	1.29422	0.0338141	AF	ENSG00000110881.6	protein coding	ASIC1
ENSG00000110911.10;AF:chr12:51404549-51419558:51419924:51404549-51420098:51420121:-	0.000473928	0.772656	0.0474158	AF	ENSG00000110911.10	protein coding	SLC11A2
ENSG00000110958.10;AF:chr12:57066849-57081034:57081781:57066849-57081782:57082159:-	8.37e-05	1.23853	0.0264572	AF	ENSG00000110958.10	protein coding	PTGES3
ENSG00000111077.11;RI:chr12:53456404:53456481-53456873:53457041:+	6.42e-05	1.19513	0.0248276	RI	ENSG00000111077.11	protein coding	TENC1
ENSG00000111321.6;AF:chr12:6484595:6484760-6493754:6493336:6493620-6493754:+	0.000115535	3.34317	0.028056	AF	ENSG00000111321.6	protein coding	LTBR
ENSG00000111321.6;AF:chr12:6484595:6484760-6493754:6493419:6493620-6493754:+	9.17e-05	3.2391	0.027408	AF	ENSG00000111321.6	protein coding	LTBR
ENSG00000111328.2;AF:chr12:123751829-123753652:123753786:123751829-123755434:123755688:-	0.000108981	1.08532	0.0277935	AF	ENSG00000111328.2	protein coding	CDK2AP1
ENSG00000111328.2;AF:chr12:123751829-123753652:123753786:123751829-123756111:123756687:-	0.000444367	1.09036	0.046391	AF	ENSG00000111328.2	protein coding	CDK2AP1
ENSG00000111371.10;AL:chr12:46581585:46582854-46591503:46589508:46590059-46591503:-	0.000382599	0.769014	0.0436016	AL	ENSG00000111371.10	protein coding	SLC38A1
ENSG00000111540.10;AF:chr12:56367697:56367784-56380653:56367862:56367923-56380653:+	0.000318867	1.44449	0.040979	AF	ENSG00000111540.10	protein coding	RAB5B
ENSG00000111652.4;A5:chr12:6833416-6833780:6833345-6833780:+	0.000458896	0.862126	0.046847	A5	ENSG00000111652.4	protein coding	COPS7A
ENSG00000111679.11;AF:chr12:7055773:7055902-7061146:7060538:7060683-7061146:+	0.000251848	2.31655	0.037292	AF	ENSG00000111679.11	protein coding	PTPN6
ENSG00000111679.11;AF:chr12:7055773:7055902-7061146:7060604:7060894-7061146:+	0.00029442	2.33927	0.0395224	AF	ENSG00000111679.11	protein coding	PTPN6
ENSG00000111843.9;SE:chr6:10723474-10724789:10724866-10725194:+	0.000113496	0.687604	0.0277935	SE	ENSG00000111843.9	protein coding	TMEM14C
ENSG00000111843.9;SE:chr6:10723474-10724803:10724866-10725194:+	3.86e-05	0.916631	0.0217856	SE	ENSG00000111843.9	protein coding	TMEM14C
ENSG00000112237.8;A3:chr6:99997451-99998094:99997448-99998094:-	0.000447518	0.841219	0.046391	A3	ENSG00000112237.8	protein coding	CCNC
ENSG00000112237.8;AL:chr6:99990256:99991485-99992988:99991656:99992149-99992988:-	9.49e-05	0.86736	0.0274642	AL	ENSG00000112237.8	protein coding	CCNC
ENSG00000112333.7;AF:chr6:108487262:108487994-108492662:108489227:108489366-108492662:+	0.000206376	0.84406	0.0338313	AF	ENSG00000112333.7	protein coding	NR2E1
ENSG00000112335.10;SE:chr6:108535826-108544154:108544249-108581964:-	3.19e-05	0.908486	0.0208637	SE	ENSG00000112335.10	protein coding	SNX3
ENSG00000112531.12;A3:chr6:163983101-163984452:163983101-163984476:+	0.000159383	1.01971	0.0310414	A3	ENSG00000112531.12	protein coding	QKI
ENSG00000112576.8;AF:chr6:41908323-41909190:41909586:41908323-42017389:42018095:-	0.0004814	0.991071	0.0477677	AF	ENSG00000112576.8	protein coding	CCND3
ENSG00000112699.6;AF:chr6:2124965-2176166:2176225:2124965-2245555:2245926:-	2.77e-06	1.43258	0.0124381	AF	ENSG00000112699.6	protein coding	GMDS
ENSG00000112701.13;SE:chr6:76344527-76350400:76350420-76357447:+	0.000179639	1.13108	0.0318397	SE	ENSG00000112701.13	protein coding	SENP6
ENSG00000112769.13;AF:chr6:112575493-112575661:112575790:112575493-112575798:112575849:-	0.000128729	0.68808	0.0290312	AF	ENSG00000112769.13	protein coding	LAMA4
ENSG00000112851.10;SE:chr5:65350779-65367997:65368119-65370852:+	7.04e-05	1.23804	0.0258074	SE	ENSG00000112851.10	protein coding	ERBB2IP
ENSG00000112992.11;AF:chr5:43602825:43602992-43609245:43603229:43603396-43609245:+	0.000258467	1.08321	0.0378074	AF	ENSG00000112992.11	protein coding	NNT
ENSG00000112992.11;SE:chr5:43603396-43609245:43609448-43613010:+	0.000347571	0.674751	0.0423717	SE	ENSG00000112992.11	protein coding	NNT
ENSG00000113327.10;SE:chr5:161528323-161529560:161529679-161530895:+	0.000153302	1.63228	0.0306086	SE	ENSG00000113327.10	protein coding	GABRG2
ENSG00000113578.13;AF:chr5:141993726-142065522:142065616:141993726-142077187:142077617:-	8.07e-05	0.825369	0.0264572	AF	ENSG00000113578.13	protein coding	FGF1
ENSG00000113648.12;AF:chr5:134681747-134686517:134687234:134681747-134688636:134698591:-	0.000463194	1.03097	0.0469441	AF	ENSG00000113648.12	protein coding	H2AFY
ENSG00000113648.12;AF:chr5:134724816-134734752:134734894:134724816-134735439:134735577:-	0.000461848	0.663133	0.0468924	AF	ENSG00000113648.12	protein coding	H2AFY
ENSG00000113648.12;AF:chr5:134724816-134734752:134735312:134724816-134735439:134735577:-	0.000233539	0.718844	0.0358934	AF	ENSG00000113648.12	protein coding	H2AFY
ENSG00000114544.11;AF:chr3:125787089-125802772:125802866:125787089-125802936:125802967:-	7.71e-05	0.825358	0.0262503	AF	ENSG00000114544.11	protein coding	SLC41A3
ENSG00000114738.6;A5:chr3:50654672-50654945:50654657-50654945:+	0.000370381	0.750537	0.0433763	A5	ENSG00000114738.6	protein coding	MAPKAPK3
ENSG00000114779.15;A3:chr3:52005908-52007981:52005714-52007981:-	0.000169073	1.12979	0.0311644	A3	ENSG00000114779.15	protein coding	ABHD14B
ENSG00000114861.14;AL:chr3:71064700:71064804-71090479:71089429:71089554-71090479:-	0.000497295	0.743831	0.0485157	AL	ENSG00000114861.14	protein coding	FOXP1
ENSG00000114902.8;AF:chr3:52738971:52739174-52740660:52739652:52740298-52740660:+	0.000332125	1.79923	0.0415871	AF	ENSG00000114902.8	protein coding	SPCS1
ENSG00000115084.8;A3:chr2:114475427-114476731:114475425-114476731:-	0.00042171	0.937553	0.0454495	A3	ENSG00000115084.8	protein coding	SLC35F5
ENSG00000115183.9;RI:chr2:160075749:160075872-160076203:160076378:+	8.31e-05	1.15988	0.0264572	RI	ENSG00000115183.9	protein coding	TANC1
ENSG00000115271.6;AF:chr2:163200598:163200785-163204088:163200848:163201035-163204088:+	0.000310653	0.941256	0.0404329	AF	ENSG00000115271.6	protein coding	GCA
ENSG00000115271.6;AF:chr2:163200669:163200785-163204088:163200848:163201035-163204088:+	0.000298374	0.829241	0.0397159	AF	ENSG00000115271.6	protein coding	GCA
ENSG00000115286.14;A5:chr19:1384155-1387810:1383936-1387810:+	0.000206608	0.691275	0.0338313	A5	ENSG00000115286.14	protein coding	NDUFS7
ENSG00000115380.14;AF:chr2:56149582-56150034:56150356:56149582-56150846:56150911:-	1.55e-05	1.36031	0.0150329	AF	ENSG00000115380.14	protein coding	EFEMP1
ENSG00000115380.14;AF:chr2:56149582-56150034:56150356:56149582-56150846:56150932:-	5.8e-05	1.19158	0.0244612	AF	ENSG00000115380.14	protein coding	EFEMP1
ENSG00000115380.14;AF:chr2:56149582-56150034:56150356:56149582-56150846:56151274:-	1.11e-05	1.48653	0.0143007	AF	ENSG00000115380.14	protein coding	EFEMP1
ENSG00000115525.12;AF:chr2:86090608-86094728:86094777:86090608-86115947:86116137:-	0.000270681	1.24468	0.0384412	AF	ENSG00000115525.12	protein coding	ST3GAL5
ENSG00000115756.8;AF:chr2:10443015:10443303-10536961:10443826:10444068-10536961:+	0.000184745	0.77051	0.0323521	AF	ENSG00000115756.8	protein coding	HPCAL1
ENSG00000115756.8;MX:chr2:10537046-10546391:10546487-10559860:10537046-10548688:10548860-10559860:+	0.000197484	0.763755	0.0331186	MX	ENSG00000115756.8	protein coding	HPCAL1
ENSG00000115875.14;RI:chr2:38975721:38975795-38976671:38976847:-	3.19e-05	1.13311	0.0208637	RI	ENSG00000115875.14	protein coding	SRSF7
ENSG00000115896.11;SE:chr2:198670063-198866676:198866732-198948482:+	0.000185128	1.10074	0.0323521	SE	ENSG00000115896.11	protein coding	PLCL1
ENSG00000115966.11;SE:chr2:175994935-175997423:175997485-176001140:-	0.000264762	1.4122	0.0383451	SE	ENSG00000115966.11	protein coding	ATF2
ENSG00000116044.11;A3:chr2:178097311-178097978:178097290-178097978:-	7.29e-05	0.855004	0.0258293	A3	ENSG00000116044.11	protein coding	NFE2L2
ENSG00000116044.11;AF:chr2:178098999-178128131:178128300:178098999-178129260:178129859:-	8.9e-06	1.25236	0.0136843	AF	ENSG00000116044.11	protein coding	NFE2L2
ENSG00000116171.11;SE:chr1:53493743-53504589:53504718-53513530:+	0.000374071	0.88192	0.0435398	SE	ENSG00000116171.11	protein coding	SCP2
ENSG00000116213.10;RI:chr1:3547331:3547681-3548030:3548221:-	0.000351974	1.0976	0.0425357	RI	ENSG00000116213.10	protein coding	WRAP73
ENSG00000116675.10;AF:chr1:65720145:65720332-65830318:65730437:65730615-65830318:+	9.76e-05	1.0482	0.0274808	AF	ENSG00000116675.10	protein coding	DNAJC6
ENSG00000116675.10;RI:chr1:65858114:65858271-65858417:65858548:+	0.000143901	0.811668	0.0300646	RI	ENSG00000116675.10	protein coding	DNAJC6
ENSG00000116871.11;A3:chr1:36643802-36644020:36643802-36644047:+	7.33e-06	0.873355	0.0136843	A3	ENSG00000116871.11	protein coding	MAP7D1
ENSG00000116871.11;SE:chr1:36639079-36640499:36640609-36641800:+	0.000193771	1.04391	0.0329389	SE	ENSG00000116871.11	protein coding	MAP7D1
ENSG00000116957.8;A3:chr1:235577933-235582732:235577933-235582788:+	2.97e-05	1.44681	0.0205032	A3	ENSG00000116957.8	protein coding	TBCE
ENSG00000116957.8;SE:chr1:235543464-235564818:235564902-235577748:+	3.56e-05	0.919896	0.021608	SE	ENSG00000116957.8	protein coding	TBCE
ENSG00000117266.11;RI:chr1:205498452:205498557-205498649:205499477:+	0.000340864	0.824102	0.0421022	RI	ENSG00000117266.11	protein coding	CDK18
ENSG00000117266.11;RI:chr1:205498649:205498691-205499387:205499477:+	0.00018485	1.13396	0.0323521	RI	ENSG00000117266.11	protein coding	CDK18
ENSG00000117362.8;A3:chr1:150240527-150241098:150240391-150241098:-	0.00042277	0.934867	0.0454611	A3	ENSG00000117362.8	protein coding	APH1A
ENSG00000117411.12;A3:chr1:44447145-44447361:44447145-44447405:+	0.000402181	0.850923	0.0445429	A3	ENSG00000117411.12	protein coding	B4GALT2
ENSG00000117616.13;AF:chr1:25573520-25573800:25573948:25573520-25663531:25664656:-	1.32e-05	1.14499	0.0148235	AF	ENSG00000117616.13	protein coding	C1orf63
ENSG00000117616.13;RI:chr1:25568740:25568917-25569030:25569196:-	0.000153781	0.887115	0.0306086	RI	ENSG00000117616.13	protein coding	C1orf63
ENSG00000117616.13;RI:chr1:25570041:25570715-25571641:25571792:-	0.000475945	0.904195	0.0475068	RI	ENSG00000117616.13	protein coding	C1orf63
ENSG00000117616.13;SE:chr1:25570715-25570945:25570989-25571641:-	1.32e-05	0.679242	0.0148235	SE	ENSG00000117616.13	protein coding	C1orf63
ENSG00000117620.7;SE:chr1:100435718-100440527:100440625-100459093:+	4.53e-05	0.511727	0.0226981	SE	ENSG00000117620.7	protein coding	SLC35A3
ENSG00000117632.16;AF:chr1:26231229-26232343:26232644:26231229-26232880:26232908:-	7.33e-05	0.710314	0.0258293	AF	ENSG00000117632.16	protein coding	STMN1
ENSG00000117632.16;AF:chr1:26231229-26232880:26232957:26231229-26233279:26233482:-	0.000408013	0.96555	0.04478	AF	ENSG00000117632.16	protein coding	STMN1
ENSG00000118473.15;MX:chr1:67155999-67160122:67160187-67184977:67155999-67161117:67161176-67184977:+	0.000220179	1.09559	0.0348906	MX	ENSG00000118473.15	protein coding	SGIP1
ENSG00000118518.10;A5:chr6:127588240-127601376:127588070-127601376:+	8.29e-05	0.784037	0.0264572	A5	ENSG00000118518.10	protein coding	RNF146
ENSG00000118680.8;AF:chr18:3262415:3262782-3272882:3262954:3263136-3272882:+	0.000334861	0.746806	0.0416848	AF	ENSG00000118680.8	protein coding	MYL12B
ENSG00000118855.13;A5:chr3:158520104-158522108:158520073-158522108:+	5.84e-05	0.847892	0.0244934	A5	ENSG00000118855.13	protein coding	MFSD1
ENSG00000118855.13;AF:chr3:158449987:158450317-158522108:158519846:158520104-158522108:+	8.53e-05	0.70802	0.026741	AF	ENSG00000118855.13	protein coding	MFSD1
ENSG00000118855.13;AF:chr3:158449987:158450317-158522108:158519945:158520073-158522108:+	0.000174133	0.617834	0.0315267	AF	ENSG00000118855.13	protein coding	MFSD1
ENSG00000118900.10;SE:chr16:4927112-4927386:4927475-4930084:+	0.000515856	0.853091	0.0492935	SE	ENSG00000118900.10	protein coding	UBN1
ENSG00000119139.11;AF:chr9:71789081:71789348-71827464:71819927:71820149-71827464:+	0.000143711	0.822703	0.0300646	AF	ENSG00000119139.11	protein coding	TJP2
ENSG00000119401.9;A3:chr9:119449660-119459935:119449660-119459941:+	0.000191756	1.59611	0.0328714	A3	ENSG00000119401.9	protein coding	TRIM32
ENSG00000119523.8;AF:chr9:101981118-101983261:101983329:101981118-101983829:101984238:-	0.000148631	1.45479	0.0305969	AF	ENSG00000119523.8	protein coding	ALG2
ENSG00000119559.11;A5:chr19:1478904-1479113:1478904-1479162:-	0.000527418	0.750103	0.0498086	A5	ENSG00000119559.11	protein coding	C19orf25
ENSG00000119640.4;AF:chr14:75530264-75530657:75530718:75530264-75535913:75536186:-	0.000221254	1.83683	0.0350114	AF	ENSG00000119640.4	protein coding	ACYP1
ENSG00000119760.11;A3:chr2:27884468-27885046:27884255-27885046:-	3.63e-05	0.776308	0.0216225	A3	ENSG00000119760.11	protein coding	SUPT7L
ENSG00000119760.11;RI:chr2:27883851:27884468-27885046:27885148:-	0.000321457	1.10222	0.0411703	RI	ENSG00000119760.11	protein coding	SUPT7L
ENSG00000119946.9;SE:chr10:101147760-101147909:101148058-101150063:+	0.000393943	0.808066	0.0440216	SE	ENSG00000119946.9	protein coding	CNNM1
ENSG00000119965.8;A3:chr10:124712548-124713531:124712544-124713531:-	3.84e-05	0.719644	0.0217653	A3	ENSG00000119965.8	protein coding	C10orf88
ENSG00000120159.7;A5:chr9:26887511-26892257:26887511-26892411:-	0.000352318	0.692873	0.0425357	A5	ENSG00000120159.7	protein coding	CAAP1
ENSG00000120438.7;AF:chr6:160208903-160209090:160209471:160208903-160210437:160210704:-	0.000508265	0.869194	0.0488599	AF	ENSG00000120438.7	protein coding	TCP1
ENSG00000120458.5;SE:chr11:124642950-124644615:124644714-124669767:-	0.000523627	0.881824	0.0496176	SE	ENSG00000120458.5	protein coding	MSANTD2
ENSG00000120885.14;AF:chr8:27468117-27469118:27469268:27468117-27472172:27472548:-	0.000329915	1.0834	0.041583	AF	ENSG00000120885.14	protein coding	CLU
ENSG00000120885.14;AF:chr8:27468117-27471095:27471760:27468117-27472172:27472548:-	9.76e-05	1.27342	0.0274808	AF	ENSG00000120885.14	protein coding	CLU
ENSG00000120925.9;SE:chr8:42716998-42720559:42720632-42725147:-	6.04e-06	0.79835	0.0136843	SE	ENSG00000120925.9	protein coding	RNF170
ENSG00000121064.8;AF:chr17:55074375:55074416-55078216:55075652:55075859-55078216:+	0.000430359	1.35705	0.0454636	AF	ENSG00000121064.8	protein coding	SCPEP1
ENSG00000121064.8;SE:chr17:55074416-55075746:55075859-55078216:+	0.000388512	0.835549	0.0436957	SE	ENSG00000121064.8	protein coding	SCPEP1
ENSG00000121440.10;AF:chr3:73453546-73482790:73483055:73453546-73618302:73618612:-	0.000326539	0.438479	0.0413849	AF	ENSG00000121440.10	protein coding	PDZRN3
ENSG00000121931.11;A5:chr1:111492745-111493910:111492745-111495154:-	0.000112377	0.842476	0.0277935	A5	ENSG00000121931.11	protein coding	LRIF1
ENSG00000121931.11;SE:chr1:111492745-111493910:111495437-111506243:-	0.000508011	0.820317	0.0488599	SE	ENSG00000121931.11	protein coding	LRIF1
ENSG00000122375.7;SE:chr10:88416057-88416952:88416984-88417789:+	1.93e-05	0.579874	0.0164299	SE	ENSG00000122375.7	protein coding	OPN4
ENSG00000122417.10;AL:chr1:86813789:86814561-86818542:86815777:86817891-86818542:-	0.000355636	1.10996	0.0426658	AL	ENSG00000122417.10	protein coding	ODF2L
ENSG00000122550.12;AF:chr7:23145403:23145765-23163396:23157530:23157583-23163396:+	0.00014027	0.758662	0.0297055	AF	ENSG00000122550.12	protein coding	KLHL7
ENSG00000122779.11;A3:chr7:138189153-138203934:138189153-138203936:+	1.41e-05	0.611716	0.0150329	A3	ENSG00000122779.11	protein coding	TRIM24
ENSG00000122884.7;SE:chr10:74774047-74776604:74776657-74790029:-	0.000534443	0.805207	0.0499673	SE	ENSG00000122884.7	protein coding	P4HA1
ENSG00000123143.8;AF:chr19:14543865:14543982-14551955:14544135:14544354-14551955:+	8.06e-05	0.578966	0.0264572	AF	ENSG00000123143.8	protein coding	PKN1
ENSG00000123143.8;AF:chr19:14543865:14543982-14551955:14544296:14544354-14551955:+	0.000477895	0.716697	0.0476137	AF	ENSG00000123143.8	protein coding	PKN1
ENSG00000123143.8;AF:chr19:14543865:14543982-14551955:14551185:14551214-14551955:+	0.000140044	0.699232	0.0297055	AF	ENSG00000123143.8	protein coding	PKN1
ENSG00000123143.8;AF:chr19:14544169:14544354-14551955:14551072:14551141-14551955:+	9.93e-05	0.739652	0.0275851	AF	ENSG00000123143.8	protein coding	PKN1
ENSG00000123268.4;SE:chr12:51174021-51181991:51182108-51189692:+	2.51e-05	0.775285	0.0190244	SE	ENSG00000123268.4	protein coding	ATF1
ENSG00000123349.8;A5:chr12:53691708-53691829:53691692-53691829:+	0.00026377	0.997473	0.0383332	A5	ENSG00000123349.8	protein coding	PFDN5
ENSG00000123349.8;SE:chr12:53689423-53689623:53690059-53691634:+	0.00019791	1.33278	0.0331405	SE	ENSG00000123349.8	protein coding	PFDN5
ENSG00000123636.13;A5:chr2:160193588-160193973:160193588-160194078:-	9.65e-05	0.798828	0.0274808	A5	ENSG00000123636.13	protein coding	BAZ2B
ENSG00000124006.8;AF:chr2:220433046-220434943:220436011:220433046-220436116:220436186:-	2.96e-05	0.852486	0.0205032	AF	ENSG00000124006.8	protein coding	OBSL1
ENSG00000124440.10;AF:chr19:46800303:46800359-46807155:46801659:46801771-46807155:+	0.000116022	0.862926	0.028056	AF	ENSG00000124440.10	protein coding	HIF3A
ENSG00000124496.8;A3:chr6:42200666-42203943:42200630-42203943:-	7.09e-05	1.37179	0.0258074	A3	ENSG00000124496.8	protein coding	TRERF1
ENSG00000124496.8;SE:chr6:42227461-42230998:42231306-42232442:-	0.000227235	0.850566	0.0354578	SE	ENSG00000124496.8	protein coding	TRERF1
ENSG00000124615.13;A3:chr6:39874893-39877579:39872038-39877579:-	7.3e-05	0.682479	0.0258293	A3	ENSG00000124615.13	protein coding	MOCS1
ENSG00000124782.14;AF:chr6:7108264:7108293-7176888:7176442:7176664-7176888:+	0.00016846	0.397454	0.0311644	AF	ENSG00000124782.14	protein coding	RREB1
ENSG00000124920.9;A3:chr11:61547762-61548429:61547762-61548432:+	0.000175633	1.06094	0.0315267	A3	ENSG00000124920.9	protein coding	C11orf9
ENSG00000124920.9;A3:chr11:61549296-61550970:61549296-61550985:+	0.000441679	0.920399	0.0462682	A3	ENSG00000124920.9	protein coding	C11orf9
ENSG00000124920.9;AF:chr11:61520121:61520262-61533097:61522861:61522914-61533097:+	0.000453521	0.919835	0.0466378	AF	ENSG00000124920.9	protein coding	C11orf9
ENSG00000125375.10;AF:chr14:50779048:50779107-50788201:50779359:50779778-50788201:+	0.000331373	0.746328	0.041583	AF	ENSG00000125375.10	protein coding	ATP5S
ENSG00000125388.14;AL:chr4:3039238-3040103:3040305:3039238-3042299:3042454:+	0.000499356	2.43481	0.0485492	AL	ENSG00000125388.14	protein coding	GRK4
ENSG00000125462.11;AL:chr1:156374172:156374393-156377634:156376966:156376989-156377634:-	0.000297296	2.90752	0.0397159	AL	ENSG00000125462.11	protein coding	C1orf61
ENSG00000125484.6;A5:chr9:135555190-135558950:135554697-135558950:+	0.000255114	0.770237	0.0374467	A5	ENSG00000125484.6	protein coding	GTF3C4
ENSG00000125520.8;SE:chr20:62369852-62369951:62370284-62371730:+	0.000150922	3.31429	0.0306086	SE	ENSG00000125520.8	protein coding	SLC2A4RG
ENSG00000125691.8;AF:chr17:37009358-37009555:37009681:37009358-37009951:37009993:-	0.000343463	0.999557	0.0422523	AF	ENSG00000125691.8	protein coding	RPL23
ENSG00000125746.10;AF:chr19:46145610-46147967:46148175:46145610-46148531:46148887:-	0.000107152	1.63936	0.0277935	AF	ENSG00000125746.10	protein coding	EML2
ENSG00000125818.11;SE:chr20:1106293-1108069:1108151-1115764:+	3.07e-05	1.06106	0.0205032	SE	ENSG00000125818.11	protein coding	PSMF1
ENSG00000125970.7;AF:chr20:32581486:32581937-32619328:32617667:32617733-32619328:+	0.000306162	0.70572	0.0402189	AF	ENSG00000125970.7	protein coding	RALY
ENSG00000125970.7;SE:chr20:32661441-32661625:32661672-32663680:+	6.91e-05	1.08172	0.0256791	SE	ENSG00000125970.7	protein coding	RALY
ENSG00000126005.10;AF:chr20:33865735-33865812:33865830:33865735-33865849:33865932:-	0.00050557	1.06017	0.0488142	AF	ENSG00000126005.10	LncRNA	MT1P3
ENSG00000126214.15;AF:chr14:104145735:104145882-104158696:104153200:104153548-104158696:+	1.56e-06	0.870775	0.0100433	AF	ENSG00000126214.15	protein coding	KLC1
ENSG00000126214.15;SE:chr14:104145882-104153418:104153548-104158696:+	5.54e-05	1.20224	0.0244591	SE	ENSG00000126214.15	protein coding	KLC1
ENSG00000126217.16;AF:chr13:113622814:113623028-113669077:113656031:113656297-113669077:+	0.000342172	1.04505	0.042186	AF	ENSG00000126217.16	protein coding	MCF2L
ENSG00000126391.9;SE:chr11:65154592-65156832:65156999-65161044:+	0.000403621	0.842901	0.0445967	SE	ENSG00000126391.9	protein coding	FRMD8
ENSG00000126561.11;SE:chr17:40456670-40457628:40457720-40458259:+	0.000105536	0.839226	0.0277935	SE	ENSG00000126561.11	protein coding	STAT5A
ENSG00000126777.13;AL:chr14:56146403-56147404:56147408:56146403-56150817:56150978:+	0.000191628	0.848781	0.0328714	AL	ENSG00000126777.13	protein coding	KTN1
ENSG00000126777.13;AL:chr14:56146403-56147404:56147408:56146403-56150817:56151294:+	0.000430756	0.834126	0.0454636	AL	ENSG00000126777.13	protein coding	KTN1
ENSG00000126777.13;AL:chr14:56146403-56147404:56147436:56146403-56150817:56150978:+	0.000215452	0.841944	0.0345826	AL	ENSG00000126777.13	protein coding	KTN1
ENSG00000126777.13;AL:chr14:56146403-56147404:56147436:56146403-56150817:56151294:+	0.000230664	0.826441	0.0356951	AL	ENSG00000126777.13	protein coding	KTN1
ENSG00000126777.13;AL:chr14:56146403-56150817:56150978:56146403-56168062:56168244:+	9.24e-05	3.11772	0.027408	AL	ENSG00000126777.13	protein coding	KTN1
ENSG00000126804.9;SE:chr14:64971664-64977967:64978102-64988205:+	0.000135904	0.668256	0.0293631	SE	ENSG00000126804.9	protein coding	ZBTB1
ENSG00000127824.9;AF:chr2:220116952-220118578:220118638:220116952-220118817:220119330:-	0.00037345	1.12305	0.0435398	AF	ENSG00000127824.9	protein coding	TUBA4A
ENSG00000127948.9;A5:chr7:75544984-75583307:75544527-75583307:+	4.74e-06	0.690476	0.0130261	A5	ENSG00000127948.9	protein coding	POR
ENSG00000127948.9;AF:chr7:75544475:75544984-75583307:75547962:75548019-75583307:+	4.74e-06	0.690476	0.0130261	AF	ENSG00000127948.9	protein coding	POR
ENSG00000127948.9;AF:chr7:75544475:75544984-75583307:75550479:75550569-75583307:+	4.79e-06	0.690607	0.0130261	AF	ENSG00000127948.9	protein coding	POR
ENSG00000127957.12;A5:chr7:75155292-75156895:75155292-75157101:-	0.000321169	0.893263	0.0411703	A5	ENSG00000127957.12	Pseudogene	PMS2P3
ENSG00000128245.9;AF:chr22:32340447:32340806-32352126:32340952:32341221-32352126:+	8.56e-05	0.889405	0.026741	AF	ENSG00000128245.9	protein coding	YWHAH
ENSG00000128294.11;AF:chr22:26940641-26961190:26961334:26940641-26986017:26986127:-	0.000242846	1.31886	0.0367192	AF	ENSG00000128294.11	protein coding	TPST2
ENSG00000128309.12;AF:chr22:37415676:37415815-37420233:37419078:37419968-37420233:+	0.000478392	0.843766	0.0476137	AF	ENSG00000128309.12	protein coding	MPST
ENSG00000128512.14;SE:chr7:111372343-111375110:111375223-111376973:-	7.75e-05	0.819413	0.0262503	SE	ENSG00000128512.14	protein coding	DOCK4
ENSG00000128563.9;A3:chr7:102004858-102006402:102004858-102006421:+	0.000108599	1.13593	0.0277935	A3	ENSG00000128563.9	protein coding	PRKRIP1
ENSG00000128683.8;AF:chr2:171673200:171673562-171675039:171674279:171674408-171675039:+	0.000134462	0.191804	0.0293251	AF	ENSG00000128683.8	protein coding	GAD1
ENSG00000128683.8;AF:chr2:171673765:171673926-171675039:171674279:171674408-171675039:+	3.73e-05	0.589063	0.0216957	AF	ENSG00000128683.8	protein coding	GAD1
ENSG00000128928.4;SE:chr15:40698172-40699837:40699926-40700138:+	5.56e-06	0.800118	0.0135883	SE	ENSG00000128928.4	protein coding	IVD
ENSG00000128951.8;A5:chr15:48623923-48624465:48623676-48624465:+	0.000476641	0.770485	0.0475341	A5	ENSG00000128951.8	protein coding	DUT
ENSG00000128951.8;A5:chr15:48623992-48624465:48623923-48624465:+	0.000195605	1.13445	0.0330363	A5	ENSG00000128951.8	protein coding	DUT
ENSG00000128951.8;AF:chr15:48623292:48623388-48624465:48623653:48623923-48624465:+	2.05e-05	1.62259	0.0171081	AF	ENSG00000128951.8	protein coding	DUT
ENSG00000129158.5;AF:chr11:18029623-18034049:18034476:18029623-18034498:18034583:-	0.000134611	0.782217	0.0293251	AF	ENSG00000129158.5	protein coding	SERGEF
ENSG00000129351.13;A5:chr19:10798790-10799226:10798384-10799226:+	2.99e-05	1.49096	0.0205032	A5	ENSG00000129351.13	protein coding	ILF3
ENSG00000129467.9;A5:chr14:24802194-24803700:24802194-24804190:-	0.00038774	0.928282	0.0436957	A5	ENSG00000129467.9	protein coding	ADCY4
ENSG00000129467.9;SE:chr14:24799224-24799374:24799501-24800224:-	0.000112339	0.870946	0.0277935	SE	ENSG00000129467.9	protein coding	ADCY4
ENSG00000129535.8;AF:chr14:24552084-24553729:24553834:24552084-24583931:24584223:-	8.23e-05	1.39007	0.0264572	AF	ENSG00000129535.8	protein coding	NRL
ENSG00000129566.8;A3:chr14:20837735-20837833:20837713-20837833:-	0.000175348	0.822041	0.0315267	A3	ENSG00000129566.8	protein coding	TEP1
ENSG00000129566.8;RI:chr14:20833826:20835262-20836067:20836718:-	8.36e-05	0.804342	0.0264572	RI	ENSG00000129566.8	protein coding	TEP1
ENSG00000129933.13;MX:chr19:19431944-19439879:19439896-19446931:19431944-19446527:19446544-19446931:+	0.000107986	1.32064	0.0277935	MX	ENSG00000129933.13	protein coding	MAU2
ENSG00000130159.8;SE:chr19:11618863-11621432:11621475-11623871:-	0.000346564	1.63414	0.0423356	SE	ENSG00000130159.8	protein coding	ECSIT
ENSG00000130164.6;AF:chr19:11200038:11200291-11210899:11201275:11201595-11210899:+	0.000218198	0.652773	0.0347732	AF	ENSG00000130164.6	protein coding	LDLR
ENSG00000130177.10;A3:chr13:115002174-115002274:115002174-115002277:+	0.000179874	0.93894	0.0318397	A3	ENSG00000130177.10	protein coding	CDC16
ENSG00000130396.16;A3:chr6:168352867-168363113:168352867-168363119:+	0.000139343	1.04364	0.0297055	A3	ENSG00000130396.16	protein coding	MLLT4
ENSG00000130558.14;AF:chr9:137979106:137979288-137982041:137979520:137979985-137982041:+	0.00051996	1.5255	0.0493785	AF	ENSG00000130558.14	protein coding	OLFM1
ENSG00000130560.4;SE:chr9:138831605-138834008:138834135-138836874:-	0.000406521	1.38839	0.044743	SE	ENSG00000130560.4	protein coding	UBAC1
ENSG00000130640.8;A3:chr10:135096725-135097386:135096688-135097386:-	0.000193719	0.997277	0.0329389	A3	ENSG00000130640.8	protein coding	TUBGCP2
ENSG00000130640.8;AF:chr10:135116484-135122327:135122352:135116484-135125124:135125841:-	0.000351828	0.962132	0.0425357	AF	ENSG00000130640.8	protein coding	TUBGCP2
ENSG00000130702.9;SE:chr20:60885367-60885475:60885628-60885721:-	0.000288136	0.909518	0.039327	SE	ENSG00000130702.9	protein coding	LAMA5
ENSG00000130702.9;SE:chr20:60887836-60887944:60888066-60888144:-	0.000288136	0.909518	0.039327	SE	ENSG00000130702.9	protein coding	LAMA5
ENSG00000130731.11;SE:chr16:684797-685281:685340-686094:-	0.000160774	1.27657	0.0310414	SE	ENSG00000130731.11	protein coding	C16orf13
ENSG00000130731.11;SE:chr16:685340-685518:685774-686094:-	0.000169171	0.791608	0.0311644	SE	ENSG00000130731.11	protein coding	C16orf13
ENSG00000130822.10;A5:chrX:152952138-152952790:152952138-152952886:-	0.000135259	0.712405	0.0293521	A5	ENSG00000130822.10	protein coding	PNCK
ENSG00000130822.10;AF:chrX:152938533-152938972:152939148:152938533-152939235:152939257:-	0.000154758	0.840271	0.0306086	AF	ENSG00000130822.10	protein coding	PNCK
ENSG00000130822.10;AF:chrX:152938533-152938972:152939148:152938533-152939384:152939401:-	0.000490401	0.849433	0.0481361	AF	ENSG00000130822.10	protein coding	PNCK
ENSG00000130988.8;AF:chrX:46937779:46938108-46940529:46940258:46940335-46940529:+	1.14e-06	0.824801	0.00983599	AF	ENSG00000130988.8	protein coding	RGN
ENSG00000131149.13;SE:chr16:85647004-85667520:85667738-85682158:+	0.000116709	0.734143	0.028056	SE	ENSG00000131149.13	protein coding	KIAA0182
ENSG00000131368.3;SE:chr3:15094140-15094798:15094974-15100876:-	0.0003203	1.28127	0.041116	SE	ENSG00000131368.3	protein coding	MRPS25
ENSG00000131748.11;A5:chr17:37815073-37815304:37814775-37815304:+	9.19e-05	0.860937	0.027408	A5	ENSG00000131748.11	protein coding	STARD3
ENSG00000131748.11;SE:chr17:37814775-37814975:37815073-37815304:+	1.3e-05	0.91915	0.0148235	SE	ENSG00000131748.11	protein coding	STARD3
ENSG00000131771.8;A5:chr17:37784959-37785423:37784875-37785423:+	0.000335673	0.774594	0.0416848	A5	ENSG00000131771.8	protein coding	PPP1R1B
ENSG00000131771.8;AF:chr17:37783177:37783726-37785423:37784751:37784875-37785423:+	6.06e-05	0.889936	0.0245783	AF	ENSG00000131771.8	protein coding	PPP1R1B
ENSG00000131779.6;AF:chr1:145516252:145516456-145517273:145516560:145516657-145517273:+	4.08e-05	0.849675	0.022272	AF	ENSG00000131779.6	protein coding	PEX11B
ENSG00000131828.9;SE:chrX:19362212-19364628:19364741-19367430:+	0.000279728	0.746672	0.0390322	SE	ENSG00000131828.9	protein coding	PDHA1
ENSG00000131831.11;RI:chrX:17818171:17819845-17819996:17820154:-	0.000397583	0.90465	0.0442822	RI	ENSG00000131831.11	protein coding	RAI2
ENSG00000131943.13;AF:chr19:30199330-30205814:30205963:30199330-30206032:30206131:-	1.07e-05	0.787249	0.0143007	AF	ENSG00000131943.13	protein coding	C19orf12
ENSG00000132024.13;A3:chr19:14038843-14038937:14038843-14038940:+	0.000444461	0.922283	0.046391	A3	ENSG00000132024.13	protein coding	CC2D1A
ENSG00000132294.9;AF:chr8:132916335:132916569-132952746:132952148:132952191-132952746:+	0.000212206	0.66579	0.034355	AF	ENSG00000132294.9	protein coding	EFR3A
ENSG00000132466.13;AF:chr4:74043250-74088691:74088831:74043250-74123993:74124039:-	0.000295492	0.708955	0.039561	AF	ENSG00000132466.13	protein coding	ANKRD17
ENSG00000132466.13;AF:chr4:74043250-74088691:74088831:74043250-74123993:74124502:-	0.000362228	0.708946	0.043175	AF	ENSG00000132466.13	protein coding	ANKRD17
ENSG00000132475.4;A5:chr17:73774804-73774891:73774804-73774964:-	0.000278489	1.02211	0.0390234	A5	ENSG00000132475.4	protein coding	H3F3B
ENSG00000132475.4;A5:chr17:73775265-73775728:73775265-73775738:-	6.72e-05	0.752437	0.0254679	A5	ENSG00000132475.4	protein coding	H3F3B
ENSG00000132507.13;A5:chr17:7211071-7212934:7210728-7212934:+	9.89e-05	0.99682	0.0275851	A5	ENSG00000132507.13	protein coding	EIF5A
ENSG00000132507.13;AF:chr17:7210318:7210434-7212934:7210692:7211071-7212934:+	0.000112336	1.2347	0.0277935	AF	ENSG00000132507.13	protein coding	EIF5A
ENSG00000132507.13;AF:chr17:7210318:7210434-7212934:7211293:7211432-7212934:+	5.85e-05	1.19473	0.0244934	AF	ENSG00000132507.13	protein coding	EIF5A
ENSG00000132522.10;RI:chr17:7216887:7217040-7217225:7217307:-	0.000155508	1.17365	0.0306086	RI	ENSG00000132522.10	protein coding	GPS2
ENSG00000132613.10;SE:chr16:70712312-70713218:70713226-70713533:-	5.69e-06	1.01886	0.0135883	SE	ENSG00000132613.10	protein coding	MTSS1L
ENSG00000132692.13;A5:chr1:156612067-156615839:156612063-156615839:+	7.15e-05	1.0084	0.0258293	A5	ENSG00000132692.13	protein coding	BCAN
ENSG00000132702.7;A3:chr1:156589327-156589761:156589327-156589810:+	0.000278607	1.3642	0.0390234	A3	ENSG00000132702.7	protein coding	HAPLN2
ENSG00000133112.12;SE:chr13:45914319-45914847:45914920-45915177:-	0.0003219	0.961911	0.04118	SE	ENSG00000133112.12	protein coding	TPT1
ENSG00000133318.9;SE:chr11:63449250-63472323:63472379-63517463:+	1.51e-05	0.756006	0.0150329	SE	ENSG00000133318.9	protein coding	RTN3
ENSG00000133454.11;SE:chr22:26181458-26193920:26194064-26219472:+	0.000205533	0.69113	0.0338141	SE	ENSG00000133454.11	protein coding	MYO18B
ENSG00000133460.14;AF:chr22:24199121:24199178-24204291:24200082:24200216-24204291:+	0.000458145	0.755091	0.0468393	AF	ENSG00000133460.14	protein coding	SLC2A11
ENSG00000133789.10;SE:chr11:9715833-9735013:9735186-9746205:+	7.54e-05	1.05411	0.0262503	SE	ENSG00000133789.10	protein coding	SWAP70
ENSG00000133805.10;AF:chr11:10472228:10472590-10483062:10476867:10476995-10483062:+	0.000245647	0.649098	0.036894	AF	ENSG00000133805.10	protein coding	AMPD3
ENSG00000133872.9;A3:chr8:29931571-29940363:29931567-29940363:-	0.000167069	0.764346	0.0311644	A3	ENSG00000133872.9	protein coding	TMEM66
ENSG00000134077.10;A5:chr3:9405209-9406700:9404811-9406700:+	1.22e-05	0.691862	0.0146844	A5	ENSG00000134077.10	protein coding	THUMPD3
ENSG00000134077.10;A5:chr3:9405209-9406700:9405016-9406700:+	0.000111208	0.725413	0.0277935	A5	ENSG00000134077.10	protein coding	THUMPD3
ENSG00000134086.7;SE:chr3:10183871-10188198:10188320-10191471:+	0.000305886	0.915553	0.0402189	SE	ENSG00000134086.7	protein coding	VHL
ENSG00000134152.6;SE:chr15:34440951-34444991:34445270-34446845:-	0.000213244	1.04883	0.0344569	SE	ENSG00000134152.6	protein coding	C15orf29
ENSG00000134376.9;A3:chr1:197411422-197446678:197411422-197446794:+	7.74e-05	1.13869	0.0262503	A3	ENSG00000134376.9	protein coding	CRB1
ENSG00000134824.9;AF:chr11:61583728:61583898-61605250:61595233:61596069-61605250:+	7.37e-05	1.09079	0.0258293	AF	ENSG00000134824.9	protein coding	FADS2
ENSG00000134897.9;A3:chr13:103491089-103491901:103491089-103491922:+	0.000250133	1.26482	0.037292	A3	ENSG00000134897.9	protein coding	BIVM
ENSG00000135052.11;AF:chr9:88694256-88714326:88714473:88694256-88714940:88715064:-	3e-06	0.883407	0.0129435	AF	ENSG00000135052.11	protein coding	GOLM1
ENSG00000135090.9;AF:chr12:118704564-118797311:118797525:118704564-118810453:118810698:-	0.000325596	1.88931	0.0413849	AF	ENSG00000135090.9	protein coding	TAOK3
ENSG00000135090.9;AF:chr12:118704564-118797311:118797525:118704564-118810453:118810750:-	5.78e-05	2.72926	0.0244591	AF	ENSG00000135090.9	protein coding	TAOK3
ENSG00000135119.10;AL:chr12:117274087-117287119:117289567:117274087-117290455:117291436:+	8.93e-05	0.793313	0.0271984	AL	ENSG00000135119.10	protein coding	RNFT2
ENSG00000135318.7;SE:chr6:86199317-86200226:86200375-86201695:+	8.48e-06	0.864574	0.0136843	SE	ENSG00000135318.7	protein coding	NT5E
ENSG00000135341.13;SE:chr6:91226400-91228166:91228281-91228977:-	6.32e-05	0.90967	0.0247392	SE	ENSG00000135341.13	protein coding	MAP3K7
ENSG00000135390.12;AF:chr12:54066429-54069837:54069866:54066429-54069960:54071182:-	0.000154418	1.15718	0.0306086	AF	ENSG00000135390.12	protein coding	ATP5G2
ENSG00000135392.11;AF:chr12:56222498-56222925:56223387:56222498-56223960:56224342:-	0.00049937	0.908274	0.0485492	AF	ENSG00000135392.11	protein coding	DNAJC14
ENSG00000135454.8;AF:chr12:58025916-58026324:58026430:58025916-58026555:58027138:-	9.48e-07	1.43816	0.0094902	AF	ENSG00000135454.8	protein coding	B4GALNT1
ENSG00000135454.8;AF:chr12:58025916-58026324:58026451:58025916-58026555:58027138:-	0.000326665	1.05417	0.0413849	AF	ENSG00000135454.8	protein coding	B4GALNT1
ENSG00000135454.8;RI:chr12:58021401:58021641-58021905:58022045:-	1.54e-05	1.05623	0.0150329	RI	ENSG00000135454.8	protein coding	B4GALNT1
ENSG00000135678.6;AF:chr12:69326620-69326922:69326982:69326620-69356949:69357049:-	0.00018849	0.458947	0.0326346	AF	ENSG00000135678.6	protein coding	CPM
ENSG00000135679.16;SE:chr12:69203072-69229609:69229764-69233054:+	5.11e-06	2.92437	0.0130261	SE	ENSG00000135679.16	protein coding	MDM2
ENSG00000135916.11;SE:chr2:231729860-231738132:231738272-231740335:+	1.64e-05	0.902255	0.0150329	SE	ENSG00000135916.11	protein coding	ITM2C
ENSG00000135951.10;AF:chr2:99743639-99757546:99757612:99743639-99757891:99758035:-	0.000111933	0.845468	0.0277935	AF	ENSG00000135951.10	protein coding	TSGA10
ENSG00000135951.10;AF:chr2:99743639-99757546:99757612:99743639-99771156:99771380:-	0.000252894	0.815049	0.0373328	AF	ENSG00000135951.10	protein coding	TSGA10
ENSG00000136098.11;AF:chr13:52730383-52733333:52733670:52730383-52733678:52733695:-	4.64e-06	0.588538	0.0130261	AF	ENSG00000136098.11	protein coding	NEK3
ENSG00000136098.11;AF:chr13:52730383-52733333:52733670:52730383-52733678:52733718:-	0.000424129	0.726054	0.0454636	AF	ENSG00000136098.11	protein coding	NEK3
ENSG00000136271.6;SE:chr7:44612343-44612489:44612645-44613182:-	0.000175951	2.67824	0.0315267	SE	ENSG00000136271.6	protein coding	DDX56
ENSG00000136478.3;A3:chr17:62265796-62270919:62265775-62270919:-	0.000193567	1.10535	0.0329389	A3	ENSG00000136478.3	protein coding	TEX2
ENSG00000136536.9;A5:chr2:160569172-160585520:160569117-160585520:+	2.86e-05	0.68425	0.0202741	A5	ENSG00000136536.9	protein coding	2023-03-07
ENSG00000136536.9;SE:chr2:160599764-160602281:160602448-160604316:+	5.62e-05	1.0242	0.0244591	SE	ENSG00000136536.9	protein coding	2023-03-07
ENSG00000136715.13;AF:chr2:128783872-128784666:128784867:128783872-128785514:128785694:-	0.000109519	1.36099	0.0277935	AF	ENSG00000136715.13	protein coding	SAP130
ENSG00000136715.13;SE:chr2:128712918-128735559:128735663-128744359:-	0.000233104	0.93441	0.0358934	SE	ENSG00000136715.13	protein coding	SAP130
ENSG00000136802.7;SE:chr9:131644529-131648294:131648400-131669436:+	0.000228852	0.7889	0.0355618	SE	ENSG00000136802.7	protein coding	LRRC8A
ENSG00000136854.13;SE:chr9:130444839-130446647:130446772-130453054:+	0.000183225	0.85289	0.0321698	SE	ENSG00000136854.13	protein coding	STXBP1
ENSG00000137055.10;AL:chr9:26905881:26906074-26910336:26907801:26907996-26910336:-	0.000382801	2.82492	0.0436016	AL	ENSG00000137055.10	protein coding	PLAA
ENSG00000137076.12;A5:chr9:35697913-35698041:35697913-35698042:-	6.19e-05	0.90919	0.0247392	A5	ENSG00000137076.12	protein coding	TLN1
ENSG00000137076.12;MX:chr9:35704495-35704666:35704812-35705747:35704495-35705548:35705667-35705747:-	0.000153609	2.91314	0.0306086	MX	ENSG00000137076.12	protein coding	TLN1
ENSG00000137177.13;SE:chr6:17765177-17771345:17771449-17772139:-	0.000464196	1.1031	0.0469912	SE	ENSG00000137177.13	protein coding	KIF13A
ENSG00000137497.13;RI:chr11:71718235:71718481-71719734:71719891:-	0.000267464	1.12205	0.038414	RI	ENSG00000137497.13	protein coding	NUMA1
ENSG00000137726.11;AF:chr11:117713496-117747307:117747897:117713496-117748014:117748201:-	0.000449053	0.790026	0.046391	AF	ENSG00000137726.11	protein coding	FXYD6
ENSG00000137824.11;A5:chr15:41046988-41047281:41046988-41047397:-	0.000119732	1.0293	0.02846	A5	ENSG00000137824.11	protein coding	FAM82A2
ENSG00000137824.11;RI:chr15:41046795:41046828-41046927:41046988:-	2.6e-05	0.919471	0.0192971	RI	ENSG00000137824.11	protein coding	FAM82A2
ENSG00000137965.6;SE:chr1:79125168-79126239:79126339-79128389:+	0.000293965	0.909599	0.0395224	SE	ENSG00000137965.6	protein coding	IFI44
ENSG00000137968.12;AL:chr1:75667816:75669518-75677153:75670160:75672404-75677153:-	0.00041824	1.04973	0.0452931	AL	ENSG00000137968.12	protein coding	SLC44A5
ENSG00000138029.9;SE:chr2:26486347-26492821:26492865-26496519:+	0.000248444	1.00186	0.0372145	SE	ENSG00000138029.9	protein coding	HADHB
ENSG00000138078.11;A5:chr2:44573529-44588519:44573529-44588556:-	6.74e-05	0.834167	0.0254679	A5	ENSG00000138078.11	protein coding	PREPL
ENSG00000138085.11;A5:chr2:27435475-27436045:27435335-27436045:+	0.000405869	1.09448	0.0447305	A5	ENSG00000138085.11	protein coding	ATRAID
ENSG00000138303.12;A3:chr10:73975867-73975965:73975612-73975965:-	0.000483121	0.723333	0.0477979	A3	ENSG00000138303.12	protein coding	ASCC1
ENSG00000138398.11;AF:chr2:170440850:170441000-170460152:170441157:170441409-170460152:+	0.000121702	1.04597	0.0285153	AF	ENSG00000138398.11	protein coding	PPIG
ENSG00000138399.13;A5:chr2:170428681-170429506:170428681-170430179:-	8.7e-05	0.707052	0.0269634	A5	ENSG00000138399.13	protein coding	FASTKD1
ENSG00000138606.14;AL:chr15:45459576:45460331-45464345:45464044:45464276-45464345:-	5.47e-05	3.94772	0.0244591	AL	ENSG00000138606.14	protein coding	SHF
ENSG00000138668.14;A3:chr4:83294930-83295272:83294890-83295272:-	0.000517479	0.654268	0.0492935	A3	ENSG00000138668.14	protein coding	HNRNPD
ENSG00000138758.7;AF:chr4:77870904:77871083-77917578:77917035:77917091-77917578:+	0.000389382	0.80372	0.0436957	AF	ENSG00000138758.7	protein coding	2023-09-11
ENSG00000139174.6;AF:chr12:42866366-42877178:42877416:42866366-42984076:42984157:-	5.58e-05	0.702776	0.0244591	AF	ENSG00000139174.6	protein coding	PRICKLE1
ENSG00000139323.9;AF:chr12:89885892-89890948:89891034:89885892-89918897:89919392:-	0.000196635	1.43094	0.0330632	AF	ENSG00000139323.9	protein coding	POC1B
ENSG00000139370.6;AL:chr12:129293351:129293501-129293941:129293626:129293689-129293941:-	0.000156328	0.480867	0.0306625	AL	ENSG00000139370.6	protein coding	SLC15A4
ENSG00000139597.11;AF:chr13:32981909-32985665:32985743:32981909-33002041:33002143:-	0.000374133	1.53089	0.0435398	AF	ENSG00000139597.11	protein coding	N4BP2L1
ENSG00000139597.11;AF:chr13:32981909-32985665:32985743:32981909-33002041:33002270:-	0.000191905	1.49005	0.0328714	AF	ENSG00000139597.11	protein coding	N4BP2L1
ENSG00000139597.11;MX:chr13:32977337-32978340:32978408-32981387:32977337-32978458:32978534-32981387:-	0.000133757	0.859749	0.0293251	MX	ENSG00000139597.11	protein coding	N4BP2L1
ENSG00000139636.11;AF:chr12:49499740-49500328:49500469:49499740-49504267:49504654:-	3.75e-05	2.56583	0.0216957	AF	ENSG00000139636.11	protein coding	LMBR1L
ENSG00000139637.9;AF:chr12:53696952:53696977-53700464:53699870:53700104-53700464:+	0.0001089	0.798057	0.0277935	AF	ENSG00000139637.9	protein coding	C12orf10
ENSG00000139746.10;A3:chr13:79928705-79929355:79928696-79929355:-	0.000516715	0.846804	0.0492935	A3	ENSG00000139746.10	protein coding	RBM26
ENSG00000139746.10;A3:chr13:79940360-79940768:79940330-79940768:-	0.000518009	1.09536	0.0492935	A3	ENSG00000139746.10	protein coding	RBM26
ENSG00000139746.10;AL:chr13:79885962:79889128-79896484:79894089:79894845-79896484:-	0.000388758	1.06966	0.0436957	AL	ENSG00000139746.10	protein coding	RBM26
ENSG00000139746.10;SE:chr13:79918929-79927288:79927359-79928574:-	0.000229346	0.827292	0.0355892	SE	ENSG00000139746.10	protein coding	RBM26
ENSG00000139974.11;A3:chr14:61518853-61545528:61518853-61545548:+	0.000381295	0.930546	0.0436016	A3	ENSG00000139974.11	protein coding	SLC38A6
ENSG00000140391.10;MX:chr15:77346621-77348131:77348205-77363234:77346621-77348406:77348597-77363234:-	0.000255398	1.11304	0.0374467	MX	ENSG00000140391.10	protein coding	TSPAN3
ENSG00000140391.10;SE:chr15:77348205-77348406:77348597-77363234:-	0.000468806	0.793483	0.0471676	SE	ENSG00000140391.10	protein coding	TSPAN3
ENSG00000140400.9;A3:chr15:75651532-75651669:75651494-75651669:-	2.65e-06	1.46349	0.0124381	A3	ENSG00000140400.9	protein coding	MAN2C1
ENSG00000140400.9;A3:chr15:75651779-75651961:75651766-75651961:-	6.93e-06	1.4059	0.0136843	A3	ENSG00000140400.9	protein coding	MAN2C1
ENSG00000140521.6;SE:chr15:89860767-89861170:89861268-89861772:-	0.000118775	1.26395	0.0283526	SE	ENSG00000140521.6	protein coding	POLG
ENSG00000140853.11;AF:chr16:57023475:57023507-57050986:57037765:57038007-57050986:+	0.000166304	2.21821	0.0311644	AF	ENSG00000140853.11	protein coding	NLRC5
ENSG00000140853.11;AF:chr16:57023475:57023507-57050986:57038398:57038495-57050986:+	0.000117213	2.2525	0.0280994	AF	ENSG00000140853.11	protein coding	NLRC5
ENSG00000140937.9;AF:chr16:65087831-65155783:65155833:65087831-65156197:65156268:-	0.000113708	0.678533	0.0277935	AF	ENSG00000140937.9	protein coding	CDH11
ENSG00000140937.9;AF:chr16:65087831-65155783:65155833:65087831-65157577:65158091:-	0.000169446	0.683486	0.0311644	AF	ENSG00000140937.9	protein coding	CDH11
ENSG00000140937.9;AF:chr16:65087831-65155783:65155833:65087831-65158137:65158195:-	0.000101995	0.676803	0.0277935	AF	ENSG00000140937.9	protein coding	CDH11
ENSG00000140937.9;AF:chr16:65087831-65155783:65155833:65087831-65159673:65160015:-	0.000130363	0.68023	0.0292087	AF	ENSG00000140937.9	protein coding	CDH11
ENSG00000140937.9;SE:chr16:65032759-65038545:65038944-65087707:-	0.000292849	1.08157	0.0395224	SE	ENSG00000140937.9	protein coding	CDH11
ENSG00000141027.15;A3:chr17:15938258-15942747:15938255-15942747:-	1.22e-05	0.891489	0.0146844	A3	ENSG00000141027.15	protein coding	NCOR1
ENSG00000141380.9;A5:chr18:23667541-23669722:23667541-23669789:-	0.000154584	0.23171	0.0306086	A5	ENSG00000141380.9	protein coding	SS18
ENSG00000141380.9;AF:chr18:23667541-23669722:23670099:23667541-23670465:23670562:-	0.000142386	0.235351	0.0298592	AF	ENSG00000141380.9	protein coding	SS18
ENSG00000141380.9;AF:chr18:23667541-23669722:23670099:23667541-23670465:23670574:-	0.000327559	0.268519	0.0413849	AF	ENSG00000141380.9	protein coding	SS18
ENSG00000141380.9;AF:chr18:23667541-23669722:23670099:23667541-23670968:23671156:-	0.000327559	0.268519	0.0413849	AF	ENSG00000141380.9	protein coding	SS18
ENSG00000141380.9;AF:chr18:23667541-23669722:23670099:23667541-23671060:23671180:-	0.000131375	0.232511	0.0292087	AF	ENSG00000141380.9	protein coding	SS18
ENSG00000141380.9;AF:chr18:23667541-23669722:23670099:23667541-23671060:23671181:-	0.000508489	0.277541	0.0488599	AF	ENSG00000141380.9	protein coding	SS18
ENSG00000141425.13;AF:chr18:33613800-33620770:33620812:33613800-33647217:33647519:-	6.33e-05	1.50383	0.0247392	AF	ENSG00000141425.13	protein coding	RPRD1A
ENSG00000141425.13;AF:chr18:33613800-33620770:33620812:33613800-33647217:33647520:-	0.000121571	1.38761	0.0285153	AF	ENSG00000141425.13	protein coding	RPRD1A
ENSG00000141425.13;AF:chr18:33613800-33620770:33620812:33613800-33647217:33647539:-	0.00020555	1.57325	0.0338141	AF	ENSG00000141425.13	protein coding	RPRD1A
ENSG00000141447.12;A5:chr18:21957499-21977537:21957499-21977619:-	0.000428151	1.50547	0.0454636	A5	ENSG00000141447.12	protein coding	OSBPL1A
ENSG00000141522.7;A3:chr17:79827282-79827418:79827112-79827418:-	0.000516992	0.787635	0.0492935	A3	ENSG00000141522.7	protein coding	ARHGDIA
ENSG00000141522.7;AL:chr17:79825773:79826819-79827049:79826925:79826951-79827049:-	0.000209547	0.55338	0.0341215	AL	ENSG00000141522.7	protein coding	ARHGDIA
ENSG00000141698.10;A5:chr17:39991524-39991840:39991524-39992111:-	0.000236482	1.50017	0.036182	A5	ENSG00000141698.10	protein coding	NT5C3L
ENSG00000141759.10;AF:chr18:77733856-77737598:77737917:77733856-77748240:77748541:-	0.000161369	2.08068	0.0310414	AF	ENSG00000141759.10	protein coding	TXNL4A
ENSG00000141837.13;A3:chr19:13318867-13319570:13318862-13319570:-	9.34e-05	1.02924	0.027408	A3	ENSG00000141837.13	protein coding	CACNA1A
ENSG00000141971.7;SE:chr19:17533267-17534307:17534426-17534502:+	0.000347832	1.12472	0.0423717	SE	ENSG00000141971.7	protein coding	FAM125A
ENSG00000142192.14;SE:chr21:27462388-27484296:27484463-27542882:-	0.000195565	0.867604	0.0330363	SE	ENSG00000142192.14	protein coding	APP
ENSG00000142207.5;AF:chr21:33706643-33707515:33707939:33706643-33709403:33709404:-	0.000125182	0.790716	0.0289015	AF	ENSG00000142207.5	protein coding	URB1
ENSG00000142784.10;RI:chr1:27630112:27630286-27631492:27631684:+	0.000356467	1.12313	0.0426821	RI	ENSG00000142784.10	protein coding	WDTC1
ENSG00000143153.7;AF:chr1:169077186:169077348-169080608:169079836:169079941-169080608:+	5.68e-05	0.559255	0.0244591	AF	ENSG00000143153.7	protein coding	ATP1B1
ENSG00000143258.11;A5:chr1:161133771-161133954:161133712-161133954:+	0.000110106	0.957026	0.0277935	A5	ENSG00000143258.11	protein coding	USP21
ENSG00000143337.12;AF:chr1:179851447:179852112-179853827:179853097:179853163-179853827:+	6.7e-05	0.832446	0.0254679	AF	ENSG00000143337.12	protein coding	TOR1AIP1
ENSG00000143379.8;RI:chr1:150935450:150935615-150936006:150936217:+	0.000382571	1.08594	0.0436016	RI	ENSG00000143379.8	protein coding	SETDB1
ENSG00000143537.8;AF:chr1:155023042:155023398-155025147:155023779:155023941-155025147:+	0.000333634	0.686915	0.0416848	AF	ENSG00000143537.8	protein coding	ADAM15
ENSG00000143578.11;AF:chr1:153940397:153940660-153940998:153940740:153940786-153940998:+	0.000297973	0.559263	0.0397159	AF	ENSG00000143578.11	protein coding	CREB3L4
ENSG00000143621.12;RI:chr1:153635495:153635609-153635691:153635752:-	0.000137341	1.58284	0.0295185	RI	ENSG00000143621.12	protein coding	ILF2
ENSG00000143624.9;RI:chr1:153744816:153744916-153745115:153745187:+	7.94e-05	1.2398	0.0264572	RI	ENSG00000143624.9	protein coding	INTS3
ENSG00000143624.9;SE:chr1:153724884-153726177:153726294-153727118:+	0.000188476	0.867954	0.0326346	SE	ENSG00000143624.9	protein coding	INTS3
ENSG00000143774.11;SE:chr1:228335400-228336072:228336157-228336366:+	0.000448704	1.00518	0.046391	SE	ENSG00000143774.11	protein coding	GUK1
ENSG00000144021.2;RI:chr2:96934195:96934396-96935006:96935093:+	0.000282573	1.06257	0.0390909	RI	ENSG00000144021.2	protein coding	CIAO1
ENSG00000144021.2;SE:chr2:96932227-96933059:96933207-96933363:+	1.27e-05	0.912622	0.0148235	SE	ENSG00000144021.2	protein coding	CIAO1
ENSG00000144224.12;SE:chr2:136513261-136519388:136519481-136527339:+	0.000164589	0.944327	0.0311644	SE	ENSG00000144224.12	protein coding	UBXN4
ENSG00000144283.16;AF:chr2:159313611:159313730-159389692:159313967:159314819-159389692:+	0.000302568	1.05045	0.0400094	AF	ENSG00000144283.16	protein coding	PKP4
ENSG00000144401.9;A5:chr2:208489128-208489786:208489128-208489989:-	0.000408314	1.08902	0.04478	A5	ENSG00000144401.9	protein coding	METTL21A
ENSG00000144711.9;AF:chr3:12983365-13008887:13009168:12983365-13028471:13028536:-	3.83e-05	1.01698	0.0217653	AF	ENSG00000144711.9	protein coding	IQSEC1
ENSG00000144749.9;A5:chr3:66433825-66434415:66433825-66434556:-	3.56e-05	1.05145	0.021608	A5	ENSG00000144749.9	protein coding	LRIG1
ENSG00000144749.9;SE:chr3:66449465-66452033:66452104-66455622:-	4.32e-05	0.67781	0.022272	SE	ENSG00000144749.9	protein coding	LRIG1
ENSG00000145016.9;AF:chr3:197445001-197463526:197463779:197445001-197476140:197476570:-	0.000281461	0.735804	0.0390322	AF	ENSG00000145016.9	protein coding	KIAA0226
ENSG00000145293.10;A5:chr4:83352066-83369073:83352037-83369073:+	1.09e-05	0.90789	0.0143007	A5	ENSG00000145293.10	protein coding	ENOPH1
ENSG00000145293.10;SE:chr4:83369174-83372196:83372398-83375875:+	1.55e-05	0.915611	0.0150329	SE	ENSG00000145293.10	protein coding	ENOPH1
ENSG00000145362.12;SE:chr4:114251626-114253128:114253226-114254210:+	4.95e-05	0.848826	0.023836	SE	ENSG00000145362.12	protein coding	ANK2
ENSG00000145362.12;SE:chr4:114267178-114269432:114269464-114271384:+	0.00025188	0.857393	0.037292	SE	ENSG00000145362.12	protein coding	ANK2
ENSG00000145362.12;SE:chr4:114290961-114293689:114293781-114294246:+	0.000245096	1.08681	0.0368606	SE	ENSG00000145362.12	protein coding	ANK2
ENSG00000145555.10;AF:chr5:16711354-16738245:16738496:16711354-16741913:16742019:-	0.000135159	0.874202	0.0293521	AF	ENSG00000145555.10	protein coding	MYO10
ENSG00000145685.8;AF:chr5:77928191-77937833:77937985:77928191-77944322:77944718:-	0.000201189	1.32067	0.0334896	AF	ENSG00000145685.8	protein coding	LHFPL2
ENSG00000145730.16;AF:chr5:102090487:102091052-102201527:102201014:102201171-102201527:+	0.000287341	0.767359	0.039327	AF	ENSG00000145730.16	protein coding	PAM
ENSG00000145979.12;A5:chr6:13327138-13328528:13327138-13328688:-	0.000510302	0.780974	0.0489754	A5	ENSG00000145979.12	protein coding	TBC1D7
ENSG00000145990.5;AF:chr6:13365894-13408142:13408369:13365894-13486870:13487787:-	0.00035506	1.16999	0.0426658	AF	ENSG00000145990.5	protein coding	GFOD1
ENSG00000146083.7;A3:chr5:175959194-175959367:175959133-175959367:-	0.000152404	1.00788	0.0306086	A3	ENSG00000146083.7	protein coding	RNF44
ENSG00000146083.7;AF:chr5:175959517-175963941:175964421:175959517-175964732:175965026:-	0.000152404	1.00788	0.0306086	AF	ENSG00000146083.7	protein coding	RNF44
ENSG00000146094.9;AL:chr5:176928908:176930393-176931744:176930751:176931661-176931744:-	0.000302465	1.0968	0.0400094	AL	ENSG00000146094.9	protein coding	DOK3
ENSG00000146457.10;AF:chr6:160146617:160148365-160157290:160148562:160148735-160157290:+	0.000435982	1.03547	0.0459719	AF	ENSG00000146457.10	protein coding	WTAP
ENSG00000146731.6;SE:chr7:56120178-56122062:56122196-56123317:+	0.000351144	0.900954	0.0425357	SE	ENSG00000146731.6	protein coding	CCT6A
ENSG00000146963.10;AF:chr7:139044654:139045068-139060808:139059160:139059217-139060808:+	7.11e-05	0.756951	0.0258074	AF	ENSG00000146963.10	protein coding	LUC7L2
ENSG00000147140.10;SE:chrX:70503571-70504247:70504303-70510479:+	0.000152014	0.864942	0.0306086	SE	ENSG00000147140.10	protein coding	NONO
ENSG00000147162.9;A3:chrX:70753186-70756028:70753186-70756058:+	0.000125604	1.02981	0.0289015	A3	ENSG00000147162.9	protein coding	OGT
ENSG00000147162.9;RI:chrX:70764417:70764485-70767757:70767873:+	0.000126348	0.755488	0.0289015	RI	ENSG00000147162.9	protein coding	OGT
ENSG00000147162.9;SE:chrX:70774442-70775040:70775235-70775804:+	0.000126782	1.02995	0.0289106	SE	ENSG00000147162.9	protein coding	OGT
ENSG00000147255.13;AF:chrX:130420715-130422996:130423034:130420715-130423188:130423252:-	0.000388949	1.38433	0.0436957	AF	ENSG00000147255.13	protein coding	IGSF1
ENSG00000147255.13;AF:chrX:130420715-130422996:130423034:130420715-130423188:130423403:-	0.000525044	1.36982	0.0497074	AF	ENSG00000147255.13	protein coding	IGSF1
ENSG00000147403.12;A5:chrX:153628967-153629043:153628282-153629043:+	2.16e-05	1.23834	0.0175839	A5	ENSG00000147403.12	protein coding	RPL10
ENSG00000147403.12;SE:chrX:153628282-153628805:153628967-153629043:+	4.63e-05	1.03644	0.0228724	SE	ENSG00000147403.12	protein coding	RPL10
ENSG00000147408.10;AF:chr8:19459376-19459503:19460270:19459376-19539984:19540094:-	0.000244714	0.670811	0.0368606	AF	ENSG00000147408.10	protein coding	CSGALNACT1
ENSG00000147889.12;AF:chr9:21971207-21994138:21994623:21971207-21994820:21995300:-	5.04e-06	0.520575	0.0130261	AF	ENSG00000147889.12	protein coding	CDKN2A
ENSG00000147912.8;SE:chr9:37522974-37525099:37525169-37529121:-	8.08e-05	1.02541	0.0264572	SE	ENSG00000147912.8	protein coding	FBXO10
ENSG00000147955.11;SE:chr9:34635855-34636994:34637086-34637217:-	0.000108197	1.03876	0.0277935	SE	ENSG00000147955.11	protein coding	SIGMAR1
ENSG00000148123.9;AF:chr9:103790991:103791384-103947732:103947317:103947536-103947732:+	0.000363608	0.847597	0.04326	AF	ENSG00000148123.9	protein coding	RP11-35N6.1
ENSG00000148123.9;AF:chr9:103790991:103791384-103947732:103947317:103947537-103947732:+	8.98e-05	0.809449	0.0272233	AF	ENSG00000148123.9	protein coding	RP11-35N6.1
ENSG00000148143.8;SE:chr9:109692970-109693126:109693318-109694547:+	0.000298773	2.8134	0.0397159	SE	ENSG00000148143.8	protein coding	ZNF462
ENSG00000148248.8;AL:chr9:136230329:136230635-136232861:136231845:136231902-136232861:-	0.000190958	0.280526	0.0328714	AL	ENSG00000148248.8	protein coding	SURF4
ENSG00000148308.12;RI:chr9:135917474:135917488-135917516:135917693:+	8.22e-05	0.869097	0.0264572	RI	ENSG00000148308.12	protein coding	GTF3C5
ENSG00000148337.13;A3:chr9:130943093-130947826:130943078-130947826:-	1.57e-05	0.936689	0.0150329	A3	ENSG00000148337.13	protein coding	CIZ1
ENSG00000148337.13;SE:chr9:130931798-130931902:130931979-130932299:-	4.25e-05	1.86916	0.022272	SE	ENSG00000148337.13	protein coding	CIZ1
ENSG00000148337.13;SE:chr9:130948055-130950142:130950213-130952608:-	6.7e-06	0.919902	0.0136843	SE	ENSG00000148337.13	protein coding	CIZ1
ENSG00000148482.7;SE:chr10:18280232-18282113:18282220-18284585:+	0.000108693	0.730667	0.0277935	SE	ENSG00000148482.7	protein coding	SLC39A12
ENSG00000148541.8;AF:chr10:61122197-61122334:61122459:61122197-61122867:61122939:-	9.5e-05	2.08781	0.0274642	AF	ENSG00000148541.8	protein coding	FAM13C
ENSG00000148700.8;SE:chr10:111890244-111892063:111892158-111893084:+	0.000116782	0.711876	0.028056	SE	ENSG00000148700.8	protein coding	ADD3
ENSG00000148985.15;MX:chr11:3829881-3832480:3832654-3845113:3829881-3844843:3844970-3845113:+	3e-05	0.681588	0.0205032	MX	ENSG00000148985.15	protein coding	PGAP2
ENSG00000149091.10;A3:chr11:46389297-46389552:46389297-46389555:+	2.3e-05	1.09521	0.0182049	A3	ENSG00000149091.10	protein coding	DGKZ
ENSG00000149091.10;AF:chr11:46366987:46367135-46388841:46369122:46369370-46388841:+	0.000463084	1.09567	0.0469441	AF	ENSG00000149091.10	protein coding	DGKZ
ENSG00000149273.8;AF:chr11:75110581:75110621-75111738:75110714:75110884-75111738:+	0.000150726	2.85216	0.0306086	AF	ENSG00000149273.8	protein coding	RPS3
ENSG00000149273.8;AF:chr11:75110581:75110621-75111738:75110743:75110910-75111738:+	0.000248049	2.71772	0.0372051	AF	ENSG00000149273.8	protein coding	RPS3
ENSG00000149474.7;AF:chr20:18118499:18118695-18122852:18118762:18119088-18122852:+	0.000309843	0.772981	0.0403742	AF	ENSG00000149474.7	protein coding	CSRP2BP
ENSG00000149474.7;AF:chr20:18118499:18118695-18122852:18118881:18119148-18122852:+	0.000174595	0.777696	0.0315267	AF	ENSG00000149474.7	protein coding	CSRP2BP
ENSG00000149582.10;SE:chr11:118402586-118402865:118403176-118403632:+	0.000251998	0.824993	0.037292	SE	ENSG00000149582.10	protein coding	TMEM25
ENSG00000149743.9;AL:chr11:63991272:63991439-63991757:63991675:63991682-63991757:-	0.000397857	0.498677	0.0442822	AL	ENSG00000149743.9	protein coding	TRPT1
ENSG00000149809.10;AF:chr11:64879358:64879453-64879987:64879470:64879539-64879987:+	0.000485446	0.524474	0.0479294	AF	ENSG00000149809.10	protein coding	TM7SF2
ENSG00000149809.10;AF:chr11:64879358:64879453-64879987:64879520:64879539-64879987:+	0.00047461	0.523592	0.0474158	AF	ENSG00000149809.10	protein coding	TM7SF2
ENSG00000149809.10;AL:chr11:64882866-64882948:64883070:64882866-64883365:64883439:+	7.77e-05	0.410206	0.0262503	AL	ENSG00000149809.10	protein coding	TM7SF2
ENSG00000149925.12;AF:chr16:30075595:30075826-30078555:30077093:30077248-30078555:+	5.37e-05	1.05368	0.0244591	AF	ENSG00000149925.12	protein coding	ALDOA
ENSG00000149925.12;AF:chr16:30075755:30075826-30078555:30077112:30077248-30078555:+	0.000466993	1.54391	0.0470788	AF	ENSG00000149925.12	protein coding	ALDOA
ENSG00000149929.11;SE:chr16:30005129-30005227:30006164-30006424:-	0.000530451	1.06581	0.0499047	SE	ENSG00000149929.11	protein coding	HIRIP3
ENSG00000150625.12;SE:chr4:176622918-176733342:176733400-176923460:-	0.000243283	1.02365	0.0367357	SE	ENSG00000150625.12	protein coding	GPM6A
ENSG00000150636.11;A5:chr18:66382848-66383765:66382598-66383765:+	8.86e-05	0.813647	0.0271984	A5	ENSG00000150636.11	protein coding	CCDC102B
ENSG00000151093.3;AF:chr3:25824564:25824771-25832481:25831971:25832307-25832481:+	0.000533268	0.16044	0.0499445	AF	ENSG00000151093.3	protein coding	OXSM
ENSG00000151150.14;SE:chr10:61819188-61819456:61819764-61822869:-	5.75e-05	1.03537	0.0244591	SE	ENSG00000151150.14	protein coding	ANK3
ENSG00000151150.14;SE:chr10:61827767-61828395:61836206-61840295:-	5.69e-05	0.798463	0.0244591	SE	ENSG00000151150.14	protein coding	ANK3
ENSG00000151322.14;A3:chr14:33684632-33836392:33684632-33836398:+	0.000152622	0.800147	0.0306086	A3	ENSG00000151322.14	protein coding	NPAS3
ENSG00000151348.9;AF:chr11:44117099:44117402-44129233:44117773:44117871-44129233:+	0.000478714	0.746757	0.0476137	AF	ENSG00000151348.9	protein coding	EXT2
ENSG00000151491.8;SE:chr12:15815033-15818690:15818826-15819374:-	7.56e-07	0.775377	0.0094902	SE	ENSG00000151491.8	protein coding	EPS8
ENSG00000151552.7;SE:chr4:17492368-17493855:17493963-17503342:-	1.59e-05	0.961754	0.0150329	SE	ENSG00000151552.7	protein coding	QDPR
ENSG00000151665.8;A5:chr2:46839483-46840833:46839483-46842076:-	0.000365512	0.780223	0.0433442	A5	ENSG00000151665.8	protein coding	PIGF
ENSG00000151743.6;SE:chr12:31854941-31862227:31862359-31881905:-	0.000126484	1.0401	0.0289015	SE	ENSG00000151743.6	protein coding	AMN1
ENSG00000151834.11;AF:chr4:46390733-46391245:46391567:46390733-46391752:46391945:-	0.000112992	1.08239	0.0277935	AF	ENSG00000151834.11	protein coding	GABRA2
ENSG00000151914.13;SE:chr6:56328562-56329483:56329554-56330876:-	0.000283319	0.82964	0.0390977	SE	ENSG00000151914.13	protein coding	DST
ENSG00000151923.12;AF:chr10:121347760-121352964:121353025:121347760-121355946:121356007:-	0.000201862	1.19738	0.0335519	AF	ENSG00000151923.12	protein coding	TIAL1
ENSG00000151923.12;AF:chr10:121347760-121352964:121353025:121347760-121355946:121356476:-	0.000508067	1.15401	0.0488599	AF	ENSG00000151923.12	protein coding	TIAL1
ENSG00000152102.13;A5:chr2:131840230-131850787:131840230-131850905:-	4.28e-05	0.670731	0.022272	A5	ENSG00000152102.13	protein coding	FAM168B
ENSG00000152457.13;AL:chr10:14939358:14941311-14961737:14948897:14951329-14961737:-	0.000448436	1.15511	0.046391	AL	ENSG00000152457.13	protein coding	DCLRE1C
ENSG00000152503.5;AF:chr5:114499449-114505305:114505658:114499449-114515672:114515856:-	0.000398249	0.618589	0.0442822	AF	ENSG00000152503.5	protein coding	TRIM36
ENSG00000152558.10;SE:chr11:102272937-102319543:102319599-102323255:-	3.73e-06	0.760292	0.012965	SE	ENSG00000152558.10	protein coding	TMEM123
ENSG00000152969.12;AF:chr4:6114724-6196218:6196344:6114724-6201980:6202318:-	0.000252285	1.3578	0.037292	AF	ENSG00000152969.12	protein coding	JAKMIP1
ENSG00000152977.5;AF:chr3:147111209:147111729-147225728:147139114:147139346-147225728:+	4.1e-05	0.936961	0.022272	AF	ENSG00000152977.5	protein coding	ZIC1
ENSG00000153048.6;AF:chr16:8953192-8961906:8962258:8953192-8962823:8962866:-	0.000340552	1.1222	0.0421022	AF	ENSG00000153048.6	protein coding	CARHSP1
ENSG00000153208.12;SE:chr2:112656373-112686697:112687117-112702537:+	0.00050416	0.80513	0.0487614	SE	ENSG00000153208.12	protein coding	MERTK
ENSG00000153560.7;SE:chr3:33444396-33450182:33450289-33450728:-	0.000131892	0.800418	0.0292184	SE	ENSG00000153560.7	protein coding	UBP1
ENSG00000153885.9;A3:chr19:34302457-34302696:34302457-34303695:+	0.000322446	1.09675	0.041203	A3	ENSG00000153885.9	protein coding	KCTD15
ENSG00000153944.6;A3:chr17:55729522-55752279:55729522-55752333:+	0.000128107	0.719746	0.0290312	A3	ENSG00000153944.6	protein coding	MSI2
ENSG00000153944.6;AF:chr17:55333212:55333342-55334459:55333895:55334165-55334459:+	2.72e-06	0.638489	0.0124381	AF	ENSG00000153944.6	protein coding	MSI2
ENSG00000153944.6;AF:chr17:55333212:55333342-55334459:55334104:55334165-55334459:+	3.45e-05	0.678675	0.0214056	AF	ENSG00000153944.6	protein coding	MSI2
ENSG00000154359.8;SE:chr8:12594649-12594781:12594869-12595504:-	6.88e-05	1.13515	0.0256791	SE	ENSG00000154359.8	protein coding	LONRF1
ENSG00000154556.13;SE:chr4:186570810-186572938:186572982-186573816:-	0.000470103	1.07889	0.0472178	SE	ENSG00000154556.13	protein coding	SORBS2
ENSG00000154710.9;AF:chr7:66205720:66205779-66236870:66220876:66221064-66236870:+	0.00017619	2.86699	0.0315267	AF	ENSG00000154710.9	protein coding	RABGEF1
ENSG00000154710.9;AF:chr7:66205720:66205779-66236870:66220884:66221064-66236870:+	9.38e-05	3.08169	0.027408	AF	ENSG00000154710.9	protein coding	RABGEF1
ENSG00000154710.9;AL:chr7:66270383-66272825:66273051:66270383-66273873:66276423:+	0.000343107	0.689092	0.0422523	AL	ENSG00000154710.9	protein coding	RABGEF1
ENSG00000154978.8;AF:chr7:55588823-55606306:55606350:55588823-55639964:55640218:-	0.000375547	1.09144	0.0435398	AF	ENSG00000154978.8	protein coding	VOPP1
ENSG00000155366.11;A5:chr1:113246428-113247675:113246428-113247722:-	0.000294584	1.81796	0.0395224	A5	ENSG00000155366.11	protein coding	RHOC
ENSG00000155366.11;SE:chr1:113246428-113247675:113247790-113249700:-	0.00035297	2.01458	0.0425357	SE	ENSG00000155366.11	protein coding	RHOC
ENSG00000155508.9;A5:chr5:154239433-154242767:154239397-154242767:+	0.000244818	0.331646	0.0368606	A5	ENSG00000155508.9	protein coding	CNOT8
ENSG00000156650.7;A5:chr10:76735539-76737074:76735212-76737074:+	0.000108264	1.17144	0.0277935	A5	ENSG00000156650.7	protein coding	KAT6B
ENSG00000156931.10;AF:chr3:184529931:184530013-184542333:184530227:184530577-184542333:+	0.000121744	0.721996	0.0285153	AF	ENSG00000156931.10	protein coding	VPS8
ENSG00000156931.10;AF:chr3:184529931:184530013-184542333:184534994:184535032-184542333:+	0.000106546	0.721301	0.0277935	AF	ENSG00000156931.10	protein coding	VPS8
ENSG00000156931.10;AF:chr3:184529931:184530013-184542333:184535094:184535232-184542333:+	0.000110862	0.721589	0.0277935	AF	ENSG00000156931.10	protein coding	VPS8
ENSG00000156990.10;MX:chr3:9883766-9883883:9883927-9885574:9883766-9885149:9885285-9885574:-	0.00034943	3.20357	0.0425201	MX	ENSG00000156990.10	protein coding	RPUSD3
ENSG00000157045.4;SE:chr16:15141407-15141712:15141777-15149748:-	4.31e-05	1.08078	0.022272	SE	ENSG00000157045.4	protein coding	NTAN1
ENSG00000157110.11;AF:chr8:30241995:30242674-30332295:30244724:30244840-30332295:+	0.000334511	0.93756	0.0416848	AF	ENSG00000157110.11	protein coding	RBPMS
ENSG00000157110.11;AF:chr8:30242027:30242674-30332295:30244724:30244840-30332295:+	0.000195976	0.887795	0.0330363	AF	ENSG00000157110.11	protein coding	RBPMS
ENSG00000157110.11;AF:chr8:30244724:30244840-30332295:30255443:30255502-30332295:+	6.22e-05	2.3539	0.0247392	AF	ENSG00000157110.11	protein coding	RBPMS
ENSG00000157110.11;AF:chr8:30244724:30244840-30332295:30300133:30300316-30332295:+	0.00037608	2.39775	0.0435398	AF	ENSG00000157110.11	protein coding	RBPMS
ENSG00000157110.11;AF:chr8:30244724:30244840-30332295:30311176:30311321-30332295:+	6.22e-05	2.3539	0.0247392	AF	ENSG00000157110.11	protein coding	RBPMS
ENSG00000157540.14;A3:chr21:38845182-38850483:38845182-38850510:+	0.00010297	1.0452	0.0277935	A3	ENSG00000157540.14	protein coding	DYRK1A
ENSG00000157540.14;A5:chr21:38878657-38884214:38878526-38884214:+	0.00045053	1.03852	0.0464826	A5	ENSG00000157540.14	protein coding	DYRK1A
ENSG00000157617.12;A3:chr21:43319471-43321731:43319456-43321731:-	0.000164547	0.747876	0.0311644	A3	ENSG00000157617.12	protein coding	C2CD2
ENSG00000157734.9;RI:chr15:64444442:64444525-64444837:64444941:+	1.91e-05	0.765321	0.0164299	RI	ENSG00000157734.9	protein coding	SNX22
ENSG00000157782.5;SE:chr12:121088485-121093896:121094075-121097681:+	0.000314225	0.842045	0.0407088	SE	ENSG00000157782.5	protein coding	CABP1
ENSG00000158186.8;AF:chr3:138066539:138067167-138091708:138067314:138067609-138091708:+	3.73e-06	1.04166	0.012965	AF	ENSG00000158186.8	protein coding	MRAS
ENSG00000158793.9;AL:chr1:161090022-161090289:161090983:161090022-161093931:161095235:+	0.000487101	0.938359	0.047938	AL	ENSG00000158793.9	protein coding	NIT1
ENSG00000158796.10;AF:chr1:161100637-161102181:161102256:161100637-161102341:161102458:-	4.34e-05	1.28306	0.022272	AF	ENSG00000158796.10	protein coding	DEDD
ENSG00000159176.9;AF:chr1:201459472-201465320:201465429:201459472-201476198:201476251:-	0.00045625	1.02458	0.0467833	AF	ENSG00000159176.9	protein coding	CSRP1
ENSG00000159200.12;AF:chr21:35896008-35986086:35986142:35896008-35987059:35987441:-	9.82e-05	1.0799	0.0274808	AF	ENSG00000159200.12	protein coding	RCAN1
ENSG00000159214.8;A3:chr1:44457676-44459476:44457676-44459562:+	0.000326862	1.27863	0.0413849	A3	ENSG00000159214.8	protein coding	CCDC24
ENSG00000159433.7;A3:chr15:42986540-42986658:42986540-42986726:+	1.12e-05	1.05199	0.0143007	A3	ENSG00000159433.7	protein coding	STARD9
ENSG00000159433.7;SE:chr15:43009993-43010175:43010377-43010633:+	1.12e-05	0.907992	0.0143007	SE	ENSG00000159433.7	protein coding	STARD9
ENSG00000159592.6;SE:chr1:46126897-46151248:46151292-46152084:-	0.000207206	0.755219	0.0338385	SE	ENSG00000159592.6	protein coding	GPBP1L1
ENSG00000159658.5;SE:chr1:47152542-47154025:47154216-47155259:-	0.000226226	1.01863	0.0353988	SE	ENSG00000159658.5	protein coding	KIAA0494
ENSG00000159753.8;RI:chr16:67681955:67682032-67682141:67682217:+	0.000140077	0.923871	0.0297055	RI	ENSG00000159753.8	protein coding	RLTPR
ENSG00000159753.8;SE:chr16:67690548-67690704:67690784-67691142:+	0.000140077	0.923871	0.0297055	SE	ENSG00000159753.8	protein coding	RLTPR
ENSG00000160124.5;A3:chr3:122078766-122081815:122078674-122081815:-	5.96e-05	1.01207	0.0245783	A3	ENSG00000160124.5	protein coding	CCDC58
ENSG00000160226.11;A3:chr21:45750802-45751726:45750799-45751726:-	1.2e-05	1.16198	0.0146844	A3	ENSG00000160226.11	protein coding	C21orf2
ENSG00000160305.13;A3:chr21:47918746-47924271:47918746-47924274:+	9.02e-05	1.26005	0.0272919	A3	ENSG00000160305.13	protein coding	DIP2A
ENSG00000160305.13;A3:chr21:47929289-47931330:47929289-47931342:+	6.32e-05	1.10222	0.0247392	A3	ENSG00000160305.13	protein coding	DIP2A
ENSG00000160408.9;AF:chr9:130658611-130660235:130660291:130658611-130661782:130661872:-	0.000104363	1.53085	0.0277935	AF	ENSG00000160408.9	protein coding	ST6GALNAC6
ENSG00000160408.9;AF:chr9:130658611-130660235:130660291:130658611-130661782:130661885:-	0.000124977	1.54237	0.0289015	AF	ENSG00000160408.9	protein coding	ST6GALNAC6
ENSG00000160408.9;AF:chr9:130658611-130660235:130660291:130658611-130661782:130661934:-	5.45e-05	2.00134	0.0244591	AF	ENSG00000160408.9	protein coding	ST6GALNAC6
ENSG00000160408.9;AF:chr9:130658611-130660235:130660291:130658611-130667486:130667609:-	7.94e-05	1.57206	0.0264572	AF	ENSG00000160408.9	protein coding	ST6GALNAC6
ENSG00000160439.10;AF:chr19:55575780-55580690:55580899:55575780-55581062:55581260:-	0.000169449	0.846494	0.0311644	AF	ENSG00000160439.10	protein coding	RDH13
ENSG00000160439.10;AF:chr19:55575780-55580690:55580899:55575780-55582531:55582659:-	5.75e-05	0.833073	0.0244591	AF	ENSG00000160439.10	protein coding	RDH13
ENSG00000160679.8;AL:chr1:153610924-153614719:153616861:153610924-153617540:153617946:+	0.000369022	1.07193	0.0433697	AL	ENSG00000160679.8	protein coding	CHTOP
ENSG00000160710.11;AF:chr1:154575102-154580468:154580682:154575102-154600430:154600462:-	0.000138974	0.845511	0.0297055	AF	ENSG00000160710.11	protein coding	ADAR
ENSG00000160908.14;AL:chr7:99090865:99092254-99097261:99095485:99096465-99097261:-	6.11e-06	1.46902	0.0136843	AL	ENSG00000160908.14	protein coding	ZNF394
ENSG00000160908.14;AL:chr7:99090865:99092254-99097261:99096107:99096465-99097261:-	9.43e-06	1.39041	0.0141012	AL	ENSG00000160908.14	protein coding	ZNF394
ENSG00000160908.14;AL:chr7:99090865:99092254-99097261:99096208:99096465-99097261:-	3.2e-05	1.33611	0.0208637	AL	ENSG00000160908.14	protein coding	ZNF394
ENSG00000160917.9;AF:chr7:99036736:99036808-99042412:99036999:99037219-99042412:+	0.000155262	0.853595	0.0306086	AF	ENSG00000160917.9	protein coding	CPSF4
ENSG00000161016.10;A3:chr8:146017299-146017377:146016695-146017377:-	0.00020765	1.88437	0.0338618	A3	ENSG00000161016.10	protein coding	RPL8
ENSG00000161547.10;SE:chr17:74731240-74731854:74731957-74732236:-	4.31e-05	1.36134	0.022272	SE	ENSG00000161547.10	protein coding	SRSF2
ENSG00000161955.12;SE:chr17:7463019-7463163:7463210-7463366:+	0.000160453	1.05283	0.0310414	SE	ENSG00000161955.12	protein coding	TNFSF13
ENSG00000161956.8;A3:chr17:7470285-7470287:7470285-7470290:+	0.000370384	1.08218	0.0433763	A3	ENSG00000161956.8	protein coding	SENP3
ENSG00000161956.8;SE:chr17:7469081-7470244:7470322-7473674:+	0.00027154	0.745486	0.0384835	SE	ENSG00000161956.8	protein coding	SENP3
ENSG00000162032.10;AF:chr16:1831496-1831767:1831906:1831496-1832623:1832755:-	0.000413387	2.84821	0.0449927	AF	ENSG00000162032.10	protein coding	SPSB3
ENSG00000162129.7;A3:chr11:72013417-72018243:72013392-72018243:-	0.000360558	1.33285	0.04308	A3	ENSG00000162129.7	protein coding	CLPB
ENSG00000162174.8;AL:chr11:62124616-62149269:62150719:62124616-62156605:62157298:+	0.000385428	1.14565	0.043635	AL	ENSG00000162174.8	protein coding	ASRGL1
ENSG00000162374.12;AF:chr1:50571964:50572065-50610629:50575298:50575636-50610629:+	0.000389469	0.585779	0.0436957	AF	ENSG00000162374.12	protein coding	ELAVL4
ENSG00000162585.11;AF:chr1:2125349-2125437:2125652:2125349-2126127:2126189:-	0.000133744	1.17397	0.0293251	AF	ENSG00000162585.11	protein coding	C1orf86
ENSG00000162585.11;AL:chr1:2121008:2121220-2125078:2123340:2124414-2125078:-	0.000153298	1.21514	0.0306086	AL	ENSG00000162585.11	protein coding	C1orf86
ENSG00000162607.8;AF:chr1:62901975:62902233-62905470:62902326:62903071-62905470:+	3.11e-05	1.17691	0.0206621	AF	ENSG00000162607.8	protein coding	USP1
ENSG00000162669.11;SE:chr1:91728149-91731574:91731664-91733302:-	0.000163997	0.631534	0.0311644	SE	ENSG00000162669.11	protein coding	HFM1
ENSG00000162755.9;SE:chr1:161068852-161069136:161069295-161069388:+	0.000168478	1.08554	0.0311644	SE	ENSG00000162755.9	protein coding	KLHDC9
ENSG00000162772.12;AF:chr1:212738697:212738825-212788360:212782257:212782272-212788360:+	1.3e-05	2.07143	0.0148235	AF	ENSG00000162772.12	protein coding	ATF3
ENSG00000162909.13;AF:chr1:223889295:223889533-223905464:223900034:223900579-223905464:+	3.49e-06	2.0383	0.012965	AF	ENSG00000162909.13	protein coding	CAPN2
ENSG00000162910.14;SE:chr1:228296175-228296656:228296722-228296850:-	0.000251065	2.94142	0.037292	SE	ENSG00000162910.14	protein coding	MRPL55
ENSG00000162959.8;AF:chr2:32168452-32235256:32235626:32168452-32236011:32236105:-	8.8e-06	0.831637	0.0136843	AF	ENSG00000162959.8	protein coding	MEMO1
ENSG00000163001.7;A3:chr2:55764721-55771074:55764721-55771161:+	0.000108929	1.05342	0.0277935	A3	ENSG00000163001.7	protein coding	CCDC104
ENSG00000163110.10;A3:chr4:95494544-95496767:95494544-95497094:+	9.31e-05	0.820077	0.027408	A3	ENSG00000163110.10	protein coding	PDLIM5
ENSG00000163362.6;A3:chr1:200860530-200867435:200860530-200867520:+	0.000455508	0.448038	0.0467833	A3	ENSG00000163362.6	protein coding	C1orf106
ENSG00000163362.6;AF:chr1:200860176:200860530-200867435:200863949:200864215-200867435:+	0.00026323	0.440729	0.0383065	AF	ENSG00000163362.6	protein coding	C1orf106
ENSG00000163386.14;SE:chr1:145293580-145295423:145295525-145296357:+	4.04e-06	1.01473	0.012965	SE	ENSG00000163386.14	protein coding	NBPF10
ENSG00000163399.11;AF:chr1:116915882:116916145-116926636:116925992:116926175-116926636:+	0.000469183	0.804444	0.0471676	AF	ENSG00000163399.11	protein coding	ATP1A1
ENSG00000163486.7;A3:chr1:206567030-206574780:206567030-206574783:+	0.000167957	1.04139	0.0311644	A3	ENSG00000163486.7	protein coding	SRGAP2
ENSG00000163486.7;AL:chr1:206626726-206627490:206627874:206626726-206628224:206629507:+	0.00021777	0.802749	0.0347543	AL	ENSG00000163486.7	protein coding	SRGAP2
ENSG00000163517.10;AF:chr3:13521957:13522273-13522746:13522297:13522519-13522746:+	0.000430132	0.615083	0.0454636	AF	ENSG00000163517.10	protein coding	HDAC11
ENSG00000163539.11;MX:chr3:33633988-33636443:33636460-33638203:33633988-33638080:33638097-33638203:-	0.000499913	0.812415	0.0485505	MX	ENSG00000163539.11	protein coding	CLASP2
ENSG00000163611.7;A5:chr3:113225452-113233744:113225452-113233927:-	0.000384235	1.09072	0.0436313	A5	ENSG00000163611.7	protein coding	SPICE1
ENSG00000163626.12;SE:chr4:73931130-73933746:73933846-73935034:-	0.000171559	0.857701	0.0312464	SE	ENSG00000163626.12	protein coding	COX18
ENSG00000163681.10;AF:chr3:57875784:57875827-57882238:57882037:57882098-57882238:+	0.000190299	1.23248	0.0328465	AF	ENSG00000163681.10	protein coding	SLMAP
ENSG00000163714.11;SE:chr3:142772636-142773785:142773961-142775154:+	8.26e-06	0.934525	0.0136843	SE	ENSG00000163714.11	protein coding	U2SURP
ENSG00000163820.10;RI:chr3:45959396:45960557-45960905:45963332:-	1.42e-05	0.86238	0.0150329	RI	ENSG00000163820.10	protein coding	FYCO1
ENSG00000164050.8;AF:chr3:48466742-48470662:48470872:48466742-48471417:48471460:-	0.000175788	0.811349	0.0315267	AF	ENSG00000164050.8	protein coding	PLXNB1
ENSG00000164054.11;AL:chr3:48509275:48509616-48510760:48510167:48510585-48510760:-	0.000490909	0.851087	0.0481438	AL	ENSG00000164054.11	protein coding	SHISA5
ENSG00000164062.8;MX:chr3:49713399-49713489:49713652-49714042:49713399-49713811:49713948-49714042:+	0.000352637	0.793743	0.0425357	MX	ENSG00000164062.8	protein coding	APEH
ENSG00000164068.11;A3:chr3:49742189-49742417:49742189-49742515:+	0.000531104	0.963744	0.0499047	A3	ENSG00000164068.11	protein coding	RNF123
ENSG00000164088.13;AF:chr3:52279841:52280064-52280711:52280186:52280330-52280711:+	3.73e-05	0.651333	0.0216957	AF	ENSG00000164088.13	protein coding	PPM1M
ENSG00000164114.14;A3:chr4:156289964-156294288:156289961-156294288:-	0.000529372	1.02531	0.0498932	A3	ENSG00000164114.14	protein coding	MAP9
ENSG00000164176.8;SE:chr5:83476339-83525673:83525702-83549902:-	0.000341116	0.835708	0.0421022	SE	ENSG00000164176.8	protein coding	EDIL3
ENSG00000164188.4;SE:chr5:36265622-36268295:36268369-36269492:-	0.000297745	0.662402	0.0397159	SE	ENSG00000164188.4	protein coding	RANBP3L
ENSG00000164398.8;AF:chr5:131329944-131347463:131347522:131329944-131347607:131347779:-	0.000417179	0.587451	0.0452218	AF	ENSG00000164398.8	protein coding	ACSL6
ENSG00000164398.8;AF:chr5:131329944-131347463:131347522:131329944-131347782:131347870:-	0.000169998	0.560703	0.0311644	AF	ENSG00000164398.8	protein coding	ACSL6
ENSG00000164398.8;AF:chr5:131329944-131347463:131347522:131329944-131347782:131347936:-	0.000218974	0.556644	0.034798	AF	ENSG00000164398.8	protein coding	ACSL6
ENSG00000164398.8;MX:chr5:131309093-131310451:131310528-131312341:131309093-131310586:131310663-131312341:-	0.000267183	0.737771	0.038414	MX	ENSG00000164398.8	protein coding	ACSL6
ENSG00000164442.8;AF:chr6:139695089-139695269:139695350:139695089-139695550:139695757:-	0.00019611	2.28017	0.0330363	AF	ENSG00000164442.8	protein coding	CITED2
ENSG00000164542.8;A5:chr7:36397199-36406313:36397199-36406525:-	2.16e-05	1.28743	0.0175839	A5	ENSG00000164542.8	protein coding	KIAA0895
ENSG00000164542.8;A5:chr7:36397199-36406525:36397199-36406720:-	9.1e-05	0.729762	0.027408	A5	ENSG00000164542.8	protein coding	KIAA0895
ENSG00000164631.14;RI:chr7:6728064:6732118-6732233:6732334:-	8.19e-05	0.76155	0.0264572	RI	ENSG00000164631.14	protein coding	ZNF12
ENSG00000164880.11;A3:chr7:1510347-1510482:1510328-1510482:-	3.68e-05	1.4024	0.0216957	A3	ENSG00000164880.11	protein coding	INTS1
ENSG00000164897.8;AF:chr7:150779680-150779851:150780178:150779680-150780521:150780633:-	0.000272959	1.32942	0.0386181	AF	ENSG00000164897.8	protein coding	TMUB1
ENSG00000164970.10;A5:chr9:34405962-34458202:34405962-34458235:-	9.35e-07	0.843821	0.0094902	A5	ENSG00000164970.10	protein coding	FAM219A
ENSG00000165006.8;AF:chr9:34179011:34179238-34220906:34220437:34220465-34220906:+	3.83e-05	0.760099	0.0217653	AF	ENSG00000165006.8	protein coding	UBAP1
ENSG00000165138.11;A5:chr9:101494835-101498778:101494835-101498809:-	0.000254179	1.14615	0.037424	A5	ENSG00000165138.11	protein coding	ANKS6
ENSG00000165195.9;SE:chrX:15344168-15349338:15350114-15353623:-	4.6e-05	0.640626	0.0228457	SE	ENSG00000165195.9	protein coding	PIGA
ENSG00000165219.15;AF:chr9:128024089:128024238-128031215:128025829:128025979-128031215:+	4.84e-05	0.63313	0.0234157	AF	ENSG00000165219.15	protein coding	GAPVD1
ENSG00000165219.15;MX:chr9:128024238-128031215:128031263-128061169:128024238-128057737:128057853-128061169:+	3.24e-05	0.626534	0.0208693	MX	ENSG00000165219.15	protein coding	GAPVD1
ENSG00000165417.7;AF:chr14:81682858-81686833:81687296:81682858-81687488:81687721:-	9.27e-05	0.7203	0.027408	AF	ENSG00000165417.7	protein coding	GTF2A1
ENSG00000165417.7;AF:chr14:81682858-81686833:81687296:81682858-81687492:81687575:-	0.000508324	0.755349	0.0488599	AF	ENSG00000165417.7	protein coding	GTF2A1
ENSG00000165494.5;A5:chr11:82878940-82879470:82878547-82879470:+	0.000200585	0.797246	0.0334388	A5	ENSG00000165494.5	protein coding	PCF11
ENSG00000165525.12;MX:chr14:50304924-50307436:50307584-50318281:50304924-50312858:50312983-50318281:-	0.000380429	0.930046	0.0436016	MX	ENSG00000165525.12	protein coding	NEMF
ENSG00000165637.9;AF:chr10:76969912:76969970-76970892:76970403:76970474-76970892:+	0.000146296	1.53183	0.0302273	AF	ENSG00000165637.9	protein coding	VDAC2
ENSG00000165637.9;AF:chr10:76969912:76969970-76970892:76970509:76970696-76970892:+	1.61e-06	2.79409	0.0100433	AF	ENSG00000165637.9	protein coding	VDAC2
ENSG00000165637.9;AF:chr10:76969912:76969970-76970892:76970533:76970696-76970892:+	0.000235014	1.49577	0.0360696	AF	ENSG00000165637.9	protein coding	VDAC2
ENSG00000165637.9;AF:chr10:76969912:76969970-76970892:76970562:76970696-76970892:+	0.000180493	1.50865	0.0318397	AF	ENSG00000165637.9	protein coding	VDAC2
ENSG00000165637.9;AF:chr10:76969912:76969970-76970892:76970571:76970696-76970892:+	0.000226732	1.50589	0.0354285	AF	ENSG00000165637.9	protein coding	VDAC2
ENSG00000165637.9;AF:chr10:76969912:76969970-76970892:76970587:76970696-76970892:+	1.65e-05	1.66683	0.0150329	AF	ENSG00000165637.9	protein coding	VDAC2
ENSG00000165637.9;AF:chr10:76969912:76969970-76970892:76970606:76970696-76970892:+	0.000216225	1.5018	0.0345876	AF	ENSG00000165637.9	protein coding	VDAC2
ENSG00000165637.9;AF:chr10:76969912:76969970-76970892:76970614:76970696-76970892:+	0.000233546	1.49603	0.0358934	AF	ENSG00000165637.9	protein coding	VDAC2
ENSG00000165637.9;AF:chr10:76969912:76969970-76970892:76970622:76970696-76970892:+	0.000186531	1.50717	0.0324961	AF	ENSG00000165637.9	protein coding	VDAC2
ENSG00000165678.14;RI:chr10:85903751:85903786-85903847:85903862:+	0.000437059	0.927764	0.0460423	RI	ENSG00000165678.14	protein coding	GHITM
ENSG00000165782.6;A5:chr14:20929004-20929322:20929004-20929343:-	1.45e-05	1.09104	0.0150329	A5	ENSG00000165782.6	protein coding	TMEM55B
ENSG00000165795.14;A5:chr14:21492255-21493008:21492255-21493188:-	2.46e-05	0.801188	0.0188752	A5	ENSG00000165795.14	protein coding	NDRG2
ENSG00000165795.14;AF:chr14:21491480-21492189:21492219:21491480-21493008:21493192:-	0.000331643	1.40743	0.041583	AF	ENSG00000165795.14	protein coding	NDRG2
ENSG00000165795.14;AF:chr14:21491480-21493188:21493264:21491480-21493836:21493935:-	0.000414866	0.940757	0.0450366	AF	ENSG00000165795.14	protein coding	NDRG2
ENSG00000165795.14;AF:chr14:21492255-21492395:21492443:21492255-21493188:21493299:-	6.51e-05	1.12227	0.0250107	AF	ENSG00000165795.14	protein coding	NDRG2
ENSG00000165795.14;AF:chr14:21492255-21492985:21493185:21492255-21493836:21493935:-	0.000127409	0.748555	0.0289947	AF	ENSG00000165795.14	protein coding	NDRG2
ENSG00000165795.14;AF:chr14:21492255-21493008:21493198:21492255-21493553:21493691:-	8.79e-05	0.978842	0.0271357	AF	ENSG00000165795.14	protein coding	NDRG2
ENSG00000165795.14;AF:chr14:21492255-21493008:21493198:21492255-21493836:21493935:-	3.64e-05	0.840049	0.0216225	AF	ENSG00000165795.14	protein coding	NDRG2
ENSG00000165795.14;AF:chr14:21492255-21493188:21493299:21492255-21493553:21493691:-	7.36e-06	0.838406	0.0136843	AF	ENSG00000165795.14	protein coding	NDRG2
ENSG00000165795.14;AF:chr14:21492255-21493188:21493299:21492255-21493553:21493804:-	0.000268093	0.84611	0.038414	AF	ENSG00000165795.14	protein coding	NDRG2
ENSG00000165795.14;AF:chr14:21492255-21493188:21493299:21492255-21493836:21493935:-	0.000298526	0.651635	0.0397159	AF	ENSG00000165795.14	protein coding	NDRG2
ENSG00000165795.14;RI:chr14:21486146:21486197-21486363:21486973:-	0.000294851	0.934941	0.0395224	RI	ENSG00000165795.14	protein coding	NDRG2
ENSG00000165795.14;RI:chr14:21486363:21486398-21486922:21486973:-	1.73e-06	1.31361	0.0102169	RI	ENSG00000165795.14	protein coding	NDRG2
ENSG00000165802.14;SE:chr9:140349759-140350081:140350086-140350863:-	0.000141519	0.790596	0.0298448	SE	ENSG00000165802.14	protein coding	NELF
ENSG00000165821.7;AF:chr14:21993788-21994195:21994634:21993788-22004983:22005068:-	7.35e-05	0.613178	0.0258293	AF	ENSG00000165821.7	protein coding	SALL2
ENSG00000165821.7;AF:chr14:21993788-21994195:21994634:21993788-22004983:22005350:-	0.00040386	0.762777	0.0445967	AF	ENSG00000165821.7	protein coding	SALL2
ENSG00000166012.10;A5:chr11:93467826-93469307:93467826-93469456:-	0.000500248	0.927273	0.0485505	A5	ENSG00000166012.10	protein coding	TAF1D
ENSG00000166086.7;SE:chr11:134010665-134014136:134014288-134014687:+	0.000161609	0.803439	0.0310414	SE	ENSG00000166086.7	protein coding	JAM3
ENSG00000166165.8;A5:chr14:103988514-103988638:103988514-103988775:-	4.45e-05	0.920483	0.022568	A5	ENSG00000166165.8	protein coding	CKB
ENSG00000166173.9;A3:chr15:71144671-71146228:71144059-71146228:-	0.000412749	1.4174	0.0449927	A3	ENSG00000166173.9	protein coding	LARP6
ENSG00000166432.10;SE:chrX:101159303-101173486:101173606-101186690:-	0.000228507	1.02473	0.0355574	SE	ENSG00000166432.10	protein coding	ZMAT1
ENSG00000166441.8;A3:chr11:8705628-8706233:8705628-8706370:+	0.000423033	1.04581	0.0454611	A3	ENSG00000166441.8	protein coding	RPL27A
ENSG00000166451.9;AL:chr16:81061902-81062174:81062927:81061902-81066175:81066719:+	0.000124914	0.741168	0.0289015	AL	ENSG00000166451.9	protein coding	CENPN
ENSG00000166454.5;AF:chr16:81069452:81069811-81074961:81070792:81071080-81074961:+	7.25e-05	0.766803	0.0258293	AF	ENSG00000166454.5	protein coding	ATMIN
ENSG00000166582.5;A3:chr17:16252647-16253245:16251999-16253245:-	0.000253264	1.07969	0.0373384	A3	ENSG00000166582.5	protein coding	CENPV
ENSG00000166747.8;A3:chr16:71823385-71841918:71823383-71841918:-	5.64e-05	0.699634	0.0244591	A3	ENSG00000166747.8	protein coding	AP1G1
ENSG00000166747.8;A5:chr16:71842053-71842408:71842053-71842666:-	0.000365249	0.485122	0.0433442	A5	ENSG00000166747.8	protein coding	AP1G1
ENSG00000166747.8;RI:chr16:71842408:71842580-71842666:71842716:-	0.000106781	0.511627	0.0277935	RI	ENSG00000166747.8	protein coding	AP1G1
ENSG00000166783.14;A3:chr16:15719657-15724189:15719654-15724189:-	0.00036228	0.995435	0.043175	A3	ENSG00000166783.14	protein coding	KIAA0430
ENSG00000166833.15;AF:chr11:19734881:19735508-19854030:19799348:19799528-19854030:+	0.000181676	0.806879	0.0319981	AF	ENSG00000166833.15	protein coding	NAV2
ENSG00000166971.11;A5:chr16:53534241-53536612:53534241-53537059:-	3.04e-05	0.725244	0.0205032	A5	ENSG00000166971.11	protein coding	AKTIP
ENSG00000167004.8;SE:chr15:44038904-44043782:44043956-44046022:+	5.43e-05	1.02647	0.0244591	SE	ENSG00000167004.8	protein coding	PDIA3
ENSG00000167210.12;SE:chr18:44098219-44101060:44101245-44102064:-	7.86e-05	0.583269	0.0264106	SE	ENSG00000167210.12	protein coding	LOXHD1
ENSG00000167397.10;AF:chr16:31104742-31105556:31105870:31104742-31106710:31107301:-	0.000198405	0.877804	0.033146	AF	ENSG00000167397.10	protein coding	VKORC1
ENSG00000167468.11;A5:chr19:1106265-1106399:1105808-1106399:+	0.00020275	1.22266	0.0335676	A5	ENSG00000167468.11	protein coding	GPX4
ENSG00000167468.11;SE:chr19:1105808-1106180:1106265-1106399:+	0.000293786	1.33768	0.0395224	SE	ENSG00000167468.11	protein coding	GPX4
ENSG00000167515.6;AF:chr16:88922628:88922654-88925027:88923549:88923591-88925027:+	0.000168818	1.88151	0.0311644	AF	ENSG00000167515.6	protein coding	TRAPPC2L
ENSG00000167614.8;A3:chr19:54947053-54947268:54947053-54947271:+	8.31e-05	1.19158	0.0264572	A3	ENSG00000167614.8	protein coding	TTYH1
ENSG00000167614.8;SE:chr19:54946864-54947008:54947053-54947271:+	5.57e-05	0.98085	0.0244591	SE	ENSG00000167614.8	protein coding	TTYH1
ENSG00000167642.7;A5:chr19:38755638-38774267:38755363-38774267:+	0.000486648	0.785784	0.047938	A5	ENSG00000167642.7	protein coding	SPINT2
ENSG00000167693.12;AF:chr17:729318-767255:767351:729318-882559:883010:-	8.1e-05	1.12177	0.0264572	AF	ENSG00000167693.12	protein coding	NXN
ENSG00000167969.7;AF:chr16:2301430-2301516:2301573:2301430-2301686:2302301:-	0.000130159	0.724993	0.0292087	AF	ENSG00000167969.7	protein coding	ECI1
ENSG00000167996.11;A3:chr11:61732584-61732841:61732577-61732841:-	0.000287636	1.08012	0.039327	A3	ENSG00000167996.11	protein coding	FTH1
ENSG00000168010.6;RI:chr11:72533893:72534006-72535779:72535887:+	8.28e-05	0.747898	0.0264572	RI	ENSG00000168010.6	protein coding	ATG16L2
ENSG00000168010.6;SE:chr11:72534006-72535105:72535167-72535779:+	0.000302764	0.883783	0.0400094	SE	ENSG00000168010.6	protein coding	ATG16L2
ENSG00000168066.16;AF:chr11:64544098-64545459:64545509:64544098-64545834:64545976:-	0.000156239	1.38836	0.0306625	AF	ENSG00000168066.16	protein coding	SF1
ENSG00000168066.16;AF:chr11:64544098-64545459:64545509:64544098-64545834:64546235:-	0.00032539	1.3497	0.0413849	AF	ENSG00000168066.16	protein coding	SF1
ENSG00000168077.8;AL:chr8:27517056-27528417:27530537:27517056-27534086:27534190:+	0.000250076	1.02278	0.037292	AL	ENSG00000168077.8	protein coding	SCARA3
ENSG00000168159.7;AF:chr1:228674762:228675579-228676661:228675923:228676186-228676661:+	0.000313236	0.858918	0.0406277	AF	ENSG00000168159.7	protein coding	RNF187
ENSG00000168255.12;SE:chr7:102182109-102207029:102207183-102207444:-	5.69e-06	1.31963	0.0135883	SE	ENSG00000168255.12	protein coding	POLR2J3
ENSG00000168259.8;AF:chr17:40152588-40169058:40169169:40152588-40169358:40169671:-	0.00017714	1.18908	0.0316464	AF	ENSG00000168259.8	protein coding	DNAJC7
ENSG00000168273.3;A5:chr3:52570922-52574440:52570789-52574440:+	5.42e-05	1.21735	0.0244591	A5	ENSG00000168273.3	protein coding	C3orf78
ENSG00000168394.9;AF:chr6:32820279-32820372:32820535:32820279-32820816:32821755:-	0.000250886	1.14795	0.037292	AF	ENSG00000168394.9	protein coding	TAP1
ENSG00000168488.14;AF:chr16:28834414:28834879-28836687:28835459:28835863-28836687:+	0.000154724	1.03937	0.0306086	AF	ENSG00000168488.14	protein coding	ATXN2L
ENSG00000168502.13;A3:chr18:8813231-8818961:8813231-8819045:+	0.000369168	0.900026	0.0433697	A3	ENSG00000168502.13	protein coding	SOGA2
ENSG00000168502.13;SE:chr18:8807058-8809446:8809559-8812977:+	0.000446263	1.17916	0.046391	SE	ENSG00000168502.13	protein coding	SOGA2
ENSG00000168916.10;SE:chr5:123973599-123974475:123974516-123974826:-	3.83e-06	1.69352	0.012965	SE	ENSG00000168916.10	protein coding	ZNF608
ENSG00000168952.11;SE:chr14:25444056-25479731:25479846-25519084:-	6.59e-05	1.58087	0.0252319	SE	ENSG00000168952.11	protein coding	STXBP6
ENSG00000168958.15;AF:chr2:228189885:228190143-228193394:228192228:228192241-228193394:+	8.94e-05	0.9698	0.0271984	AF	ENSG00000168958.15	protein coding	MFF
ENSG00000168958.15;AF:chr2:228189955:228190143-228193394:228192228:228192241-228193394:+	0.000125227	0.67441	0.0289015	AF	ENSG00000168958.15	protein coding	MFF
ENSG00000168958.15;AF:chr2:228189981:228190143-228193394:228192228:228192241-228193394:+	0.000218953	0.739631	0.034798	AF	ENSG00000168958.15	protein coding	MFF
ENSG00000168994.8;AF:chr6:3738382-3739030:3739128:3738382-3751510:3752260:-	1.63e-05	1.32752	0.0150329	AF	ENSG00000168994.8	protein coding	PXDC1
ENSG00000169398.15;SE:chr8:141669777-141670700:141670747-141672747:-	0.000406875	0.757993	0.044743	SE	ENSG00000169398.15	protein coding	PTK2
ENSG00000169519.14;SE:chr11:28318478-28349642:28349712-28351943:+	0.000460058	1.228	0.0468748	SE	ENSG00000169519.14	protein coding	METTL15
ENSG00000169570.4;AF:chr5:118280344-118323825:118323915:118280344-118323989:118324234:-	0.000176094	1.07929	0.0315267	AF	ENSG00000169570.4	protein coding	DTWD2
ENSG00000169710.6;A3:chr17:80038466-80038568:80038411-80038568:-	0.000194075	0.929486	0.0329408	A3	ENSG00000169710.6	protein coding	FASN
ENSG00000169715.10;A3:chr16:56659791-56660378:56659791-56660792:+	0.000230089	1.23471	0.0356552	A3	ENSG00000169715.10	protein coding	MT1E
ENSG00000169738.2;RI:chr17:79994420:79994519-79994597:79994639:-	0.000327323	1.54924	0.0413849	RI	ENSG00000169738.2	protein coding	DCXR
ENSG00000169756.12;AF:chr2:109150912:109151050-109276061:109204922:109205084-109276061:+	0.000264986	0.721862	0.0383451	AF	ENSG00000169756.12	protein coding	LIMS1
ENSG00000169764.10;AF:chr2:64068844:64069338-64083440:64069459:64069571-64083440:+	0.000182314	0.862899	0.0320601	AF	ENSG00000169764.10	protein coding	UGP2
ENSG00000169862.14;SE:chr5:10981958-10986750:10986853-10988223:-	0.000430575	0.845169	0.0454636	SE	ENSG00000169862.14	protein coding	CTNND2
ENSG00000169862.14;SE:chr5:11082958-11083993:11084067-11098687:-	0.000501853	0.848846	0.0486308	SE	ENSG00000169862.14	protein coding	CTNND2
ENSG00000170037.9;A5:chr17:7847956-7849046:7847566-7849046:+	0.000309383	0.879789	0.0403612	A5	ENSG00000170037.9	protein coding	CNTROB
ENSG00000170049.5;A5:chr17:7831665-7832415:7831665-7832663:-	1.24e-05	0.876677	0.0148235	A5	ENSG00000170049.5	protein coding	KCNAB3
ENSG00000170085.13;SE:chr5:175665640-175716657:175717958-175722033:+	5.04e-05	0.700961	0.0240664	SE	ENSG00000170085.13	protein coding	C5orf25
ENSG00000170153.5;A5:chr4:141870526-141888777:141870526-141888903:-	5.93e-05	1.08714	0.0245783	A5	ENSG00000170153.5	protein coding	RNF150
ENSG00000170153.5;AF:chr4:141889027-141974820:141974880:141889027-142053479:142054616:-	0.000169954	1.09597	0.0311644	AF	ENSG00000170153.5	protein coding	RNF150
ENSG00000170185.5;SE:chr4:144124719-144125570:144125685-144127186:+	8.5e-05	1.49369	0.026741	SE	ENSG00000170185.5	protein coding	USP38
ENSG00000170264.8;A3:chr2:62067716-62069257:62067660-62069257:-	0.00024119	0.795753	0.0366884	A3	ENSG00000170264.8	protein coding	FAM161A
ENSG00000170275.9;AF:chr3:33155546:33156040-33161836:33156767:33156831-33161836:+	0.000270229	0.799213	0.0384256	AF	ENSG00000170275.9	protein coding	CRTAP
ENSG00000170364.8;AF:chr3:4345016:4345210-4354582:4345311:4345774-4354582:+	1.56e-05	0.337148	0.0150329	AF	ENSG00000170364.8	protein coding	SETMAR
ENSG00000170364.8;RI:chr3:4354582:4354913-4355351:4355445:+	2.7e-05	1.0781	0.0194366	RI	ENSG00000170364.8	protein coding	SETMAR
ENSG00000170525.13;AF:chr10:6186897:6186976-6255586:6244829:6245299-6255586:+	0.000375417	1.01488	0.0435398	AF	ENSG00000170525.13	protein coding	PFKFB3
ENSG00000170537.8;AF:chr16:18995256:18995452-19020494:18995609:18995903-19020494:+	0.00016863	0.801998	0.0311644	AF	ENSG00000170537.8	protein coding	TMC7
ENSG00000170667.9;MX:chr7:102129045-102129509:102129720-102133563:102129045-102131433:102131570-102133563:-	6.5e-05	1.19517	0.0250107	MX	ENSG00000170667.9	protein coding	RASA4B
ENSG00000171055.10;SE:chr2:36785656-36787928:36788008-36805740:-	0.000180034	0.905947	0.0318397	SE	ENSG00000171055.10	protein coding	FEZ2
ENSG00000171174.9;SE:chr2:28081438-28092639:28093757-28113124:-	0.000452829	1.67565	0.0466094	SE	ENSG00000171174.9	protein coding	RBKS
ENSG00000171227.6;AF:chr2:120187477:120187559-120194465:120187620:120187979-120194465:+	0.000306334	2.78846	0.0402189	AF	ENSG00000171227.6	protein coding	TMEM37
ENSG00000171227.6;AF:chr2:120187477:120187559-120194465:120189666:120189826-120194465:+	0.000306334	2.78846	0.0402189	AF	ENSG00000171227.6	protein coding	TMEM37
ENSG00000171604.7;AF:chr5:139028246:139028430-139059432:139055021:139055123-139059432:+	0.000289147	0.560474	0.0394171	AF	ENSG00000171604.7	protein coding	CXXC5
ENSG00000171763.13;SE:chr15:45702728-45706769:45706978-45707785:+	1.4e-05	0.85915	0.0150329	SE	ENSG00000171763.13	protein coding	SPATA5L1
ENSG00000171853.11;A5:chr2:3469479-3482617:3469466-3482617:+	0.00030886	0.785903	0.0403611	A5	ENSG00000171853.11	protein coding	TRAPPC12
ENSG00000171853.11;AF:chr2:3469444:3469479-3482617:3481486:3481566-3482617:+	0.000367019	0.775475	0.0433442	AF	ENSG00000171853.11	protein coding	TRAPPC12
ENSG00000171867.12;A5:chr20:4667158-4679857:4667154-4679857:+	0.000108452	0.837595	0.0277935	A5	ENSG00000171867.12	protein coding	PRNP
ENSG00000172046.14;A3:chr3:49155263-49155380:49155218-49155380:-	0.000158069	0.879673	0.0309498	A3	ENSG00000172046.14	protein coding	USP19
ENSG00000172348.10;AF:chr6:46424715-46458910:46459099:46424715-46459607:46459709:-	0.000239852	0.791142	0.0366118	AF	ENSG00000172348.10	protein coding	RCAN2
ENSG00000172613.3;AF:chr11:67159176:67159361-67159632:67159429:67159549-67159632:+	6.2e-05	0.552876	0.0247392	AF	ENSG00000172613.3	protein coding	RAD9A
ENSG00000172613.3;AF:chr11:67159176:67159361-67159632:67159447:67159549-67159632:+	0.000495877	0.630052	0.0484194	AF	ENSG00000172613.3	protein coding	RAD9A
ENSG00000172803.13;AL:chr11:65620429-65620753:65621172:65620429-65623600:65624367:+	0.000116448	0.960327	0.028056	AL	ENSG00000172803.13	protein coding	SNX32
ENSG00000172845.9;AF:chr2:174820960-174828489:174828947:174820960-174829133:174829281:-	0.000382331	0.734751	0.0436016	AF	ENSG00000172845.9	protein coding	SP3
ENSG00000172845.9;SE:chr2:174820960-174828489:174828611-174829133:-	0.000316301	0.744893	0.0408341	SE	ENSG00000172845.9	protein coding	SP3
ENSG00000172992.7;AF:chr17:43112367-43128729:43128987:43112367-43138256:43138386:-	6.68e-05	0.824305	0.0254679	AF	ENSG00000172992.7	protein coding	DCAKD
ENSG00000172995.12;AF:chr3:35682456:35682544-35721279:35720311:35720336-35721279:+	0.000508662	1.65124	0.0488599	AF	ENSG00000172995.12	protein coding	ARPP21
ENSG00000173230.11;AF:chr3:121449820-121467857:121468010:121449820-121468479:121468513:-	0.000211373	0.350619	0.0343192	AF	ENSG00000173230.11	protein coding	GOLGB1
ENSG00000173230.11;AF:chr3:121449820-121467857:121468010:121449820-121468479:121468569:-	0.000331721	0.349504	0.041583	AF	ENSG00000173230.11	protein coding	GOLGB1
ENSG00000173402.7;AF:chr3:49506146:49506488-49547852:49507565:49507707-49547852:+	0.0001184	1.74423	0.0283234	AF	ENSG00000173402.7	protein coding	DAG1
ENSG00000173402.7;AF:chr3:49506146:49506488-49547852:49530149:49530406-49547852:+	0.00039779	1.65595	0.0442822	AF	ENSG00000173402.7	protein coding	DAG1
ENSG00000173598.9;AF:chr12:93771659:93772197-93788385:93772326:93772566-93788385:+	0.00031871	0.785876	0.040979	AF	ENSG00000173598.9	protein coding	NUDT4
ENSG00000173821.15;RI:chr17:78355347:78355527-78356779:78356870:+	0.000502228	1.1238	0.0486308	RI	ENSG00000173821.15	protein coding	RNF213
ENSG00000173905.4;SE:chr3:167754782-167758574:167758657-167759180:-	0.000266795	1.09164	0.038414	SE	ENSG00000173905.4	protein coding	GOLIM4
ENSG00000173992.4;RI:chr11:66366587:66366724-66366930:66367107:+	4.14e-05	1.13894	0.022272	RI	ENSG00000173992.4	protein coding	CCS
ENSG00000174080.6;RI:chr11:66331559:66331617-66332029:66332119:-	3.34e-05	1.17168	0.0211977	RI	ENSG00000174080.6	protein coding	CTSF
ENSG00000174132.7;SE:chr5:99897892-99917051:99917108-99921885:+	8.55e-05	1.9827	0.026741	SE	ENSG00000174132.7	protein coding	FAM174A
ENSG00000174306.15;SE:chr20:39813841-39829926:39830024-39830697:-	9.6e-05	1.17396	0.0274642	SE	ENSG00000174306.15	protein coding	ZHX3
ENSG00000174365.14;RI:chr20:37078979:37079090-37079176:37079564:+	0.000505576	1.34833	0.0488142	RI	ENSG00000174365.14	LncRNA	SNHG11
ENSG00000174368.13;AL:chr7:74953337:74953398-74982537:74981057:74981240-74982537:-	0.000135808	0.555467	0.0293631	AL	ENSG00000174368.13	Pseudogene	PMS2P2
ENSG00000174374.9;AL:chr7:74469682:74470181-74471636:74470624:74470831-74471636:-	3.91e-05	1.38529	0.0218241	AL	ENSG00000174374.9	protein coding	WBSCR16
ENSG00000174456.7;AL:chr12:110465521:110466394-110486168:110479700:110480264-110486168:-	0.000222648	1.06932	0.0350845	AL	ENSG00000174456.7	protein coding	C12orf76
ENSG00000174628.12;RI:chr16:19775170:19775222-19775357:19775434:+	0.000316648	1.09812	0.0408341	RI	ENSG00000174628.12	protein coding	IQCK
ENSG00000174628.12;SE:chr16:19745149-19746675:19746772-19775170:+	0.000366991	0.880152	0.0433442	SE	ENSG00000174628.12	protein coding	IQCK
ENSG00000174669.7;A3:chr11:66136670-66136840:66136602-66136840:-	0.000311897	0.892908	0.0405477	A3	ENSG00000174669.7	protein coding	SLC29A2
ENSG00000174720.11;AF:chr4:113558283:113558395-113565824:113558612:113558759-113565824:+	0.000168236	1.21213	0.0311644	AF	ENSG00000174720.11	protein coding	LARP7
ENSG00000174917.4;AF:chr19:5679774-5680066:5680263:5679774-5680469:5680521:-	0.00035177	0.99012	0.0425357	AF	ENSG00000174917.4	protein coding	C19orf70
ENSG00000174945.8;AF:chr7:2719156:2719305-2739868:2727836:2727930-2739868:+	0.000236261	1.12475	0.036182	AF	ENSG00000174945.8	protein coding	AMZ1
ENSG00000174945.8;SE:chr7:2748350-2748709:2748878-2749274:+	0.000308498	1.12387	0.0403611	SE	ENSG00000174945.8	protein coding	AMZ1
ENSG00000175348.6;SE:chr11:8977845-8983639:8983730-8985756:-	9.47e-05	0.824085	0.0274642	SE	ENSG00000175348.6	protein coding	TMEM9B
ENSG00000175764.10;A3:chr9:124736403-124737163:124736393-124737163:-	0.000373038	1.2633	0.0435398	A3	ENSG00000175764.10	protein coding	TTLL11
ENSG00000176406.16;SE:chr8:105001649-105010413:105010478-105025670:+	0.000191908	1.0451	0.0328714	SE	ENSG00000176406.16	protein coding	RIMS2
ENSG00000176444.14;A3:chr1:155238586-155239279:155238583-155239279:-	0.000261456	0.885227	0.0381847	A3	ENSG00000176444.14	protein coding	CLK2
ENSG00000176444.14;SE:chr1:155238150-155238499:155238586-155239279:-	0.000101128	0.872564	0.0277935	SE	ENSG00000176444.14	protein coding	CLK2
ENSG00000177542.6;AF:chr11:795169-796204:796255:795169-798217:798316:-	8.98e-07	1.66321	0.0094902	AF	ENSG00000177542.6	protein coding	SLC25A22
ENSG00000177542.6;AF:chr11:795169-797612:797998:795169-798217:798316:-	1.51e-05	1.62556	0.0150329	AF	ENSG00000177542.6	protein coding	SLC25A22
ENSG00000177576.6;A5:chr18:47010141-47013413:47010141-47013577:-	0.000340565	0.880957	0.0421022	A5	ENSG00000177576.6	protein coding	C18orf32
ENSG00000177879.10;SE:chr5:115177803-115188676:115188711-115202367:+	0.000472716	1.42708	0.0473578	SE	ENSG00000177879.10	protein coding	AP3S1
ENSG00000177885.9;AF:chr17:73389846-73400922:73401567:73389846-73401570:73401790:-	0.000525663	2.66309	0.0497074	AF	ENSG00000177885.9	protein coding	GRB2
ENSG00000178038.12;A3:chr3:46717466-46717735:46717176-46717735:-	0.000178716	1.06017	0.0318265	A3	ENSG00000178038.12	protein coding	ALS2CL
ENSG00000178038.12;RI:chr3:46718132:46718228-46718339:46718512:-	0.000215007	1.08323	0.0345826	RI	ENSG00000178038.12	protein coding	ALS2CL
ENSG00000178149.12;RI:chr3:49054661:49054789-49054867:49054946:-	6.07e-05	1.37767	0.0245783	RI	ENSG00000178149.12	protein coding	DALRD3
ENSG00000178467.12;RI:chr3:49042294:49042479-49043210:49043300:+	0.000279356	1.11696	0.0390322	RI	ENSG00000178467.12	protein coding	P4HTM
ENSG00000178719.12;A5:chr8:145064479-145065368:145064367-145065368:+	0.000427677	0.753699	0.0454636	A5	ENSG00000178719.12	protein coding	GRINA
ENSG00000178741.7;AF:chr15:75221573-75230029:75230117:75221573-75230256:75230407:-	0.000242793	1.22884	0.0367192	AF	ENSG00000178741.7	protein coding	COX5A
ENSG00000178741.7;AF:chr15:75221573-75230029:75230117:75221573-75230256:75230509:-	1.37e-05	1.42584	0.0150329	AF	ENSG00000178741.7	protein coding	COX5A
ENSG00000178904.11;MX:chr19:32971463-32971611:32971662-32972985:32971463-32971947:32972846-32972985:+	0.000166706	2.7766	0.0311644	MX	ENSG00000178904.11	protein coding	DPY19L3
ENSG00000178927.11;AL:chr17:80403339:80403836-80408576:80407591:80408130-80408576:-	0.000277029	1.82312	0.0388995	AL	ENSG00000178927.11	protein coding	C17orf62
ENSG00000179152.14;A3:chr3:44403010-44408948:44403010-44409024:+	0.000464497	0.738717	0.0469912	A3	ENSG00000179152.14	protein coding	TCAIM
ENSG00000179832.13;SE:chr8:145297418-145297505:145297531-145298397:+	0.000289567	0.846831	0.0394264	SE	ENSG00000179832.13	protein coding	HEATR7A
ENSG00000179981.9;AF:chr18:72922710:72923198-72997403:72923484:72923871-72997403:+	0.000452476	1.01992	0.0466094	AF	ENSG00000179981.9	protein coding	TSHZ1
ENSG00000179988.8;SE:chr10:124740211-124742249:124742540-124742788:+	0.000107422	0.932858	0.0277935	SE	ENSG00000179988.8	protein coding	PSTK
ENSG00000180011.6;AF:chr18:72914295-72917148:72917468:72914295-72920805:72921303:-	8.68e-05	0.731228	0.0269634	AF	ENSG00000180011.6	protein coding	ZADH2
ENSG00000180096.7;AF:chr16:30393686-30393846:30393868:30393686-30394056:30394134:-	0.000472445	2.62217	0.0473578	AF	ENSG00000180096.7	protein coding	2023-09-01
ENSG00000180104.10;A3:chr5:470102-471214:470102-471238:+	0.000335378	0.946943	0.0416848	A3	ENSG00000180104.10	protein coding	EXOC3
ENSG00000180155.14;AF:chr8:143857537-143858522:143858744:143857537-143859175:143859226:-	0.000216354	0.820138	0.0345876	AF	ENSG00000180155.14	protein coding	LYNX1
ENSG00000180902.12;SE:chr2:242674110-242674548:242674931-242680448:+	7.57e-05	0.88789	0.0262503	SE	ENSG00000180902.12	protein coding	D2HGDH
ENSG00000181019.8;MX:chr16:69745184-69746931:69747032-69752026:69745184-69748867:69748980-69752026:-	1.1e-05	0.924833	0.0143007	MX	ENSG00000181019.8	protein coding	NQO1
ENSG00000181019.8;SE:chr16:69745184-69746931:69747032-69748867:-	0.000120949	0.945941	0.0285153	SE	ENSG00000181019.8	protein coding	NQO1
ENSG00000181019.8;SE:chr16:69745184-69748867:69748980-69752026:-	6.13e-07	1.25151	0.0094902	SE	ENSG00000181019.8	protein coding	NQO1
ENSG00000181409.7;RI:chr17:79094001:79094199-79094628:79094784:-	0.000352842	0.699177	0.0425357	RI	ENSG00000181409.7	protein coding	AATK
ENSG00000181523.8;AF:chr17:78190991-78194025:78194132:78190991-78194681:78194722:-	0.000270229	0.799213	0.0384256	AF	ENSG00000181523.8	protein coding	SGSH
ENSG00000181666.13;AL:chr19:37838774-37848864:37848941:37838774-37853008:37853175:+	8.68e-05	0.698636	0.0269634	AL	ENSG00000181666.13	protein coding	HKR1
ENSG00000182013.12;A5:chr19:46971834-46972990:46971834-46973195:-	3.39e-05	0.866952	0.0213792	A5	ENSG00000182013.12	protein coding	PNMAL1
ENSG00000182093.8;AF:chr21:40752170:40752412-40762624:40759691:40759781-40762624:+	0.000115336	0.91755	0.028056	AF	ENSG00000182093.8	protein coding	WRB
ENSG00000182149.14;A3:chr16:71957283-71958672:71957283-71958676:+	9.21e-05	1.1096	0.027408	A3	ENSG00000182149.14	protein coding	IST1
ENSG00000182196.8;A5:chr12:123465359-123465676:123465292-123465676:+	1.06e-05	0.864031	0.0143007	A5	ENSG00000182196.8	protein coding	ARL6IP4
ENSG00000182196.8;A5:chr12:123465846-123466142:123465813-123466142:+	0.000270041	1.04136	0.0384256	A5	ENSG00000182196.8	protein coding	ARL6IP4
ENSG00000182217.7;A5:chr1:149831245-149831516:149831245-149832268:-	0.000108606	0.93839	0.0277935	A5	ENSG00000182217.7	protein coding	HIST2H4B
ENSG00000182230.7;AL:chr5:175551435-175552023:175552141:175551435-175557089:175559261:+	4.68e-05	0.829184	0.0230234	AL	ENSG00000182230.7	protein coding	FAM153B
ENSG00000182230.7;AL:chr5:175551435-175552023:175552168:175551435-175557089:175559261:+	0.000286618	0.876685	0.0393111	AL	ENSG00000182230.7	protein coding	FAM153B
ENSG00000182230.7;AL:chr5:175551435-175552023:175553958:175551435-175557089:175559261:+	0.000345576	0.966846	0.0423356	AL	ENSG00000182230.7	protein coding	FAM153B
ENSG00000182230.7;SE:chr5:175548817-175551000:175551123-175551266:+	0.000345576	1.11569	0.0423356	SE	ENSG00000182230.7	protein coding	FAM153B
ENSG00000182247.5;AF:chr3:23244511:23244753-23250183:23244784:23244955-23250183:+	0.000274368	0.880931	0.0387197	AF	ENSG00000182247.5	protein coding	UBE2E2
ENSG00000182568.11;AF:chr3:18462483-18465119:18466065:18462483-18480057:18480265:-	0.00013444	2.27374	0.0293251	AF	ENSG00000182568.11	protein coding	SATB1
ENSG00000182568.11;AF:chr3:18462483-18465119:18466829:18462483-18480057:18480265:-	0.000529648	1.13617	0.0498932	AF	ENSG00000182568.11	protein coding	SATB1
ENSG00000182621.12;SE:chr20:8770908-8782703:8782820-8862269:+	1.9e-05	0.808018	0.0164299	SE	ENSG00000182621.12	protein coding	PLCB1
ENSG00000182871.10;A3:chr21:46925345-46925749:46925345-46925752:+	0.000196859	1.18766	0.0330632	A3	ENSG00000182871.10	protein coding	COL18A1
ENSG00000182923.11;AF:chr3:134204585:134204894-134214138:134205047:134205398-134214138:+	0.000155279	1.06263	0.0306086	AF	ENSG00000182923.11	protein coding	CEP63
ENSG00000183624.8;AF:chr3:128997689:128997748-128998553:128997799:128998046-128998553:+	9.51e-05	1.18604	0.0274642	AF	ENSG00000183624.8	protein coding	C3orf37
ENSG00000183718.3;AL:chr5:180683373:180684495-180687002:180686262:180686907-180687002:-	8.42e-06	1.05724	0.0136843	AL	ENSG00000183718.3	protein coding	TRIM52
ENSG00000183873.11;AL:chr3:38589548:38593049-38595770:38594472:38594791-38595770:-	0.000128423	1.56613	0.0290312	AL	ENSG00000183873.11	protein coding	SCN5A
ENSG00000183873.11;AL:chr3:38589553:38593049-38595770:38594472:38594791-38595770:-	0.000300871	0.645747	0.0399002	AL	ENSG00000183873.11	protein coding	SCN5A
ENSG00000183873.11;SE:chr3:38598069-38598722:38598775-38601638:-	0.000429269	0.648919	0.0454636	SE	ENSG00000183873.11	protein coding	SCN5A
ENSG00000183918.9;A3:chrX:123499674-123504026:123499674-123504081:+	8.16e-05	1.29197	0.0264572	A3	ENSG00000183918.9	protein coding	SH2D1A
ENSG00000183918.9;A5:chrX:123504170-123505201:123504161-123505201:+	0.000428909	1.25354	0.0454636	A5	ENSG00000183918.9	protein coding	SH2D1A
ENSG00000183918.9;SE:chrX:123480629-123499611:123499674-123504026:+	6.25e-05	1.30418	0.0247392	SE	ENSG00000183918.9	protein coding	SH2D1A
ENSG00000183960.4;RI:chr3:19491598:19491797-19492647:19492896:+	0.000161857	0.867194	0.0310414	RI	ENSG00000183960.4	protein coding	KCNH8
ENSG00000183960.4;SE:chr3:19384206-19388144:19388226-19389217:+	0.000161857	0.867194	0.0310414	SE	ENSG00000183960.4	protein coding	KCNH8
ENSG00000184110.10;A3:chr16:28725419-28725642:28725419-28725672:+	0.00033106	0.891332	0.041583	A3	ENSG00000184110.10	protein coding	EIF3C
ENSG00000184216.7;SE:chrX:153278884-153279493:153279729-153281483:-	0.000352932	0.918775	0.0425357	SE	ENSG00000184216.7	protein coding	IRAK1
ENSG00000184343.6;A3:chrX:153046600-153046671:153046600-153046738:+	0.000187213	0.86192	0.0325644	A3	ENSG00000184343.6	protein coding	SRPK3
ENSG00000184640.12;AF:chr17:75446649:75446868-75478226:75462485:75462642-75478226:+	0.000460692	0.581409	0.0468748	AF	ENSG00000184640.12	protein coding	2023-09-09
ENSG00000184640.12;AF:chr17:75446930:75447060-75478226:75450075:75450445-75478226:+	0.000385939	0.597126	0.043647	AF	ENSG00000184640.12	protein coding	2023-09-09
ENSG00000184640.12;AF:chr17:75446930:75447060-75478226:75450109:75450190-75478226:+	0.000488364	0.613252	0.0479815	AF	ENSG00000184640.12	protein coding	2023-09-09
ENSG00000184640.12;AF:chr17:75446930:75447060-75478226:75450154:75450531-75478226:+	0.000502376	0.593645	0.0486308	AF	ENSG00000184640.12	protein coding	2023-09-09
ENSG00000184640.12;AF:chr17:75446930:75447060-75478226:75450162:75450445-75478226:+	0.000180344	0.56807	0.0318397	AF	ENSG00000184640.12	protein coding	2023-09-09
ENSG00000184702.13;A3:chr22:19709259-19709345:19709259-19709356:+	5.1e-05	1.0702	0.0242365	A3	ENSG00000184702.13	protein coding	2023-09-05
ENSG00000184779.8;RI:chr15:82821163:82821289-82822714:82822779:-	0.000482665	1.29269	0.0477949	RI	ENSG00000184779.8	protein coding	RPS17
ENSG00000184900.10;AF:chr21:46234019-46237863:46238044:46234019-46238584:46238694:-	5.15e-07	0.856721	0.0094902	AF	ENSG00000184900.10	protein coding	SUMO3
ENSG00000185046.12;AL:chr12:99128462:99129412-99145133:99139129:99139624-99145133:-	1.99e-05	1.30174	0.0168149	AL	ENSG00000185046.12	protein coding	ANKS1B
ENSG00000185046.12;AL:chr12:99129200:99129412-99145133:99139129:99139624-99145133:-	0.000420974	1.32264	0.0454138	AL	ENSG00000185046.12	protein coding	ANKS1B
ENSG00000185090.10;SE:chr1:38261518-38262416:38262492-38265239:+	0.000442676	0.748599	0.0463294	SE	ENSG00000185090.10	protein coding	MANEAL
ENSG00000185122.5;A5:chr8:145537717-145537788:145537632-145537788:+	3.61e-05	1.17944	0.0216225	A5	ENSG00000185122.5	protein coding	HSF1
ENSG00000185252.13;SE:chr22:20749708-20753885:20753980-20754922:+	0.000136831	1.11959	0.0294655	SE	ENSG00000185252.13	protein coding	ZNF74
ENSG00000185340.11;AL:chr22:29706724-29706817:29707097:29706724-29707452:29708771:+	5.01e-05	1.7891	0.0240014	AL	ENSG00000185340.11	protein coding	GAS2L1
ENSG00000185437.9;AF:chr21:40817791:40817818-40834301:40823756:40824067-40834301:+	2.7e-05	0.660221	0.0194366	AF	ENSG00000185437.9	protein coding	SH3BGR
ENSG00000185437.9;AF:chr21:40817791:40817818-40834301:40824049:40824067-40834301:+	0.000268357	0.753962	0.038414	AF	ENSG00000185437.9	protein coding	SH3BGR
ENSG00000185437.9;AF:chr21:40817868:40818007-40834301:40823756:40824067-40834301:+	0.000293451	0.692691	0.0395224	AF	ENSG00000185437.9	protein coding	SH3BGR
ENSG00000185475.3;A3:chr11:62556898-62557073:62556898-62557358:+	0.000263246	1.18561	0.0383065	A3	ENSG00000185475.3	protein coding	TMEM179B
ENSG00000185513.9;AL:chr20:42169455-42169574:42170243:42169455-42176751:42179590:+	8.03e-05	0.67506	0.0264572	AL	ENSG00000185513.9	protein coding	L3MBTL1
ENSG00000185551.8;AF:chr15:96873946:96875776-96877305:96875794:96875850-96877305:+	0.000325987	0.869881	0.0413849	AF	ENSG00000185551.8	protein coding	NR2F2
ENSG00000185624.8;A5:chr17:79817263-79818203:79817263-79818223:-	0.00035396	0.9028	0.0426093	A5	ENSG00000185624.8	protein coding	P4HB
ENSG00000185684.8;AF:chr12:132568858:132568944-132588542:132569594:132569861-132588542:+	2.06e-05	0.42881	0.0171081	AF	ENSG00000185684.8	protein coding	EP400NL
ENSG00000185684.8;AF:chr12:132568858:132568944-132588542:132569771:132569861-132588542:+	0.000145491	0.467527	0.0302273	AF	ENSG00000185684.8	protein coding	EP400NL
ENSG00000185684.8;AF:chr12:132568858:132568944-132588542:132575196:132575488-132588542:+	0.00020686	0.423138	0.0338313	AF	ENSG00000185684.8	protein coding	EP400NL
ENSG00000185728.11;SE:chr8:64081970-64086210:64086240-64087890:+	9.7e-05	1.95912	0.0274808	SE	ENSG00000185728.11	LncRNA	YTHDF3
ENSG00000185760.11;SE:chr6:73830300-73834209:73834235-73839516:+	0.000439791	0.659091	0.0461999	SE	ENSG00000185760.11	protein coding	KCNQ5
ENSG00000185880.8;SE:chr15:45028908-45047098:45047574-45048566:+	0.000309023	0.80749	0.0403611	SE	ENSG00000185880.8	protein coding	TRIM69
ENSG00000186470.8;AF:chr6:26365398:26365445-26368218:26365456:26365580-26368218:+	7.68e-05	0.510012	0.0262503	AF	ENSG00000186470.8	protein coding	BTN3A2
ENSG00000186470.8;AF:chr6:26365398:26365445-26368218:26365497:26365580-26368218:+	9.36e-05	0.526077	0.027408	AF	ENSG00000186470.8	protein coding	BTN3A2
ENSG00000186480.8;SE:chr7:155094556-155095535:155095605-155099951:+	1.44e-06	1.97665	0.0100433	SE	ENSG00000186480.8	protein coding	INSIG1
ENSG00000186522.10;SE:chr2:110343415-110350628:110350696-110371375:-	4.11e-05	0.740729	0.022272	SE	ENSG00000186522.10	protein coding	2023-09-10
ENSG00000186642.9;SE:chr11:72342183-72353298:72353370-72385181:-	0.000425622	0.664299	0.0454636	SE	ENSG00000186642.9	protein coding	PDE2A
ENSG00000186918.9;AF:chr8:28218659-28243521:28243590:28218659-28260155:28260218:-	0.000103972	0.685911	0.0277935	AF	ENSG00000186918.9	protein coding	ZNF395
ENSG00000186952.10;MX:chr5:109941988-109946204:109946301-109954130:109941988-109953595:109953684-109954130:-	0.000367481	1.34913	0.043353	MX	ENSG00000186952.10	protein coding	TMEM232
ENSG00000187531.7;SE:chr17:79870490-79871083:79871169-79871650:-	0.000379464	1.24191	0.0436016	SE	ENSG00000187531.7	protein coding	SIRT7
ENSG00000187609.10;SE:chr9:140248829-140249152:140249225-140250720:-	7.16e-06	0.945928	0.0136843	SE	ENSG00000187609.10	protein coding	EXD3
ENSG00000187609.10;SE:chr9:140250820-140259579:140260608-140260945:-	1.32e-05	1.2519	0.0148235	SE	ENSG00000187609.10	protein coding	EXD3
ENSG00000187790.6;SE:chr14:45628483-45633562:45633768-45636153:+	9.55e-05	0.700778	0.0274642	SE	ENSG00000187790.6	protein coding	FANCM
ENSG00000187953.6;SE:chr7:6769932-6770265:6770358-6771528:+	0.000481539	1.04535	0.0477677	SE	ENSG00000187953.6	Pseudogene	PMS2CL
ENSG00000187954.8;A5:chr8:145690479-145690736:145690479-145690954:-	0.00037902	0.818882	0.0436016	A5	ENSG00000187954.8	protein coding	CYHR1
ENSG00000188313.7;SE:chr3:146254352-146255783:146255831-146258921:-	5.42e-05	3.27823	0.0244591	SE	ENSG00000188313.7	protein coding	PLSCR1
ENSG00000188313.7;SE:chr3:146255831-146258921:146258967-146262254:-	0.000111602	4.47145	0.0277935	SE	ENSG00000188313.7	protein coding	PLSCR1
ENSG00000188343.8;SE:chr8:94738741-94739359:94739472-94740433:+	0.00053207	0.707001	0.0499445	SE	ENSG00000188343.8	protein coding	FAM92A1
ENSG00000188690.7;AL:chr10:127477152:127477574-127483449:127482224:127482957-127483449:-	8.45e-06	2.12019	0.0136843	AL	ENSG00000188690.7	protein coding	UROS
ENSG00000188690.7;SE:chr10:127503699-127504746:127504829-127505006:-	0.0003647	1.01563	0.0433441	SE	ENSG00000188690.7	protein coding	UROS
ENSG00000188735.7;SE:chr12:122214350-122214728:122215803-122215983:+	0.000152116	1.15751	0.0306086	SE	ENSG00000188735.7	protein coding	TMEM120B
ENSG00000188766.6;AF:chr19:38879061:38879447-38882586:38880939:38881026-38882586:+	5.98e-05	0.704105	0.0245783	AF	ENSG00000188766.6	protein coding	SPRED3
ENSG00000188766.6;AF:chr19:38879061:38879447-38882586:38880939:38881119-38882586:+	5.18e-05	0.704765	0.0243994	AF	ENSG00000188766.6	protein coding	SPRED3
ENSG00000189079.10;SE:chr12:46287504-46298125:46298181-46298717:+	0.000315522	1.14291	0.0407827	SE	ENSG00000189079.10	protein coding	ARID2
ENSG00000196188.6;SE:chr1:206317644-206318311:206318467-206319101:+	0.000151997	2.31803	0.0306086	SE	ENSG00000196188.6	protein coding	CTSE
ENSG00000196263.3;A3:chr19:57029946-57035693:57029946-57036114:+	7.3e-05	0.856101	0.0258293	A3	ENSG00000196263.3	protein coding	ZNF471
ENSG00000196405.8;AF:chr14:100437786:100438394-100551024:100485719:100486024-100551024:+	5.33e-05	0.871456	0.0244591	AF	ENSG00000196405.8	protein coding	EVL
ENSG00000196405.8;AF:chr14:100437786:100438394-100551024:100531767:100531848-100551024:+	4.53e-05	0.990041	0.0226981	AF	ENSG00000196405.8	protein coding	EVL
ENSG00000196405.8;AF:chr14:100485719:100486024-100551024:100531767:100531848-100551024:+	0.0001704	0.996586	0.0311871	AF	ENSG00000196405.8	protein coding	EVL
ENSG00000196405.8;SE:chr14:100603981-100604077:100604139-100607517:+	0.000112431	0.890543	0.0277935	SE	ENSG00000196405.8	protein coding	EVL
ENSG00000196591.7;SE:chr6:114281182-114283531:114283558-114292021:-	0.000276637	0.926872	0.0388962	SE	ENSG00000196591.7	protein coding	HDAC2
ENSG00000196642.9;AL:chr9:139726822-139728172:139728622:139726822-139730194:139731450:+	3.61e-05	1.96084	0.0216225	AL	ENSG00000196642.9	protein coding	RABL6
ENSG00000196660.6;AF:chr1:220100447-220101143:220101944:220100447-220131910:220131989:-	0.000108834	0.774557	0.0277935	AF	ENSG00000196660.6	protein coding	SLC30A10
ENSG00000196730.8;AF:chr9:90112756:90113022-90113885:90113526:90113551-90113885:+	0.000499353	1.73932	0.0485492	AF	ENSG00000196730.8	protein coding	DAPK1
ENSG00000196924.10;SE:chrX:153581825-153581922:153582095-153582283:-	1.92e-05	0.934173	0.0164299	SE	ENSG00000196924.10	protein coding	FLNA
ENSG00000196924.10;SE:chrX:153583440-153585619:153585642-153585802:-	1.06e-05	0.798204	0.0143007	SE	ENSG00000196924.10	protein coding	FLNA
ENSG00000197111.9;AL:chr12:53865591-53868653:53869854:53865591-53873190:53874591:+	0.000415069	0.863704	0.0450366	AL	ENSG00000197111.9	protein coding	PCBP2
ENSG00000197119.7;AF:chr14:100765222-100765352:100765413:100765222-100772536:100772781:-	0.000370148	2.27633	0.0433763	AF	ENSG00000197119.7	protein coding	SLC25A29
ENSG00000197119.7;AL:chr14:100759680:100759694-100764364:100762032:100762330-100764364:-	0.000198534	0.736657	0.033146	AL	ENSG00000197119.7	protein coding	SLC25A29
ENSG00000197256.6;SE:chr19:11277287-11280553:11280642-11280724:-	5.76e-05	0.834839	0.0244591	SE	ENSG00000197256.6	protein coding	KANK2
ENSG00000197380.5;AF:chr19:47156332-47157900:47157914:47156332-47164073:47164395:-	1.15e-05	1.98004	0.0145053	AF	ENSG00000197380.5	protein coding	DACT3
ENSG00000197603.8;A3:chr5:37125542-37138822:37125511-37138822:-	0.00016432	0.683434	0.0311644	A3	ENSG00000197603.8	protein coding	C5orf42
ENSG00000197603.8;A3:chr5:37179545-37180119:37179542-37180119:-	7.03e-05	1.03604	0.0258074	A3	ENSG00000197603.8	protein coding	C5orf42
ENSG00000197603.8;A3:chr5:37206527-37213661:37206398-37213661:-	7.03e-05	1.03604	0.0258074	A3	ENSG00000197603.8	protein coding	C5orf42
ENSG00000197603.8;SE:chr5:37138950-37139442:37139472-37142412:-	7.69e-05	1.03425	0.0262503	SE	ENSG00000197603.8	protein coding	C5orf42
ENSG00000197620.6;AF:chrX:148622187:148623611-148626914:148626066:148626430-148626914:+	0.000427294	0.738201	0.0454636	AF	ENSG00000197620.6	protein coding	CXorf40A
ENSG00000197771.8;A5:chr10:121602107-121602760:121602107-121602766:-	0.000284637	1.09763	0.0391832	A5	ENSG00000197771.8	protein coding	MCMBP
ENSG00000197841.8;SE:chr19:35225951-35226980:35227111-35230053:+	0.000121418	1.12063	0.0285153	SE	ENSG00000197841.8	protein coding	ZNF181
ENSG00000197858.6;A5:chr8:145138419-145138617:145138327-145138617:+	0.000145558	0.479646	0.0302273	A5	ENSG00000197858.6	protein coding	GPAA1
ENSG00000197858.6;SE:chr8:145137707-145138027:145138206-145138292:+	0.000142238	0.903867	0.0298592	SE	ENSG00000197858.6	protein coding	GPAA1
ENSG00000197905.4;A5:chr12:3069519-3103904:3069362-3103904:+	0.000189934	0.472616	0.0328341	A5	ENSG00000197905.4	protein coding	TEAD4
ENSG00000197971.10;AL:chr18:74696684:74696850-74700451:74697206:74697387-74700451:-	0.00012614	2.81805	0.0289015	AL	ENSG00000197971.10	protein coding	MBP
ENSG00000198039.7;AL:chr7:64378670-64383764:64384809:64378670-64388032:64389502:+	0.000371096	1.11828	0.0434143	AL	ENSG00000198039.7	protein coding	ZNF273
ENSG00000198133.4;AF:chr14:67953889-67981803:67982146:67953889-67982162:67982202:-	0.000465219	0.771748	0.0470219	AF	ENSG00000198133.4	protein coding	TMEM229B
ENSG00000198208.6;A3:chr14:75375893-75376246:75375864-75376246:-	0.000241662	0.894307	0.0366884	A3	ENSG00000198208.6	protein coding	RPS6KL1
ENSG00000198208.6;RI:chr14:75372346:75373462-75373721:75373827:-	0.000128863	0.711924	0.0290312	RI	ENSG00000198208.6	protein coding	RPS6KL1
ENSG00000198208.6;RI:chr14:75375804:75375893-75376246:75376851:-	1.74e-05	1.23075	0.0155042	RI	ENSG00000198208.6	protein coding	RPS6KL1
ENSG00000198208.6;SE:chr14:75388264-75388681:75389188-75389883:-	7.24e-05	0.91592	0.0258293	SE	ENSG00000198208.6	protein coding	RPS6KL1
ENSG00000198208.6;SE:chr14:75388264-75389044:75389188-75389883:-	0.000366587	0.881385	0.0433442	SE	ENSG00000198208.6	protein coding	RPS6KL1
ENSG00000198408.7;SE:chr10:103559212-103559999:103560157-103563492:-	0.000202854	0.930285	0.0335676	SE	ENSG00000198408.7	protein coding	MGEA5
ENSG00000198492.10;SE:chr1:29063659-29064170:29064194-29064771:+	0.0001493	0.751169	0.0306086	SE	ENSG00000198492.10	protein coding	YTHDF2
ENSG00000198546.9;SE:chr10:135122967-135123280:135123481-135123668:+	0.000224307	0.938128	0.0352954	SE	ENSG00000198546.9	protein coding	ZNF511
ENSG00000198563.8;AF:chr6:31500688-31502263:31502288:31500688-31503144:31503252:-	0.000498993	1.8823	0.0485492	AF	ENSG00000198563.8	protein coding	DDX39B
ENSG00000198625.8;SE:chr1:204501374-204506558:204506625-204507337:+	0.000290679	1.01513	0.0394821	SE	ENSG00000198625.8	protein coding	MDM4
ENSG00000198673.6;SE:chr12:62261207-62284123:62284204-62417433:-	0.000528216	0.743198	0.049842	SE	ENSG00000198673.6	protein coding	FAM19A2
ENSG00000198753.7;SE:chrX:153031035-153032328:153033368-153033704:+	8.14e-05	0.775843	0.0264572	SE	ENSG00000198753.7	protein coding	PLXNB3
ENSG00000198822.6;SE:chr7:86274188-86415577:86416432-86468155:+	8.81e-06	0.808107	0.0136843	SE	ENSG00000198822.6	protein coding	GRM3
ENSG00000198843.8;A5:chr3:150321473-150340172:150321286-150340172:+	0.000110432	0.640574	0.0277935	A5	ENSG00000198843.8	protein coding	RP11-392O18.1
ENSG00000198910.8;AF:chrX:153141399-153141569:153141846:153141399-153151519:153151600:-	0.000474526	3.06192	0.0474158	AF	ENSG00000198910.8	protein coding	L1CAM
ENSG00000203772.6;AF:chr10:135237201-135237981:135238076:135237201-135382776:135382916:-	0.000178382	1.17434	0.0318175	AF	ENSG00000203772.6	protein coding	SPRN
ENSG00000204267.9;AL:chr6:32789610:32790095-32797177:32793192:32796811-32797177:-	5.13e-05	0.592451	0.0242984	AL	ENSG00000204267.9	protein coding	TAP2
ENSG00000204267.9;AL:chr6:32789610:32790095-32797177:32796721:32796811-32797177:-	0.000492355	0.655978	0.0482014	AL	ENSG00000204267.9	protein coding	TAP2
ENSG00000204314.6;A3:chr6:32118683-32119586:32118360-32119586:-	9.82e-05	0.929085	0.0274808	A3	ENSG00000204314.6	protein coding	PRRT1
ENSG00000204655.7;A3:chr6:29625074-29627096:29625074-29627101:+	0.000460575	1.00594	0.0468748	A3	ENSG00000204655.7	protein coding	MOG
ENSG00000204713.6;SE:chr6:28875039-28875269:28875340-28876585:-	0.000150192	1.19376	0.0306086	SE	ENSG00000204713.6	protein coding	TRIM27
ENSG00000204822.6;SE:chr2:74699379-74699485:74699597-74699696:-	0.000160302	1.14151	0.0310414	SE	ENSG00000204822.6	protein coding	MRPL53
ENSG00000204842.8;A5:chr12:111908546-111923069:111908546-111923075:-	0.000293995	1.05012	0.0395224	A5	ENSG00000204842.8	protein coding	ATXN2
ENSG00000204842.8;SE:chr12:111890644-111891481:111891649-111893833:-	0.000261728	0.902169	0.0381847	SE	ENSG00000204842.8	protein coding	ATXN2
ENSG00000204852.9;MX:chr12:111070364-111072201:111072268-111074286:111070364-111072475:111072584-111074286:+	0.000424415	0.702712	0.0454636	MX	ENSG00000204852.9	protein coding	TCTN1
ENSG00000204852.9;MX:chr12:111070364-111072201:111072268-111074286:111070364-111072475:111072601-111074286:+	0.000103139	0.78129	0.0277935	MX	ENSG00000204852.9	protein coding	TCTN1
ENSG00000205250.4;AF:chr16:67226077:67226265-67226664:67226430:67226567-67226664:+	0.000523377	0.7885	0.0496176	AF	ENSG00000205250.4	protein coding	E2F4
ENSG00000205336.6;AF:chr16:57653854:57654048-57675503:57662518:57662714-57675503:+	0.000409486	2.70807	0.0448648	AF	ENSG00000205336.6	protein coding	GPR56
ENSG00000205336.6;AF:chr16:57653854:57654048-57675503:57673983:57674054-57675503:+	0.0003065	2.78825	0.0402189	AF	ENSG00000205336.6	protein coding	GPR56
ENSG00000205336.6;AF:chr16:57653854:57654048-57675503:57674877:57674976-57675503:+	0.000325258	3.23981	0.0413849	AF	ENSG00000205336.6	protein coding	GPR56
ENSG00000205581.6;SE:chr21:40717200-40717756:40717884-40720218:-	2.09e-05	1.67489	0.0172322	SE	ENSG00000205581.6	protein coding	HMGN1
ENSG00000205593.5;RI:chr22:50752243:50752307-50752636:50752701:-	0.000488398	1.10842	0.0479815	RI	ENSG00000205593.5	protein coding	FAM116B
ENSG00000205670.6;AL:chr21:35757942-35760927:35761452:35757942-35772009:35772473:+	0.000104223	1.02502	0.0277935	AL	ENSG00000205670.6	protein coding	FAM165B
ENSG00000206149.6;SE:chr15:28900566-28900641:28900837-28900942:+	0.000124039	0.766462	0.0289015	SE	ENSG00000206149.6	Pseudogene	HERC2P9
ENSG00000206149.6;SE:chr15:28917002-28918818:28918927-28919034:+	0.000204269	0.790441	0.0337519	SE	ENSG00000206149.6	Pseudogene	HERC2P9
ENSG00000206503.7;RI:chr6:29910534:29910631-29911062:29911320:+	0.000387289	0.787604	0.0436957	RI	ENSG00000206503.7	protein coding	HLA-A
ENSG00000213015.4;AF:chr19:56146382:56147078-56153863:56152262:56152549-56153863:+	0.000517582	1.3109	0.0492935	AF	ENSG00000213015.4	protein coding	ZNF580
ENSG00000213699.4;SE:chr2:26987294-26997912:26998083-26998332:+	0.00021345	0.716384	0.0344569	SE	ENSG00000213699.4	protein coding	C2orf18
ENSG00000213923.5;AF:chr22:38710174-38712670:38712978:38710174-38713165:38713413:-	9.8e-05	1.78975	0.0274808	AF	ENSG00000213923.5	protein coding	CSNK1E
ENSG00000213923.5;AF:chr22:38710174-38713165:38713413:38710174-38713991:38714089:-	7.3e-05	0.657386	0.0258293	AF	ENSG00000213923.5	protein coding	CSNK1E
ENSG00000213923.5;AL:chr22:38686698:38687944-38689261:38688320:38688617-38689261:-	3.32e-06	0.745794	0.012965	AL	ENSG00000213923.5	protein coding	CSNK1E
ENSG00000213995.6;AF:chr13:111267938:111267994-111274563:111268008:111268121-111274563:+	7.06e-05	1.06914	0.0258074	AF	ENSG00000213995.6	protein coding	CARKD
ENSG00000213995.6;SE:chr13:111274713-111276581:111276626-111279786:+	0.000427575	1.02715	0.0454636	SE	ENSG00000213995.6	protein coding	CARKD
ENSG00000213995.6;SE:chr13:111276626-111277537:111277625-111279786:+	0.000140329	0.910219	0.0297055	SE	ENSG00000213995.6	protein coding	CARKD
ENSG00000214941.3;A5:chr17:15897092-15902817:15897092-15902974:-	0.000194718	0.731349	0.033	A5	ENSG00000214941.3	protein coding	ZSWIM7
ENSG00000214941.3;A5:chr17:15897092-15902820:15897092-15902974:-	8.95e-05	0.850241	0.0271984	A5	ENSG00000214941.3	protein coding	ZSWIM7
ENSG00000214941.3;A5:chr17:15897092-15902833:15897092-15902974:-	4e-05	0.865005	0.0221326	A5	ENSG00000214941.3	protein coding	ZSWIM7
ENSG00000215447.3;A5:chr21:46708159-46709266:46708080-46709266:+	1.41e-05	0.817827	0.0150329	A5	ENSG00000215447.3	LncRNA	BX322557.10
ENSG00000215790.2;AL:chr1:1656277:1656861-1666129:1663681:1663962-1666129:-	1.57e-06	1.18591	0.0100433	AL	ENSG00000215790.2	protein coding	SLC35E2
ENSG00000215790.2;SE:chr1:1671143-1675690:1676107-1677163:-	7.27e-07	1.19224	0.0094902	SE	ENSG00000215790.2	protein coding	SLC35E2
ENSG00000219545.4;AL:chr7:7841374-7916912:7917074:7841374-8007330:8007651:+	0.000266931	0.736881	0.038414	AL	ENSG00000219545.4	protein coding	AC006465.3
ENSG00000220205.4;AF:chr17:8065687-8065762:8066250:8065687-8066785:8066864:-	8.45e-06	0.782649	0.0136843	AF	ENSG00000220205.4	protein coding	VAMP2
ENSG00000221978.7;SE:chr1:1323445-1324330:1324427-1325610:-	0.000160676	1.54052	0.0310414	SE	ENSG00000221978.7	protein coding	CCNL2
ENSG00000221988.7;AF:chr6:32121300:32121413-32122364:32121622:32122181-32122364:+	0.000241549	0.82136	0.0366884	AF	ENSG00000221988.7	protein coding	PPT2
ENSG00000223802.2;AF:chr19:19004384-19006633:19006953:19004384-19007370:19007488:-	4.26e-05	0.821621	0.022272	AF	ENSG00000223802.2	protein coding	CERS1
ENSG00000223953.3;SE:chr11:119210558-119210894:119211150-119211405:-	0.000339235	0.855381	0.042055	SE	ENSG00000223953.3	protein coding	C1QTNF5
ENSG00000224032.2;A3:chr5:111496992-111497400:111496992-111497848:+	0.000511956	2.61858	0.0490922	A3	ENSG00000224032.2	LncRNA	EPB41L4A-AS1
ENSG00000224032.2;SE:chr5:111496992-111497400:111497472-111497848:+	9.91e-05	1.21701	0.0275851	SE	ENSG00000224032.2	LncRNA	EPB41L4A-AS1
ENSG00000225241.3;A5:chr1:144614998-144615096:144614993-144615096:+	2.39e-05	1.15725	0.0184657	A5	ENSG00000225241.3	Pseudogene	NBPF8
ENSG00000225241.3;SE:chr1:144615303-144617150:144617252-144618082:+	0.000111057	0.890406	0.0277935	SE	ENSG00000225241.3	Pseudogene	NBPF8
ENSG00000225648.1;A5:chr7:72300555-72301272:72300362-72301272:+	0.000131089	1.03197	0.0292087	A5	ENSG00000225648.1	Pseudogene	SBDSP1
ENSG00000225648.1;SE:chr7:72302378-72304344:72304508-72307156:+	9.74e-06	1.0843	0.0142638	SE	ENSG00000225648.1	Pseudogene	SBDSP1
ENSG00000225783.2;A3:chr22:27059362-27061421:27059362-27061495:+	0.00014128	0.855937	0.0298448	A3	ENSG00000225783.2	LncRNA	MIAT
ENSG00000225783.2;SE:chr22:27062900-27063148:27063273-27064121:+	0.000520223	0.849252	0.0493785	SE	ENSG00000225783.2	LncRNA	MIAT
ENSG00000227036.2;SE:chr17:70424439-70427269:70427365-70588342:-	0.000116097	0.813691	0.028056	SE	ENSG00000227036.2	LncRNA	LINC00511
ENSG00000228172.1;A5:chr1:26144915-26146135:26144915-26146203:-	0.000106369	0.469832	0.0277935	A5	ENSG00000228172.1	LncRNA	RP1-317E23.3
ENSG00000231213.2;A5:chr3:146312870-146318075:146312870-146318111:-	0.000441318	0.321495	0.0462682	A5	ENSG00000231213.2	protein coding	PLSCR5
ENSG00000231312.2;AL:chr2:39745851-39811745:39811788:39745851-39826506:39828484:+	0.000308251	0.951205	0.0403611	AL	ENSG00000231312.2	LncRNA	AC007246.3
ENSG00000235098.4;AF:chr1:1354929-1355432:1355533:1354929-1356177:1356640:-	0.000236713	0.777726	0.036182	AF	ENSG00000235098.4	protein coding	ANKRD65
ENSG00000236287.3;A5:chr11:10877804-10878770:10877804-10879143:-	1.1e-05	0.690684	0.0143007	A5	ENSG00000236287.3	protein coding	ZBED5
ENSG00000236287.3;AF:chr11:10877804-10878770:10879184:10877804-10879409:10879612:-	0.000426653	0.702537	0.0454636	AF	ENSG00000236287.3	protein coding	ZBED5
ENSG00000236287.3;AF:chr11:10877804-10878770:10879184:10877804-10879409:10880343:-	3.74e-05	0.707274	0.0216957	AF	ENSG00000236287.3	protein coding	ZBED5
ENSG00000236287.3;AL:chr11:10876284:10876633-10877691:10877205:10877430-10877691:-	0.000426653	0.702537	0.0454636	AL	ENSG00000236287.3	protein coding	ZBED5
ENSG00000239697.6;SE:chr17:7454295-7456904:7457142-7460095:+	0.000345276	1.40565	0.0423356	SE	ENSG00000239697.6	protein coding	TNFSF12
ENSG00000239779.2;A5:chr2:74686689-74686770:74686679-74686770:+	0.000105551	1.04318	0.0277935	A5	ENSG00000239779.2	protein coding	WBP1
ENSG00000240024.1;A5:chr3:183165735-183169866:183165553-183169866:+	0.000419244	0.805626	0.0453143	A5	ENSG00000240024.1	Pseudogene	RP11-393B14.1
ENSG00000240303.3;RI:chr3:132297640:132297725-132298336:132298402:-	0.000219568	1.08658	0.034843	RI	ENSG00000240303.3	protein coding	ACAD11
ENSG00000241370.1;RI:chr6:30313075:30313350-30314209:30314334:+	7.74e-05	1.2436	0.0262503	RI	ENSG00000241370.1	protein coding	RPP21
ENSG00000245937.2;AL:chr5:127302365:127302620-127396836:127357220:127359990-127396836:-	9.58e-05	0.733086	0.0274642	AL	ENSG00000245937.2	LncRNA	CTC-228N24.3
ENSG00000245937.2;SE:chr5:127396936-127398062:127398192-127418662:-	0.000391847	0.734342	0.043831	SE	ENSG00000245937.2	LncRNA	CTC-228N24.3
ENSG00000249437.3;SE:chr5:70307201-70307539:70307613-70308175:-	0.000112211	0.678609	0.0277935	SE	ENSG00000249437.3	protein coding	NAIP
ENSG00000249915.2;SE:chr5:306875-311408:311517-314532:+	0.000153881	0.898132	0.0306086	SE	ENSG00000249915.2	protein coding	PDCD6
ENSG00000257103.3;SE:chr19:34687668-34699834:34699956-34706029:+	6.27e-05	1.06797	0.0247392	SE	ENSG00000257103.3	protein coding	LSM14A
ENSG00000259024.1;SE:chr17:15450462-15456999:15457143-15458596:-	0.000134522	0.951523	0.0293251	SE	ENSG00000259024.1	protein coding	FAM18B2-CDRT4
ENSG00000259439.1;AL:chr2:45150174:45150718-45162419:45158261:45158616-45162419:-	0.000410716	0.426304	0.0449117	AL	ENSG00000259439.1	LncRNA	RP11-89K21.1
ENSG00000261824.2;AL:chr19:28264871:28265160-28283908:28266665:28268546-28283908:-	0.000251723	0.78666	0.037292	AL	ENSG00000261824.2	LncRNA	LINC00662
ENSG00000263753.1;A5:chr18:5241888-5243593:5241811-5243593:+	0.000281575	1.23499	0.0390322	A5	ENSG00000263753.1	LncRNA	LINC00667
ENSG00000263753.1;AF:chr18:5238099:5239048-5241698:5240989:5241254-5241698:+	0.000318276	0.777466	0.040979	AF	ENSG00000263753.1	LncRNA	LINC00667
