# Supplementary material for: Comprehensive transcript-level analysis reveals transcriptional reprogramming during the progression of Alzheimer’s disease
Source: Front Aging Neurosci. 2023 Jun 15;15:1191680. doi: 10.3389/fnagi.2023.1191680 (PMC10308376; doi:10.3389/fnagi.2023.1191680)
Supplement: Supplementary file 6 [file Table_6.XLSX]

## Sheet: Table S6
# Supplementary Table S6. Isoform swithcing events in AsymAD and AD samples.
Transcript ID	log2FC	P Value	Gene ID	Gene name	FDR	dIF	Change	Sample group	AD-related gene
ENST00000256594.3	0.28902	6.18219e-13	ENSG00000134202.6	GSTM3	2.14431e-08	0.106773	increased usage	AD	NA
ENST00000381125.4	-0.457567	4.42606e-12	ENSG00000067057.11	PFKP	7.67597e-08	-0.156881	decreased usage	AD	NA
ENST00000395539.2	-0.715022	9.05138e-11	ENSG00000224281.3	SLC25A5-AS1	8.16167e-07	-0.127928	decreased usage	AD	NA
ENST00000381072.1	0.452404	1.90432e-09	ENSG00000067057.11	PFKP	5.26448e-06	0.139284	increased usage	AD	NA
ENST00000337959.4	-0.882909	2.09296e-09	ENSG00000100266.11	PACSIN2	5.44462e-06	-0.165805	decreased usage	AD	NA
ENST00000571102.1	-0.454245	1.1608e-08	ENSG00000127564.12	PKMYT1	1.49121e-05	-0.144568	decreased usage	AD	NA
ENST00000446986.1	0.228955	1.90259e-08	ENSG00000224281.3	SLC25A5-AS1	2.04018e-05	0.113428	increased usage	AD	NA
ENST00000432763.2	0.586019	4.7559e-08	ENSG00000196235.8	SUPT5H	3.50979e-05	0.135407	increased usage	AD	NA
ENST00000478300.1	-0.954777	4.90747e-08	ENSG00000163630.6	SYNPR	3.54619e-05	-0.101179	decreased usage	AD	NA
ENST00000402194.2	-0.31516	6.97749e-08	ENSG00000196235.8	SUPT5H	4.45422e-05	-0.116769	decreased usage	AD	NA
ENST00000326685.7	0.394276	1.12702e-07	ENSG00000173210.15	ABLIM3	6.07632e-05	0.111005	increased usage	AD	NA
ENST00000442034.1	-0.442451	1.31261e-07	ENSG00000115839.12	RAB3GAP1	6.79527e-05	-0.121439	decreased usage	AD	NA
ENST00000263246.3	0.329992	1.36348e-07	ENSG00000100266.11	PACSIN2	6.84966e-05	0.119569	increased usage	AD	NA
ENST00000267512.5	0.262047	2.30359e-07	ENSG00000139998.10	RAB15	9.84051e-05	0.103465	increased usage	AD	NA
ENST00000264158.7	0.301888	2.63812e-07	ENSG00000115839.12	RAB3GAP1	0.000108503	0.114027	increased usage	AD	NA
ENST00000394854.3	-1.04223	5.18461e-07	ENSG00000138814.12	PPP3CA	0.000181037	-0.142574	decreased usage	AD	NA
ENST00000420560.1	0.451405	6.91698e-07	ENSG00000022355.10	GABRA1	0.000221463	0.165765	increased usage	AD	NA
ENST00000263981.4	-0.555486	8.03766e-07	ENSG00000109670.8	FBXW7	0.000241028	-0.150302	decreased usage	AD	NA
ENST00000409111.1	0.992087	9.49181e-07	ENSG00000138411.5	HECW2	0.000268391	0.150391	increased usage	AD	NA
ENST00000343529.5	0.719751465273632	1.17792e-06	ENSG00000189056.9	RELN	0.000309764	0.115118	increased usage	AD	PMID:33432193,31768052
ENST00000471413.1	0.55788	1.32589e-06	ENSG00000242252.1	BGLAP	0.000334061	0.117235	increased usage	AD	NA
ENST00000368272.4	-0.244625	1.32589e-06	ENSG00000242252.1	BGLAP	0.000334061	-0.117235	decreased usage	AD	NA
ENST00000260983.2	-0.332553	1.84087e-06	ENSG00000138411.5	HECW2	0.000416421	-0.151504	decreased usage	AD	NA
ENST00000414478.1	0.479101	2.01141e-06	ENSG00000143850.7	PLEKHA6	0.000443431	0.11465	increased usage	AD	NA
ENST00000211413.5	-0.409681	2.18942e-06	ENSG00000204314.6	PRRT1	0.000467042	-0.10961	decreased usage	AD	NA
ENST00000382099.2	-0.340215	2.19891e-06	ENSG00000147852.9	VLDLR	0.000467412	-0.117115	decreased usage	AD	PMID:33910058,31768052
ENST00000420366.1	-0.685386	2.58358e-06	ENSG00000095370.14	SH2D3C	0.000508198	-0.101953	decreased usage	AD	NA
ENST00000369584.1	0.496309	2.63706e-06	ENSG00000168830.5	HTR1E	0.000515794	0.152854	increased usage	AD	NA
ENST00000305344.4	-0.402591	2.63706e-06	ENSG00000168830.5	HTR1E	0.000515794	-0.152854	decreased usage	AD	NA
ENST00000372921.4	0.315217	2.78215e-06	ENSG00000138279.10	ANXA7	0.00052925	0.12261	increased usage	AD	NA
ENST00000296555.4	0.39389	2.89598e-06	ENSG00000109670.8	FBXW7	0.000541014	0.14184	increased usage	AD	NA
ENST00000358155.4	-0.517629	2.90569e-06	ENSG00000197959.9	DNM3	0.000541853	-0.132324	decreased usage	AD	PMID:33910058
ENST00000309868.7	-0.530094	4.23339e-06	ENSG00000173210.15	ABLIM3	0.000680849	-0.101728	decreased usage	AD	NA
ENST00000479026.1	0.406162	4.39995e-06	ENSG00000119866.16	BCL11A	0.000696866	0.112668	increased usage	AD	NA
ENST00000219478.6	0.24014	5.64955e-06	ENSG00000103199.9	ZNF500	0.000813098	0.111005	increased usage	AD	NA
ENST00000372919.4	-0.416416	5.78792e-06	ENSG00000138279.10	ANXA7	0.000825024	-0.11517	decreased usage	AD	NA
ENST00000460711.1	0.242524	6.52716e-06	ENSG00000163630.6	SYNPR	0.000892497	0.110471	increased usage	AD	NA
ENST00000264848.5	-0.837509	1.00439e-05	ENSG00000114529.8	C3orf52	0.00115135	-0.221219	decreased usage	AD	NA
ENST00000272203.2	-0.247588	1.00864e-05	ENSG00000143850.7	PLEKHA6	0.00115135	-0.105843	decreased usage	AD	NA
ENST00000558623.1	0.235272	1.07378e-05	ENSG00000140323.4	DISP2	0.00119245	0.106107	increased usage	AD	NA
ENST00000358399.3	-0.582883	1.09889e-05	ENSG00000119125.12	GDA	0.00121001	-0.117652	decreased usage	AD	NA
ENST00000380985.5	-0.485789	1.1108e-05	ENSG00000123213.17	NLN	0.00121687	-0.131532	decreased usage	AD	NA
ENST00000335211.4	-0.42456	1.19343e-05	ENSG00000163395.12	IGFN1	0.00128024	-0.14998	decreased usage	AD	NA
ENST00000503525.2	-0.654446	1.30199e-05	ENSG00000250366.2	LINC00617	0.00135209	-0.116725	decreased usage	AD	NA
ENST00000376528.4	0.517006	1.32597e-05	ENSG00000165309.8	ARMC3	0.00136829	0.113161	increased usage	AD	NA
ENST00000302351.4	-0.563298	1.49066e-05	ENSG00000171617.8	ENC1	0.00146886	-0.130144	decreased usage	AD	NA
ENST00000504119.1	0.229659	1.49854e-05	ENSG00000250366.2	LINC00617	0.00147384	0.116832	increased usage	AD	NA
ENST00000510316.1	0.285607	1.51881e-05	ENSG00000171617.8	ENC1	0.00148257	0.130479	increased usage	AD	NA
ENST00000421322.1	0.338159	1.57172e-05	ENSG00000229807.3	XIST	0.00151854	0.11226	increased usage	AD	NA
ENST00000215531.4	-0.293508	1.75024e-05	ENSG00000095932.5	C19orf77	0.00161887	-0.112275	decreased usage	AD	NA
ENST00000436438.1	0.251976	1.82051e-05	ENSG00000119125.12	GDA	0.0016588	0.114992	increased usage	AD	NA
ENST00000286494.4	-0.459589	1.86202e-05	ENSG00000240771.2	ARHGEF25	0.0016819	-0.108499	decreased usage	AD	PMID:33432193
ENST00000330884.4	-0.493937	1.88617e-05	ENSG00000130540.9	SULT4A1	0.00169782	-0.10018	decreased usage	AD	PMID:33432193
ENST00000354534.4	-0.366378	1.89735e-05	ENSG00000196876.7	SCN8A	0.00170493	-0.135415	decreased usage	AD	NA
ENST00000512215.1	0.26212	1.95342e-05	ENSG00000138814.12	PPP3CA	0.0017388	0.117411	increased usage	AD	NA
ENST00000591708.1	0.442666	2.00021e-05	ENSG00000095932.5	C19orf77	0.00176984	0.114077	increased usage	AD	NA
ENST00000432404.1	0.21431	2.09125e-05	ENSG00000130540.9	SULT4A1	0.00182404	0.102998	increased usage	AD	NA
ENST00000359596.2	-1.0783	2.21151e-05	ENSG00000196218.6	RYR1	0.00188484	-0.106895	decreased usage	AD	NA
ENST00000491023.2	0.282334	2.40325e-05	ENSG00000135638.8	EMX1	0.00199899	0.104212	increased usage	AD	NA
ENST00000355502.2	-0.630135	2.6018e-05	ENSG00000105650.13	PDE4C	0.00209949	-0.105696	decreased usage	AD	NA
ENST00000334686.6	0.726131	2.83381e-05	ENSG00000114805.12	PLCH1	0.00221377	0.135742	increased usage	AD	NA
ENST00000382092.1	0.510941	2.84839e-05	ENSG00000147852.9	VLDLR	0.00222086	0.102225	increased usage	AD	NA
ENST00000355631.4	0.229415	2.98297e-05	ENSG00000125510.11	OPRL1	0.00228168	0.110131	increased usage	AD	NA
ENST00000336866.2	-0.524987	2.98297e-05	ENSG00000125510.11	OPRL1	0.00228168	-0.110131	decreased usage	AD	NA
ENST00000382542.1	1.0247	2.98515e-05	ENSG00000100453.8	GZMB	0.00228168	0.231047	increased usage	AD	NA
ENST00000517341.1	-0.349455	3.0897e-05	ENSG00000104691.10	UBXN8	0.0023416	-0.121756	decreased usage	AD	NA
ENST00000458742.1	0.886136	3.10694e-05	ENSG00000198566.7	ZNF658B	0.00234442	0.249141	increased usage	AD	NA
ENST00000421476.2	-0.62761	3.10694e-05	ENSG00000198566.7	ZNF658B	0.00234442	-0.249141	decreased usage	AD	NA
ENST00000256640.5	0.290675	3.54051e-05	ENSG00000134245.12	WNT2B	0.00256197	0.106959	increased usage	AD	NA
ENST00000414286.1	-0.272924	3.99795e-05	ENSG00000215183.4	MSMP	0.00275321	-0.15566	decreased usage	AD	NA
ENST00000436428.2	1.38214	3.99795e-05	ENSG00000215183.4	MSMP	0.00275321	0.15566	increased usage	AD	NA
ENST00000361193.3	-0.36818	4.39641e-05	ENSG00000181045.10	SLC26A11	0.00294195	-0.105789	decreased usage	AD	NA
ENST00000502464.1	0.370101	4.75475e-05	ENSG00000123213.17	NLN	0.0031108	0.116546	increased usage	AD	NA
ENST00000463812.1	-0.89457	4.93761e-05	ENSG00000158874.6	APOA2	0.0031861	-0.408361	decreased usage	AD	NA
ENST00000367990.3	2.17374	4.93761e-05	ENSG00000158874.6	APOA2	0.0031861	0.408361	increased usage	AD	NA
ENST00000437605.2	0.288658	5.01248e-05	ENSG00000214946.9	TBC1D26	0.00320972	0.112475	increased usage	AD	NA
ENST00000269185.4	0.378524	5.38351e-05	ENSG00000101746.11	NOL4	0.00336853	0.109889	increased usage	AD	NA
ENST00000370528.3	0.3746	5.41586e-05	ENSG00000119946.9	CNNM1	0.00337696	0.119969	increased usage	AD	NA
ENST00000589691.1	0.345636	5.89452e-05	ENSG00000167895.10	TMC8	0.00356605	0.108741	increased usage	AD	NA
ENST00000543468.1	0.653272	1.28864e-07	ENSG00000151491.8	EPS8	0.00368349	0.152323	increased usage	AsymAD	NA
ENST00000377307.2	0.379023	6.39682e-05	ENSG00000147799.7	ARHGAP39	0.00376467	0.105256	increased usage	AD	NA
ENST00000367225.1	0.465906	6.46143e-05	ENSG00000091844.2	RGS17	0.00379003	0.162445	increased usage	AD	NA
ENST00000206262.1	-0.480121	6.46143e-05	ENSG00000091844.2	RGS17	0.00379003	-0.162445	decreased usage	AD	NA
ENST00000344756.4	1.00037	1.32503e-06	ENSG00000186480.8	INSIG1	0.00380199	0.132665	increased usage	AsymAD	NA
ENST00000442253.2	-0.368753	1.07749e-06	ENSG00000170915.8	PAQR8	0.00380199	-0.194757	decreased usage	AsymAD	NA
ENST00000479153.1	1.17773	5.151e-07	ENSG00000184900.10	SUMO3	0.00380199	0.128189	increased usage	AsymAD	PMID: 33432193
ENST00000360726.3	1.28673	1.03685e-06	ENSG00000170915.8	PAQR8	0.00380199	0.195194	increased usage	AsymAD	NA
ENST00000579925.1	0.568332	1.17238e-06	ENSG00000108389.5	MTMR4	0.00380199	0.120704	increased usage	AsymAD	NA
ENST00000297620.4	-0.539673	2.00628e-07	ENSG00000164970.10	FAM219A	0.00380199	-0.116602	decreased usage	AsymAD	NA
ENST00000332859.6	-0.220066	9.17057e-07	ENSG00000184900.10	SUMO3	0.00380199	-0.125966	decreased usage	AsymAD	NA
ENST00000350803.4	0.522659	1.3519e-06	ENSG00000115241.9	PPM1G	0.00380199	0.173101	increased usage	AsymAD	NA
ENST00000260502.6	-0.418727	1.01377e-06	ENSG00000137936.11	BCAR3	0.00380199	-0.125257	decreased usage	AsymAD	NA
ENST00000341991.3	0.524743	7.54293e-07	ENSG00000008130.10	NADK	0.00380199	0.148179	increased usage	AsymAD	NA
ENST00000344034.4	-0.506236	1.40668e-06	ENSG00000115241.9	PPM1G	0.00385194	-0.174229	decreased usage	AsymAD	NA
ENST00000368904.1	-0.394204	6.90912e-05	ENSG00000138161.8	CUZD1	0.00396958	-0.123637	decreased usage	AD	NA
ENST00000216780.4	-0.339029	7.05003e-05	ENSG00000100889.7	PCK2	0.00401532	-0.104924	decreased usage	AD	NA
ENST00000332211.6	-0.178217	1.59442e-06	ENSG00000165637.9	VDAC2	0.00402994	-0.103613	decreased usage	AsymAD	NA
ENST00000423191.1	-0.433338	7.44593e-05	ENSG00000124191.12	TOX2	0.00416109	-0.102843	decreased usage	AD	NA
ENST00000367147.4	-0.409973	7.56391e-05	ENSG00000174514.8	MFSD4	0.00419911	-0.11287	decreased usage	AD	NA
ENST00000469188.1	0.276615	2.12149e-06	ENSG00000095015.5	MAP3K1	0.00437187	0.117096	increased usage	AsymAD	NA
ENST00000357440.2	-0.963467	2.03026e-06	ENSG00000174669.7	SLC29A2	0.00437187	-0.114117	decreased usage	AsymAD	NA
ENST00000399503.3	-0.439423	2.12149e-06	ENSG00000095015.5	MAP3K1	0.00437187	-0.117096	decreased usage	AsymAD	NA
ENST00000589699.1	0.328504	8.184e-05	ENSG00000166974.7	MAPRE2	0.00442105	0.103126420434201	increased usage	AD	PMID:33910058
ENST00000282903.5	-0.584344	8.29444e-05	ENSG00000152952.7	PLOD2	0.00445906	-0.118161	decreased usage	AD	NA
ENST00000453514.1	-0.439472	2.22849e-06	ENSG00000164329.9	PAPD4	0.00445937	-0.101279	decreased usage	AsymAD	NA
ENST00000539778.2	0.280182	8.45149e-05	ENSG00000153815.10	CMIP	0.00450758	0.102116	increased usage	AD	NA
ENST00000411764.1	0.480539	8.51646e-05	ENSG00000034053.10	APBA2	0.00451952	0.114834	increased usage	AD	NA
ENST00000282924.5	-0.327172	9.10796e-05	ENSG00000152969.12	JAKMIP1	0.00473435	-0.109889	decreased usage	AD	NA
ENST00000377308.2	0.612035	9.19436e-05	ENSG00000089101.12	C20orf26	0.00476458	0.130677	increased usage	AD	NA
ENST00000564241.1	0.409114	9.28872e-05	ENSG00000166454.5	ATMIN	0.00479176	0.119737	increased usage	AD	NA
ENST00000397968.2	-0.297695	0.000102544	ENSG00000081138.9	CDH7	0.00507869	-0.109659	decreased usage	AD	NA
ENST00000455853.1	-0.259451	0.000106434	ENSG00000223414.2	LINC00473	0.00519471	-0.110327	decreased usage	AD	NA
ENST00000379935.4	0.569994	3.80636e-06	ENSG00000103479.10	RBL2	0.0054134	0.115052	increased usage	AsymAD	NA
ENST00000444934.2	1.01272	4.05139e-06	ENSG00000140527.10	WDR93	0.0054134	0.150905	increased usage	AsymAD	NA
ENST00000388712.3	-0.178762	3.52125e-06	ENSG00000135052.11	GOLM1	0.0054134	-0.105223	decreased usage	AsymAD	NA
ENST00000388711.3	1.16812	3.11939e-06	ENSG00000135052.11	GOLM1	0.0054134	0.104371	increased usage	AsymAD	NA
ENST00000319073.4	0.391022	3.18598e-06	ENSG00000120925.9	RNF170	0.0054134	0.121733	increased usage	AsymAD	NA
ENST00000373192.4	0.242192	4.33826e-06	ENSG00000107731.8	UNC5B	0.0054134	0.111628	increased usage	AsymAD	NA
ENST00000335350.6	-0.487494	4.33826e-06	ENSG00000107731.8	UNC5B	0.0054134	-0.111628	decreased usage	AsymAD	NA
ENST00000341426.5	-0.488396	3.00082e-06	ENSG00000008130.10	NADK	0.0054134	-0.135059	decreased usage	AsymAD	NA
ENST00000262133.6	-0.286203	3.9879e-06	ENSG00000103479.10	RBL2	0.0054134	-0.102782	decreased usage	AsymAD	NA
ENST00000261377.6	-0.755261	4.90465e-06	ENSG00000005189.14	AC004381.6	0.00567065	-0.177094	decreased usage	AsymAD	NA
ENST00000558048.1	0.250145	5.03296e-06	ENSG00000103742.7	IGDCC4	0.0056925	0.100083	increased usage	AsymAD	NA
ENST00000297661.4	-0.440735	5.0961e-06	ENSG00000165006.8	UBAP1	0.00570194	-0.137261	decreased usage	AsymAD	NA
ENST00000295591.8	0.936591	0.000133743	ENSG00000163395.12	IGFN1	0.00609848	0.131239	increased usage	AD	NA
ENST00000415868.1	0.198657	6.69192e-06	ENSG00000011258.11	MBTD1	0.00630155	0.100107	increased usage	AsymAD	NA
ENST00000398136.2	-0.386772	6.94015e-06	ENSG00000152558.10	TMEM123	0.00630155	-0.158542	decreased usage	AsymAD	NA
ENST00000361236.3	0.572019	6.94015e-06	ENSG00000152558.10	TMEM123	0.00630155	0.158542	increased usage	AsymAD	NA
ENST00000340368.4	-0.223639	6.61484e-06	ENSG00000186480.8	INSIG1	0.00630155	-0.119255	decreased usage	AsymAD	NA
ENST00000549950.1	1.21344	0.000141892	ENSG00000258150.1	RP11-345J4.3	0.00631241	0.226715	increased usage	AD	NA
ENST00000432261.2	0.48073	7.15611e-06	ENSG00000101236.11	RNF24	0.00636441	0.154859	increased usage	AsymAD	NA
ENST00000261377.6	-0.584803	0.000156111	ENSG00000005189.14	AC004381.6	0.00668488	-0.144808	decreased usage	AD	NA
ENST00000452212.1	0.49923	0.000157505	ENSG00000226833.1	AC097724.3	0.00672245	0.108265	increased usage	AD	NA
ENST00000444501.1	-0.228825	0.000157505	ENSG00000226833.1	AC097724.3	0.00672245	-0.108265	decreased usage	AD	NA
ENST00000283426.6	0.496718	0.000159036	ENSG00000153404.9	PLEKHG4B	0.00676835	0.115715	increased usage	AD	NA
ENST00000502646.1	-0.253363	0.000159036	ENSG00000153404.9	PLEKHG4B	0.00676835	-0.115715	decreased usage	AD	NA
ENST00000590947.1	0.382615	0.000160009	ENSG00000267426.1	RP11-552F3.12	0.00677928	0.113265	increased usage	AD	NA
ENST00000361084.5	-0.631272	0.000163154	ENSG00000132698.9	RAB25	0.0068503	-0.131649	decreased usage	AD	NA
ENST00000437520.1	0.462079	0.000163992	ENSG00000065609.9	SNAP91	0.00686696	0.110387	increased usage	AD	NA
ENST00000228027.6	-0.329118	0.000166969	ENSG00000062282.9	DGAT2	0.00695502	-0.137822	decreased usage	AD	NA
ENST00000376262.3	0.510911	0.000166969	ENSG00000062282.9	DGAT2	0.00695502	0.137822	increased usage	AD	NA
ENST00000374810.3	-0.265861	8.35576e-06	ENSG00000078804.8	TP53INP2	0.00706883	-0.110166	decreased usage	AsymAD	PMID:33910058
ENST00000531624.1	0.629382	9.68291e-06	ENSG00000171763.13	SPATA5L1	0.00708385	0.104844	increased usage	AsymAD	NA
ENST00000371189.3	0.477588	1.02375e-05	ENSG00000162599.10	NFIA	0.00708385	0.109953	increased usage	AsymAD	NA
ENST00000306627.3	-0.268706	1.00244e-05	ENSG00000170142.7	UBE2E1	0.00708385	-0.111931	decreased usage	AsymAD	NA
ENST00000229387.5	0.361551	9.06853e-06	ENSG00000111783.8	RFX4	0.00708385	0.105102	increased usage	AsymAD	NA
ENST00000374809.2	0.400177	1.00866e-05	ENSG00000078804.8	TP53INP2	0.00708385	0.108696	increased usage	AsymAD	NA
ENST00000337664.4	-0.375349	9.6659e-06	ENSG00000109576.9	AADAT	0.00708385	-0.147747	decreased usage	AsymAD	NA
ENST00000380283.4	-0.386739	9.58913e-06	ENSG00000168994.8	PXDC1	0.00708385	-0.110968	decreased usage	AsymAD	NA
ENST00000359847.3	0.189267	9.74973e-06	ENSG00000148053.11	NTRK2	0.00708385	0.100403	increased usage	AsymAD	NA
ENST00000367178.3	-0.58438	1.07408e-05	ENSG00000213079.5	SCAF8	0.0072106	-0.101251	decreased usage	AsymAD	NA
ENST00000389125.3	0.272601	0.000180886	ENSG00000171189.12	GRIK1	0.00734958	0.100777	increased usage	AD	NA
ENST00000397714.2	0.452266	1.16755e-05	ENSG00000186522.10	2023-09-10	0.00736833	0.131974	increased usage	AsymAD	NA
ENST00000300875.4	0.985527	1.15067e-05	ENSG00000197380.5	DACT3	0.00736833	0.134231	increased usage	AsymAD	NA
ENST00000519108.1	0.621595	1.2759e-05	ENSG00000196591.7	HDAC2	0.0074703	0.147621	increased usage	AsymAD	NA
ENST00000379081.1	0.533839	1.25133e-05	ENSG00000164970.10	FAM219A	0.0074703	0.101656	increased usage	AsymAD	NA
ENST00000352456.2	0.394063	1.28067e-05	ENSG00000105323.11	HNRNPUL1	0.0074703	0.119912	increased usage	AsymAD	NA
ENST00000369651.3	1.30913	1.22227e-05	ENSG00000135318.7	NT5E	0.0074703	0.10583	increased usage	AsymAD	PMID:31768052
ENST00000353187.2	0.561193	1.27642e-05	ENSG00000109576.9	AADAT	0.0074703	0.14824	increased usage	AsymAD	NA
ENST00000552234.1	0.501969	1.32116e-05	ENSG00000111275.6	ALDH2	0.00755783	0.120327	increased usage	AsymAD	PMID:33910058
ENST00000478562.1	0.886538	1.3308e-05	ENSG00000128683.8	GAD1	0.00755783	0.103196	increased usage	AsymAD	NA
ENST00000382092.1	0.5649	1.38057e-05	ENSG00000147852.9	VLDLR	0.00761927	0.115287	increased usage	AsymAD	NA
ENST00000371996.4	-0.466833	1.38391e-05	ENSG00000107789.11	MINPP1	0.00761927	-0.175988	decreased usage	AsymAD	NA
ENST00000391916.2	-0.262306	1.38011e-05	ENSG00000197380.5	DACT3	0.00761927	-0.134375	decreased usage	AsymAD	NA
ENST00000413823.1	0.264255	0.000197276	ENSG00000124191.12	TOX2	0.00774923	0.103101	increased usage	AD	NA
ENST00000544960.1	0.494877	0.000203442	ENSG00000140284.6	SLC27A2	0.00787418	0.158663	increased usage	AD	NA
ENST00000373079.3	-0.272441	1.54978e-05	ENSG00000186310.8	NAP1L3	0.00791738	-0.141601	decreased usage	AsymAD	PMID:33432193,33910058
ENST00000475430.1	0.847518	1.54978e-05	ENSG00000186310.8	NAP1L3	0.00791738	0.141601	increased usage	AsymAD	PMID:33432193,33910058
ENST00000299575.4	-0.327648	0.000207403	ENSG00000166454.5	ATMIN	0.00796782	-0.113423	decreased usage	AD	NA
ENST00000221419.4	-0.316412	1.64848e-05	ENSG00000104824.9	HNRNPL	0.00799386	-0.141945	decreased usage	AsymAD	PMID:33432193
ENST00000388749.2	0.592959	1.64848e-05	ENSG00000104824.9	HNRNPL	0.00799386	0.141944517967265	increased usage	AsymAD	PMID:33432193
ENST00000371352.1	0.416576	1.87034e-05	ENSG00000125355.11	FAM70A	0.00807744	0.152541	increased usage	AsymAD	NA
ENST00000358395.6	-0.462789	1.90664e-05	ENSG00000101236.11	RNF24	0.00807744	-0.111933	decreased usage	AsymAD	NA
ENST00000350881.2	-0.547034	1.83063e-05	ENSG00000113296.10	THBS4	0.00807744	-0.12621	decreased usage	AsymAD	NA
ENST00000317492.5	0.444929	1.83931e-05	ENSG00000165821.7	SALL2	0.00807744	0.103582	increased usage	AsymAD	NA
ENST00000437932.1	0.398474	1.83625e-05	ENSG00000163110.10	PDLIM5	0.00807744	0.104961	increased usage	AsymAD	NA
ENST00000256953.2	-0.26674	1.90038e-05	ENSG00000134533.2	RERG	0.00807744	-0.12023	decreased usage	AsymAD	NA
ENST00000466465.1	0.425086	1.92062e-05	ENSG00000116016.9	EPAS1	0.00808338	0.12155	increased usage	AsymAD	PMID:33910058
ENST00000586009.1	0.464148	0.000212787	ENSG00000101489.12	CELF4	0.00808887	0.115646	increased usage	AD	NA
ENST00000538313.1	0.716077	2.27869e-05	ENSG00000134533.2	RERG	0.0085701	0.110267	increased usage	AsymAD	NA
ENST00000368632.2	-0.369959	2.26656e-05	ENSG00000196591.7	HDAC2	0.0085701	-0.141439	decreased usage	AsymAD	NA
ENST00000313421.7	-0.425303	0.000240558	ENSG00000013725.10	CD6	0.00872397	-0.164163	decreased usage	AD	NA
ENST00000489485.1	0.647937	2.41237e-05	ENSG00000013297.5	CLDN11	0.00874938	0.108716	increased usage	AsymAD	PMID:31768052, 33432193
ENST00000296783.3	0.601741	2.67472e-05	ENSG00000164329.9	PAPD4	0.00901026	0.112839	increased usage	AsymAD	NA
ENST00000382361.3	-0.250098	2.8668e-05	ENSG00000075618.12	FSCN1	0.00922659	-0.125178	decreased usage	AsymAD	NA
ENST00000585374.1	0.441432	2.89949e-05	ENSG00000196365.7	LONP1	0.00922659	0.106995	increased usage	AsymAD	NA
ENST00000484590.1	0.354641	2.87927e-05	ENSG00000151693.5	ASAP2	0.00922659	0.10757	increased usage	AsymAD	NA
ENST00000263734.3	-0.306195	2.98089e-05	ENSG00000116016.9	EPAS1	0.00927495	-0.117217	decreased usage	AsymAD	NA
ENST00000339950.4	-0.510574	3.11241e-05	ENSG00000162607.8	USP1	0.00941467	-0.111017	decreased usage	AsymAD	NA
ENST00000371146.1	0.235006	3.11241e-05	ENSG00000162607.8	USP1	0.00941467	0.111017	increased usage	AsymAD	NA
ENST00000295065.4	-0.364826	3.13382e-05	ENSG00000162959.8	MEMO1	0.00943133	-0.111829	decreased usage	AsymAD	NA
ENST00000397002.2	0.556732	3.2565e-05	ENSG00000129535.8	NRL	0.00946533	0.101748	increased usage	AsymAD	NA
ENST00000261183.3	-0.28158	3.24817e-05	ENSG00000091039.12	OSBPL8	0.00946533	-0.143089	decreased usage	AsymAD	NA
ENST00000306078.1	-0.408119	0.000275064	ENSG00000171126.7	KCNG3	0.00947958	-0.180774	decreased usage	AD	NA
ENST00000394973.4	0.747409	0.000275064	ENSG00000171126.7	KCNG3	0.00947958	0.180774	increased usage	AD	NA
ENST00000261733.2	-0.260628	3.28257e-05	ENSG00000111275.6	ALDH2	0.00948808	-0.11488	decreased usage	AsymAD	NA
ENST00000483328.1	0.316399	0.000276232	ENSG00000162971.6	TYW5	0.00950203	0.115635	increased usage	AD	NA
ENST00000372071.2	-0.779019	3.45852e-05	ENSG00000122375.7	OPN4	0.00969211	-0.224996	decreased usage	AsymAD	NA
ENST00000241891.5	0.573693	3.45852e-05	ENSG00000122375.7	OPN4	0.00969211	0.224996	increased usage	AsymAD	NA
ENST00000267842.5	-0.560198	0.000291639	ENSG00000140284.6	SLC27A2	0.00983689	-0.154355	decreased usage	AD	NA
ENST00000405749.1	-0.957572	0.0002953	ENSG00000177994.11	C2orf73	0.00990898	-0.110815	decreased usage	AD	NA
ENST00000558259.1	-0.272613	0.000296089	ENSG00000034053.10	APBA2	0.00992855	-0.102496	decreased usage	AD	NA
ENST00000564861.1	0.623459	3.82496e-05	ENSG00000215302.4	CTD-3092A11.1	0.0101446	0.101648	increased usage	AsymAD	NA
ENST00000357227.4	-0.279439	3.8759e-05	ENSG00000102225.11	CDK16	0.0101589	-0.109442	decreased usage	AsymAD	NA
ENST00000443437.2	0.784805	0.00030898	ENSG00000101958.9	GLRA2	0.0101879	0.184411	increased usage	AD	NA
ENST00000367963.3	-0.223152	3.98759e-05	ENSG00000079931.10	MOXD1	0.0103067	-0.121867	decreased usage	AsymAD	PMID:33910058
ENST00000543711.1	0.310224	0.000315832	ENSG00000144959.5	NCEH1	0.0103509	0.113401	increased usage	AD	NA
ENST00000374874.3	-0.369599	4.20101e-05	ENSG00000148123.9	RP11-35N6.1	0.0105561	-0.118637	decreased usage	AsymAD	NA
ENST00000359544.2	0.517976	4.36952e-05	ENSG00000165006.8	UBAP1	0.0105561	0.136801	increased usage	AsymAD	NA
ENST00000064724.3	-0.233195	4.55425e-05	ENSG00000013297.5	CLDN11	0.0105845	-0.105359	decreased usage	AsymAD	NA
ENST00000323456.5	-0.319958	4.6348e-05	ENSG00000108389.5	MTMR4	0.0105845	-0.109252	decreased usage	AsymAD	NA
ENST00000556937.1	0.539821	4.7971e-05	ENSG00000100479.7	POLE2	0.0106206	0.160767	increased usage	AsymAD	NA
ENST00000320755.7	-0.242694	4.78504e-05	ENSG00000112280.11	COL9A1	0.0106206	-0.108589	decreased usage	AsymAD	NA
ENST00000424034.1	0.934434	0.000330095	ENSG00000093217.5	XYLB	0.0106904	0.102836	increased usage	AD	NA
ENST00000564241.1	0.454887	5.16231e-05	ENSG00000166454.5	ATMIN	0.0108519	0.13537	increased usage	AsymAD	NA
ENST00000374247.1	0.376881	5.26174e-05	ENSG00000107623.3	GDF10	0.0108606	0.129079	increased usage	AsymAD	PMID:33910058
ENST00000366603.2	1.50724	5.22785e-05	ENSG00000054267.16	ARID4B	0.0108606	0.112226	increased usage	AsymAD	NA
ENST00000224605.2	-0.372215	5.26174e-05	ENSG00000107623.3	GDF10	0.0108606	-0.129079	decreased usage	AsymAD	NA
ENST00000357552.2	-1.09596	5.2484e-05	ENSG00000196074.7	SYCP2	0.0108606	-0.123679	decreased usage	AsymAD	NA
ENST00000524135.1	1.01343	5.2262e-05	ENSG00000185728.11	YTHDF3	0.0108606	0.119645	increased usage	AsymAD	NA
ENST00000336749.3	0.893683	5.4369e-05	ENSG00000079931.10	MOXD1	0.010978	0.118516	increased usage	AsymAD	NA
ENST00000319033.6	0.589438	5.48844e-05	ENSG00000119523.8	ALG2	0.0110252	0.119126	increased usage	AsymAD	NA
ENST00000354192.3	0.574624	5.87004e-05	ENSG00000142192.14	APP	0.0114292	0.108853	increased usage	AsymAD	PMID:31768052
ENST00000281419.3	-0.322631	5.9312e-05	ENSG00000151693.5	ASAP2	0.0114292	-0.107896	decreased usage	AsymAD	NA
ENST00000488674.2	0.383379	5.88999e-05	ENSG00000106689.6	LHX2	0.0114292	0.106222	increased usage	AsymAD	NA
ENST00000396641.2	-0.245753	5.90644e-05	ENSG00000179796.7	LRRC3B	0.0114292	-0.116746	decreased usage	AsymAD	NA
ENST00000535549.1	0.339696	5.98057e-05	ENSG00000134954.9	ETS1	0.0114607	0.106089	increased usage	AsymAD	NA
ENST00000473330.1	0.673758	6.01597e-05	ENSG00000075618.12	FSCN1	0.0115012	0.115739	increased usage	AsymAD	NA
ENST00000404360.1	0.254927	6.21779e-05	ENSG00000164631.14	ZNF12	0.0117009	0.105616	increased usage	AsymAD	PMID:31768052
ENST00000338154.6	-0.315545	6.36053e-05	ENSG00000172943.14	PHF8	0.0117645	-0.123106	decreased usage	AsymAD	NA
ENST00000397890.2	-0.453699	6.4224e-05	ENSG00000072832.9	CRMP1	0.0118239	-0.107543	decreased usage	AsymAD	NA
ENST00000539242.1	0.407088	6.42505e-05	ENSG00000137936.11	BCAR3	0.0118239	0.100045	increased usage	AsymAD	NA
ENST00000446718.1	0.300673	6.53379e-05	ENSG00000105778.13	AVL9	0.0119064	0.100469	increased usage	AsymAD	NA
ENST00000471500.1	0.682216	6.74506e-05	ENSG00000118855.13	MFSD1	0.0119365	0.109933	increased usage	AsymAD	NA
ENST00000523752.1	0.411306	6.79394e-05	ENSG00000120889.8	TNFRSF10B	0.0119822	0.100892	increased usage	AsymAD	NA
ENST00000361193.3	-0.390627	6.9178e-05	ENSG00000181045.10	SLC26A11	0.01208	-0.111406	decreased usage	AsymAD	NA
ENST00000358906.3	0.325091	7.1331e-05	ENSG00000139438.5	FAM222A	0.0121914	0.111216	increased usage	AsymAD	NA
ENST00000372917.4	0.457767	7.14686e-05	ENSG00000124496.8	TRERF1	0.0121914	0.104826	increased usage	AsymAD	NA
ENST00000393249.2	1.12529	7.14395e-05	ENSG00000091039.12	OSBPL8	0.0121914	0.143005	increased usage	AsymAD	NA
ENST00000380277.2	0.395543	7.34463e-05	ENSG00000168994.8	PXDC1	0.0122791	0.110408	increased usage	AsymAD	PMID:33910058
ENST00000397790.2	0.360186	7.31568e-05	ENSG00000131196.13	NFATC1	0.0122791	0.106756	increased usage	AsymAD	NA
ENST00000374524.1	0.422575	7.50096e-05	ENSG00000057757.5	PITHD1	0.0122791	0.114159	increased usage	AsymAD	NA
ENST00000246151.4	-0.275157	7.41745e-05	ENSG00000057757.5	PITHD1	0.0122791	-0.114319	decreased usage	AsymAD	NA
ENST00000429368.1	-0.344073	0.000409996	ENSG00000223403.2	MEG9	0.0123445	-0.101608	decreased usage	AD	NA
ENST00000456208.2	0.995894	7.64965e-05	ENSG00000179796.7	LRRC3B	0.012418	0.119874	increased usage	AsymAD	NA
ENST00000411746.1	-0.989161	0.000419179	ENSG00000230880.1	AL583842.3	0.0125231	-0.20393	decreased usage	AD	NA
ENST00000323944.5	-0.289173	7.82544e-05	ENSG00000168952.11	STXBP6	0.0126638	-0.13274	decreased usage	AsymAD	NA
ENST00000273512.3	-0.428167	0.00043464	ENSG00000144959.5	NCEH1	0.0128045	-0.11657	decreased usage	AD	NA
ENST00000398110.2	0.432296	8.19341e-05	ENSG00000128294.11	TPST2	0.0130516	0.106127	increased usage	AsymAD	NA
ENST00000538780.1	-0.321326	8.20306e-05	ENSG00000139438.5	FAM222A	0.0130516	-0.110409	decreased usage	AsymAD	NA
ENST00000381918.3	0.336805	8.29601e-05	ENSG00000079215.8	SLC1A3	0.0131393	0.105389	increased usage	AsymAD	NA
ENST00000527424.1	-0.378638	8.34007e-05	ENSG00000120925.9	RNF170	0.013189	-0.108586	decreased usage	AsymAD	NA
ENST00000257770.3	-0.203797	8.38343e-05	ENSG00000135318.7	NT5E	0.0132174	-0.10766	decreased usage	AsymAD	PMID:31768052
ENST00000511739.1	0.578878	8.49527e-05	ENSG00000170185.5	USP38	0.013293	0.140126	increased usage	AsymAD	NA
ENST00000398294.2	0.719092	8.50891e-05	ENSG00000137504.8	CREBZF	0.0132943	0.109014	increased usage	AsymAD	NA
ENST00000258145.3	-0.439407	8.5842e-05	ENSG00000135677.5	GNS	0.0133518	-0.129871	decreased usage	AsymAD	NA
ENST00000431717.2	0.584356	0.00046841	ENSG00000114529.8	C3orf52	0.0134746	0.173757	increased usage	AD	NA
ENST00000361511.3	-0.759732	0.000475651	ENSG00000086717.12	PPEF1	0.013616	-0.143221	decreased usage	AD	NA
ENST00000292901.3	2.10535	0.00048041	ENSG00000223609.3	HBD	0.0136995	0.156769	increased usage	AD	NA
ENST00000380299.3	-0.259426	0.00048041	ENSG00000223609.3	HBD	0.0136995	-0.156769	decreased usage	AD	NA
ENST00000418919.2	0.342813	9.08714e-05	ENSG00000135677.5	GNS	0.0137758	0.129895	increased usage	AsymAD	NA
ENST00000409537.2	0.426302	0.000495434	ENSG00000119862.7	LGALSL	0.0139672	0.103288	increased usage	AD	NA
ENST00000282903.5	-0.613067	9.7799e-05	ENSG00000152952.7	PLOD2	0.0142729	-0.122826	decreased usage	AsymAD	NA
ENST00000522933.1	0.400991	0.000514205	ENSG00000147485.8	PXDNL	0.0143141	0.122541	increased usage	AD	NA
ENST00000545443.1	0.411792	0.00010297	ENSG00000122550.12	KLHL7	0.014424	0.117543	increased usage	AsymAD	NA
ENST00000258761.3	-0.242203	0.00052021	ENSG00000136261.10	BZW2	0.0144311	-0.106491	decreased usage	AD	PMID:31768052
ENST00000527426.1	0.183925	0.000524472	ENSG00000255197.1	RP11-750H9.5	0.0145145	0.104115	increased usage	AD	NA
ENST00000438192.1	0.269397	0.00010668	ENSG00000101445.4	PPP1R16B	0.014664	0.103317	increased usage	AsymAD	NA
ENST00000299824.1	-0.336394	0.00010668	ENSG00000101445.4	PPP1R16B	0.014664	-0.103317	decreased usage	AsymAD	NA
ENST00000389125.3	0.28482	0.000107535	ENSG00000171189.12	GRIK1	0.0146916	0.105755	increased usage	AsymAD	NA
ENST00000278060.5	-0.290935	0.000111437	ENSG00000148832.10	PAOX	0.0148259	-0.136553	decreased usage	AsymAD	NA
ENST00000274008.3	-0.250631	0.000112535	ENSG00000145375.6	SPATA5	0.0148603	-0.129633	decreased usage	AsymAD	NA
ENST00000422835.2	0.759433	0.000112535	ENSG00000145375.6	SPATA5	0.0148603	0.129633	increased usage	AsymAD	NA
ENST00000546047.2	0.429831	0.000113181	ENSG00000181045.10	SLC26A11	0.0148789	0.114112	increased usage	AsymAD	NA
ENST00000394554.1	0.605593	0.000113247	ENSG00000115380.14	EFEMP1	0.0148789	0.100122	increased usage	AsymAD	PMID:33910058
ENST00000589699.1	0.356073	0.000114878	ENSG00000166974.7	MAPRE2	0.0149707	0.112897	increased usage	AsymAD	NA
ENST00000374177.3	0.597438	0.000549898	ENSG00000124493.8	GRM4	0.0149969	0.108851	increased usage	AD	NA
ENST00000265113.4	-0.279947	0.000117136	ENSG00000079215.8	SLC1A3	0.0151438	-0.101668	decreased usage	AsymAD	NA
ENST00000507735.1	-0.308941	0.000117485	ENSG00000129116.13	PALLD	0.0151488	-0.107996	decreased usage	AsymAD	PMID: 33432193
ENST00000312504.5	-0.613841	0.000578864	ENSG00000174453.5	VWC2L	0.0155163	-0.148228	decreased usage	AD	PMID:33432193
ENST00000354591.4	0.50699	0.000125249	ENSG00000165659.12	DACH1	0.0156646	0.148974	increased usage	AsymAD	NA
ENST00000403491.3	-0.323145	0.000129869	ENSG00000162599.10	NFIA	0.0158049	-0.10206	decreased usage	AsymAD	NA
ENST00000474911.1	0.439963	0.000133039	ENSG00000139970.12	RTN1	0.0160412	0.112894	increased usage	AsymAD	NA
ENST00000403490.1	-0.447381	0.000133512	ENSG00000177971.7	IMP3	0.0160679	-0.101989	decreased usage	AsymAD	NA
ENST00000449739.2	0.822889	0.000616462	ENSG00000163626.12	COX18	0.0162726	0.101723	increased usage	AD	NA
ENST00000471742.1	0.372925	0.000617202	ENSG00000169282.13	KCNAB1	0.0162839	0.111025	increased usage	AD	PMID:33910058
ENST00000522209.1	0.799874	0.000618811	ENSG00000168081.4	PNOC	0.0163139	0.132838	increased usage	AD	NA
ENST00000485511.1	-0.536548	0.000142285	ENSG00000112640.10	PPP2R5D	0.0165796	-0.101866	decreased usage	AsymAD	NA
ENST00000314852.2	0.219627	0.00014435	ENSG00000177971.7	IMP3	0.016634	0.101312	increased usage	AsymAD	NA
ENST00000299575.4	-0.370354	0.000146066	ENSG00000166454.5	ATMIN	0.0167206	-0.126398	decreased usage	AsymAD	NA
ENST00000542278.1	0.323476	0.000150947	ENSG00000165195.9	PIGA	0.0170576	0.129069	increased usage	AsymAD	NA
ENST00000370577.3	-0.21349	0.000154001	ENSG00000168216.6	LMBRD1	0.0171568	-0.102581	decreased usage	AsymAD	NA
ENST00000436396.1	0.279943	0.000154328	ENSG00000035403.11	VCL	0.0171568	0.105398	increased usage	AsymAD	NA
ENST00000560312.1	0.557059	0.000670771	ENSG00000128918.10	ALDH1A2	0.0171747	0.146159	increased usage	AD	NA
ENST00000264848.5	-0.710625	0.000158153	ENSG00000114529.8	C3orf52	0.0172204	-0.195376	decreased usage	AsymAD	NA
ENST00000376624.3	-0.546422	0.000161279	ENSG00000077327.9	SPAG6	0.0173006	-0.175875	decreased usage	AsymAD	NA
ENST00000441717.3	0.345358	0.000163513	ENSG00000166086.7	JAM3	0.0173493	0.108918	increased usage	AsymAD	NA
ENST00000337664.4	-0.256604	0.000685388	ENSG00000109576.9	AADAT	0.0174353	-0.105091	decreased usage	AD	NA
ENST00000588868.1	0.435141	0.000166681	ENSG00000126561.11	STAT5A	0.0175158	0.100451	increased usage	AsymAD	NA
ENST00000449739.2	0.942208	0.000169771	ENSG00000163626.12	COX18	0.0177689	0.1219	increased usage	AsymAD	NA
ENST00000373079.3	-0.18738	0.000712946	ENSG00000186310.8	NAP1L3	0.017867	-0.100226	decreased usage	AD	NA
ENST00000475430.1	0.646919	0.000712946	ENSG00000186310.8	NAP1L3	0.017867	0.100226	increased usage	AD	NA
ENST00000217971.7	-0.187659	0.000175575	ENSG00000101856.8	PGRMC1	0.0180708	-0.105499	decreased usage	AsymAD	NA
ENST00000535419.1	0.832856	0.000175575	ENSG00000101856.8	PGRMC1	0.0180708	0.105499	increased usage	AsymAD	NA
ENST00000574902.1	0.789287	0.000176575	ENSG00000085644.9	ZNF213	0.0181121	0.115881	increased usage	AsymAD	NA
ENST00000541506.1	-0.663315	0.000178382	ENSG00000203772.6	SPRN	0.0181169	-0.118358	decreased usage	AsymAD	NA
ENST00000414069.2	0.231855	0.000178382	ENSG00000203772.6	SPRN	0.0181169	0.118358	increased usage	AsymAD	NA
ENST00000372599.3	0.301368	0.000184256	ENSG00000136802.7	LRRC8A	0.0184126	0.108513	increased usage	AsymAD	NA
ENST00000370848.4	0.933482	0.000185168	ENSG00000184402.9	SS18L1	0.0184557	0.102784	increased usage	AsymAD	PMID:33910058
ENST00000373983.1	0.674556	0.000191756	ENSG00000119401.9	TRIM32	0.0188417	0.204767	increased usage	AsymAD	NA
ENST00000450136.1	-0.539335	0.000191756	ENSG00000119401.9	TRIM32	0.0188417	-0.204767	decreased usage	AsymAD	NA
ENST00000416162.2	0.580213	0.000195968	ENSG00000106484.8	MEST	0.0190229	0.103575	increased usage	AsymAD	NA
ENST00000537332.1	1.18842	0.000199051	ENSG00000164442.8	CITED2	0.019196	0.103199	increased usage	AsymAD	NA
ENST00000368983.3	0.374525	0.000206376	ENSG00000112333.7	NR2E1	0.0195402	0.102183	increased usage	AsymAD	NA
ENST00000368986.4	-0.244583	0.000206376	ENSG00000112333.7	NR2E1	0.0195402	-0.102183	decreased usage	AsymAD	NA
ENST00000339267.3	0.490392	0.000209123	ENSG00000159921.9	GNE	0.0197285	0.135178	increased usage	AsymAD	NA
ENST00000367651.2	-0.171092	0.000211096	ENSG00000164442.8	CITED2	0.019789	-0.102316	decreased usage	AsymAD	NA
ENST00000353187.2	0.417002	0.000839963	ENSG00000109576.9	AADAT	0.0198463	0.104488	increased usage	AD	NA
ENST00000490106.1	0.312208	0.000213911	ENSG00000091542.8	ALKBH5	0.0198916	0.103096	increased usage	AsymAD	NA
ENST00000336865.2	-0.275669	0.000217051	ENSG00000076248.5	UNG	0.0200226	-0.130448	decreased usage	AsymAD	NA
ENST00000476832.1	-0.418607	0.000223736	ENSG00000119523.8	ALG2	0.020422	-0.111534	decreased usage	AsymAD	NA
ENST00000536010.1	0.536992	0.000228051	ENSG00000107789.11	MINPP1	0.0206169	0.123903	increased usage	AsymAD	NA
ENST00000469381.1	0.507188	0.000229031	ENSG00000131149.13	KIAA0182	0.0206696	0.106445	increased usage	AsymAD	NA
ENST00000446260.2	0.409885	0.000229762	ENSG00000197982.10	C1orf122	0.0206973	0.105153	increased usage	AsymAD	NA
ENST00000531335.2	0.272059	0.000241034	ENSG00000158467.12	AHCYL2	0.0211833	0.100568	increased usage	AsymAD	NA
ENST00000339077.4	-0.380255	0.000254402	ENSG00000122550.12	KLHL7	0.0215395	-0.107019	decreased usage	AsymAD	NA
ENST00000372146.4	-0.376626	0.000255114	ENSG00000125484.6	GTF3C4	0.0215459	-0.10462	decreased usage	AsymAD	NA
ENST00000483873.1	0.253483	0.000255114	ENSG00000125484.6	GTF3C4	0.0215459	0.10462	increased usage	AsymAD	NA
ENST00000409437.1	0.499663	0.000258062	ENSG00000115966.11	ATF2	0.021619	0.105806	increased usage	AsymAD	NA
ENST00000399138.4	-0.280818	0.000269438	ENSG00000091542.8	ALKBH5	0.0222337	-0.100965	decreased usage	AsymAD	NA
ENST00000307017.4	-0.295492	0.000271419	ENSG00000170185.5	USP38	0.0223289	-0.125057	decreased usage	AsymAD	NA
ENST00000301908.3	-0.270057	0.00101658	ENSG00000168081.4	PNOC	0.0224852	-0.125845	decreased usage	AD	NA
ENST00000377332.3	-0.416796	0.000284732	ENSG00000115525.12	ST3GAL5	0.0228259	-0.101194	decreased usage	AsymAD	NA
ENST00000354591.4	0.429552	0.00104466	ENSG00000165659.12	DACH1	0.0229089	0.1227	increased usage	AD	NA
ENST00000523376.1	0.715521	0.00104966	ENSG00000175868.9	CALCB	0.0229655	0.145115	increased usage	AD	NA
ENST00000324229.6	-0.299542	0.00104966	ENSG00000175868.9	CALCB	0.0229655	-0.145115	decreased usage	AD	NA
ENST00000372600.4	-0.335597	0.000290399	ENSG00000136802.7	LRRC8A	0.023067	-0.103404	decreased usage	AsymAD	NA
ENST00000441508.2	-0.242586	0.00105874	ENSG00000214688.3	C10orf105	0.0231107	-0.130009	decreased usage	AD	NA
ENST00000483552.1	0.411107	0.000293887	ENSG00000137168.7	PPIL1	0.02322	0.101349	increased usage	AsymAD	NA
ENST00000373699.5	-0.22825	0.000293887	ENSG00000137168.7	PPIL1	0.02322	-0.101349	decreased usage	AsymAD	NA
ENST00000284031.8	-0.4418	0.00029966	ENSG00000153904.12	DDAH1	0.0232791	-0.112997	decreased usage	AsymAD	NA
ENST00000507699.1	0.434769	0.000297823	ENSG00000129116.13	PALLD	0.0232791	0.110238	increased usage	AsymAD	PMID:33432193
ENST00000519656.1	0.246342	0.000301097	ENSG00000132294.9	EFR3A	0.0233	0.114172	increased usage	AsymAD	PMID:31768052
ENST00000427124.1	0.327875	0.00108871	ENSG00000174453.5	VWC2L	0.0234996	0.140597	increased usage	AD	NA
ENST00000380559.3	-0.509493	0.00108921	ENSG00000178031.10	ADAMTSL1	0.0234996	-0.129725	decreased usage	AD	NA
ENST00000298992.2	0.262803	0.000315743	ENSG00000166016.4	ABTB2	0.0237907	0.106369	increased usage	AsymAD	NA
ENST00000435224.2	-0.372316	0.000315743	ENSG00000166016.4	ABTB2	0.0237907	-0.106369	decreased usage	AsymAD	NA
ENST00000512931.1	1.72837	0.00111269	ENSG00000197826.7	C4orf22	0.023853	0.106453	increased usage	AD	NA
ENST00000254624.5	-0.561268	0.000318826	ENSG00000132294.9	EFR3A	0.0239369	-0.107806	decreased usage	AsymAD	NA
ENST00000426571.2	0.831337	0.00113215	ENSG00000215749.7	RP13-996F3.5	0.0241787	0.106407	increased usage	AD	NA
ENST00000528368.1	-0.225361	0.000339235	ENSG00000223953.3	C1QTNF5	0.0247889	-0.112328	decreased usage	AsymAD	PMID:33910058
ENST00000525657.1	0.587914	0.000339235	ENSG00000223953.3	C1QTNF5	0.0247889	0.112328	increased usage	AsymAD	PMID:33910058
ENST00000557006.1	0.216992	0.000342339	ENSG00000198133.4	TMEM229B	0.0248934	0.100237	increased usage	AsymAD	NA
ENST00000398944.3	-0.62755	0.000349226	ENSG00000205609.8	EIF3CL	0.0250269	-0.280156	decreased usage	AsymAD	NA
ENST00000380876.4	1.23983	0.000349226	ENSG00000205609.8	EIF3CL	0.0250269	0.280156	increased usage	AsymAD	NA
ENST00000356889.4	0.276006	0.00121329	ENSG00000132436.7	FIGNL1	0.0253923	0.122059	increased usage	AD	NA
ENST00000277575.5	0.473034	0.000366469	ENSG00000148429.7	USP6NL	0.0255757	0.142877	increased usage	AsymAD	PMID: 35379992,31768052
ENST00000295598.5	-0.331603	0.000371899	ENSG00000163399.11	ATP1A1	0.0258506	-0.110644	decreased usage	AsymAD	NA
ENST00000279067.3	0.719523	0.000373002	ENSG00000149656.4	LINC00266-1	0.0258927	0.308109	increased usage	AsymAD	NA
ENST00000425473.1	-1.28115	0.000373002	ENSG00000149656.4	LINC00266-1	0.0258927	-0.308109	decreased usage	AsymAD	NA
ENST00000586615.1	-0.352226	0.00126868	ENSG00000125740.9	FOSB	0.0260381	-0.113324	decreased usage	AD	NA
ENST00000309502.3	0.332398	0.00127449	ENSG00000163485.11	ADORA1	0.0261049	0.105421	increased usage	AD	NA
ENST00000429429.2	0.274346	0.000402034	ENSG00000163950.7	SLBP	0.0269029	0.108839	increased usage	AsymAD	NA
ENST00000301887.4	-0.320153	0.000405428	ENSG00000168062.5	BATF2	0.0269911	-0.142507	decreased usage	AsymAD	NA
ENST00000393063.1	0.410987	0.000426851	ENSG00000100697.9	DICER1	0.0277431	0.112559	increased usage	AsymAD	NA
ENST00000310358.7	0.226586	0.000426949	ENSG00000152268.8	SPON1	0.0277431	0.100083	increased usage	AsymAD	PMID:31768052
ENST00000360265.4	0.680371	0.000428833	ENSG00000196526.6	AFAP1	0.027837	0.139579	increased usage	AsymAD	NA
ENST00000221403.2	-0.264358	0.00140649	ENSG00000104808.3	DHDH	0.0279141	-0.101915	decreased usage	AD	NA
ENST00000004531.10	0.463702	0.00143637	ENSG00000003989.12	SLC7A2	0.0282913	0.140516	increased usage	AD	NA
ENST00000523700.1	1.56385	0.00144515	ENSG00000253535.1	RP11-624C23.1	0.0284146	0.188679	increased usage	AD	PMID:33432193
ENST00000465162.1	0.445964	0.000455849	ENSG00000163362.6	C1orf106	0.0284335	0.108275	increased usage	AsymAD	NA
ENST00000304538.6	0.4997	0.000462359	ENSG00000170325.10	PRDM10	0.0286547	0.125509	increased usage	AsymAD	NA
ENST00000336917.5	0.280219	0.000465256	ENSG00000144331.14	ZNF385B	0.0286581	0.100913	increased usage	AsymAD	PMID:33432193
ENST00000282924.5	-0.336147	0.000467184	ENSG00000152969.12	JAKMIP1	0.0287143	-0.112566	decreased usage	AsymAD	NA
ENST00000392564.1	0.415315	0.000468576	ENSG00000177885.9	GRB2	0.0287829	0.102412	increased usage	AsymAD	NA
ENST00000539513.1	0.500782	0.000472919	ENSG00000088930.6	XRN2	0.0289471	0.12228	increased usage	AsymAD	NA
ENST00000370528.3	0.345782	0.000477073	ENSG00000119946.9	CNNM1	0.0290646	0.109593	increased usage	AsymAD	NA
ENST00000539230.1	0.33143	0.00150435	ENSG00000179899.7	PHC1P1	0.0291828	0.101089	increased usage	AD	NA
ENST00000543711.1	0.32737	0.000495779	ENSG00000144959.5	NCEH1	0.029513	0.120409	increased usage	AsymAD	NA
ENST00000303459.6	0.294842	0.000510061	ENSG00000169519.14	METTL15	0.0298923	0.104069	increased usage	AsymAD	NA
ENST00000541910.1	0.353603	0.000511055	ENSG00000068615.11	REEP1	0.0298923	0.11182	increased usage	AsymAD	NA
ENST00000459772.1	0.249779	0.000515328	ENSG00000000460.11	C1orf112	0.0300282	0.109765	increased usage	AsymAD	NA
ENST00000473001.1	-0.733674	0.00157704	ENSG00000240086.1	RP11-657O9.1	0.0300715	-0.129938	decreased usage	AD	NA
ENST00000560844.1	-0.228261	0.00158146	ENSG00000215749.7	RP13-996F3.5	0.0301196	-0.114521	decreased usage	AD	NA
ENST00000367225.1	0.429626	0.000520615	ENSG00000091844.2	RGS17	0.0301968	0.147828	increased usage	AsymAD	NA
ENST00000206262.1	-0.429751	0.000520615	ENSG00000091844.2	RGS17	0.0301968	-0.147828	decreased usage	AsymAD	NA
ENST00000278816.2	-0.521533	0.000527407	ENSG00000149474.7	CSRP2BP	0.0303719	-0.113343	decreased usage	AsymAD	NA
ENST00000329008.5	-0.182933	0.00162513	ENSG00000183166.5	CALN1	0.0306072	-0.105282	decreased usage	AD	NA
ENST00000589691.1	0.321964	0.000548444	ENSG00000167895.10	TMC8	0.0310157	0.100434	increased usage	AsymAD	NA
ENST00000473336.1	0.276628	0.00168338	ENSG00000132698.9	RAB25	0.0313011	0.119065	increased usage	AD	NA
ENST00000310546.2	-0.408181	0.0005681	ENSG00000175093.4	SPSB4	0.031383	-0.103718	decreased usage	AsymAD	NA
ENST00000427946.1	0.903114	0.00170281	ENSG00000121152.5	NCAPH	0.0315168	0.121831	increased usage	AD	NA
ENST00000004531.10	0.526567	0.00057776	ENSG00000003989.12	SLC7A2	0.0316536	0.163284	increased usage	AsymAD	NA
ENST00000295890.4	-0.210159	0.000580264	ENSG00000163626.12	COX18	0.0316955	-0.108947	decreased usage	AsymAD	NA
ENST00000568047.1	0.521033	0.000583507	ENSG00000129636.8	ITFG1	0.0318058	0.114129	increased usage	AsymAD	NA
ENST00000341491.4	-0.216276	0.000585139	ENSG00000162772.12	ATF3	0.0318291	-0.106418	decreased usage	AsymAD	NA
ENST00000218075.4	-0.367974	0.00174971	ENSG00000101958.9	GLRA2	0.0320485	-0.157683	decreased usage	AD	NA
ENST00000524824.1	0.361996	0.00179353	ENSG00000255328.1	RP11-326C3.12	0.0325622	0.158763	increased usage	AD	NA
ENST00000422622.2	0.338785	0.000626979	ENSG00000123096.7	SSPN	0.0327022	0.109656	increased usage	AsymAD	NA
ENST00000293414.1	-0.295323	0.00180985	ENSG00000161664.2	ASB16	0.0327353	-0.142025	decreased usage	AD	NA
ENST00000589618.1	0.687229	0.00180985	ENSG00000161664.2	ASB16	0.0327353	0.142025	increased usage	AD	NA
ENST00000545084.1	0.699865	0.000630609	ENSG00000213846.3	AC098614.2	0.0327869	0.197461	increased usage	AsymAD	NA
ENST00000368528.3	-0.491667	0.000630609	ENSG00000213846.3	AC098614.2	0.0327869	-0.197461	decreased usage	AsymAD	NA
ENST00000223215.4	-0.31213	0.000632836	ENSG00000106484.8	MEST	0.0327971	-0.104986	decreased usage	AsymAD	NA
ENST00000409740.3	0.481252	0.0018241	ENSG00000138079.9	SLC3A1	0.0329391	0.150457	increased usage	AD	NA
ENST00000500869.2	0.670456	0.000653447	ENSG00000176018.8	LYSMD3	0.0332007	0.123128	increased usage	AsymAD	NA
ENST00000422357.1	0.308903	0.000653091	ENSG00000241728.1	AP001062.8	0.0332007	0.158098	increased usage	AsymAD	NA
ENST00000315948.6	-0.243816	0.000653447	ENSG00000176018.8	LYSMD3	0.0332007	-0.123128	decreased usage	AsymAD	NA
ENST00000444409.1	-0.910368	0.000653091	ENSG00000241728.1	AP001062.8	0.0332007	-0.158098	decreased usage	AsymAD	NA
ENST00000392492.3	-0.231152	0.00184589	ENSG00000129673.5	AANAT	0.0332081	-0.118857	decreased usage	AD	NA
ENST00000305425.4	-0.319072	0.00184628	ENSG00000165659.12	DACH1	0.0332094	-0.116345	decreased usage	AD	NA
ENST00000489418.1	-0.35411	0.000660966	ENSG00000163950.7	SLBP	0.0333112	-0.100148	decreased usage	AsymAD	NA
ENST00000279178.3	-0.215264	0.0018674	ENSG00000149742.5	SLC22A9	0.0333949	-0.111187	decreased usage	AD	NA
ENST00000589966.1	0.840191	0.00068254	ENSG00000006638.7	TBXA2R	0.0339495	0.105071	increased usage	AsymAD	NA
ENST00000488829.1	-0.455855	0.00193585	ENSG00000231007.4	CDC20P1	0.0342173	-0.149773	decreased usage	AD	NA
ENST00000541670.1	0.416764	0.00193585	ENSG00000231007.4	CDC20P1	0.0342173	0.149773	increased usage	AD	NA
ENST00000310969.4	0.680409	0.00195725	ENSG00000149742.5	SLC22A9	0.0344375	0.110537	increased usage	AD	NA
ENST00000395348.3	-0.41157	0.000707513	ENSG00000165449.7	SLC16A9	0.0346332	-0.105118	decreased usage	AsymAD	NA
ENST00000395347.1	0.241653	0.000707513	ENSG00000165449.7	SLC16A9	0.0346332	0.105118	increased usage	AsymAD	NA
ENST00000377902.4	-0.31165	0.000709911	ENSG00000159921.9	GNE	0.0346581	-0.121831	decreased usage	AsymAD	NA
ENST00000395654.3	0.382713	0.000721699	ENSG00000124205.11	EDN3	0.034994	0.131149	increased usage	AsymAD	NA
ENST00000421401.3	-0.341061	0.00202509	ENSG00000063587.11	ZNF275	0.0351321	-0.113595	decreased usage	AD	NA
ENST00000437412.1	0.405256	0.00202644	ENSG00000118495.13	PLAGL1	0.035147	0.101759	increased usage	AD	NA
ENST00000240423.4	-0.439026	0.00203404	ENSG00000121152.5	NCAPH	0.0352229	-0.143314	decreased usage	AD	NA
ENST00000338733.5	-0.2519	0.000740502	ENSG00000113838.8	TBCCD1	0.0352487	-0.108965	decreased usage	AsymAD	NA
ENST00000258646.3	0.357079	0.000749226	ENSG00000136144.7	RCBTB1	0.0353544	0.103281	increased usage	AsymAD	NA
ENST00000424404.1	-0.845513	0.00204979	ENSG00000230316.2	FEZF1-AS1	0.035366	-0.104712	decreased usage	AD	NA
ENST00000368702.1	-0.419263	0.00207099	ENSG00000189334.4	S100A14	0.0355667	-0.138049	decreased usage	AD	NA
ENST00000394236.3	-0.400663	0.000769294	ENSG00000184500.10	PROS1	0.0356531	-0.123419	decreased usage	AsymAD	NA
ENST00000368717.2	0.780922	0.000771947	ENSG00000196420.3	S100A5	0.035657	0.191075	increased usage	AsymAD	NA
ENST00000380725.1	0.459695	0.000785175	ENSG00000129757.8	CDKN1C	0.0359094	0.10223	increased usage	AsymAD	NA
ENST00000407433.1	0.328175	0.000799987	ENSG00000184500.10	PROS1	0.0361185	0.122819	increased usage	AsymAD	NA
ENST00000360265.4	0.580817	0.00212838	ENSG00000196526.6	AFAP1	0.0361643	0.114826	increased usage	AD	NA
ENST00000544537.1	-0.417811	0.00213701	ENSG00000196415.4	PRTN3	0.0362637	-0.164313	decreased usage	AD	NA
ENST00000234347.4	0.559924	0.00213701	ENSG00000196415.4	PRTN3	0.0362637	0.164313	increased usage	AD	NA
ENST00000261023.3	-0.312867	0.000821839	ENSG00000138448.7	ITGAV	0.0364816	-0.110561	decreased usage	AsymAD	NA
ENST00000573081.1	0.995946	0.000842889	ENSG00000183979.7	NPB	0.036914	0.11546	increased usage	AsymAD	NA
ENST00000333383.7	-0.201953	0.000842889	ENSG00000183979.7	NPB	0.036914	-0.11546	decreased usage	AsymAD	NA
ENST00000394633.3	0.261905	0.00220848	ENSG00000204970.5	PCDHA1	0.0370475	0.126745	increased usage	AD	NA
ENST00000504120.2	-0.619019	0.00220848	ENSG00000204970.5	PCDHA1	0.0370475	-0.126745	decreased usage	AD	NA
ENST00000399351.3	0.290161	0.000864847	ENSG00000177054.9	ZDHHC13	0.0373505	0.100388	increased usage	AsymAD	NA
ENST00000360132.3	0.5255	0.000882465	ENSG00000003400.10	CASP10	0.0375502	0.126453	increased usage	AsymAD	NA
ENST00000258817.2	0.519341	0.000891065	ENSG00000136315.3	RP11-84C10.2	0.037722	0.168551	increased usage	AsymAD	NA
ENST00000555624.1	-0.465657	0.000891065	ENSG00000136315.3	RP11-84C10.2	0.037722	-0.168551	decreased usage	AsymAD	NA
ENST00000396376.1	0.647225	0.000911258	ENSG00000086300.11	SNX10	0.0381378	0.106676	increased usage	AsymAD	NA
ENST00000324883.5	-0.422428	0.00230961	ENSG00000134317.13	GRHL1	0.0381535	-0.146641	decreased usage	AD	NA
ENST00000430575.1	1.21994	0.00232257	ENSG00000129824.9	RPS4Y1	0.0382825	0.152672	increased usage	AD	NA
ENST00000247618.4	0.48635	0.00235001	ENSG00000256500.3	RP11-73M18.2	0.03859	0.139846	increased usage	AD	NA
ENST00000305425.4	-0.355335	0.000959911	ENSG00000165659.12	DACH1	0.0392782	-0.128012	decreased usage	AsymAD	NA
ENST00000547347.1	0.617116	0.000990834	ENSG00000179088.10	C12orf42	0.0397761	0.204518	increased usage	AsymAD	NA
ENST00000548883.1	-0.581093	0.000990834	ENSG00000179088.10	C12orf42	0.0397761	-0.204518	decreased usage	AsymAD	NA
ENST00000372071.2	-0.496468	0.00247731	ENSG00000122375.7	OPN4	0.0399534	-0.157009	decreased usage	AD	NA
ENST00000241891.5	0.423061	0.00247731	ENSG00000122375.7	OPN4	0.0399534	0.157009	increased usage	AD	NA
ENST00000440091.1	0.317959	0.00249261	ENSG00000063587.11	ZNF275	0.0401007	0.111514	increased usage	AD	NA
ENST00000420560.1	0.339783	0.00100666	ENSG00000022355.10	GABRA1	0.0401507	0.119829	increased usage	AsymAD	NA
ENST00000589181.1	0.734649	0.00250188	ENSG00000130812.6	ANGPTL6	0.0402001	0.120351	increased usage	AD	NA
ENST00000439096.1	-0.389966	0.00101018	ENSG00000105327.10	BBC3	0.0402121	-0.11091	decreased usage	AsymAD	NA
ENST00000527095.1	0.390285	0.00102022	ENSG00000250588.2	IQCJ-SCHIP1	0.0404353	0.138016	increased usage	AsymAD	NA
ENST00000342039.2	0.322354	0.00256012	ENSG00000188384.3	RP11-152F13.2	0.0407887	0.104335	increased usage	AD	NA
ENST00000549901.1	-0.284331	0.00256012	ENSG00000188384.3	RP11-152F13.2	0.0407887	-0.104335	decreased usage	AD	NA
ENST00000344445.4	0.370025	0.0010586	ENSG00000112210.6	RAB23	0.0411295	0.10591	increased usage	AsymAD	NA
ENST00000317483.3	-0.261993	0.0010586	ENSG00000112210.6	RAB23	0.0411295	-0.10591	decreased usage	AsymAD	NA
ENST00000374907.3	0.330903	0.00109201	ENSG00000138448.7	ITGAV	0.0417297	0.106587	increased usage	AsymAD	NA
ENST00000457717.1	-1.29615	0.00267301	ENSG00000138823.8	MTTP	0.0418071	-0.104809	decreased usage	AD	NA
ENST00000447496.2	-0.359261	0.00268053	ENSG00000114805.12	PLCH1	0.0418745	-0.111839	decreased usage	AD	NA
ENST00000398804.3	0.466231	0.0026818	ENSG00000236200.1	KDM4A-AS1	0.041876	0.111203	increased usage	AD	NA
ENST00000394335.2	0.275167	0.00271212	ENSG00000134602.11	MST4	0.0421465	0.139423	increased usage	AD	NA
ENST00000564687.1	0.682913	0.00112275	ENSG00000005189.14	AC004381.6	0.0422883	0.125649	increased usage	AsymAD	NA
ENST00000421401.3	-0.399487	0.00112972	ENSG00000063587.11	ZNF275	0.0423923	-0.1305	decreased usage	AsymAD	NA
ENST00000395276.2	1.01854	0.00273925	ENSG00000183166.5	CALN1	0.0424456	0.100402	increased usage	AD	NA
ENST00000252587.3	0.463666	0.00275534	ENSG00000060566.8	CREB3L3	0.0426018	0.116185	increased usage	AD	NA
ENST00000078445.1	-0.264549	0.00275534	ENSG00000060566.8	CREB3L3	0.0426018	-0.116185	decreased usage	AD	NA
ENST00000324342.3	0.910433	0.00115571	ENSG00000133135.9	RNF128	0.0426649	0.134498	increased usage	AsymAD	NA
ENST00000255499.2	-0.249438	0.00115571	ENSG00000133135.9	RNF128	0.0426649	-0.134498	decreased usage	AsymAD	NA
ENST00000250784.7	-0.296998	0.0027939	ENSG00000129824.9	RPS4Y1	0.0429427	-0.153386	decreased usage	AD	NA
ENST00000396194.2	0.486385	0.00117954	ENSG00000164949.3	GEM	0.0431527	0.106305	increased usage	AsymAD	NA
ENST00000548526.1	0.481119	0.00284291	ENSG00000167612.8	ANKRD33	0.0434139	0.169418	increased usage	AD	NA
ENST00000256733.4	0.899614	0.00291347	ENSG00000134339.4	SAA2	0.0441009	0.169021	increased usage	AD	NA
ENST00000260983.2	-0.221714	0.00122923	ENSG00000138411.5	HECW2	0.0441825	-0.104835	decreased usage	AsymAD	NA
ENST00000250383.6	-0.557287	0.00293619	ENSG00000100867.10	DHRS2	0.0443437	-0.136319	decreased usage	AD	NA
ENST00000273512.3	-0.426955	0.00126377	ENSG00000144959.5	NCEH1	0.0446834	-0.116286	decreased usage	AsymAD	NA
ENST00000440091.1	0.361824	0.00128279	ENSG00000063587.11	ZNF275	0.0450345	0.12892	increased usage	AsymAD	NA
ENST00000377191.3	-0.273419	0.00128477	ENSG00000088930.6	XRN2	0.0450735	-0.111238	decreased usage	AsymAD	NA
ENST00000284957.4	1.46599	0.00129481	ENSG00000154710.9	RABGEF1	0.0452883	0.116475	increased usage	AsymAD	NA
ENST00000369306.3	-0.229827	0.00130914	ENSG00000131779.6	PEX11B	0.0455294	-0.103311	decreased usage	AsymAD	NA
ENST00000421083.1	-0.373792	0.00306755	ENSG00000238057.2	ZEB2-AS1	0.0456192	-0.103299	decreased usage	AD	NA
ENST00000465487.1	-0.244405	0.00131724	ENSG00000033867.12	SLC4A7	0.0456747	-0.124568	decreased usage	AsymAD	NA
ENST00000557535.1	0.371644	0.00307817	ENSG00000100867.10	DHRS2	0.0457413	0.127602	increased usage	AD	NA
ENST00000381137.2	0.715323	0.00311812	ENSG00000107165.7	TYRP1	0.0461338	0.150946	increased usage	AD	NA
ENST00000392492.3	-0.259142	0.00135291	ENSG00000129673.5	AANAT	0.0464288	-0.131999	decreased usage	AsymAD	NA
ENST00000575375.1	-0.819341	0.0032283	ENSG00000141255.7	SPATA22	0.0471983	-0.135933	decreased usage	AD	NA
ENST00000258761.3	-0.242913	0.0014036	ENSG00000136261.10	BZW2	0.0472971	-0.106777	decreased usage	AsymAD	PMID:31768052
ENST00000311277.4	0.51209	0.0014262	ENSG00000164114.14	MAP9	0.0477392	0.109239	increased usage	AsymAD	NA
ENST00000452904.1	-0.720463	0.00330935	ENSG00000150722.6	PPP1R1C	0.0478674	-0.103611	decreased usage	AD	NA
ENST00000314319.3	-0.22049	0.00335676	ENSG00000088756.8	ARHGAP28	0.0482779	-0.10036	decreased usage	AD	NA
ENST00000264110.2	-0.375118	0.001471	ENSG00000115966.11	ATF2	0.0484297	-0.102251	decreased usage	AsymAD	NA
ENST00000506645.1	1.41484	0.0033846	ENSG00000248810.1	RP11-362F19.1	0.0485442	0.200054	increased usage	AD	NA
ENST00000511213.1	-0.372112	0.0033846	ENSG00000248810.1	RP11-362F19.1	0.0485442	-0.200054	decreased usage	AD	NA
ENST00000358517.2	0.325147	0.00147783	ENSG00000120278.10	PLEKHG1	0.0485714	0.115862	increased usage	AsymAD	PMID:31768052
ENST00000274569.4	-0.357752	0.00148228	ENSG00000145882.6	PCYOX1L	0.048667	-0.115817	decreased usage	AsymAD	PMID:33910058
ENST00000502125.2	0.534992	0.00341209	ENSG00000247809.3	NR2F2-AS1	0.0487771	0.103937	increased usage	AD	NA
ENST00000246887.6	-0.649083	0.00341614	ENSG00000204179.6	PTPN20A	0.0487881	-0.146995	decreased usage	AD	NA
ENST00000543956.1	0.39127	0.00342341	ENSG00000102468.5	HTR2A	0.0488517	0.1109	increased usage	AD	NA
ENST00000301190.6	-1.03633	0.00345852	ENSG00000167612.8	ANKRD33	0.049117	-0.129729	decreased usage	AD	NA
ENST00000219919.4	-0.455097	0.0034638	ENSG00000103569.5	AQP9	0.0491584	-0.139189	decreased usage	AD	PMID:33910058
ENST00000536493.1	0.36366	0.0034638	ENSG00000103569.5	AQP9	0.0491584	0.139189	increased usage	AD	NA
ENST00000405188.4	0.398594	0.00348096	ENSG00000133475.12	GGT2	0.0492943	0.15372	increased usage	AD	NA
ENST00000265517.5	0.239586	0.00349586	ENSG00000138823.8	MTTP	0.0494478	0.116734	increased usage	AD	NA
ENST00000458230.1	1.03057	0.00354997	ENSG00000165828.9	PRAP1	0.0499456	0.121973	increased usage	AD	NA
