# Supplementary material for: Comprehensive transcript-level analysis reveals transcriptional reprogramming during the progression of Alzheimer’s disease
Source: Front Aging Neurosci. 2023 Jun 15;15:1191680. doi: 10.3389/fnagi.2023.1191680 (PMC10308376; doi:10.3389/fnagi.2023.1191680)
Supplement: Supplementary file 7 [file Table_7.XLSX]

## Sheet: Table S7
# Supplementary Table S7. RBP-ASE regulatory network in AsymAD.
RBP	ASE	Correlation	P value	Regulation	Expression change	ASE type
FTO	ENSG00000007402.7;RI:chr3:50402319:50402401-50402506:50402615:-	-0.537929	7.18936e-12	negative	Down	RI
FTO	ENSG00000008311.10;SE:chr7:121738630-121738799:121738920-121741425:-	0.52557	2.60321e-11	postive	Down	SE
FTO	ENSG00000012061.11;AF:chr19:45926639-45927039:45927623:45926639-45981994:45982086:-	0.659824	0	postive	Down	AF
FTO	ENSG00000019144.12;SE:chr11:118502770-118502876:118503013-118506111:+	0.594096	1.02141e-14	postive	Down	SE
FTO	ENSG00000022267.12;AF:chrX:135278913:135279022-135288566:135287068:135287098-135288566:+	-0.521278	4.02101e-11	negative	Down	AF
FTO	ENSG00000033170.12;AF:chr14:65877310:65878711-65922339:65879535:65879932-65922339:+	-0.741086	0	negative	Down	AF
FTO	ENSG00000034152.14;AF:chr17:21187984:21188281-21201725:21191348:21191403-21201725:+	0.546099	2.98295e-12	postive	Down	AF
FTO	ENSG00000035403.11;SE:chr10:75868914-75871667:75871870-75873942:+	-0.754862	0	negative	Down	SE
FTO	ENSG00000038382.13;AF:chr5:14143811:14143991-14270934:14183907:14184068-14270934:+	0.560183	6.18394e-13	postive	Down	AF
FTO	ENSG00000046653.10;AF:chrX:13803927-13834963:13835465:13803927-13956626:13956757:-	0.605637	2.22045e-15	postive	Down	AF
FTO	ENSG00000046653.10;AL:chrX:13789150:13791149-13794357:13792073:13792743-13794357:-	-0.52392	3.07887e-11	negative	Down	AL
FTO	ENSG00000046653.10;SE:chrX:13803927-13825769:13825888-13834963:-	-0.554867	1.12976e-12	negative	Down	SE
FTO	ENSG00000048828.11;SE:chr9:96320292-96320863:96321000-96323391:+	0.606278	2.22045e-15	postive	Down	SE
FTO	ENSG00000054523.12;A3:chr1:10435431-10436603:10435431-10438397:+	0.586509	2.66454e-14	postive	Down	A3
FTO	ENSG00000060971.12;RI:chr3:38167653:38167832-38168001:38168191:-	-0.640642	0	negative	Down	RI
FTO	ENSG00000061273.12;SE:chr12:48185787-48186321:48186452-48187152:-	-0.712493	0	negative	Down	SE
FTO	ENSG00000062194.10;SE:chr5:56472227-56509901:56510020-56526673:+	0.565708	3.2685e-13	postive	Down	SE
FTO	ENSG00000062194.10;SE:chr5:56531859-56532940:56532999-56542127:+	0.557337	8.54872e-13	postive	Down	SE
FTO	ENSG00000066468.15;AL:chr10:123237848:123239535-123243212:123239565:123239627-123243212:-	-0.543438	3.98259e-12	negative	Down	AL
FTO	ENSG00000068323.11;SE:chrX:48891766-48895535:48895639-48895722:-	0.627822	0	postive	Down	SE
FTO	ENSG00000070269.9;AF:chr14:57046338:57046391-57051719:57046511:57046792-57051719:+	-0.65495	0	negative	Down	AF
FTO	ENSG00000070269.9;SE:chr14:57085481-57088249:57088420-57092100:+	0.651049	0	postive	Down	SE
FTO	ENSG00000071575.7;A5:chr2:12858703-12863386:12857136-12863386:+	0.602178	3.55271e-15	postive	Down	A5
FTO	ENSG00000073605.13;A3:chr17:38063240-38065211:38062524-38065211:-	0.559152	6.95444e-13	postive	Down	A3
FTO	ENSG00000073849.10;SE:chr3:186756661-186760442:186761098-186769037:+	0.779441	0	postive	Down	SE
FTO	ENSG00000074416.9;AF:chr3:127540681-127541152:127541701:127540681-127541927:127542051:-	0.589276	1.86517e-14	postive	Down	AF
FTO	ENSG00000075413.13;SE:chr14:103958371-103964839:103964865-103969219:+	0.55488	1.12799e-12	postive	Down	SE
FTO	ENSG00000079215.8;SE:chr5:36680691-36683966:36684100-36686167:+	0.801229	0	postive	Down	SE
FTO	ENSG00000079691.14;SE:chr6:25610409-25612968:25613114-25619675:+	-0.645964	0	negative	Down	SE
FTO	ENSG00000079950.8;AL:chr6:132779054:132781989-132785132:132782853:132782999-132785132:-	-0.604557	2.66454e-15	negative	Down	AL
FTO	ENSG00000082258.8;SE:chr2:135700244-135703459:135703545-135703671:+	0.500177	3.12886e-10	postive	Down	SE
FTO	ENSG00000082397.11;SE:chr18:5406967-5407700:5407735-5410565:-	0.567226	2.73559e-13	postive	Down	SE
FTO	ENSG00000082996.14;A5:chr3:149613357-149619859:149613347-149619859:+	-0.788651	0	negative	Down	A5
FTO	ENSG00000084234.11;AF:chr11:129939801:129939977-129979324:129940463:129940642-129979324:+	0.610776	1.11022e-15	postive	Down	AF
FTO	ENSG00000084234.11;SE:chr11:130005610-130007151:130007186-130010293:+	0.602427	3.55271e-15	postive	Down	SE
FTO	ENSG00000084774.8;RI:chr2:27465488:27465643-27465740:27465841:+	-0.725983	0	negative	Down	RI
FTO	ENSG00000086475.9;SE:chr10:13380808-13386758:13387028-13390000:-	-0.692867	0	negative	Down	SE
FTO	ENSG00000087365.9;A3:chr11:65831200-65835417:65831200-65835420:+	0.680952	0	postive	Down	A3
FTO	ENSG00000087460.16;A3:chr20:57470739-57478583:57470739-57478586:+	0.50462	2.05485e-10	postive	Down	A3
FTO	ENSG00000087460.16;AF:chr20:57464226:57464408-57470667:57466358:57466920-57470667:+	-0.698603	0	negative	Down	AF
FTO	ENSG00000087460.16;AF:chr20:57464226:57464408-57470667:57466771:57466920-57470667:+	-0.593418	1.11022e-14	negative	Down	AF
FTO	ENSG00000087460.16;SE:chr20:57470739-57473996:57474040-57478586:+	0.56765	2.60458e-13	postive	Down	SE
FTO	ENSG00000088038.13;RI:chr19:54657452:54657577-54659047:54659419:+	-0.649979	0	negative	Down	RI
FTO	ENSG00000088387.13;SE:chr13:99447002-99448460:99448467-99449369:-	0.815429	0	postive	Down	SE
FTO	ENSG00000088387.13;SE:chr13:99460929-99461377:99461382-99461606:-	0.816741	0	postive	Down	SE
FTO	ENSG00000088387.13;SE:chr13:99476758-99478126:99478194-99479084:-	0.808861	0	postive	Down	SE
FTO	ENSG00000090686.11;A3:chr1:22047659-22048143:22047656-22048143:-	0.587824	2.26485e-14	postive	Down	A3
FTO	ENSG00000090686.11;SE:chr1:22016592-22021559:22021714-22027991:-	0.601693	3.77476e-15	postive	Down	SE
FTO	ENSG00000091513.10;SE:chr3:133465327-133467256:133467428-133472439:+	0.817078	0	postive	Down	SE
FTO	ENSG00000091972.13;SE:chr3:112052071-112059749:112059830-112063809:+	0.664261	0	postive	Down	SE
FTO	ENSG00000093010.7;AF:chr22:19929316:19929420-19948722:19939026:19939177-19948722:+	0.575955	9.70335e-14	postive	Down	AF
FTO	ENSG00000095015.5;RI:chr5:56183205:56183347-56184053:56184184:+	-0.693565	0	negative	Down	RI
FTO	ENSG00000097021.14;SE:chr1:6341346-6342784:6342856-6354924:-	0.572784	1.41887e-13	postive	Down	SE
FTO	ENSG00000100095.14;SE:chr22:26743879-26747018:26747209-26761338:+	0.578824	6.83897e-14	postive	Down	SE
FTO	ENSG00000101224.13;A3:chr20:3777378-3778269:3777378-3778311:+	0.565962	3.17302e-13	postive	Down	A3
FTO	ENSG00000101294.11;A3:chr20:30132838-30136768:30132838-30136832:+	-0.748117	0	negative	Down	A3
FTO	ENSG00000101445.4;SE:chr20:37531435-37534612:37534737-37535622:+	0.639671	0	postive	Down	SE
FTO	ENSG00000101856.8;SE:chrX:118370654-118374272:118374427-118377114:+	0.720044	0	postive	Down	SE
FTO	ENSG00000101972.14;SE:chrX:123224614-123224704:123224814-123227868:+	0.572749	1.42553e-13	postive	Down	SE
FTO	ENSG00000102226.4;RI:chrX:47106703:47106818-47107010:47107098:+	-0.559192	6.92335e-13	negative	Down	RI
FTO	ENSG00000103034.10;SE:chr16:58534173-58534892:58534981-58537702:+	0.668098	0	postive	Down	SE
FTO	ENSG00000103479.10;SE:chr16:53487681-53488138:53488259-53488568:+	-0.645847	0	negative	Down	SE
FTO	ENSG00000103740.5;SE:chr15:78487068-78500344:78500444-78526713:-	-0.53283	1.23017e-11	negative	Down	SE
FTO	ENSG00000104231.6;RI:chr8:82626153:82626274-82627039:82627130:-	-0.590085	1.68754e-14	negative	Down	RI
FTO	ENSG00000104517.7;SE:chr8:103269945-103270544:103270652-103271213:-	-0.697111	0	negative	Down	SE
FTO	ENSG00000104904.6;RI:chr19:2271384:2271438-2271443:2271529:+	0.64401	0	postive	Down	RI
FTO	ENSG00000106078.13;A3:chr7:51093069-51094243:51092928-51094243:-	0.502027	2.62832e-10	postive	Down	A3
FTO	ENSG00000106484.8;AF:chr7:130126195:130126236-130135209:130131934:130132180-130135209:+	-0.517592	5.81337e-11	negative	Down	AF
FTO	ENSG00000106484.8;SE:chr7:130140373-130140630:130140731-130142485:+	0.529643	1.71334e-11	postive	Down	SE
FTO	ENSG00000107104.13;SE:chr9:734835-735712:735780-738285:+	-0.67433	0	negative	Down	SE
FTO	ENSG00000107290.9;SE:chr9:135140372-135141514:135141636-135145002:-	-0.526641	2.33333e-11	negative	Down	SE
FTO	ENSG00000107731.8;SE:chr10:73048489-73048715:73048747-73050672:+	0.597691	6.21725e-15	postive	Down	SE
FTO	ENSG00000108389.5;SE:chr17:56581259-56581411:56581581-56581664:-	0.633567	0	postive	Down	SE
FTO	ENSG00000108465.9;RI:chr17:46058803:46058825-46058953:46059134:+	0.50993	1.23344e-10	postive	Down	RI
FTO	ENSG00000109501.9;A3:chr4:6271741-6279178:6271741-6279182:+	-0.517822	5.68208e-11	negative	Down	A3
FTO	ENSG00000110958.10;AF:chr12:57066849-57081034:57081781:57066849-57081782:57082159:-	-0.597892	6.21725e-15	negative	Down	AF
FTO	ENSG00000111652.4;A5:chr12:6833416-6833780:6833345-6833780:+	0.555715	1.02673e-12	postive	Down	A5
FTO	ENSG00000111843.9;SE:chr6:10723474-10724803:10724866-10725194:+	0.556666	9.22373e-13	postive	Down	SE
FTO	ENSG00000083750.8;SE:chrX:55748718-55753740:55753823-55755727:+	0.77358	0	postive	Down	SE
FTO	ENSG00000084234.11;AF:chr11:129939789:129939977-129979324:129940463:129940642-129979324:+	0.63623	0	postive	Down	AF
FTO	ENSG00000084764.6;A5:chr2:27247165-27248451:27247120-27248451:+	0.754648	0	postive	Down	A5
FTO	ENSG00000085831.11;A3:chr1:51775102-51776926:51774997-51776926:-	-0.559169	6.94111e-13	negative	Down	A3
FTO	ENSG00000086300.11;AF:chr7:26331541:26331706-26386040:26332674:26332778-26386040:+	0.668819	0	postive	Down	AF
FTO	ENSG00000087157.13;A5:chr17:76415806-76420142:76415756-76420142:+	-0.617682	4.44089e-16	negative	Down	A5
FTO	ENSG00000087274.12;A5:chr4:2906835-2909470:2906742-2909470:+	0.627609	0	postive	Down	A5
FTO	ENSG00000087460.16;AF:chr20:57464155:57464408-57470667:57466358:57466920-57470667:+	-0.696189	0	negative	Down	AF
FTO	ENSG00000087460.16;AF:chr20:57464226:57464408-57470667:57467036:57467264-57470667:+	-0.672743	0	negative	Down	AF
FTO	ENSG00000087460.16;SE:chr20:57470739-57473996:57474040-57478583:+	0.762472	0	postive	Down	SE
FTO	ENSG00000087470.13;AF:chr12:32832221:32832399-32854349:32832642:32832921-32854349:+	0.538325	6.89271e-12	postive	Down	AF
FTO	ENSG00000087470.13;SE:chr12:32890095-32890799:32890876-32891198:+	0.600289	4.44089e-15	postive	Down	SE
FTO	ENSG00000087502.13;A5:chr12:29494749-29496053:29494749-29496096:-	0.728735	0	postive	Down	A5
FTO	ENSG00000088340.11;RI:chr20:34147890:34148131-34148307:34148405:-	0.531202	1.45763e-11	postive	Down	RI
FTO	ENSG00000088367.15;A3:chr20:34800298-34802279:34800298-34802282:+	-0.666283	0	negative	Down	A3
FTO	ENSG00000088367.15;AF:chr20:34700348:34700402-34763473:34713366:34713449-34763473:+	0.799694	0	postive	Down	AF
FTO	ENSG00000088367.15;AF:chr20:34713366:34713449-34763473:34761691:34761876-34763473:+	-0.763587	0	negative	Down	AF
FTO	ENSG00000088367.15;SE:chr20:34782282-34783251:34783286-34785781:+	0.802733	0	postive	Down	SE
FTO	ENSG00000088367.15;SE:chr20:34785963-34797410:34797820-34800194:+	0.819309	0	postive	Down	SE
FTO	ENSG00000089169.9;AF:chr12:113229343:113229415-113229948:113229549:113229817-113229948:+	0.591729	1.37668e-14	postive	Down	AF
FTO	ENSG00000089169.9;AF:chr12:113229343:113229415-113229948:113229716:113229817-113229948:+	0.533552	1.14073e-11	postive	Down	AF
FTO	ENSG00000089335.14;AF:chr19:35168612:35168701-35169642:35168741:35169008-35169642:+	0.569697	2.04725e-13	postive	Down	AF
FTO	ENSG00000090060.13;SE:chr14:97022750-97026986:97027048-97029156:+	-0.504796	2.02078e-10	negative	Down	SE
FTO	ENSG00000090565.11;SE:chr16:539000-541134:541268-546824:+	0.776484	0	postive	Down	SE
FTO	ENSG00000090661.6;RI:chr19:8320706:8320763-8321120:8321170:+	-0.55439	1.19194e-12	negative	Down	RI
FTO	ENSG00000090674.10;RI:chr19:7592406:7592514-7592750:7592846:+	-0.671601	0	negative	Down	RI
FTO	ENSG00000090905.13;A3:chr16:24816472-24816926:24816472-24816995:+	-0.514253	8.08713e-11	negative	Down	A3
FTO	ENSG00000091129.14;SE:chr7:107800937-107815767:107815802-107816875:-	0.568664	2.31148e-13	postive	Down	SE
FTO	ENSG00000091428.12;AF:chr2:173686303:173686704-173782530:173754529:173754611-173782530:+	-0.764939	0	negative	Down	AF
FTO	ENSG00000091536.12;A3:chr17:18077235-18082031:18077235-18082083:+	0.605937	2.22045e-15	postive	Down	A3
FTO	ENSG00000091536.12;A5:chr17:18075730-18077095:18075604-18077095:+	-0.573375	1.32339e-13	negative	Down	A5
FTO	ENSG00000091972.13;A3:chr3:112064135-112066405:112064135-112066410:+	0.721686	0	postive	Down	A3
FTO	ENSG00000095713.9;AL:chr10:99624757:99625471-99640006:99639440:99639558-99640006:-	-0.625755	0	negative	Down	AL
FTO	ENSG00000099889.9;AF:chr22:19969614-19974596:19974616:19969614-19978108:19978315:-	-0.532545	1.26741e-11	negative	Down	AF
FTO	ENSG00000099901.12;RI:chr22:20113826:20113891-20114475:20114704:+	-0.58674	2.57572e-14	negative	Down	RI
FTO	ENSG00000100023.12;AL:chr22:22049785-22050156:22050349:22049785-22051174:22052191:+	0.771154	0	postive	Down	AL
FTO	ENSG00000100138.9;AF:chr22:42076368-42078360:42078626:42076368-42084798:42084913:-	0.587531	2.33147e-14	postive	Down	AF
FTO	ENSG00000100321.10;AF:chr22:39745954:39746114-39770321:39760175:39760301-39770321:+	0.554885	1.12732e-12	postive	Down	AF
FTO	ENSG00000100359.15;RI:chr22:40804937:40805022-40805254:40805376:+	-0.835739	0	negative	Down	RI
FTO	ENSG00000100364.13;A3:chr22:45601588-45601674:45601522-45601674:-	0.798596	0	postive	Down	A3
FTO	ENSG00000100413.12;AF:chr22:41940125-41940432:41940476:41940125-41940515:41940610:-	-0.59416	1.02141e-14	negative	Down	AF
FTO	ENSG00000100425.14;A3:chr22:50181170-50187682:50181142-50187682:-	-0.609206	1.33227e-15	negative	Down	A3
FTO	ENSG00000100528.7;SE:chr14:54898938-54902797:54902844-54903087:-	0.60453	2.66454e-15	postive	Down	SE
FTO	ENSG00000100614.13;SE:chr14:60716395-60717098:60717199-60749402:+	-0.763158	0	negative	Down	SE
FTO	ENSG00000100650.10;A3:chr14:70234999-70235321:70234999-70235330:+	-0.52008	4.53477e-11	negative	Down	A3
FTO	ENSG00000100650.10;A5:chr14:70233972-70234855:70233968-70234855:+	-0.582926	4.13003e-14	negative	Down	A5
FTO	ENSG00000100711.8;SE:chr14:104195519-104196130:104196183-104198957:+	0.517942	5.61444e-11	postive	Down	SE
FTO	ENSG00000100813.9;A3:chr14:23533466-23533564:23533430-23533564:-	-0.780976	0	negative	Down	A3
FTO	ENSG00000100813.9;SE:chr14:23535217-23536523:23537880-23538685:-	0.82094	0	postive	Down	SE
FTO	ENSG00000100889.7;MX:chr14:24563643-24563975:24564054-24567412:24563643-24566101:24566346-24567412:+	-0.529266	1.78135e-11	negative	Down	MX
FTO	ENSG00000101098.7;A3:chr20:43400057-43438816:43400054-43438816:-	-0.718899	0	negative	Down	A3
FTO	ENSG00000101199.8;A3:chr20:61917065-61917718:61917065-61917724:+	-0.688903	0	negative	Down	A3
FTO	ENSG00000101266.11;SE:chr20:485873-489095:489304-524316:-	-0.611102	1.11022e-15	negative	Down	SE
FTO	ENSG00000101361.10;A5:chr20:2636860-2637047:2636680-2637047:+	-0.775671	0	negative	Down	A5
FTO	ENSG00000101365.14;A5:chr20:2639168-2639284:2639168-2639405:-	-0.584623	3.35287e-14	negative	Down	A5
FTO	ENSG00000101365.14;SE:chr20:2639168-2639284:2639483-2640171:-	-0.563241	4.35207e-13	negative	Down	SE
FTO	ENSG00000101460.8;RI:chr20:33147540:33147709-33147976:33148149:+	-0.636356	0	negative	Down	RI
FTO	ENSG00000101460.8;SE:chr20:33146712-33147012:33147067-33147151:+	0.69705	0	postive	Down	SE
FTO	ENSG00000101474.7;SE:chr20:24944658-24945011:24945034-24949528:-	-0.848583	0	negative	Down	SE
FTO	ENSG00000101489.12;AF:chr18:35065570-35065689:35065820:35065570-35145319:35146000:-	0.565672	3.28182e-13	postive	Down	AF
FTO	ENSG00000101746.11;AF:chr18:31709984-31801984:31802282:31709984-31802954:31803446:-	0.623049	2.22045e-16	postive	Down	AF
FTO	ENSG00000101746.11;SE:chr18:31463388-31523029:31523142-31538203:-	0.703491	0	postive	Down	SE
FTO	ENSG00000101849.11;SE:chrX:9608400-9621585:9621729-9622255:+	0.558111	7.82929e-13	postive	Down	SE
FTO	ENSG00000101958.9;AF:chrX:14547650:14548247-14550361:14549268:14549300-14550361:+	0.505924	1.81433e-10	postive	Down	AF
FTO	ENSG00000102024.11;SE:chrX:114844635-114845115:114845233-114856558:+	0.719153	0	postive	Down	SE
FTO	ENSG00000102024.11;SE:chrX:114871290-114874422:114874448-114874720:+	0.719153	0	postive	Down	SE
FTO	ENSG00000102125.11;A5:chrX:153648085-153648371:153647962-153648371:+	0.737172	0	postive	Down	A5
FTO	ENSG00000102312.15;SE:chrX:48368344-48369754:48369875-48370280:+	0.757052	0	postive	Down	SE
FTO	ENSG00000102316.11;AF:chrX:54834032:54834235-54835736:54834804:54834866-54835736:+	0.784164	0	postive	Down	AF
FTO	ENSG00000102316.11;AF:chrX:54834180:54834235-54835736:54835493:54835656-54835736:+	-0.651762	0	negative	Down	AF
FTO	ENSG00000102316.11;RI:chrX:54836155:54836251-54836314:54836646:+	0.753887	0	postive	Down	RI
FTO	ENSG00000102316.11;RI:chrX:54841681:54842123-54842314:54842440:+	-0.735449	0	negative	Down	RI
FTO	ENSG00000102468.5;AF:chr13:47466725-47469630:47470173:47466725-47470809:47471169:-	0.624874	0	postive	Down	AF
FTO	ENSG00000102606.12;SE:chr13:111940790-111944465:111944641-111953095:+	0.668378	0	postive	Down	SE
FTO	ENSG00000102804.9;AF:chr13:45010231-45010640:45010981:45010231-45147299:45150701:-	-0.776567	0	negative	Down	AF
FTO	ENSG00000102858.8;SE:chr16:4733933-4736260:4736304-4738797:+	0.649621	0	postive	Down	SE
FTO	ENSG00000102901.8;RI:chr16:67863668:67864451-67865119:67865261:-	0.56618	3.09308e-13	postive	Down	RI
FTO	ENSG00000102910.8;SE:chr16:48286276-48290521:48290652-48292529:+	-0.501103	2.86788e-10	negative	Down	SE
FTO	ENSG00000103365.11;RI:chr16:23504681:23504779-23505624:23505699:-	0.775041	0	postive	Down	RI
FTO	ENSG00000103512.10;RI:chr16:14989371:14989551-14989830:14990013:+	-0.780197	0	negative	Down	RI
FTO	ENSG00000103591.8;A5:chr15:67529158-67546752:67529158-67546897:-	0.654061	0	postive	Down	A5
FTO	ENSG00000104388.10;AF:chr8:61429495:61429812-61484605:61470967:61471482-61484605:+	0.514861	7.61688e-11	postive	Down	AF
FTO	ENSG00000104388.10;AF:chr8:61429495:61429812-61484605:61482488:61482616-61484605:+	0.504285	2.12159e-10	postive	Down	AF
FTO	ENSG00000104522.11;RI:chr8:144694788:144695135-144695366:144695465:-	-0.635694	0	negative	Down	RI
FTO	ENSG00000104522.11;RI:chr8:144695694:144695773-144695921:144695987:-	-0.625357	0	negative	Down	RI
FTO	ENSG00000104522.11;RI:chr8:144696490:144696623-144696794:144696867:-	-0.583162	4.01901e-14	negative	Down	RI
FTO	ENSG00000104529.13;AF:chr8:144669022-144678258:144678924:144669022-144679518:144679557:-	0.63144	0	postive	Down	AF
FTO	ENSG00000104613.6;A3:chr8:19701749-19703208:19701749-19703215:+	-0.694043	0	negative	Down	A3
FTO	ENSG00000104722.8;AF:chr8:24771277:24772386-24773118:24772455:24772810-24773118:+	0.674894	0	postive	Down	AF
FTO	ENSG00000104723.15;SE:chr8:15605974-15615300:15615364-15621712:+	0.719827	0	postive	Down	SE
FTO	ENSG00000105143.7;AF:chr19:15083729-15090325:15090469:15083729-15121297:15121432:-	0.591349	1.44329e-14	postive	Down	AF
FTO	ENSG00000105143.7;SE:chr19:15075173-15079115:15079319-15082549:-	0.647115	0	postive	Down	SE
FTO	ENSG00000105323.11;A3:chr19:41810166-41811551:41810166-41811581:+	-0.644233	0	negative	Down	A3
FTO	ENSG00000105357.10;SE:chr19:50726606-50727411:50727434-50728842:+	-0.615929	4.44089e-16	negative	Down	SE
FTO	ENSG00000105357.10;SE:chr19:50756010-50758477:50758575-50760556:+	0.606495	1.9984e-15	postive	Down	SE
FTO	ENSG00000105364.9;A3:chr19:10369361-10369848:10369361-10370293:+	-0.749557	0	negative	Down	A3
FTO	ENSG00000105568.12;AF:chr19:52693292:52693427-52705197:52704346:52704947-52705197:+	0.909116	0	postive	Down	AF
FTO	ENSG00000105819.9;AL:chr7:102952578-102952654:102952759:102952578-102969378:102969958:+	0.657705	0	postive	Down	AL
FTO	ENSG00000106009.11;RI:chr7:2577515:2578398-2578813:2578985:-	-0.54741	2.58438e-12	negative	Down	RI
FTO	ENSG00000106009.11;RI:chr7:2581754:2581845-2582838:2583596:-	0.54741	2.58438e-12	postive	Down	RI
FTO	ENSG00000106052.8;A5:chr7:27856139-27856509:27856013-27856509:+	-0.524292	2.96483e-11	negative	Down	A5
FTO	ENSG00000106123.7;A3:chr7:142568160-142568283:142568160-142568344:+	0.643087	0	postive	Down	A3
FTO	ENSG00000107175.6;RI:chr9:35732993:35733140-35733212:35733279:+	-0.583661	3.77476e-14	negative	Down	RI
FTO	ENSG00000107331.11;A3:chr9:139918292-139918595:139917504-139918595:-	-0.680217	0	negative	Down	A3
FTO	ENSG00000107372.8;AF:chr9:74975700-74978386:74979262:74975700-74979612:74980163:-	0.526689	2.32188e-11	postive	Down	AF
FTO	ENSG00000107372.8;SE:chr9:74975703-74978386:74978522-74979612:-	0.756743	0	postive	Down	SE
FTO	ENSG00000107404.13;A5:chr1:1274033-1274667:1274033-1274742:-	0.620454	4.44089e-16	postive	Down	A5
FTO	ENSG00000107897.14;SE:chr10:27508786-27512136:27512168-27512267:-	0.622677	2.22045e-16	postive	Down	SE
FTO	ENSG00000107954.6;AF:chr10:105253736:105254229-105330629:105315137:105315170-105330629:+	0.655533	0	postive	Down	AF
FTO	ENSG00000108591.5;A5:chr17:18002407-18002947:18002391-18002947:+	-0.520785	4.22549e-11	negative	Down	A5
FTO	ENSG00000108848.10;A3:chr17:48828002-48828085:48828002-48828108:+	-0.617253	4.44089e-16	negative	Down	A3
FTO	ENSG00000108861.4;SE:chr17:41847182-41851403:41851477-41852080:-	-0.891063	0	negative	Down	SE
FTO	ENSG00000108953.12;SE:chr17:1257641-1265224:1265302-1268153:-	-0.72021	0	negative	Down	SE
FTO	ENSG00000109083.9;SE:chr17:26659013-26659172:26659408-26662366:-	0.507747	1.52297e-10	postive	Down	SE
FTO	ENSG00000109180.10;AF:chr4:48833015:48833069-48834637:48833323:48833548-48834637:+	-0.730409	0	negative	Down	AF
FTO	ENSG00000109339.14;AF:chr4:87275797-87280811:87281216:87275797-87374183:87374283:-	0.599568	4.88498e-15	postive	Down	AF
FTO	ENSG00000109670.8;AF:chr4:153271276-153273622:153274110:153271276-153303341:153303664:-	0.849163	0	postive	Down	AF
FTO	ENSG00000110075.9;SE:chr11:68370960-68377079:68377096-68377372:+	0.675673	0	postive	Down	SE
FTO	ENSG00000110076.14;SE:chr11:64390550-64393935:64394024-64397874:-	-0.618102	4.44089e-16	negative	Down	SE
FTO	ENSG00000110076.14;SE:chr11:64419626-64421168:64421194-64427804:-	0.510249	1.19582e-10	postive	Down	SE
FTO	ENSG00000110172.7;SE:chr11:89947343-89948342:89948398-89951303:-	0.509991	1.22613e-10	postive	Down	SE
FTO	ENSG00000110237.3;AF:chr11:73019334:73022875-73057928:73054041:73054322-73057928:+	-0.545385	3.22409e-12	negative	Down	AF
FTO	ENSG00000110429.9;AL:chr11:33762485:33763630-33768676:33766231:33768201-33768676:-	-0.529363	1.76352e-11	negative	Down	AL
FTO	ENSG00000110514.14;A5:chr11:47317130-47317448:47317118-47317448:+	-0.848414	0	negative	Down	A5
FTO	ENSG00000110514.14;AF:chr11:47291225:47291301-47295378:47291699:47291797-47295378:+	-0.75875	0	negative	Down	AF
FTO	ENSG00000110514.14;SE:chr11:47308085-47310519:47310578-47310942:+	0.692419	0	postive	Down	SE
FTO	ENSG00000110514.14;SE:chr11:47312367-47314094:47314147-47315434:+	0.68501	0	postive	Down	SE
FTO	ENSG00000110514.14;SE:chr11:47330250-47330531:47330593-47330832:+	0.741646	0	postive	Down	SE
FTO	ENSG00000110619.12;RI:chr11:3023200:3023283-3023771:3023830:-	-0.665535	0	negative	Down	RI
FTO	ENSG00000110717.6;AF:chr11:67798180:67798200-67799619:67798433:67798617-67799619:+	-0.509985	1.22691e-10	negative	Down	AF
FTO	ENSG00000110811.13;A3:chr12:6942808-6942906:6942808-6942908:+	-0.51185	1.02333e-10	negative	Down	A3
FTO	ENSG00000110811.13;SE:chr12:6939934-6940034:6940197-6940380:+	0.545674	3.12439e-12	postive	Down	SE
FTO	ENSG00000110811.13;SE:chr12:6943213-6943989:6944119-6946149:+	0.519661	4.72951e-11	postive	Down	SE
FTO	ENSG00000110987.4;A5:chr12:122492895-122496998:122492832-122496998:+	-0.815906	0	negative	Down	A5
FTO	ENSG00000111262.4;A3:chr12:5019638-5020006:5019638-5026952:+	0.803761	0	postive	Down	A3
FTO	ENSG00000111364.10;A3:chr12:124103384-124103979:124103384-124103995:+	-0.574805	1.11466e-13	negative	Down	A3
FTO	ENSG00000111664.6;RI:chr12:6950422:6950508-6950750:6950788:+	0.716424	0	postive	Down	RI
FTO	ENSG00000111726.8;SE:chr12:22213860-22214215:22214386-22215215:+	0.517109	6.09905e-11	postive	Down	SE
FTO	ENSG00000111731.8;MX:chr12:22666313-22670920:22671071-22676360:22666313-22672049:22672173-22676360:-	-0.654152	0	negative	Down	MX
FTO	ENSG00000111799.16;A3:chr6:75796273-75797293:75795081-75797293:-	0.738269	0	postive	Down	A3
FTO	ENSG00000111879.14;SE:chr6:119288117-119295593:119295739-119296189:-	-0.547515	2.55485e-12	negative	Down	SE
FTO	ENSG00000112186.7;SE:chr6:17426921-17463227:17463304-17507400:+	-0.557607	8.29115e-13	negative	Down	SE
FTO	ENSG00000112242.10;A3:chr6:20480188-20481437:20480188-20481455:+	-0.588706	1.9984e-14	negative	Down	A3
FTO	ENSG00000112242.10;AF:chr6:20402398:20402856-20480077:20404034:20404063-20480077:+	-0.588706	1.9984e-14	negative	Down	AF
FTO	ENSG00000112339.10;AL:chr6:135323920:135323980-135360711:135356995:135359164-135360711:-	0.568477	2.36255e-13	postive	Down	AL
FTO	ENSG00000112584.8;AF:chr6:170604409:170604541-170626458:170615830:170615930-170626458:+	0.677298	0	postive	Down	AF
FTO	ENSG00000112584.8;AF:chr6:170604409:170604541-170626458:170615844:170615930-170626458:+	0.676305	0	postive	Down	AF
FTO	ENSG00000112592.7;A5:chr6:170878867-170880498:170878828-170880498:+	0.73337	0	postive	Down	A5
FTO	ENSG00000113269.7;SE:chr5:179382669-179390471:179390564-179393806:-	-0.517924	5.62421e-11	negative	Down	SE
FTO	ENSG00000113327.10;A3:chr5:161522568-161524644:161522568-161524706:+	-0.502618	2.48541e-10	negative	Down	A3
FTO	ENSG00000113580.10;A3:chr5:142661606-142662133:142658976-142662133:-	0.527856	2.05973e-11	postive	Down	A3
FTO	ENSG00000113648.12;A5:chr5:134681747-134686513:134681747-134686517:-	0.799287	0	postive	Down	A5
FTO	ENSG00000113758.9;SE:chr5:176886269-176886604:176886741-176887433:-	0.717601	0	postive	Down	SE
FTO	ENSG00000113763.6;AF:chr5:176289659:176289846-176295131:176292551:176292722-176295131:+	0.661764	0	postive	Down	AF
FTO	ENSG00000113763.6;SE:chr5:176295965-176296615:176296782-176297371:+	0.62923	0	postive	Down	SE
FTO	ENSG00000114098.13;SE:chr3:137906441-137907297:137907372-137940768:+	0.502872	2.42643e-10	postive	Down	SE
FTO	ENSG00000114270.11;RI:chr3:48608676:48608711-48609434:48609478:-	-0.653404	0	negative	Down	RI
FTO	ENSG00000114279.8;AF:chr3:192078327-192125814:192126838:192078327-192444970:192444982:-	0.682452	0	postive	Down	AF
FTO	ENSG00000114388.8;RI:chr3:50385190:50385332-50385555:50385672:-	-0.697527	0	negative	Down	RI
FTO	ENSG00000114405.6;A5:chr3:62304907-62305396:62304730-62305396:+	-0.776292	0	negative	Down	A5
FTO	ENSG00000114416.12;RI:chr3:180680671:180680728-180680816:180680878:+	0.504511	2.07637e-10	postive	Down	RI
FTO	ENSG00000114805.12;AF:chr3:155314167-155393786:155394105:155314167-155421935:155421997:-	0.502045	2.6238e-10	postive	Down	AF
FTO	ENSG00000114841.12;SE:chr3:52431893-52432048:52432178-52432866:+	0.644075	0	postive	Down	SE
FTO	ENSG00000115310.13;AF:chr2:55255356-55273952:55274022:55255356-55276881:55277680:-	-0.670849	0	negative	Down	AF
FTO	ENSG00000115459.12;SE:chr2:85581952-85582199:85582293-85584090:+	0.513554	8.66152e-11	postive	Down	SE
FTO	ENSG00000115504.10;SE:chr2:63058293-63085541:63085645-63086304:+	0.561567	5.27578e-13	postive	Down	SE
FTO	ENSG00000115641.13;AF:chr2:106002997-106015427:106015507:106002997-106015679:106016124:-	0.574757	1.1191e-13	postive	Down	AF
FTO	ENSG00000115657.8;RI:chr2:220075103:220075197-220075433:220075545:-	-0.72155	0	negative	Down	RI
FTO	ENSG00000115758.8;AF:chr2:10585390-10587600:10587906:10585390-10588247:10588630:-	0.693164	0	postive	Down	AF
FTO	ENSG00000115806.8;SE:chr2:171785913-171793134:171793237-171804860:+	0.554958	1.11822e-12	postive	Down	SE
FTO	ENSG00000115839.12;SE:chr2:135922266-135925263:135925283-135926115:+	0.514312	8.04024e-11	postive	Down	SE
FTO	ENSG00000116141.10;SE:chr1:220826694-220831132:220831176-220835154:+	0.694032	0	postive	Down	SE
FTO	ENSG00000116209.7;A5:chr1:54513045-54518673:54513045-54519029:-	-0.641552	0	negative	Down	A5
FTO	ENSG00000116539.6;A3:chr1:155349922-155365250:155349907-155365250:-	-0.633526	0	negative	Down	A3
FTO	ENSG00000116584.11;AF:chr1:155939091-155939325:155939391:155939091-155939760:155940854:-	0.599239	5.32907e-15	postive	Down	AF
FTO	ENSG00000116698.16;SE:chr1:183441784-183471388:183471526-183481972:+	0.829628	0	postive	Down	SE
FTO	ENSG00000116885.14;AL:chr1:36881428:36881696-36884592:36883511:36883856-36884592:-	-0.513833	8.42788e-11	negative	Down	AL
FTO	ENSG00000117114.14;SE:chr1:82446523-82446808:82446834-82447492:+	0.587296	2.39808e-14	postive	Down	SE
FTO	ENSG00000117114.14;SE:chr1:82452713-82453553:82453570-82456075:+	-0.587056	2.4869e-14	negative	Down	SE
FTO	ENSG00000117448.9;SE:chr1:46016827-46018108:46018235-46027461:+	0.760526	0	postive	Down	SE
FTO	ENSG00000117523.11;SE:chr1:171557644-171558508:171558744-171560726:+	0.712965	0	postive	Down	SE
FTO	ENSG00000117616.13;A5:chr1:25570124-25570668:25570124-25570945:-	0.514906	7.58362e-11	postive	Down	A5
FTO	ENSG00000117632.16;AL:chr1:26211931:26212360-26227982:26227059:26227578-26227982:-	0.530067	1.63967e-11	postive	Down	AL
FTO	ENSG00000117643.10;SE:chr1:25944828-25980733:25980857-26012931:+	0.70462	0	postive	Down	SE
FTO	ENSG00000117713.13;A3:chr1:27099123-27099303:27099123-27099306:+	-0.713277	0	negative	Down	A3
FTO	ENSG00000117859.14;SE:chr1:52179751-52205815:52205883-52211208:+	0.619954	4.44089e-16	postive	Down	SE
FTO	ENSG00000118276.7;A5:chr18:29206347-29206952:29206347-29206962:-	-0.611358	8.88178e-16	negative	Down	A5
FTO	ENSG00000118308.10;SE:chr12:25205890-25215754:25215834-25216654:+	-0.555564	1.0445e-12	negative	Down	SE
FTO	ENSG00000118495.13;A3:chr6:144287367-144290044:144287335-144290044:-	0.674042	0	postive	Down	A3
FTO	ENSG00000118495.13;AF:chr6:144290115-144329227:144329541:144290115-144385605:144385735:-	0.53137	1.43237e-11	postive	Down	AF
FTO	ENSG00000118762.3;SE:chr4:88977419-88979135:88979255-88983058:+	-0.621513	2.22045e-16	negative	Down	SE
FTO	ENSG00000119522.11;SE:chr9:126531842-126554866:126554909-126641230:-	-0.531266	1.44795e-11	negative	Down	SE
FTO	ENSG00000119707.9;RI:chr14:73566375:73566458-73569900:73570186:+	0.553375	1.33538e-12	postive	Down	RI
FTO	ENSG00000119711.8;A5:chr14:74538677-74538906:74538677-74538945:-	-0.579803	6.08402e-14	negative	Down	A5
FTO	ENSG00000119760.11;SE:chr2:27880536-27883851:27884468-27885046:-	0.645679	0	postive	Down	SE
FTO	ENSG00000119787.9;SE:chr2:38546161-38570410:38570654-38604285:-	-0.693958	0	negative	Down	SE
FTO	ENSG00000119862.7;SE:chr2:64682811-64683422:64683599-64685419:+	0.624113	2.22045e-16	postive	Down	SE
FTO	ENSG00000119866.16;AF:chr2:60773435-60778003:60778049:60773435-60780351:60780635:-	-0.565021	3.53939e-13	negative	Down	AF
FTO	ENSG00000120251.14;MX:chr4:158281295-158282162:158282276-158283951:158281295-158282690:158282804-158283951:+	0.533664	1.12739e-11	postive	Down	MX
FTO	ENSG00000120709.6;A3:chr5:137673996-137676873:137673996-137677498:+	-0.600549	4.44089e-15	negative	Down	A3
FTO	ENSG00000120709.6;SE:chr5:137673996-137676873:137677102-137677498:+	-0.570086	1.95399e-13	negative	Down	SE
FTO	ENSG00000120899.13;A5:chr8:27291069-27291610:27291030-27291610:+	-0.572723	1.42997e-13	negative	Down	A5
FTO	ENSG00000121653.6;RI:chr11:45923923:45924024-45924461:45924735:+	0.693761	0	postive	Down	RI
FTO	ENSG00000121753.8;A3:chr1:32193682-32193783:32193206-32193783:-	-0.757928	0	negative	Down	A3
FTO	ENSG00000121753.8;A3:chr1:32193881-32194199:32193878-32194199:-	-0.591979	1.33227e-14	negative	Down	A3
FTO	ENSG00000121753.8;A5:chr1:32198744-32200784:32198744-32201181:-	-0.735584	0	negative	Down	A5
FTO	ENSG00000121753.8;RI:chr1:32200784:32200882-32201181:32201266:-	-0.709278	0	negative	Down	RI
FTO	ENSG00000121753.8;SE:chr1:32193206-32193626:32193682-32193783:-	-0.83971	0	negative	Down	SE
FTO	ENSG00000122705.10;SE:chr9:36204176-36209264:36209317-36211600:+	0.509256	1.31658e-10	postive	Down	SE
FTO	ENSG00000122741.11;SE:chr9:37854979-37857238:37857348-37860045:+	0.807396	0	postive	Down	SE
FTO	ENSG00000122873.6;SE:chr10:60029064-60035878:60035972-60036877:+	0.574095	1.21236e-13	postive	Down	SE
FTO	ENSG00000122966.9;A5:chr12:120241193-120241901:120241193-120241967:-	-0.504916	1.99781e-10	negative	Down	A5
FTO	ENSG00000123213.17;SE:chr5:65018241-65054394:65054653-65058787:+	0.603706	2.88658e-15	postive	Down	SE
FTO	ENSG00000123562.11;SE:chrX:102931979-102933427:102933528-102940099:-	-0.731524	0	negative	Down	SE
FTO	ENSG00000123562.11;SE:chrX:102931979-102933427:102933577-102940099:-	-0.656542	0	negative	Down	SE
FTO	ENSG00000124191.12;SE:chr20:42683166-42694352:42694747-42695370:+	0.588005	2.19824e-14	postive	Down	SE
FTO	ENSG00000124222.15;MX:chr20:57227194-57227352:57227363-57242546:57227194-57234679:57234690-57242546:+	-0.672224	0	negative	Down	MX
FTO	ENSG00000124493.8;AF:chr6:34059876-34100755:34101443:34059876-34122856:34123399:-	0.64396	0	postive	Down	AF
FTO	ENSG00000124493.8;SE:chr6:34008525-34024321:34024461-34026751:-	0.647459	0	postive	Down	SE
FTO	ENSG00000124507.5;SE:chr6:34434047-34494020:34494145-34495109:+	0.825798	0	postive	Down	SE
FTO	ENSG00000124574.9;A3:chr6:43416764-43416830:43416764-43416845:+	-0.751954	0	negative	Down	A3
FTO	ENSG00000124831.14;AF:chr2:238536219:238536383-238617187:238600859:238601164-238617187:+	0.703134	0	postive	Down	AF
FTO	ENSG00000124831.14;AF:chr2:238536250:238536383-238617187:238600859:238601164-238617187:+	0.575249	1.05693e-13	postive	Down	AF
FTO	ENSG00000124831.14;AL:chr2:238668848-238671246:238674558:238668848-238678586:238679419:+	-0.603276	3.10862e-15	negative	Down	AL
FTO	ENSG00000124831.14;SE:chr2:238657967-238659843:238659914-238661952:+	0.519792	4.6678e-11	postive	Down	SE
FTO	ENSG00000125462.11;A3:chr1:156384090-156384446:156383289-156384446:-	0.573812	1.25455e-13	postive	Down	A3
FTO	ENSG00000125462.11;AF:chr1:156384545-156385189:156386731:156384545-156391347:156391544:-	0.646507	0	postive	Down	AF
FTO	ENSG00000125505.10;SE:chr19:54687563-54691043:54691169-54692071:-	0.877121	0	postive	Down	SE
FTO	ENSG00000125510.11;SE:chr20:62711705-62723319:62723469-62724041:+	0.730232	0	postive	Down	SE
FTO	ENSG00000125648.9;SE:chr19:6444312-6452323:6452490-6453992:-	-0.635801	0	negative	Down	SE
FTO	ENSG00000125779.16;AF:chr20:3869486:3869551-3888573:3869742:3870375-3888573:+	-0.692987	0	negative	Down	AF
FTO	ENSG00000125814.13;MX:chr20:23375636-23375776:23375822-23383630:23375636-23377709:23377825-23383630:-	0.538733	6.59983e-12	postive	Down	MX
FTO	ENSG00000125814.13;SE:chr20:23375636-23375776:23375822-23377709:-	0.759601	0	postive	Down	SE
FTO	ENSG00000125869.4;SE:chr20:9496272-9496647:9496778-9496903:+	0.764873	0	postive	Down	SE
FTO	ENSG00000126217.16;AF:chr13:113622814:113623028-113669077:113656068:113656297-113669077:+	-0.56503	3.53495e-13	negative	Down	AF
FTO	ENSG00000126733.15;A3:chrX:86071102-86082769:86071102-86087109:+	0.683195	0	postive	Down	A3
FTO	ENSG00000126733.15;A5:chrX:86068037-86068133:86068007-86068133:+	0.685719	0	postive	Down	A5
FTO	ENSG00000126746.12;SE:chr12:6782606-6786333:6786425-6787293:-	0.504955	1.99031e-10	postive	Down	SE
FTO	ENSG00000126767.13;SE:chrX:47500874-47509320:47509425-47509822:-	0.679268	0	postive	Down	SE
FTO	ENSG00000128159.7;A5:chr22:50658444-50658680:50658444-50659704:-	0.780063	0	postive	Down	A5
FTO	ENSG00000128159.7;RI:chr22:50658386:50658444-50658680:50660303:-	-0.806662	0	negative	Down	RI
FTO	ENSG00000128487.12;AF:chr17:19976878:19977014-19999944:19990334:19990364-19999944:+	0.600077	4.66294e-15	postive	Down	AF
FTO	ENSG00000128989.5;A5:chr15:52861099-52861309:52861099-52861313:-	0.65743	0	postive	Down	A5
FTO	ENSG00000128989.5;SE:chr15:52849419-52861045:52861099-52861313:-	-0.636815	0	negative	Down	SE
FTO	ENSG00000129158.5;A5:chr11:18029623-18034398:18029623-18034498:-	0.594494	9.76996e-15	postive	Down	A5
FTO	ENSG00000129158.5;AL:chr11:17809595:17809960-17899755:17868109:17868308-17899755:-	-0.507708	1.52875e-10	negative	Down	AL
FTO	ENSG00000129158.5;AL:chr11:17809596:17809960-17899755:17868109:17868308-17899755:-	-0.621963	2.22045e-16	negative	Down	AL
FTO	ENSG00000130055.9;RI:chrX:69649343:69649564-69649765:69649913:+	-0.630408	0	negative	Down	RI
FTO	ENSG00000130055.9;SE:chrX:69646319-69646498:69646591-69646716:+	0.630408	0	postive	Down	SE
FTO	ENSG00000130226.12;AF:chr7:153584182:153584819-154143299:154002195:154002636-154143299:+	-0.597116	6.88338e-15	negative	Down	AF
FTO	ENSG00000130402.7;MX:chr19:39200116-39200897:39200982-39205109:39200116-39201916:39202001-39205109:+	-0.660191	0	negative	Down	MX
FTO	ENSG00000130414.7;RI:chr2:240951034:240951113-240954156:240954277:-	-0.535173	9.62186e-12	negative	Down	RI
FTO	ENSG00000130414.7;SE:chr2:240900603-240921532:240921636-240929491:-	0.726139	0	postive	Down	SE
FTO	ENSG00000130540.9;SE:chr22:44235905-44237682:44237812-44258094:-	0.842212	0	postive	Down	SE
FTO	ENSG00000130558.14;AF:chr9:137967268:137967648-137982041:137979585:137979985-137982041:+	-0.66442	0	negative	Down	AF
FTO	ENSG00000130558.14;AF:chr9:137967366:137967648-137982041:137979106:137979288-137982041:+	0.512372	9.72433e-11	postive	Down	AF
FTO	ENSG00000130558.14;AF:chr9:137967366:137967648-137982041:137979520:137979985-137982041:+	0.577076	8.4821e-14	postive	Down	AF
FTO	ENSG00000130558.14;AF:chr9:137979106:137979288-137982041:137979585:137979985-137982041:+	-0.550861	1.76659e-12	negative	Down	AF
FTO	ENSG00000130707.12;SE:chr9:133320382-133325659:133325720-133327611:+	0.538736	6.59783e-12	postive	Down	SE
FTO	ENSG00000130822.10;A3:chrX:152938239-152938464:152938152-152938464:-	-0.518873	5.11664e-11	negative	Down	A3
FTO	ENSG00000130822.10;AF:chrX:152938533-152938755:152938828:152938533-152939384:152939401:-	0.539244	6.25011e-12	postive	Down	AF
FTO	ENSG00000130822.10;AF:chrX:152938533-152939235:152939300:152938533-152939384:152939401:-	0.562848	4.55191e-13	postive	Down	AF
FTO	ENSG00000131503.16;A5:chr5:139917846-139918504:139917819-139918504:+	-0.61629	4.44089e-16	negative	Down	A5
FTO	ENSG00000131748.11;AF:chr17:37793395:37793484-37809734:37809351:37809411-37809734:+	0.518756	5.17681e-11	postive	Down	AF
FTO	ENSG00000131773.9;AF:chr8:136470330:136470426-136533480:136470790:136471153-136533480:+	0.565937	3.1819e-13	postive	Down	AF
FTO	ENSG00000131773.9;AF:chr8:136470330:136470426-136533480:136470950:136471153-136533480:+	0.559234	6.89226e-13	postive	Down	AF
FTO	ENSG00000131773.9;AL:chr8:136594316-136619198:136619270:136594316-136659236:136659269:+	0.562399	4.79394e-13	postive	Down	AL
FTO	ENSG00000132305.16;SE:chr2:86393767-86397872:86397967-86398331:-	0.846922	0	postive	Down	SE
FTO	ENSG00000132471.7;SE:chr17:73843690-73843877:73844011-73844651:-	-0.690521	0	negative	Down	SE
FTO	ENSG00000132507.13;AF:chr17:7210318:7210434-7212934:7210645:7210728-7212934:+	-0.601964	3.55271e-15	negative	Down	AF
FTO	ENSG00000132879.9;A5:chr1:11718450-11718590:11718421-11718590:+	-0.697728	0	negative	Down	A5
FTO	ENSG00000132879.9;SE:chr1:11718421-11718590:11718685-11718793:+	0.774333	0	postive	Down	SE
FTO	ENSG00000133026.8;SE:chr17:8473130-8479961:8479990-8480554:-	0.658166	0	postive	Down	SE
FTO	ENSG00000133083.10;SE:chr13:36348836-36362349:36362422-36367503:-	0.525082	2.7359e-11	postive	Down	SE
FTO	ENSG00000133104.7;AF:chr13:36909969-36920719:36920914:36909969-36944226:36944317:-	0.554073	1.23501e-12	postive	Down	AF
FTO	ENSG00000133606.6;A5:chr7:140171811-140178400:140171811-140178637:-	0.58847	2.08722e-14	postive	Down	A5
FTO	ENSG00000133606.6;AF:chr7:140171811-140178637:140178726:140171811-140178960:140179136:-	-0.664859	0	negative	Down	AF
FTO	ENSG00000133612.14;SE:chr7:150831655-150835230:150835400-150837066:+	0.847534	0	postive	Down	SE
FTO	ENSG00000133612.14;SE:chr7:150831655-150837066:150837203-150838985:+	-0.758894	0	negative	Down	SE
FTO	ENSG00000133872.9;SE:chr8:29927575-29931393:29931567-29940363:-	-0.818889	0	negative	Down	SE
FTO	ENSG00000133884.5;SE:chr11:65111540-65112051:65112092-65113137:+	0.517623	5.79559e-11	postive	Down	SE
FTO	ENSG00000133943.14;SE:chr14:91681900-91690023:91690139-91691028:+	-0.549588	2.03371e-12	negative	Down	SE
FTO	ENSG00000134057.10;AL:chr5:68471364-68473066:68473185:68471364-68473351:68473457:+	0.57595	9.70335e-14	postive	Down	AL
FTO	ENSG00000134333.8;AF:chr11:18415935:18416183-18418366:18417825:18418157-18418366:+	0.798118	0	postive	Down	AF
FTO	ENSG00000134504.8;AF:chr18:24081214-24126692:24127082:24081214-24209111:24209206:-	0.551203	1.70086e-12	postive	Down	AF
FTO	ENSG00000135090.9;SE:chr12:118673476-118673600:118674498-118675878:-	0.639496	0	postive	Down	SE
FTO	ENSG00000135423.8;SE:chr12:56868680-56868828:56868894-56869408:-	0.710022	0	postive	Down	SE
FTO	ENSG00000135439.6;AF:chr12:58129210-58130862:58132029:58129210-58135695:58135940:-	0.864005	0	postive	Down	AF
FTO	ENSG00000135439.6;SE:chr12:58121868-58122101:58122160-58123422:-	0.833605	0	postive	Down	SE
FTO	ENSG00000135454.8;AF:chr12:58025916-58026324:58026451:58025916-58026555:58026985:-	-0.537247	7.72893e-12	negative	Down	AF
FTO	ENSG00000135502.12;A5:chr12:58019535-58019781:58019470-58019781:+	-0.530501	1.56768e-11	negative	Down	A5
FTO	ENSG00000135503.7;AF:chr12:52345473:52345618-52369049:52347164:52347283-52369049:+	-0.50137	2.79648e-10	negative	Down	AF
FTO	ENSG00000135596.13;A3:chr6:109767615-109767899:109767560-109767899:-	-0.759362	0	negative	Down	A3
FTO	ENSG00000135596.13;RI:chr6:109772803:109772903-109773449:109773604:-	0.759362	0	postive	Down	RI
FTO	ENSG00000135597.14;SE:chr6:139226269-139228632:139228737-139229805:-	0.515134	7.41487e-11	postive	Down	SE
FTO	ENSG00000135638.8;AF:chr2:73143176:73144189-73151438:73150543:73150850-73151438:+	0.567624	2.61124e-13	postive	Down	AF
FTO	ENSG00000135638.8;AF:chr2:73144604:73145501-73151438:73150543:73150850-73151438:+	0.572439	1.47882e-13	postive	Down	AF
FTO	ENSG00000135750.10;AF:chr1:233749750:233750272-233802341:233765304:233765660-233802341:+	-0.712436	0	negative	Down	AF
FTO	ENSG00000135956.3;A3:chr2:96931250-96931607:96931227-96931607:-	-0.730573	0	negative	Down	A3
FTO	ENSG00000136146.9;A5:chr13:48664554-48669090:48664554-48669196:-	-0.654835	0	negative	Down	A5
FTO	ENSG00000136450.7;A5:chr17:56082402-56082759:56082402-56082775:-	-0.611898	8.88178e-16	negative	Down	A5
FTO	ENSG00000136478.3;A3:chr17:62232327-62238161:62232321-62238161:-	-0.642641	0	negative	Down	A3
FTO	ENSG00000136521.8;AF:chr3:179322579:179322727-179334771:179333795:179333837-179334771:+	0.859546	0	postive	Down	AF
FTO	ENSG00000136750.7;RI:chr10:26589717:26589924-26592963:26593487:+	0.792683	0	postive	Down	RI
FTO	ENSG00000136842.8;AF:chr9:100263462:100263549-100286423:100263921:100264085-100286423:+	-0.675249	0	negative	Down	AF
FTO	ENSG00000136878.7;RI:chr9:132642392:132642568-132642746:132644107:+	0.681148	0	postive	Down	RI
FTO	ENSG00000136895.12;SE:chr9:130117751-130118708:130118784-130119498:+	-0.846437	0	negative	Down	SE
FTO	ENSG00000137494.9;A3:chr11:82922472-82923695:82922472-82924021:+	0.653647	0	postive	Down	A3
FTO	ENSG00000137509.5;SE:chr11:82571159-82595865:82595927-82611277:-	-0.73055	0	negative	Down	SE
FTO	ENSG00000137574.6;SE:chr8:56686278-56695307:56695371-56698278:+	0.541248	5.04308e-12	postive	Down	SE
FTO	ENSG00000137817.12;SE:chr15:72535040-72541586:72541655-72542361:-	0.776576	0	postive	Down	SE
FTO	ENSG00000138035.9;RI:chr2:55871772:55871855-55872484:55872567:-	-0.623634	2.22045e-16	negative	Down	RI
FTO	ENSG00000138069.12;SE:chr2:65315824-65316073:65316204-65325105:-	0.712318	0	postive	Down	SE
FTO	ENSG00000138071.9;SE:chr2:65467096-65469183:65469197-65473658:+	0.506119	1.78076e-10	postive	Down	SE
FTO	ENSG00000138081.15;SE:chr2:48046217-48047501:48047595-48049357:-	-0.549356	2.08633e-12	negative	Down	SE
FTO	ENSG00000138101.14;MX:chr2:25602192-25606705:25606758-25611071:25602192-25610158:25610247-25611071:-	0.523116	3.34048e-11	postive	Down	MX
FTO	ENSG00000138101.14;SE:chr2:25611230-25642384:25642404-25650404:-	0.518978	5.06331e-11	postive	Down	SE
FTO	ENSG00000138279.10;SE:chr10:75148172-75155802:75155867-75156277:-	0.563233	4.35429e-13	postive	Down	SE
FTO	ENSG00000138286.9;A5:chr10:74987942-74990180:74987918-74990180:+	-0.516031	6.78657e-11	negative	Down	A5
FTO	ENSG00000138434.11;A5:chr2:182781732-182783325:182781154-182783325:+	0.626354	0	postive	Down	A5
FTO	ENSG00000138434.11;RI:chr2:182779943:182781154-182783325:182783402:+	0.721016	0	postive	Down	RI
FTO	ENSG00000138698.9;A3:chr4:99182720-99214556:99182720-99214559:+	0.545389	3.22276e-12	postive	Down	A3
FTO	ENSG00000138764.9;AF:chr4:78078357:78078659-78079686:78079509:78079604-78079686:+	0.537119	7.83462e-12	postive	Down	AF
FTO	ENSG00000139190.12;AL:chr12:6571403:6572008-6574056:6573026:6573652-6574056:-	-0.8513	0	negative	Down	AL
FTO	ENSG00000139220.11;A3:chr12:81675229-81676789:81675211-81676789:-	-0.537122	7.83151e-12	negative	Down	A3
FTO	ENSG00000139220.11;AL:chr12:81652046:81653439-81657010:81655746:81655819-81657010:-	-0.55131	1.68066e-12	negative	Down	AL
FTO	ENSG00000139220.11;SE:chr12:81799682-81833751:81833825-81839335:-	-0.539742	5.92659e-12	negative	Down	SE
FTO	ENSG00000139625.8;RI:chr12:53880731:53880939-53881039:53881212:-	0.786538	0	postive	Down	RI
FTO	ENSG00000139644.7;AF:chr12:50135340:50135394-50146247:50135605:50135898-50146247:+	-0.608693	1.33227e-15	negative	Down	AF
FTO	ENSG00000139910.15;AL:chr14:26915094:26918169-26949183:26941157:26941597-26949183:-	0.701358	0	postive	Down	AL
FTO	ENSG00000139998.10;A5:chr14:65417132-65417297:65417132-65417661:-	0.709401	0	postive	Down	A5
FTO	ENSG00000139998.10;A5:chr14:65417132-65417661:65417132-65417792:-	-0.688238	0	negative	Down	A5
FTO	ENSG00000139998.10;AF:chr14:65419289-65438526:65438612:65419289-65438671:65438875:-	0.709401	0	postive	Down	AF
FTO	ENSG00000140044.8;AF:chr14:75894419:75894552-75904601:75895060:75895309-75904601:+	0.687974	0	postive	Down	AF
FTO	ENSG00000140105.11;SE:chr14:100820903-100826891:100826999-100828045:-	-0.633916	0	negative	Down	SE
FTO	ENSG00000140284.6;AF:chr15:50474393:50475102-50489697:50483198:50483301-50489697:+	0.524078	3.03011e-11	postive	Down	AF
FTO	ENSG00000140284.6;SE:chr15:50489906-50490432:50490679-50494684:+	-0.551107	1.71885e-12	negative	Down	SE
FTO	ENSG00000140398.9;RI:chr15:75646591:75646618-75646772:75646833:+	-0.549439	2.06724e-12	negative	Down	RI
FTO	ENSG00000140740.6;SE:chr16:21987564-21991868:21992021-21994409:+	-0.749031	0	negative	Down	SE
FTO	ENSG00000141027.15;A3:chr17:16005119-16012100:16005071-16012100:-	-0.724856	0	negative	Down	A3
FTO	ENSG00000141376.16;SE:chr17:59093262-59104227:59104271-59112027:+	0.67033	0	postive	Down	SE
FTO	ENSG00000141644.13;AL:chr18:47793256:47794033-47799047:47797420:47797910-47799047:-	-0.518912	5.0969e-11	negative	Down	AL
FTO	ENSG00000141837.13;SE:chr19:13320312-13321431:13321466-13322917:-	0.711858	0	postive	Down	SE
FTO	ENSG00000142082.10;AF:chr11:233534-236048:236431:233534-236616:236931:-	-0.639969	0	negative	Down	AF
FTO	ENSG00000142082.10;SE:chr11:233215-233343:233534-236048:-	-0.52123	4.04055e-11	negative	Down	SE
FTO	ENSG00000142192.14;AF:chr21:27484463-27542882:27543105:27484463-27543303:27543446:-	-0.576019	9.63674e-14	negative	Down	AF
FTO	ENSG00000142609.12;A3:chr1:1854584-1854806:1854554-1854806:-	-0.57376	1.26121e-13	negative	Down	A3
FTO	ENSG00000142609.12;SE:chr1:1853827-1854028:1854162-1854424:-	-0.57376	1.26121e-13	negative	Down	SE
FTO	ENSG00000142920.12;RI:chr1:33547779:33547955-33548664:33548743:+	-0.589147	1.90958e-14	negative	Down	RI
FTO	ENSG00000143224.12;AL:chr1:161140559-161140697:161141008:161140559-161146639:161147803:+	-0.503317	2.32601e-10	negative	Down	AL
FTO	ENSG00000143420.12;AF:chr1:150600068-150601537:150601616:150600068-150601890:150602053:-	0.592456	1.24345e-14	postive	Down	AF
FTO	ENSG00000143499.9;A5:chr1:214507651-214510047:214505535-214510047:+	0.694482	0	postive	Down	A5
FTO	ENSG00000143569.14;AF:chr1:154192655:154192720-154197560:154193392:154193451-154197560:+	-0.622202	2.22045e-16	negative	Down	AF
FTO	ENSG00000143774.11;A3:chr1:228335400-228336072:228335400-228336366:+	-0.505403	1.90693e-10	negative	Down	A3
FTO	ENSG00000143847.10;RI:chr1:203044705:203044885-203045469:203047863:+	-0.788017	0	negative	Down	RI
FTO	ENSG00000144152.8;AF:chr2:112895962:112896307-112917253:112908876:112910835-112917253:+	0.624032	2.22045e-16	postive	Down	AF
FTO	ENSG00000144381.12;AF:chr2:198363574-198364506:198364771:198363574-198364884:198364998:-	0.810623	0	postive	Down	AF
FTO	ENSG00000144579.3;A3:chr2:219266435-219266834:219266435-219266837:+	-0.579874	6.03961e-14	negative	Down	A3
FTO	ENSG00000144580.9;AL:chr2:219457430-219458251:219458568:219457430-219458831:219461803:+	0.567116	2.77112e-13	postive	Down	AL
FTO	ENSG00000144645.9;SE:chr3:31789612-31871532:31871723-31917925:-	-0.514129	8.18592e-11	negative	Down	SE
FTO	ENSG00000144674.12;SE:chr3:37396678-37402734:37402796-37407571:+	0.599436	5.10703e-15	postive	Down	SE
FTO	ENSG00000144711.9;AF:chr3:12983365-13008887:13009168:12983365-13114492:13114617:-	-0.62237	2.22045e-16	negative	Down	AF
FTO	ENSG00000144711.9;AL:chr3:12938719:12940933-12944273:12942348:12943022-12944273:-	-0.62237	2.22045e-16	negative	Down	AL
FTO	ENSG00000144959.5;SE:chr3:172363482-172365676:172365904-172428637:-	0.78453	0	postive	Down	SE
FTO	ENSG00000145191.7;RI:chr3:183860840:183861353-183861887:183862012:+	0.766006	0	postive	Down	RI
FTO	ENSG00000145349.12;MX:chr4:114458599-114468800:114468872-114473187:114458599-114469813:114469885-114473187:-	0.756168	0	postive	Down	MX
FTO	ENSG00000145362.12;AF:chr4:113970832:113970968-114095572:114038149:114038574-114095572:+	0.751123	0	postive	Down	AF
FTO	ENSG00000145675.10;AF:chr5:67584196:67584579-67588087:67586465:67586662-67588087:+	-0.64931	0	negative	Down	AF
FTO	ENSG00000145730.16;MX:chr5:102355547-102360835:102361038-102364591:102355547-102363886:102363942-102364591:+	-0.849935	0	negative	Down	MX
FTO	ENSG00000145730.16;SE:chr5:102361038-102363886:102363942-102364591:+	0.708224	0	postive	Down	SE
FTO	ENSG00000145819.11;SE:chr5:142526946-142586763:142586873-142593562:+	-0.528447	1.93836e-11	negative	Down	SE
FTO	ENSG00000145833.11;SE:chr5:134099782-134102607:134102750-134106593:+	-0.735354	0	negative	Down	SE
FTO	ENSG00000145833.11;SE:chr5:134124281-134125796:134125912-134126160:+	0.735354	0	postive	Down	SE
FTO	ENSG00000145882.6;A5:chr5:148737735-148742200:148737719-148742200:+	-0.597549	6.66134e-15	negative	Down	A5
FTO	ENSG00000146409.6;SE:chr6:133105228-133108573:133108720-133110903:-	-0.631039	0	negative	Down	SE
FTO	ENSG00000146457.10;AF:chr6:160146617:160148365-160157290:160148620:160148735-160157290:+	-0.706029	0	negative	Down	AF
FTO	ENSG00000146872.12;AF:chr17:60556511:60556651-60558482:60558129:60558148-60558482:+	-0.545442	3.20433e-12	negative	Down	AF
FTO	ENSG00000147642.12;AF:chr8:110656945-110660917:110661195:110656945-110703562:110704020:-	-0.631883	0	negative	Down	AF
FTO	ENSG00000147852.9;SE:chr9:2650516-2651415:2651498-2651874:+	-0.531045	1.48157e-11	negative	Down	SE
FTO	ENSG00000148341.13;SE:chr9:131772972-131774515:131774577-131776690:-	-0.72085	0	negative	Down	SE
FTO	ENSG00000148399.7;AL:chr9:140449356:140450100-140458886:140451055:140451267-140458886:-	-0.569968	1.98064e-13	negative	Down	AL
FTO	ENSG00000112237.8;A3:chr6:99997451-99998094:99997448-99998094:-	0.667635	0	postive	Down	A3
FTO	ENSG00000112237.8;AL:chr6:99990256:99991485-99992988:99991656:99992149-99992988:-	0.75004	0	postive	Down	AL
FTO	ENSG00000112333.7;AF:chr6:108487262:108487994-108492662:108489227:108489366-108492662:+	0.66499	0	postive	Down	AF
FTO	ENSG00000112701.13;SE:chr6:76344527-76350400:76350420-76357447:+	-0.512987	9.15685e-11	negative	Down	SE
FTO	ENSG00000112851.10;SE:chr5:65350779-65367997:65368119-65370852:+	-0.628536	0	negative	Down	SE
FTO	ENSG00000112992.11;AF:chr5:43602825:43602992-43609245:43603229:43603396-43609245:+	-0.751418	0	negative	Down	AF
FTO	ENSG00000112992.11;SE:chr5:43603396-43609245:43609448-43613010:+	0.553308	1.34515e-12	postive	Down	SE
FTO	ENSG00000113327.10;SE:chr5:161528323-161529560:161529679-161530895:+	-0.521061	4.10958e-11	negative	Down	SE
FTO	ENSG00000113648.12;AF:chr5:134681747-134686517:134687234:134681747-134688636:134698591:-	-0.731714	0	negative	Down	AF
FTO	ENSG00000115183.9;RI:chr2:160075749:160075872-160076203:160076378:+	-0.513114	9.04383e-11	negative	Down	RI
FTO	ENSG00000115380.14;AF:chr2:56149582-56150034:56150356:56149582-56150846:56150911:-	-0.548239	2.35945e-12	negative	Down	AF
FTO	ENSG00000115380.14;AF:chr2:56149582-56150034:56150356:56149582-56150846:56151274:-	-0.615205	4.44089e-16	negative	Down	AF
FTO	ENSG00000115525.12;AF:chr2:86090608-86094728:86094777:86090608-86115947:86116137:-	-0.52188	3.7844e-11	negative	Down	AF
FTO	ENSG00000115966.11;SE:chr2:175994935-175997423:175997485-176001140:-	-0.713397	0	negative	Down	SE
FTO	ENSG00000116044.11;A3:chr2:178097311-178097978:178097290-178097978:-	0.693557	0	postive	Down	A3
FTO	ENSG00000116044.11;AF:chr2:178098999-178128131:178128300:178098999-178129260:178129859:-	-0.50016	3.13384e-10	negative	Down	AF
FTO	ENSG00000116171.11;SE:chr1:53493743-53504589:53504718-53513530:+	0.71202	0	postive	Down	SE
FTO	ENSG00000116675.10;RI:chr1:65858114:65858271-65858417:65858548:+	0.717644	0	postive	Down	RI
FTO	ENSG00000116957.8;A3:chr1:235577933-235582732:235577933-235582788:+	-0.504579	2.06292e-10	negative	Down	A3
FTO	ENSG00000116957.8;SE:chr1:235543464-235564818:235564902-235577748:+	0.507173	1.60949e-10	postive	Down	SE
FTO	ENSG00000117266.11;RI:chr1:205498649:205498691-205499387:205499477:+	-0.543828	3.81828e-12	negative	Down	RI
FTO	ENSG00000117362.8;A3:chr1:150240527-150241098:150240391-150241098:-	0.672792	0	postive	Down	A3
FTO	ENSG00000117411.12;A3:chr1:44447145-44447361:44447145-44447405:+	0.619768	4.44089e-16	postive	Down	A3
FTO	ENSG00000117616.13;AF:chr1:25573520-25573800:25573948:25573520-25663531:25664656:-	-0.55467	1.15508e-12	negative	Down	AF
FTO	ENSG00000117616.13;RI:chr1:25568740:25568917-25569030:25569196:-	0.692153	0	postive	Down	RI
FTO	ENSG00000117616.13;RI:chr1:25570041:25570715-25571641:25571792:-	0.734478	0	postive	Down	RI
FTO	ENSG00000117616.13;SE:chr1:25570715-25570945:25570989-25571641:-	0.55467	1.15508e-12	postive	Down	SE
FTO	ENSG00000118900.10;SE:chr16:4927112-4927386:4927475-4930084:+	0.516656	6.37912e-11	postive	Down	SE
FTO	ENSG00000119523.8;AF:chr9:101981118-101983261:101983329:101981118-101983829:101984238:-	-0.551839	1.58473e-12	negative	Down	AF
FTO	ENSG00000119946.9;SE:chr10:101147760-101147909:101148058-101150063:+	0.737657	0	postive	Down	SE
FTO	ENSG00000119965.8;A3:chr10:124712548-124713531:124712544-124713531:-	0.698347	0	postive	Down	A3
FTO	ENSG00000120925.9;SE:chr8:42716998-42720559:42720632-42725147:-	0.674343	0	postive	Down	SE
FTO	ENSG00000121064.8;AF:chr17:55074375:55074416-55078216:55075652:55075859-55078216:+	-0.665397	0	negative	Down	AF
FTO	ENSG00000121064.8;SE:chr17:55074416-55075746:55075859-55078216:+	0.794353	0	postive	Down	SE
FTO	ENSG00000122550.12;AF:chr7:23145403:23145765-23163396:23157530:23157583-23163396:+	0.637362	0	postive	Down	AF
FTO	ENSG00000124920.9;A3:chr11:61547762-61548429:61547762-61548432:+	-0.628899	0	negative	Down	A3
FTO	ENSG00000124920.9;A3:chr11:61549296-61550970:61549296-61550985:+	0.527292	2.18261e-11	postive	Down	A3
FTO	ENSG00000124920.9;AF:chr11:61520121:61520262-61533097:61522861:61522914-61533097:+	0.532274	1.30378e-11	postive	Down	AF
FTO	ENSG00000125484.6;A5:chr9:135555190-135558950:135554697-135558950:+	0.77634	0	postive	Down	A5
FTO	ENSG00000128512.14;SE:chr7:111372343-111375110:111375223-111376973:-	0.722464	0	postive	Down	SE
FTO	ENSG00000128928.4;SE:chr15:40698172-40699837:40699926-40700138:+	0.680497	0	postive	Down	SE
FTO	ENSG00000129351.13;A5:chr19:10798790-10799226:10798384-10799226:+	-0.766412	0	negative	Down	A5
FTO	ENSG00000129566.8;A3:chr14:20837735-20837833:20837713-20837833:-	0.626577	0	postive	Down	A3
FTO	ENSG00000129566.8;RI:chr14:20833826:20835262-20836067:20836718:-	0.532007	1.34053e-11	postive	Down	RI
FTO	ENSG00000129933.13;MX:chr19:19431944-19439879:19439896-19446931:19431944-19446527:19446544-19446931:+	-0.661086	0	negative	Down	MX
FTO	ENSG00000130159.8;SE:chr19:11618863-11621432:11621475-11623871:-	-0.532457	1.27911e-11	negative	Down	SE
FTO	ENSG00000130164.6;AF:chr19:11200038:11200291-11210899:11201275:11201595-11210899:+	0.704054	0	postive	Down	AF
FTO	ENSG00000130702.9;SE:chr20:60885367-60885475:60885628-60885721:-	0.729527	0	postive	Down	SE
FTO	ENSG00000130702.9;SE:chr20:60887836-60887944:60888066-60888144:-	0.729527	0	postive	Down	SE
FTO	ENSG00000148948.3;SE:chr11:40955273-41244347:41244558-41480981:-	-0.508945	1.35682e-10	negative	Down	SE
FTO	ENSG00000149091.10;AF:chr11:46360148:46360440-46388841:46366984:46367135-46388841:+	-0.612807	8.88178e-16	negative	Down	AF
FTO	ENSG00000149187.12;A3:chr11:47498511-47498849:47498508-47498849:-	0.648724	0	postive	Down	A3
FTO	ENSG00000149243.10;A3:chr11:75139695-75140794:75139671-75140794:-	-0.511701	1.03829e-10	negative	Down	A3
FTO	ENSG00000149243.10;RI:chr11:75136438:75136626-75137565:75137683:-	-0.511701	1.03829e-10	negative	Down	RI
FTO	ENSG00000149294.11;AL:chr11:113142598-113143655:113143823:113142598-113145989:113149158:+	0.683134	0	postive	Down	AL
FTO	ENSG00000149294.11;SE:chr11:113105886-113117090:113117092-113126599:+	-0.648851	0	negative	Down	SE
FTO	ENSG00000149532.10;A5:chr11:61183991-61187394:61183991-61187421:-	-0.780014	0	negative	Down	A5
FTO	ENSG00000149657.14;AF:chr20:60697517:60697849-60699673:60698208:60698470-60699673:+	-0.77208	0	negative	Down	AF
FTO	ENSG00000149657.14;SE:chr20:60701495-60702641:60702757-60704841:+	0.748018	0	postive	Down	SE
FTO	ENSG00000149761.4;AF:chr11:63993762:63994604-63996950:63996774:63996816-63996950:+	0.537058	7.88525e-12	postive	Down	AF
FTO	ENSG00000149926.9;AF:chr16:30040836-30041381:30041405:30040836-30041724:30042580:-	-0.681739	0	negative	Down	AF
FTO	ENSG00000149970.10;SE:chrX:21519706-21534603:21534749-21544985:+	-0.685684	0	negative	Down	SE
FTO	ENSG00000150394.9;SE:chr16:61747862-61760998:61761119-61823250:-	0.701869	0	postive	Down	SE
FTO	ENSG00000150753.7;AF:chr5:10250041:10250157-10254257:10250421:10250557-10254257:+	-0.787703	0	negative	Down	AF
FTO	ENSG00000151150.14;SE:chr10:61840376-61841908:61841934-61842373:-	0.802217	0	postive	Down	SE
FTO	ENSG00000151498.7;AF:chr11:134123455:134123603-134128902:134127641:134128518-134128902:+	-0.673626	0	negative	Down	AF
FTO	ENSG00000151498.7;AL:chr11:134132516-134132664:134132852:134132516-134134802:134135744:+	0.573174	1.35447e-13	postive	Down	AL
FTO	ENSG00000151498.7;AL:chr11:134132516-134132664:134133955:134132516-134134802:134135744:+	0.594175	1.02141e-14	postive	Down	AL
FTO	ENSG00000151743.6;A5:chr12:31862359-31881905:31862359-31881925:-	-0.576642	8.92619e-14	negative	Down	A5
FTO	ENSG00000151806.9;SE:chr4:44696530-44697632:44697751-44699425:+	0.78496	0	postive	Down	SE
FTO	ENSG00000151835.9;A3:chr13:23915829-23927924:23903623-23927924:-	0.846034	0	postive	Down	A3
FTO	ENSG00000151923.12;RI:chr10:121336123:121336262-121336592:121336715:-	-0.538952	6.44773e-12	negative	Down	RI
FTO	ENSG00000152268.8;RI:chr11:14101446:14101492-14101495:14101567:+	0.754632	0	postive	Down	RI
FTO	ENSG00000152556.11;AF:chr12:48498922:48499202-48516550:48499694:48499920-48516550:+	0.53803	7.11253e-12	postive	Down	AF
FTO	ENSG00000152578.8;MX:chr11:105804695-105836674:105836788-105845037:105804695-105842641:105842755-105845037:+	0.573928	1.23901e-13	postive	Down	MX
FTO	ENSG00000152894.10;SE:chr6:128313854-128316394:128316411-128316607:-	0.81757	0	postive	Down	SE
FTO	ENSG00000153207.10;SE:chr1:247014744-247015207:247015340-247016393:-	0.595262	8.88178e-15	postive	Down	SE
FTO	ENSG00000153253.10;MX:chr2:166019338-166020128:166020219-166020902:166019338-166020312:166020403-166020902:-	0.500461	3.04636e-10	postive	Down	MX
FTO	ENSG00000153310.13;AF:chr8:130983241-131028616:131028699:130983241-131028853:131028943:-	0.506294	1.75107e-10	postive	Down	AF
FTO	ENSG00000153317.10;SE:chr8:131092217-131104219:131104389-131124340:-	-0.56613	3.11084e-13	negative	Down	SE
FTO	ENSG00000153531.7;AF:chr13:114098904-114103314:114103457:114098904-114107539:114107839:-	-0.678949	0	negative	Down	AF
FTO	ENSG00000153558.9;AF:chr3:33318938:33319007-33339156:33319665:33319885-33339156:+	0.671179	0	postive	Down	AF
FTO	ENSG00000153558.9;AF:chr3:33318938:33319007-33339156:33331142:33331287-33339156:+	0.67183	0	postive	Down	AF
FTO	ENSG00000153558.9;AF:chr3:33318938:33319007-33339156:33331161:33331287-33339156:+	0.67183	0	postive	Down	AF
FTO	ENSG00000153558.9;AF:chr3:33318938:33319007-33339156:33331168:33331287-33339156:+	0.67183	0	postive	Down	AF
FTO	ENSG00000153558.9;SE:chr3:33339217-33400459:33400513-33400775:+	-0.703066	0	negative	Down	SE
FTO	ENSG00000153558.9;SE:chr3:33339217-33400775:33400849-33406117:+	0.701685	0	postive	Down	SE
FTO	ENSG00000153815.10;AF:chr16:81478775:81479146-81641172:81528954:81529099-81641172:+	0.82885	0	postive	Down	AF
FTO	ENSG00000154096.9;A3:chr11:119291096-119291579:119291088-119291579:-	-0.541075	5.13767e-12	negative	Down	A3
FTO	ENSG00000154263.12;AL:chr17:67143360:67143754-67145174:67144640:67145066-67145174:-	-0.642259	0	negative	Down	AL
FTO	ENSG00000154556.13;AF:chr4:186696520-186732092:186732225:186696520-186732818:186733393:-	0.558345	7.62501e-13	postive	Down	AF
FTO	ENSG00000154556.13;SE:chr4:186541305-186544068:186545648-186547986:-	0.634502	0	postive	Down	SE
FTO	ENSG00000154556.13;SE:chr4:186551752-186556509:186556565-186567822:-	-0.657362	0	negative	Down	SE
FTO	ENSG00000154845.11;SE:chr18:9562073-9562920:9563044-9563376:-	0.566408	3.01092e-13	postive	Down	SE
FTO	ENSG00000154889.12;SE:chr18:11885815-11886498:11886620-11886916:-	0.701977	0	postive	Down	SE
FTO	ENSG00000155256.12;A5:chr10:99497082-99498234:99497078-99498234:+	0.820367	0	postive	Down	A5
FTO	ENSG00000155256.12;SE:chr10:99511219-99512614:99512634-99512795:+	0.635871	0	postive	Down	SE
FTO	ENSG00000155816.15;SE:chr1:240341368-240343469:240343480-240351507:+	0.624593	0	postive	Down	SE
FTO	ENSG00000155849.11;AF:chr7:37172839-37236706:37236828:37172839-37243714:37243905:-	0.674806	0	postive	Down	AF
FTO	ENSG00000156113.14;SE:chr10:78669854-78673815:78673895-78674694:-	0.539868	5.84688e-12	postive	Down	SE
FTO	ENSG00000156475.13;AF:chr5:146236146-146257565:146258144:146236146-146301888:146302139:-	0.614011	6.66134e-16	postive	Down	AF
FTO	ENSG00000156475.13;AF:chr5:146236146-146257565:146258144:146236146-146435228:146435494:-	0.550688	1.80078e-12	postive	Down	AF
FTO	ENSG00000156642.12;A3:chr15:73855598-73862491:73855586-73862491:-	-0.767068	0	negative	Down	A3
FTO	ENSG00000156642.12;SE:chr15:73884478-73889363:73889710-73925466:-	-0.743828	0	negative	Down	SE
FTO	ENSG00000156931.10;SE:chr3:184557540-184561028:184561033-184566859:+	0.570224	1.92291e-13	postive	Down	SE
FTO	ENSG00000157077.10;SE:chr1:52729544-52732327:52732503-52734135:+	-0.685546	0	negative	Down	SE
FTO	ENSG00000157214.8;A3:chr7:89859350-89861651:89859350-89866205:+	0.792005	0	postive	Down	A3
FTO	ENSG00000157224.8;AF:chr7:90032667:90032863-90034833:90032881:90032996-90034833:+	0.5579	8.02025e-13	postive	Down	AF
FTO	ENSG00000157306.10;SE:chr14:23982082-23982426:23982543-23983445:+	0.536223	8.61378e-12	postive	Down	SE
FTO	ENSG00000157423.12;SE:chr16:70942764-70952114:70952332-70954494:-	0.662185	0	postive	Down	SE
FTO	ENSG00000157423.12;SE:chr16:70955120-70967478:70967629-70969855:-	-0.662185	0	negative	Down	SE
FTO	ENSG00000157895.5;A3:chr12:121442295-121442806:121442292-121442806:-	0.557613	8.2867e-13	postive	Down	A3
FTO	ENSG00000158286.8;RI:chr1:6269328:6269403-6269474:6269599:+	0.591818	1.35447e-14	postive	Down	RI
FTO	ENSG00000158856.12;AF:chr8:21912413:21912518-21924216:21914416:21914647-21924216:+	-0.518217	5.46252e-11	negative	Down	AF
FTO	ENSG00000158856.12;AF:chr8:21914416:21914647-21924216:21915376:21915476-21924216:+	0.56102	5.61773e-13	postive	Down	AF
FTO	ENSG00000158864.8;RI:chr1:161183654:161183711-161183946:161184185:+	-0.717955	0	negative	Down	RI
FTO	ENSG00000159079.14;A3:chr21:33974677-33975471:33974283-33975471:-	-0.605901	2.22045e-15	negative	Down	A3
FTO	ENSG00000159363.13;A3:chr1:17330906-17331187:17330903-17331187:-	-0.554119	1.22857e-12	negative	Down	A3
FTO	ENSG00000159363.13;A5:chr1:17312853-17312958:17312853-17313300:-	-0.586709	2.57572e-14	negative	Down	A5
FTO	ENSG00000159363.13;RI:chr1:17312958:17313127-17313300:17313451:-	-0.863515	0	negative	Down	RI
FTO	ENSG00000159363.13;SE:chr1:17316265-17316382:17316498-17316622:-	-0.549441	2.06701e-12	negative	Down	SE
FTO	ENSG00000159409.10;A5:chr1:151679210-151679621:151679210-151679983:-	0.666277	0	postive	Down	A5
FTO	ENSG00000159409.10;SE:chr1:151679210-151679621:151679770-151679983:-	0.694098	0	postive	Down	SE
FTO	ENSG00000159640.10;SE:chr17:61555459-61556368:61556461-61557130:+	0.573559	1.2923e-13	postive	Down	SE
FTO	ENSG00000160050.10;RI:chr1:32670199:32670221-32670795:32670988:+	-0.510249	1.19582e-10	negative	Down	RI
FTO	ENSG00000160326.9;SE:chr9:136338372-136338537:136338722-136339102:-	0.530564	1.55751e-11	postive	Down	SE
FTO	ENSG00000160445.6;A5:chr9:131517938-131533860:131517938-131534094:-	-0.800604	0	negative	Down	A5
FTO	ENSG00000160948.8;RI:chr8:145649000:145649305-145649424:145649515:-	-0.530986	1.49067e-11	negative	Down	RI
FTO	ENSG00000160959.3;A3:chr8:145743425-145744999:145743425-145745085:+	-0.561073	5.58442e-13	negative	Down	A3
FTO	ENSG00000161010.10;RI:chr5:179264276:179264885-179267872:179267959:-	-0.581693	4.81837e-14	negative	Down	RI
FTO	ENSG00000161011.15;AF:chr5:179233408:179233591-179238574:179234324:179235427-179238574:+	0.563651	4.14779e-13	postive	Down	AF
FTO	ENSG00000161082.8;A3:chr19:3282265-3282350:3282265-3282425:+	-0.719149	0	negative	Down	A3
FTO	ENSG00000161082.8;A3:chr19:3293484-3295042:3293484-3296756:+	-0.612547	8.88178e-16	negative	Down	A3
FTO	ENSG00000161642.13;AF:chr12:54778348-54779457:54779551:54778348-54785019:54785082:-	-0.542204	4.55014e-12	negative	Down	AF
FTO	ENSG00000161692.12;AF:chr17:42786024:42786207-42786672:42786239:42786306-42786672:+	0.596379	7.54952e-15	postive	Down	AF
FTO	ENSG00000162374.12;AF:chr1:50513686:50513854-50610629:50574638:50574870-50610629:+	0.577734	7.81597e-14	postive	Down	AF
FTO	ENSG00000162374.12;AF:chr1:50569582:50569672-50610629:50571362:50571622-50610629:+	-0.556882	9.00169e-13	negative	Down	AF
FTO	ENSG00000162374.12;AF:chr1:50569582:50569672-50610629:50574605:50574870-50610629:+	-0.640384	0	negative	Down	AF
FTO	ENSG00000162374.12;AF:chr1:50569582:50569672-50610629:50575298:50575636-50610629:+	-0.721401	0	negative	Down	AF
FTO	ENSG00000162735.13;SE:chr1:160252899-160253320:160253429-160254845:-	0.516599	6.41518e-11	postive	Down	SE
FTO	ENSG00000163281.6;SE:chr4:44719312-44720326:44720427-44724101:-	0.693945	0	postive	Down	SE
FTO	ENSG00000163482.6;A3:chr2:219562333-219562577:219562333-219562626:+	0.753183	0	postive	Down	A3
FTO	ENSG00000163485.11;SE:chr1:203097056-203097406:203097560-203097913:+	-0.580976	5.26246e-14	negative	Down	SE
FTO	ENSG00000163531.11;AF:chr1:204797782:204797910-204889760:204839990:204840198-204889760:+	0.603237	3.10862e-15	postive	Down	AF
FTO	ENSG00000163531.11;SE:chr1:204945923-204946809:204946853-204948096:+	0.601675	3.77476e-15	postive	Down	SE
FTO	ENSG00000163531.11;SE:chr1:204951148-204955038:204955242-204956546:+	-0.776838	0	negative	Down	SE
FTO	ENSG00000163539.11;AF:chr3:33686395-33686774:33686984:33686395-33700466:33700597:-	-0.541199	5.06972e-12	negative	Down	AF
FTO	ENSG00000163618.13;SE:chr3:62478121-62483821:62483829-62484837:-	0.615972	4.44089e-16	postive	Down	SE
FTO	ENSG00000163681.10;MX:chr3:57850584-57850969:57851019-57875768:57850584-57857363:57857425-57875768:+	-0.621771	2.22045e-16	negative	Down	MX
FTO	ENSG00000163703.12;A5:chr3:9984856-9985065:9984837-9985065:+	0.789788	0	postive	Down	A5
FTO	ENSG00000163703.12;RI:chr3:9984761:9984856-9985065:9985199:+	-0.661617	0	negative	Down	RI
FTO	ENSG00000163812.9;AL:chr3:44956749:44959635-44970798:44966663:44968339-44970798:-	-0.519901	4.61697e-11	negative	Down	AL
FTO	ENSG00000163946.9;A3:chr3:56657871-56658507:56657594-56658507:-	0.775819	0	postive	Down	A3
FTO	ENSG00000163946.9;SE:chr3:56658671-56658856:56659034-56661065:-	-0.582922	4.13003e-14	negative	Down	SE
FTO	ENSG00000163975.7;AL:chr3:196715492:196716018-196730772:196728611:196730322-196730772:-	0.509708	1.26029e-10	postive	Down	AL
FTO	ENSG00000163995.14;A3:chr4:8009927-8010777:8009924-8010777:-	-0.696713	0	negative	Down	A3
FTO	ENSG00000164038.10;AF:chr4:103988749-103997341:103997460:103988749-103998305:103998481:-	-0.583316	3.95239e-14	negative	Down	AF
FTO	ENSG00000164038.10;AL:chr4:103978971:103979128-103987484:103986568:103986925-103987484:-	0.555808	1.01608e-12	postive	Down	AL
FTO	ENSG00000164038.10;SE:chr4:103971539-103978958:103979128-103987484:-	-0.767676	0	negative	Down	SE
FTO	ENSG00000164077.9;AL:chr3:49946308:49948317-49950653:49948965:49949444-49950653:-	-0.527801	2.07145e-11	negative	Down	AL
FTO	ENSG00000164082.10;RI:chr3:51746489:51747326-51749078:51750153:+	-0.513808	8.44835e-11	negative	Down	RI
FTO	ENSG00000164402.9;AL:chr5:132087151:132087870-132096494:132089871:132090212-132096494:-	0.542855	4.24172e-12	postive	Down	AL
FTO	ENSG00000164620.4;A5:chr5:141017976-141018362:141017315-141018362:+	0.629407	0	postive	Down	A5
FTO	ENSG00000164663.8;SE:chr6:41839375-41859532:41859613-41861671:-	-0.66184	0	negative	Down	SE
FTO	ENSG00000164830.13;SE:chr8:107726213-107749748:107749828-107751686:+	0.736126	0	postive	Down	SE
FTO	ENSG00000165055.10;A5:chr7:128117227-128119212:128116929-128119212:+	0.679631	0	postive	Down	A5
FTO	ENSG00000165061.10;AF:chr8:40683199-40742048:40742463:40683199-40755202:40755344:-	-0.680992	0	negative	Down	AF
FTO	ENSG00000165097.8;A3:chr6:18207760-18208360:18207760-18208363:+	0.516131	6.71938e-11	postive	Down	A3
FTO	ENSG00000165113.8;SE:chr9:86368274-86383733:86383885-86395297:-	0.516074	6.75728e-11	postive	Down	SE
FTO	ENSG00000165238.12;AL:chr9:96079913-96080155:96080553:96079913-96082649:96082846:+	0.61956	4.44089e-16	postive	Down	AL
FTO	ENSG00000165359.9;RI:chrX:134703262:134703356-134706740:134706958:+	0.788616	0	postive	Down	RI
FTO	ENSG00000165802.14;MX:chr9:140348895-140349691:140349759-140350863:140348895-140350081:140350086-140350863:-	-0.674357	0	negative	Down	MX
FTO	ENSG00000165995.14;AF:chr10:18549698:18550246-18690853:18689742:18690029-18690853:+	-0.645436	0	negative	Down	AF
FTO	ENSG00000166006.8;A3:chr12:75437021-75441933:75434986-75441933:-	0.847033	0	postive	Down	A3
FTO	ENSG00000166006.8;MX:chr12:75434986-75436060:75436154-75444170:75434986-75441933:75442097-75444170:-	0.646156	0	postive	Down	MX
FTO	ENSG00000166037.6;AF:chr11:95523823:95523907-95532396:95528706:95528723-95532396:+	0.558348	7.62279e-13	postive	Down	AF
FTO	ENSG00000166411.9;A3:chr15:78452548-78453923:78452548-78454028:+	-0.696455	0	negative	Down	A3
FTO	ENSG00000166448.10;A3:chr7:98445867-98446206:98445831-98446206:-	-0.787894	0	negative	Down	A3
FTO	ENSG00000166575.11;SE:chr11:86802437-86868383:86868448-86947680:+	0.534171	1.06908e-11	postive	Down	SE
FTO	ENSG00000166793.6;RI:chr11:57413770:57413878-57414224:57414267:-	-0.587824	2.26485e-14	negative	Down	RI
FTO	ENSG00000166900.10;MX:chr11:59560987-59563075:59563185-59568328:59560987-59564756:59564869-59568328:+	0.541049	5.15232e-12	postive	Down	MX
FTO	ENSG00000166974.7;A5:chr18:32621730-32650159:32621625-32650159:+	-0.845751	0	negative	Down	A5
FTO	ENSG00000166986.8;A5:chr12:57909941-57910028:57909774-57910028:+	-0.574556	1.14797e-13	negative	Down	A5
FTO	ENSG00000166986.8;RI:chr12:57909703:57909941-57910028:57910120:+	0.677803	0	postive	Down	RI
FTO	ENSG00000166986.8;SE:chr12:57883341-57883679:57883754-57883990:+	0.830176	0	postive	Down	SE
FTO	ENSG00000167232.8;SE:chr19:23545527-23556544:23556639-23557440:-	-0.726684	0	negative	Down	SE
FTO	ENSG00000167280.11;A5:chr17:77078959-77079102:77078145-77079102:+	-0.790947	0	negative	Down	A5
FTO	ENSG00000167281.13;AF:chr17:77303906-77419789:77420202:77303906-77478536:77478680:-	-0.614266	6.66134e-16	negative	Down	AF
FTO	ENSG00000167371.12;A5:chr16:29823672-29824311:29823644-29824311:+	-0.52682	2.29088e-11	negative	Down	A5
FTO	ENSG00000167535.3;SE:chr12:49217249-49217464:49217586-49218041:+	0.785135	0	postive	Down	SE
FTO	ENSG00000167549.14;A3:chr17:27948502-27949706:27948441-27949706:-	0.618718	4.44089e-16	postive	Down	A3
FTO	ENSG00000167566.12;RI:chr12:50184929:50185834-50186229:50186371:-	-0.660357	0	negative	Down	RI
FTO	ENSG00000167645.12;RI:chr19:38798068:38798161-38798237:38798392:-	-0.697938	0	negative	Down	RI
FTO	ENSG00000167964.7;A3:chr16:2203223-2203320:2203223-2203579:+	0.62509	0	postive	Down	A3
FTO	ENSG00000168137.11;RI:chr3:9516133:9516266-9516752:9516840:+	0.716494	0	postive	Down	RI
FTO	ENSG00000168159.7;A3:chr1:228680975-228681584:228680975-228682293:+	0.755903	0	postive	Down	A3
FTO	ENSG00000168488.14;A3:chr16:28846720-28846867:28846720-28846870:+	-0.805554	0	negative	Down	A3
FTO	ENSG00000168488.14;A3:chr16:28847806-28848049:28847806-28848069:+	0.575968	9.68114e-14	postive	Down	A3
FTO	ENSG00000168490.9;SE:chr8:22085899-22086301:22086422-22089309:-	-0.810426	0	negative	Down	SE
FTO	ENSG00000168502.13;SE:chr18:8826230-8828906:8828962-8831605:+	0.554735	1.14642e-12	postive	Down	SE
FTO	ENSG00000168546.5;SE:chr8:21608454-21632484:21632567-21645632:-	-0.530844	1.51288e-11	negative	Down	SE
FTO	ENSG00000168546.5;SE:chr8:21632567-21640097:21640411-21645632:-	0.552103	1.53877e-12	postive	Down	SE
FTO	ENSG00000168614.12;RI:chr1:144826235:144826286-144826933:144827105:+	0.620931	2.22045e-16	postive	Down	RI
FTO	ENSG00000168781.16;AF:chr15:43877090-43882080:43882353:43877090-43882370:43882430:-	-0.548477	2.29861e-12	negative	Down	AF
FTO	ENSG00000168830.5;SE:chr6:87647541-87654988:87655240-87724868:+	-0.566495	2.97984e-13	negative	Down	SE
FTO	ENSG00000169035.6;SE:chr19:51483743-51485023:51485170-51485583:-	-0.670648	0	negative	Down	SE
FTO	ENSG00000169228.9;RI:chr5:176729129:176729179-176729398:176729497:-	-0.545184	3.29559e-12	negative	Down	RI
FTO	ENSG00000169282.13;AF:chr3:155838337:155838675-156139405:155860751:155861209-156139405:+	0.609732	1.33227e-15	postive	Down	AF
FTO	ENSG00000169282.13;AF:chr3:155860751:155861209-156139405:156008826:156009917-156139405:+	-0.709765	0	negative	Down	AF
FTO	ENSG00000169744.8;A3:chr4:16510309-16513604:16510306-16513604:-	-0.695002	0	negative	Down	A3
FTO	ENSG00000169744.8;A5:chr4:16504496-16510158:16504496-16510164:-	0.732711	0	postive	Down	A5
FTO	ENSG00000170419.6;A3:chr7:54617863-54636702:54617863-54636824:+	-0.643269	0	negative	Down	A3
FTO	ENSG00000170515.8;AF:chr12:56498338:56498609-56500372:56498703:56498882-56500372:+	0.590339	1.64313e-14	postive	Down	AF
FTO	ENSG00000170515.8;SE:chr12:56505093-56505260:56505313-56506607:+	-0.612069	8.88178e-16	negative	Down	SE
FTO	ENSG00000170525.13;SE:chr10:6268328-6270159:6270181-6274858:+	0.579521	6.30607e-14	postive	Down	SE
FTO	ENSG00000170899.6;SE:chr6:52849403-52852155:52852206-52858955:-	-0.551141	1.71241e-12	negative	Down	SE
FTO	ENSG00000171302.11;RI:chr17:76993074:76993726-76993922:76994045:-	0.61756	4.44089e-16	postive	Down	RI
FTO	ENSG00000171456.12;RI:chr20:31015931:31016051-31016128:31016225:+	0.556341	9.5679e-13	postive	Down	RI
FTO	ENSG00000171603.11;A5:chr1:9790763-9791180:9790763-9791264:-	-0.914413	0	negative	Down	A5
FTO	ENSG00000171617.8;A3:chr5:73932323-73936132:73932187-73936132:-	0.838353	0	postive	Down	A3
FTO	ENSG00000171723.11;SE:chr14:67243239-67291192:67291284-67309396:+	0.593642	1.06581e-14	postive	Down	SE
FTO	ENSG00000171723.11;SE:chr14:67291284-67309396:67309434-67346657:+	0.628317	0	postive	Down	SE
FTO	ENSG00000171735.13;A3:chr1:7805082-7805905:7805082-7805947:+	0.843472	0	postive	Down	A3
FTO	ENSG00000171735.13;SE:chr1:7807841-7809831:7809851-7811259:+	0.820173	0	postive	Down	SE
FTO	ENSG00000171914.10;A5:chr15:63128317-63131055:63128272-63131055:+	0.696802	0	postive	Down	A5
FTO	ENSG00000172046.14;AL:chr3:49145479:49145961-49147617:49146108:49146618-49147617:-	-0.564729	3.66152e-13	negative	Down	AL
FTO	ENSG00000172239.9;AF:chr5:43556101-43556684:43557181:43556101-43557442:43557797:-	-0.72112	0	negative	Down	AF
FTO	ENSG00000172831.7;A5:chr16:66969879-66971940:66969614-66971940:+	0.672117	0	postive	Down	A5
FTO	ENSG00000172932.10;A5:chr11:67067092-67067298:67067082-67067298:+	-0.602021	3.55271e-15	negative	Down	A5
FTO	ENSG00000173114.7;SE:chr7:110731560-110737083:110737189-110739937:+	-0.637283	0	negative	Down	SE
FTO	ENSG00000173210.15;SE:chr5:148619451-148620239:148620337-148622054:+	0.503418	2.30391e-10	postive	Down	SE
FTO	ENSG00000173744.12;SE:chr2:228389631-228395807:228395926-228398265:+	-0.683293	0	negative	Down	SE
FTO	ENSG00000174437.10;A5:chr12:110783923-110784006:110783908-110784006:+	-0.617266	4.44089e-16	negative	Down	A5
FTO	ENSG00000174501.10;SE:chr2:96559472-96559961:96560023-96561147:-	0.551263	1.68954e-12	postive	Down	SE
FTO	ENSG00000174501.10;SE:chr2:96581919-96582358:96582469-96583603:-	-0.612447	8.88178e-16	negative	Down	SE
FTO	ENSG00000174516.10;A3:chr11:66241396-66243043:66241396-66243069:+	-0.83305	0	negative	Down	A3
FTO	ENSG00000174938.10;A3:chr16:29908442-29909174:29908232-29909174:-	-0.622309	2.22045e-16	negative	Down	A3
FTO	ENSG00000174996.7;AF:chr11:66026016:66026293-66029594:66029307:66029443-66029594:+	-0.674854	0	negative	Down	AF
FTO	ENSG00000175029.11;AF:chr10:126692061-126694116:126694582:126692061-126714651:126716459:-	0.538767	6.57607e-12	postive	Down	AF
FTO	ENSG00000175182.9;SE:chr3:184055159-184056175:184056317-184059512:+	0.826901	0	postive	Down	SE
FTO	ENSG00000175224.11;SE:chr11:46681035-46685547:46685645-46686399:+	0.571525	1.64757e-13	postive	Down	SE
FTO	ENSG00000175497.12;AF:chr2:115199876:115200415-116066815:115919684:115919849-116066815:+	-0.52322	3.30527e-11	negative	Down	AF
FTO	ENSG00000175611.6;SE:chr9:98632723-98636791:98636904-98637262:-	0.63741	0	postive	Down	SE
FTO	ENSG00000175634.8;RI:chr11:67201466:67201528-67201669:67201746:+	0.561505	5.31353e-13	postive	Down	RI
FTO	ENSG00000175662.13;SE:chr17:17752173-17754207:17754266-17764790:-	-0.712042	0	negative	Down	SE
FTO	ENSG00000176155.12;SE:chr17:80136481-80136903:80137065-80141650:-	-0.637957	0	negative	Down	SE
FTO	ENSG00000176406.16;A3:chr8:105027684-105053554:105027684-105053557:+	-0.595071	8.88178e-15	negative	Down	A3
FTO	ENSG00000176406.16;AF:chr8:104831615:104831857-104897526:104892645:104892917-104897526:+	0.595071	8.88178e-15	postive	Down	AF
FTO	ENSG00000176406.16;SE:chr8:105105871-105106706:105106957-105160835:+	-0.595071	8.88178e-15	negative	Down	SE
FTO	ENSG00000176454.8;RI:chr15:34651790:34651946-34652312:34652410:-	-0.597756	6.21725e-15	negative	Down	RI
FTO	ENSG00000176986.10;SE:chr10:75506762-75510866:75511001-75519380:+	-0.651912	0	negative	Down	SE
FTO	ENSG00000177042.9;A5:chr11:695846-698869:695822-698869:+	0.699902	0	postive	Down	A5
FTO	ENSG00000177830.13;SE:chr11:903111-903704:903778-904706:-	-0.650845	0	negative	Down	SE
FTO	ENSG00000177943.8;RI:chr9:139752431:139752549-139752852:139752998:+	-0.538173	7.00506e-12	negative	Down	RI
FTO	ENSG00000177990.7;AF:chr12:64059639-64061837:64062357:64059639-64062538:64062719:-	-0.620074	4.44089e-16	negative	Down	AF
FTO	ENSG00000178038.12;RI:chr3:46716056:46717466-46717735:46717892:-	0.755579	0	postive	Down	RI
FTO	ENSG00000178104.14;AF:chr1:145021167-145039590:145039771:145021167-145075630:145076186:-	-0.541882	4.7109e-12	negative	Down	AF
FTO	ENSG00000178104.14;AF:chr1:145021167-145039590:145039955:145021167-145075630:145076011:-	0.657585	0	postive	Down	AF
FTO	ENSG00000178104.14;AF:chr1:145021167-145039590:145040002:145021167-145075630:145075901:-	-0.500101	3.15143e-10	negative	Down	AF
FTO	ENSG00000179364.9;SE:chr14:105851324-105852022:105852054-105856298:+	0.694063	0	postive	Down	SE
FTO	ENSG00000179532.8;A3:chr11:6587221-6587331:6587221-6587471:+	-0.576143	9.4813e-14	negative	Down	A3
FTO	ENSG00000179818.6;AF:chr2:70312756-70313187:70313399:70312756-70314110:70314147:-	-0.520837	4.20326e-11	negative	Down	AF
FTO	ENSG00000179832.13;A3:chr8:145296420-145297114:145296420-145297272:+	-0.643428	0	negative	Down	A3
FTO	ENSG00000179832.13;RI:chr8:145316017:145316119-145316187:145316252:+	-0.553816	1.27098e-12	negative	Down	RI
FTO	ENSG00000179832.13;SE:chr8:145302339-145302470:145302582-145303780:+	0.643428	0	postive	Down	SE
FTO	ENSG00000179912.14;SE:chr12:57663777-57666236:57666337-57674141:-	0.676355	0	postive	Down	SE
FTO	ENSG00000180881.15;AL:chr12:75669759:75670027-75676031:75671445:75672845-75676031:-	-0.718806	0	negative	Down	AL
FTO	ENSG00000182230.7;SE:chr5:175548817-175551000:175551108-175551266:+	0.519814	4.65759e-11	postive	Down	SE
FTO	ENSG00000182247.5;SE:chr3:23258803-23541099:23541231-23574045:+	0.805541	0	postive	Down	SE
FTO	ENSG00000182473.15;SE:chr17:74085401-74087224:74087316-74090495:-	0.605432	2.22045e-15	postive	Down	SE
FTO	ENSG00000182551.7;AF:chr2:3517747-3518579:3521518:3517747-3523139:3523507:-	0.547235	2.63434e-12	postive	Down	AF
FTO	ENSG00000182796.8;RI:chr12:56228635:56229399-56229910:56230030:+	-0.562432	4.77618e-13	negative	Down	RI
FTO	ENSG00000182796.8;SE:chr12:56225133-56226655:56226798-56227231:+	-0.617725	4.44089e-16	negative	Down	SE
FTO	ENSG00000182903.11;SE:chr4:438221-466364:466490-492845:-	0.735886	0	postive	Down	SE
FTO	ENSG00000183020.8;SE:chr11:994245-1000432:1000598-1003722:+	-0.829464	0	negative	Down	SE
FTO	ENSG00000183044.7;AF:chr16:8768474:8768568-8829556:8806826:8807722-8829556:+	-0.702368	0	negative	Down	AF
FTO	ENSG00000183060.10;AF:chr15:100272212-100273490:100273544:100272212-100273550:100273592:-	-0.532867	1.22551e-11	negative	Down	AF
FTO	ENSG00000183337.12;A5:chrX:39911653-39913091:39911653-39913139:-	-0.565603	3.30846e-13	negative	Down	A5
FTO	ENSG00000183426.11;SE:chr16:15044112-15044609:15044678-15045472:+	0.512781	9.34299e-11	postive	Down	SE
FTO	ENSG00000183513.4;A5:chr2:99220654-99224726:99220654-99224770:-	0.564575	3.72813e-13	postive	Down	A5
FTO	ENSG00000183570.10;SE:chr21:47330944-47333865:47334008-47337502:+	0.599843	4.88498e-15	postive	Down	SE
FTO	ENSG00000184221.8;A5:chr21:34444011-34444358:34443991-34444358:+	-0.608522	1.55431e-15	negative	Down	A5
FTO	ENSG00000184575.7;RI:chr12:64818818:64818962-64819118:64819237:+	0.560241	6.14175e-13	postive	Down	RI
FTO	ENSG00000184588.13;AF:chr1:66797687:66798303-66821210:66820065:66820577-66821210:+	-0.611181	1.11022e-15	negative	Down	AF
FTO	ENSG00000184613.6;AF:chr12:45269683-45270077:45270138:45269683-45270390:45270880:-	-0.525492	2.62381e-11	negative	Down	AF
FTO	ENSG00000184640.12;AF:chr17:75398183:75398785-75478226:75446649:75446868-75478226:+	-0.514481	7.90794e-11	negative	Down	AF
FTO	ENSG00000184916.4;A3:chr14:105613125-105613663:105613061-105613663:-	-0.776545	0	negative	Down	A3
FTO	ENSG00000184922.9;AF:chr17:43308036:43308054-43309734:43308794:43308807-43309734:+	-0.656395	0	negative	Down	AF
FTO	ENSG00000184922.9;RI:chr17:43321158:43321392-43321543:43321611:+	-0.504472	2.08417e-10	negative	Down	RI
FTO	ENSG00000185046.12;A3:chr12:99139627-99145133:99139624-99145133:-	0.657821	0	postive	Down	A3
FTO	ENSG00000185046.12;AL:chr12:99128462:99129412-99145133:99137752:99139624-99145133:-	0.698848	0	postive	Down	AL
FTO	ENSG00000185046.12;AL:chr12:99129200:99129412-99145133:99137752:99139624-99145133:-	0.791126	0	postive	Down	AL
FTO	ENSG00000185046.12;MX:chr12:99194903-99201622:99201696-99446935:99194903-99225807:99225914-99446935:-	-0.553668	1.2923e-12	negative	Down	MX
FTO	ENSG00000185133.9;SE:chr22:31519105-31520831:31521996-31522362:+	0.744038	0	postive	Down	SE
FTO	ENSG00000185274.7;AF:chr7:70597155:70598026-70800536:70748982:70749621-70800536:+	0.613614	8.88178e-16	postive	Down	AF
FTO	ENSG00000185324.17;A5:chr16:89753205-89755660:89753167-89755660:+	-0.557861	8.05578e-13	negative	Down	A5
FTO	ENSG00000185324.17;SE:chr16:89753205-89755660:89755732-89756961:+	-0.695393	0	negative	Down	SE
FTO	ENSG00000185615.11;A3:chr16:335703-336353:335703-336371:+	0.57927	6.4837e-14	postive	Down	A3
FTO	ENSG00000185651.10;SE:chr22:21922060-21947150:21947245-21965146:+	-0.575849	9.81437e-14	negative	Down	SE
FTO	ENSG00000185946.10;AL:chr1:104094414-104095896:104095965:104094414-104097656:104097854:+	0.616182	4.44089e-16	postive	Down	AL
FTO	ENSG00000185963.9;RI:chr9:95473645:95475743-95477535:95477745:-	0.774302	0	postive	Down	RI
FTO	ENSG00000186635.10;RI:chr11:72423483:72423613-72424221:72424288:-	-0.510577	1.15833e-10	negative	Down	RI
FTO	ENSG00000186868.11;SE:chr17:44039836-44049225:44049311-44055741:+	0.808878	0	postive	Down	SE
FTO	ENSG00000187147.12;A5:chr1:45097884-45098015:45097880-45098015:+	-0.592023	1.33227e-14	negative	Down	A5
FTO	ENSG00000187243.11;A3:chrX:51811359-51812226:51811299-51812226:-	-0.621732	2.22045e-16	negative	Down	A3
FTO	ENSG00000187243.11;A5:chrX:51807205-51807544:51807205-51807597:-	-0.829402	0	negative	Down	A5
FTO	ENSG00000188191.9;AF:chr7:751164-752051:752209:751164-752485:752577:-	0.822702	0	postive	Down	AF
FTO	ENSG00000188191.9;AF:chr7:751164-752485:752577:751164-752692:752844:-	-0.603709	2.88658e-15	negative	Down	AF
FTO	ENSG00000188191.9;AF:chr7:751164-752485:752577:751164-766847:766978:-	-0.760109	0	negative	Down	AF
FTO	ENSG00000188343.8;SE:chr8:94713686-94714748:94714771-94715848:+	0.540801	5.2911e-12	postive	Down	SE
FTO	ENSG00000188529.9;AL:chr1:24291294:24294213-24298063:24296869:24297929-24298063:-	-0.617795	4.44089e-16	negative	Down	AL
FTO	ENSG00000188807.8;SE:chr1:9667847-9669898:9669969-9670564:+	0.509696	1.26175e-10	postive	Down	SE
FTO	ENSG00000188906.9;SE:chr12:40693059-40694615:40694866-40696591:+	-0.523238	3.29932e-11	negative	Down	SE
FTO	ENSG00000189212.8;SE:chr7:35131558-35142529:35142642-35144256:-	-0.768087	0	negative	Down	SE
FTO	ENSG00000189410.7;A5:chr1:21050744-21050842:21050744-21050889:-	-0.548573	2.2744e-12	negative	Down	A5
FTO	ENSG00000196361.4;A3:chr19:11565692-11567925:11565671-11567925:-	-0.574901	1.10134e-13	negative	Down	A3
FTO	ENSG00000196504.11;A5:chr2:153572640-153573744:153572640-153573870:-	0.536258	8.58158e-12	postive	Down	A5
FTO	ENSG00000196526.6;SE:chr4:7780603-7783103:7783354-7787921:-	0.576563	9.01501e-14	postive	Down	SE
FTO	ENSG00000196678.9;A3:chr16:20810389-20810585:20809533-20810585:-	0.585002	3.19744e-14	postive	Down	A3
FTO	ENSG00000196876.7;A5:chr12:52115725-52139687:52115692-52139687:+	-0.592217	1.28786e-14	negative	Down	A5
FTO	ENSG00000196876.7;MX:chr12:52081003-52082542:52082633-52093354:52081003-52082789:52082880-52093354:+	0.616033	4.44089e-16	postive	Down	MX
FTO	ENSG00000196961.7;SE:chr19:50305398-50305791:50305856-50306206:+	0.516621	6.40128e-11	postive	Down	SE
FTO	ENSG00000197111.9;SE:chr12:53861077-53861589:53861627-53862561:+	0.547698	2.50377e-12	postive	Down	SE
FTO	ENSG00000197548.7;SE:chr3:11406208-11421446:11421526-11468278:+	-0.555782	1.01918e-12	negative	Down	SE
FTO	ENSG00000197555.5;RI:chr14:72171438:72171500-72171939:72172057:+	0.59138	1.42109e-14	postive	Down	RI
FTO	ENSG00000197555.5;SE:chr14:72152348-72165698:72165844-72169098:+	-0.587759	2.26485e-14	negative	Down	SE
FTO	ENSG00000197586.8;A3:chr20:25204793-25205798:25204793-25205841:+	-0.712952	0	negative	Down	A3
FTO	ENSG00000197603.8;A5:chr5:37138950-37139442:37138950-37142412:-	-0.661615	0	negative	Down	A5
FTO	ENSG00000197622.7;RI:chr1:151027492:151027602-151028153:151028469:-	0.708841	0	postive	Down	RI
FTO	ENSG00000197959.9;AL:chr1:172357949-172376912:172381856:172357949-172387421:172387606:+	0.50199	2.63743e-10	postive	Down	AL
FTO	ENSG00000197971.10;AF:chr18:74817242-74843495:74843640:74817242-74844536:74844725:-	-0.541574	4.86944e-12	negative	Down	AF
FTO	ENSG00000198363.10;AF:chr8:62596747-62602232:62602371:62596747-62626828:62627127:-	0.690148	0	postive	Down	AF
FTO	ENSG00000198363.10;AF:chr8:62596747-62602232:62602408:62596747-62626828:62627118:-	-0.510843	1.12882e-10	negative	Down	AF
FTO	ENSG00000198363.10;AF:chr8:62596747-62602232:62602408:62596747-62626828:62627127:-	0.604859	2.44249e-15	postive	Down	AF
FTO	ENSG00000198363.10;SE:chr8:62557191-62559309:62559437-62563609:-	0.513118	9.03995e-11	postive	Down	SE
FTO	ENSG00000198517.5;AF:chr7:1570350:1570534-1578785:1577123:1578093-1578785:+	-0.543277	4.05276e-12	negative	Down	AF
FTO	ENSG00000198700.5;SE:chr1:201798500-201804082:201804192-201816407:+	0.565921	3.18856e-13	postive	Down	SE
FTO	ENSG00000198715.6;A3:chr1:156263501-156263809:156263220-156263809:-	0.506872	1.65672e-10	postive	Down	A3
FTO	ENSG00000198722.8;SE:chr9:35259047-35291066:35291101-35295693:+	0.645576	0	postive	Down	SE
FTO	ENSG00000198722.8;SE:chr9:35400440-35401948:35402004-35403164:+	0.575916	9.74776e-14	postive	Down	SE
FTO	ENSG00000198794.7;MX:chr15:75288014-75289575:75289657-75304133:75288014-75299929:75300069-75304133:+	-0.574131	1.20792e-13	negative	Down	MX
FTO	ENSG00000198794.7;MX:chr15:75288014-75289575:75289657-75304133:75288014-75300002:75300069-75304133:+	-0.812192	0	negative	Down	MX
FTO	ENSG00000198853.7;AF:chr9:35490124:35490169-35546427:35538629:35539105-35546427:+	-0.852979	0	negative	Down	AF
FTO	ENSG00000204588.5;SE:chr2:110746379-110751212:110751396-110751978:+	0.552654	1.44729e-12	postive	Down	SE
FTO	ENSG00000204843.8;AF:chr2:74605372-74607132:74607482:74605372-74618921:74618994:-	0.6059	2.22045e-15	postive	Down	AF
FTO	ENSG00000204946.5;A5:chr7:148987174-148989302:148987129-148989302:+	-0.594234	9.99201e-15	negative	Down	A5
FTO	ENSG00000204946.5;A5:chr7:148991107-148991471:148990933-148991471:+	-0.626557	0	negative	Down	A5
FTO	ENSG00000204946.5;SE:chr7:148984867-148985712:148985782-148987029:+	-0.56456	3.73479e-13	negative	Down	SE
FTO	ENSG00000205336.6;AF:chr16:57662419:57662714-57684165:57683709:57683832-57684165:+	0.778171	0	postive	Down	AF
FTO	ENSG00000205352.6;A5:chr12:53835584-53836479:53835576-53836479:+	0.690363	0	postive	Down	A5
FTO	ENSG00000205581.6;AF:chr21:40720503-40720829:40720917:40720503-40721217:40721270:-	-0.694789	0	negative	Down	AF
FTO	ENSG00000205581.6;AF:chr21:40720503-40720829:40721025:40720503-40721217:40721270:-	-0.528647	1.89881e-11	negative	Down	AF
FTO	ENSG00000205581.6;AF:chr21:40720503-40720829:40721126:40720503-40721217:40721270:-	-0.618221	4.44089e-16	negative	Down	AF
FTO	ENSG00000205659.5;A5:chr14:74552304-74557935:74551696-74557935:+	0.537337	7.65565e-12	postive	Down	A5
FTO	ENSG00000205659.5;SE:chr14:74564563-74567858:74567941-74665625:+	-0.593234	1.13243e-14	negative	Down	SE
FTO	ENSG00000212694.4;RI:chr12:122233173:122233632-122234097:122234148:-	-0.513702	8.53686e-11	negative	Down	RI
FTO	ENSG00000213339.4;RI:chr19:10822837:10822975-10823229:10823304:+	-0.586451	2.66454e-14	negative	Down	RI
FTO	ENSG00000214548.8;AL:chr14:101311870-101312213:101313634:101311870-101327028:101327358:+	0.579251	6.50591e-14	postive	Down	AL
FTO	ENSG00000214548.8;MX:chr14:101297871-101300969:101301088-101302504:101297871-101302076:101302216-101302504:+	-0.523391	3.24856e-11	negative	Down	MX
FTO	ENSG00000214655.5;A3:chr10:75560517-75560775:75560517-75560843:+	0.808791	0	postive	Down	A3
FTO	ENSG00000214944.5;A3:chr5:73190400-73193787:73190400-73197009:+	0.530437	1.57812e-11	postive	Down	A3
FTO	ENSG00000215012.4;A3:chr22:19840009-19841966:19834912-19841966:-	0.673211	0	postive	Down	A3
FTO	ENSG00000215386.5;SE:chr21:17603435-17763934:17764005-17859810:+	-0.748236	0	negative	Down	SE
FTO	ENSG00000219438.4;AF:chr22:48885272:48885516-49042409:48972118:48972383-49042409:+	0.540762	5.31308e-12	postive	Down	AF
FTO	ENSG00000221926.7;AF:chr17:15584267-15586168:15586193:15584267-15586350:15587613:-	-0.527314	2.1777e-11	negative	Down	AF
FTO	ENSG00000223482.1;AL:chr10:88963610:88963693-89005872:88998424:88998606-89005872:-	0.542877	4.23173e-12	postive	Down	AL
FTO	ENSG00000223482.1;AL:chr10:88963610:88963693-89005872:89003889:89005612-89005872:-	0.591147	1.46549e-14	postive	Down	AL
FTO	ENSG00000223705.5;SE:chr7:75039743-75039889:75040009-75044163:+	0.549402	2.07567e-12	postive	Down	SE
FTO	ENSG00000225151.5;SE:chr15:84873268-84873352:84873443-84873539:-	0.657344	0	postive	Down	SE
FTO	ENSG00000226137.3;A5:chr17:79007198-79008178:79007198-79008365:-	-0.578566	7.06102e-14	negative	Down	A5
FTO	ENSG00000228971.1;SE:chr1:95975918-95978076:95978178-95979707:+	-0.770108	0	negative	Down	SE
FTO	ENSG00000230606.3;SE:chr2:98082014-98088032:98088252-98088548:-	0.596737	7.10543e-15	postive	Down	SE
FTO	ENSG00000236333.2;AL:chr12:72647293:72649554-72665603:72656327:72658401-72665603:-	-0.667906	0	negative	Down	AL
FTO	ENSG00000237289.4;SE:chr15:43886565-43887170:43887368-43887572:+	-0.752522	0	negative	Down	SE
FTO	ENSG00000239306.3;A5:chr11:66393149-66393932:66391795-66393932:+	0.859325	0	postive	Down	A5
FTO	ENSG00000240038.2;SE:chr1:104097731-104108057:104108216-104114179:+	-0.61951	4.44089e-16	negative	Down	SE
FTO	ENSG00000240038.2;SE:chr1:104118162-104120112:104120230-104120342:+	-0.656076	0	negative	Down	SE
FTO	ENSG00000241878.5;A5:chr22:32019835-32021567:32019835-32021749:-	0.554105	1.23057e-12	postive	Down	A5
FTO	ENSG00000241878.5;AF:chr22:32019835-32021567:32021772:32019835-32026790:32026848:-	0.533877	1.10252e-11	postive	Down	AF
FTO	ENSG00000241956.5;AL:chr5:163913747-163919802:163920118:163913747-164027981:164029440:+	0.509505	1.28521e-10	postive	Down	AL
FTO	ENSG00000242110.3;A3:chr5:33998932-34004679:33998887-34004679:-	-0.587165	2.44249e-14	negative	Down	A3
FTO	ENSG00000242110.3;AL:chr5:33988789:33989607-33998746:33997112:33997623-33998746:-	0.559725	6.51479e-13	postive	Down	AL
FTO	ENSG00000242110.3;AL:chr5:33988789:33989607-33998746:33997309:33997418-33998746:-	0.574919	1.09912e-13	postive	Down	AL
FTO	ENSG00000242110.3;AL:chr5:33988789:33989607-33998746:33997349:33997623-33998746:-	0.574919	1.09912e-13	postive	Down	AL
FTO	ENSG00000242259.3;AL:chr22:19428409:19429217-19434901:19430673:19431913-19434901:-	-0.649695	0	negative	Down	AL
FTO	ENSG00000242802.2;A3:chr7:4830222-4830304:4830222-4830441:+	0.715085	0	postive	Down	A3
FTO	ENSG00000245937.2;AL:chr5:127302241:127302620-127396836:127357220:127359990-127396836:-	0.526285	2.41989e-11	postive	Down	AL
FTO	ENSG00000248487.4;AF:chr3:52007700:52007921-52011887:52009118:52009220-52011887:+	0.528896	1.85056e-11	postive	Down	AF
FTO	ENSG00000250251.2;A5:chr16:15224648-15224931:15224648-15224944:-	-0.528136	2.00129e-11	negative	Down	A5
FTO	ENSG00000250366.2;AF:chr14:96342729:96342876-96389118:96343109:96343514-96389118:+	-0.512346	9.74911e-11	negative	Down	AF
FTO	ENSG00000250510.2;SE:chr12:6931066-6932634:6932929-6934649:+	0.803105	0	postive	Down	SE
FTO	ENSG00000250510.2;SE:chr12:6931066-6932634:6933931-6934649:+	0.794227	0	postive	Down	SE
FTO	ENSG00000251474.2;AL:chr3:129101765:129103061-129112478:129109998:129112139-129112478:-	-0.659732	0	negative	Down	AL
FTO	ENSG00000255330.4;A5:chr6:127794536-127796438:127794536-127796447:-	-0.697648	0	negative	Down	A5
FTO	ENSG00000257621.2;A3:chr14:58740853-58758353:58740728-58758353:-	0.513459	8.74265e-11	postive	Down	A3
FTO	ENSG00000267121.1;AL:chr17:43295623:43296541-43297635:43296717:43296999-43297635:-	-0.603573	3.10862e-15	negative	Down	AL
FTO	ENSG00000130822.10;AF:chrX:152938533-152938972:152939148:152938533-152939384:152939401:-	0.585638	2.9754e-14	postive	Down	AF
FTO	ENSG00000131779.6;AF:chr1:145516252:145516456-145517273:145516560:145516657-145517273:+	0.718979	0	postive	Down	AF
FTO	ENSG00000132475.4;A5:chr17:73775265-73775728:73775265-73775738:-	0.523646	3.16565e-11	postive	Down	A5
FTO	ENSG00000132507.13;AF:chr17:7210318:7210434-7212934:7210692:7211071-7212934:+	-0.666817	0	negative	Down	AF
FTO	ENSG00000132507.13;AF:chr17:7210318:7210434-7212934:7211293:7211432-7212934:+	-0.542783	4.27502e-12	negative	Down	AF
FTO	ENSG00000132613.10;SE:chr16:70712312-70713218:70713226-70713533:-	-0.601496	3.9968e-15	negative	Down	SE
FTO	ENSG00000132692.13;A5:chr1:156612067-156615839:156612063-156615839:+	-0.564807	3.62821e-13	negative	Down	A5
FTO	ENSG00000133112.12;SE:chr13:45914319-45914847:45914920-45915177:-	0.801911	0	postive	Down	SE
FTO	ENSG00000133318.9;SE:chr11:63449250-63472323:63472379-63517463:+	0.537666	7.39275e-12	postive	Down	SE
FTO	ENSG00000133789.10;SE:chr11:9715833-9735013:9735186-9746205:+	-0.552666	1.44529e-12	negative	Down	SE
FTO	ENSG00000133872.9;A3:chr8:29931571-29940363:29931567-29940363:-	0.592714	1.19904e-14	postive	Down	A3
FTO	ENSG00000134376.9;A3:chr1:197411422-197446678:197411422-197446794:+	-0.729138	0	negative	Down	A3
FTO	ENSG00000134824.9;AF:chr11:61583728:61583898-61605250:61595233:61596069-61605250:+	-0.691741	0	negative	Down	AF
FTO	ENSG00000134897.9;A3:chr13:103491089-103491901:103491089-103491922:+	-0.678905	0	negative	Down	A3
FTO	ENSG00000135119.10;AL:chr12:117274087-117287119:117289567:117274087-117290455:117291436:+	0.506747	1.67673e-10	postive	Down	AL
FTO	ENSG00000135341.13;SE:chr6:91226400-91228166:91228281-91228977:-	0.55495	1.1191e-12	postive	Down	SE
FTO	ENSG00000135916.11;SE:chr2:231729860-231738132:231738272-231740335:+	0.72186	0	postive	Down	SE
FTO	ENSG00000136478.3;A3:chr17:62265796-62270919:62265775-62270919:-	-0.797065	0	negative	Down	A3
FTO	ENSG00000136536.9;A5:chr2:160569172-160585520:160569117-160585520:+	0.5526	1.45617e-12	postive	Down	A5
FTO	ENSG00000136536.9;SE:chr2:160599764-160602281:160602448-160604316:+	-0.536965	7.96341e-12	negative	Down	SE
FTO	ENSG00000136802.7;SE:chr9:131644529-131648294:131648400-131669436:+	0.591953	1.33227e-14	postive	Down	SE
FTO	ENSG00000136854.13;SE:chr9:130444839-130446647:130446772-130453054:+	0.665356	0	postive	Down	SE
FTO	ENSG00000137076.12;A5:chr9:35697913-35698041:35697913-35698042:-	0.701651	0	postive	Down	A5
FTO	ENSG00000137177.13;SE:chr6:17765177-17771345:17771449-17772139:-	-0.554928	1.12199e-12	negative	Down	SE
FTO	ENSG00000137726.11;AF:chr11:117713496-117747307:117747897:117713496-117748014:117748201:-	0.818823	0	postive	Down	AF
FTO	ENSG00000137824.11;A5:chr15:41046988-41047281:41046988-41047397:-	-0.562113	4.95604e-13	negative	Down	A5
FTO	ENSG00000138399.13;A5:chr2:170428681-170429506:170428681-170430179:-	0.558873	7.18092e-13	postive	Down	A5
FTO	ENSG00000139597.11;MX:chr13:32977337-32978340:32978408-32981387:32977337-32978458:32978534-32981387:-	0.511644	1.04406e-10	postive	Down	MX
FTO	ENSG00000139746.10;A3:chr13:79928705-79929355:79928696-79929355:-	0.794201	0	postive	Down	A3
FTO	ENSG00000139746.10;A3:chr13:79940360-79940768:79940330-79940768:-	-0.747038	0	negative	Down	A3
FTO	ENSG00000139746.10;SE:chr13:79918929-79927288:79927359-79928574:-	0.769662	0	postive	Down	SE
FTO	ENSG00000140391.10;MX:chr15:77346621-77348131:77348205-77363234:77346621-77348406:77348597-77363234:-	-0.745018	0	negative	Down	MX
FTO	ENSG00000140391.10;SE:chr15:77348205-77348406:77348597-77363234:-	0.825764	0	postive	Down	SE
FTO	ENSG00000140521.6;SE:chr15:89860767-89861170:89861268-89861772:-	-0.64205	0	negative	Down	SE
FTO	ENSG00000140937.9;AF:chr16:65087831-65155783:65155833:65087831-65156197:65156268:-	0.570048	1.96287e-13	postive	Down	AF
FTO	ENSG00000140937.9;AF:chr16:65087831-65155783:65155833:65087831-65157577:65158091:-	0.562363	4.81393e-13	postive	Down	AF
FTO	ENSG00000140937.9;AF:chr16:65087831-65155783:65155833:65087831-65158137:65158195:-	0.570048	1.96287e-13	postive	Down	AF
FTO	ENSG00000140937.9;AF:chr16:65087831-65155783:65155833:65087831-65159673:65160015:-	0.568584	2.33369e-13	postive	Down	AF
FTO	ENSG00000140937.9;SE:chr16:65032759-65038545:65038944-65087707:-	-0.619676	4.44089e-16	negative	Down	SE
FTO	ENSG00000141425.13;AF:chr18:33613800-33620770:33620812:33613800-33647217:33647539:-	-0.62266	2.22045e-16	negative	Down	AF
FTO	ENSG00000142192.14;SE:chr21:27462388-27484296:27484463-27542882:-	0.59731	6.66134e-15	postive	Down	SE
FTO	ENSG00000143379.8;RI:chr1:150935450:150935615-150936006:150936217:+	-0.678721	0	negative	Down	RI
FTO	ENSG00000143621.12;RI:chr1:153635495:153635609-153635691:153635752:-	-0.771609	0	negative	Down	RI
FTO	ENSG00000143624.9;RI:chr1:153744816:153744916-153745115:153745187:+	-0.565402	3.38618e-13	negative	Down	RI
FTO	ENSG00000143624.9;SE:chr1:153724884-153726177:153726294-153727118:+	0.764462	0	postive	Down	SE
FTO	ENSG00000144711.9;AF:chr3:12983365-13008887:13009168:12983365-13028471:13028536:-	-0.520417	4.38423e-11	negative	Down	AF
FTO	ENSG00000145293.10;SE:chr4:83369174-83372196:83372398-83375875:+	0.659264	0	postive	Down	SE
FTO	ENSG00000145362.12;SE:chr4:114290961-114293689:114293781-114294246:+	-0.657007	0	negative	Down	SE
FTO	ENSG00000146731.6;SE:chr7:56120178-56122062:56122196-56123317:+	0.802097	0	postive	Down	SE
FTO	ENSG00000147140.10;SE:chrX:70503571-70504247:70504303-70510479:+	0.773287	0	postive	Down	SE
FTO	ENSG00000147162.9;A3:chrX:70753186-70756028:70753186-70756058:+	-0.831515	0	negative	Down	A3
FTO	ENSG00000147162.9;RI:chrX:70764417:70764485-70767757:70767873:+	0.832232	0	postive	Down	RI
FTO	ENSG00000147162.9;SE:chrX:70774442-70775040:70775235-70775804:+	-0.832232	0	negative	Down	SE
FTO	ENSG00000148123.9;AF:chr9:103790991:103791384-103947732:103947317:103947536-103947732:+	0.586652	2.62013e-14	postive	Down	AF
FTO	ENSG00000148700.8;SE:chr10:111890244-111892063:111892158-111893084:+	0.608498	1.55431e-15	postive	Down	SE
FTO	ENSG00000149582.10;SE:chr11:118402586-118402865:118403176-118403632:+	0.774525	0	postive	Down	SE
FTO	ENSG00000150625.12;SE:chr4:176622918-176733342:176733400-176923460:-	-0.755479	0	negative	Down	SE
FTO	ENSG00000151150.14;SE:chr10:61819188-61819456:61819764-61822869:-	-0.737124	0	negative	Down	SE
FTO	ENSG00000151150.14;SE:chr10:61827767-61828395:61836206-61840295:-	0.737828	0	postive	Down	SE
FTO	ENSG00000151348.9;AF:chr11:44117099:44117402-44129233:44117773:44117871-44129233:+	0.622506	2.22045e-16	postive	Down	AF
FTO	ENSG00000151491.8;SE:chr12:15815033-15818690:15818826-15819374:-	0.54883	2.21112e-12	postive	Down	SE
FTO	ENSG00000151552.7;SE:chr4:17492368-17493855:17493963-17503342:-	0.575426	1.03473e-13	postive	Down	SE
FTO	ENSG00000151743.6;SE:chr12:31854941-31862227:31862359-31881905:-	-0.595219	8.88178e-15	negative	Down	SE
FTO	ENSG00000151834.11;AF:chr4:46390733-46391245:46391567:46390733-46391752:46391945:-	-0.503851	2.21106e-10	negative	Down	AF
FTO	ENSG00000151914.13;SE:chr6:56328562-56329483:56329554-56330876:-	0.547436	2.57705e-12	postive	Down	SE
FTO	ENSG00000151923.12;AF:chr10:121347760-121352964:121353025:121347760-121355946:121356007:-	-0.553082	1.37979e-12	negative	Down	AF
FTO	ENSG00000152503.5;AF:chr5:114499449-114505305:114505658:114499449-114515672:114515856:-	0.552773	1.42819e-12	postive	Down	AF
FTO	ENSG00000153208.12;SE:chr2:112656373-112686697:112687117-112702537:+	0.661486	0	postive	Down	SE
FTO	ENSG00000153944.6;AF:chr17:55333212:55333342-55334459:55334104:55334165-55334459:+	0.600335	4.44089e-15	postive	Down	AF
FTO	ENSG00000154359.8;SE:chr8:12594649-12594781:12594869-12595504:-	-0.551477	1.64979e-12	negative	Down	SE
FTO	ENSG00000157617.12;A3:chr21:43319471-43321731:43319456-43321731:-	0.607129	1.77636e-15	postive	Down	A3
FTO	ENSG00000158796.10;AF:chr1:161100637-161102181:161102256:161100637-161102341:161102458:-	-0.508006	1.48558e-10	negative	Down	AF
FTO	ENSG00000159433.7;A3:chr15:42986540-42986658:42986540-42986726:+	-0.69855	0	negative	Down	A3
FTO	ENSG00000159433.7;SE:chr15:43009993-43010175:43010377-43010633:+	0.69855	0	postive	Down	SE
FTO	ENSG00000159592.6;SE:chr1:46126897-46151248:46151292-46152084:-	0.532477	1.2764e-11	postive	Down	SE
FTO	ENSG00000160408.9;AF:chr9:130658611-130660235:130660291:130658611-130661782:130661885:-	-0.508872	1.36644e-10	negative	Down	AF
FTO	ENSG00000162129.7;A3:chr11:72013417-72018243:72013392-72018243:-	-0.749809	0	negative	Down	A3
FTO	ENSG00000162174.8;AL:chr11:62124616-62149269:62150719:62124616-62156605:62157298:+	-0.675494	0	negative	Down	AL
FTO	ENSG00000163110.10;A3:chr4:95494544-95496767:95494544-95497094:+	0.584619	3.37508e-14	postive	Down	A3
FTO	ENSG00000163486.7;A3:chr1:206567030-206574780:206567030-206574783:+	-0.676215	0	negative	Down	A3
FTO	ENSG00000163486.7;AL:chr1:206626726-206627490:206627874:206626726-206628224:206629507:+	0.833946	0	postive	Down	AL
FTO	ENSG00000163820.10;RI:chr3:45959396:45960557-45960905:45963332:-	0.540089	5.71054e-12	postive	Down	RI
FTO	ENSG00000164068.11;A3:chr3:49742189-49742417:49742189-49742515:+	0.695852	0	postive	Down	A3
FTO	ENSG00000164188.4;SE:chr5:36265622-36268295:36268369-36269492:-	0.536285	8.55715e-12	postive	Down	SE
FTO	ENSG00000164398.8;MX:chr5:131309093-131310451:131310528-131312341:131309093-131310586:131310663-131312341:-	0.530577	1.55538e-11	postive	Down	MX
FTO	ENSG00000164542.8;A5:chr7:36397199-36406313:36397199-36406525:-	-0.620979	2.22045e-16	negative	Down	A5
FTO	ENSG00000164631.14;RI:chr7:6728064:6732118-6732233:6732334:-	0.539109	6.34048e-12	postive	Down	RI
FTO	ENSG00000164880.11;A3:chr7:1510347-1510482:1510328-1510482:-	-0.618262	4.44089e-16	negative	Down	A3
FTO	ENSG00000165195.9;SE:chrX:15344168-15349338:15350114-15353623:-	0.572973	1.38556e-13	postive	Down	SE
FTO	ENSG00000165494.5;A5:chr11:82878940-82879470:82878547-82879470:+	0.519333	4.88725e-11	postive	Down	A5
FTO	ENSG00000165678.14;RI:chr10:85903751:85903786-85903847:85903862:+	0.763788	0	postive	Down	RI
FTO	ENSG00000165795.14;AF:chr14:21492255-21493188:21493299:21492255-21493836:21493935:-	0.509779	1.25159e-10	postive	Down	AF
FTO	ENSG00000165802.14;SE:chr9:140349759-140350081:140350086-140350863:-	0.722556	0	postive	Down	SE
FTO	ENSG00000165821.7;AF:chr14:21993788-21994195:21994634:21993788-22004983:22005068:-	0.531514	1.41103e-11	postive	Down	AF
FTO	ENSG00000166086.7;SE:chr11:134010665-134014136:134014288-134014687:+	0.811559	0	postive	Down	SE
FTO	ENSG00000166454.5;AF:chr16:81069452:81069811-81074961:81070792:81071080-81074961:+	0.539508	6.07603e-12	postive	Down	AF
FTO	ENSG00000167642.7;A5:chr19:38755638-38774267:38755363-38774267:+	0.650876	0	postive	Down	A5
FTO	ENSG00000168010.6;RI:chr11:72533893:72534006-72535779:72535887:+	0.548508	2.29061e-12	postive	Down	RI
FTO	ENSG00000168394.9;AF:chr6:32820279-32820372:32820535:32820279-32820816:32821755:-	-0.644464	0	negative	Down	AF
FTO	ENSG00000169519.14;SE:chr11:28318478-28349642:28349712-28351943:+	-0.615605	4.44089e-16	negative	Down	SE
FTO	ENSG00000169862.14;SE:chr5:10981958-10986750:10986853-10988223:-	0.612307	8.88178e-16	postive	Down	SE
FTO	ENSG00000169862.14;SE:chr5:11082958-11083993:11084067-11098687:-	0.629691	0	postive	Down	SE
FTO	ENSG00000170037.9;A5:chr17:7847956-7849046:7847566-7849046:+	0.517859	5.66107e-11	postive	Down	A5
FTO	ENSG00000170185.5;SE:chr4:144124719-144125570:144125685-144127186:+	-0.582352	4.44089e-14	negative	Down	SE
FTO	ENSG00000170525.13;AF:chr10:6186897:6186976-6255586:6244829:6245299-6255586:+	-0.556048	9.88987e-13	negative	Down	AF
FTO	ENSG00000171867.12;A5:chr20:4667158-4679857:4667154-4679857:+	0.653644	0	postive	Down	A5
FTO	ENSG00000172046.14;A3:chr3:49155263-49155380:49155218-49155380:-	0.694912	0	postive	Down	A3
FTO	ENSG00000172992.7;AF:chr17:43112367-43128729:43128987:43112367-43138256:43138386:-	0.75156	0	postive	Down	AF
FTO	ENSG00000174080.6;RI:chr11:66331559:66331617-66332029:66332119:-	-0.756638	0	negative	Down	RI
FTO	ENSG00000174306.15;SE:chr20:39813841-39829926:39830024-39830697:-	-0.616151	4.44089e-16	negative	Down	SE
FTO	ENSG00000174456.7;AL:chr12:110465521:110466394-110486168:110479700:110480264-110486168:-	-0.764444	0	negative	Down	AL
FTO	ENSG00000174628.12;RI:chr16:19775170:19775222-19775357:19775434:+	-0.513087	9.0671e-11	negative	Down	RI
FTO	ENSG00000175348.6;SE:chr11:8977845-8983639:8983730-8985756:-	0.562288	4.85612e-13	postive	Down	SE
FTO	ENSG00000178038.12;RI:chr3:46718132:46718228-46718339:46718512:-	-0.65001	0	negative	Down	RI
FTO	ENSG00000180011.6;AF:chr18:72914295-72917148:72917468:72914295-72920805:72921303:-	0.62146	2.22045e-16	postive	Down	AF
FTO	ENSG00000180155.14;AF:chr8:143857537-143858522:143858744:143857537-143859175:143859226:-	0.760862	0	postive	Down	AF
FTO	ENSG00000181409.7;RI:chr17:79094001:79094199-79094628:79094784:-	0.603857	2.88658e-15	postive	Down	RI
FTO	ENSG00000182013.12;A5:chr19:46971834-46972990:46971834-46973195:-	0.832787	0	postive	Down	A5
FTO	ENSG00000182093.8;AF:chr21:40752170:40752412-40762624:40759691:40759781-40762624:+	0.609163	1.33227e-15	postive	Down	AF
FTO	ENSG00000182149.14;A3:chr16:71957283-71958672:71957283-71958676:+	-0.754049	0	negative	Down	A3
FTO	ENSG00000182230.7;AL:chr5:175551435-175552023:175552141:175551435-175557089:175559261:+	0.507883	1.50321e-10	postive	Down	AL
FTO	ENSG00000182230.7;AL:chr5:175551435-175552023:175552168:175551435-175557089:175559261:+	0.561046	5.59996e-13	postive	Down	AL
FTO	ENSG00000182247.5;AF:chr3:23244511:23244753-23250183:23244784:23244955-23250183:+	0.713389	0	postive	Down	AF
FTO	ENSG00000182871.10;A3:chr21:46925345-46925749:46925345-46925752:+	-0.615215	4.44089e-16	negative	Down	A3
FTO	ENSG00000183960.4;RI:chr3:19491598:19491797-19492647:19492896:+	0.598872	5.32907e-15	postive	Down	RI
FTO	ENSG00000183960.4;SE:chr3:19384206-19388144:19388226-19389217:+	0.598872	5.32907e-15	postive	Down	SE
FTO	ENSG00000184900.10;AF:chr21:46234019-46237863:46238044:46234019-46238584:46238694:-	0.559009	7.0699e-13	postive	Down	AF
FTO	ENSG00000185090.10;SE:chr1:38261518-38262416:38262492-38265239:+	0.708365	0	postive	Down	SE
FTO	ENSG00000185880.8;SE:chr15:45028908-45047098:45047574-45048566:+	0.501166	2.85097e-10	postive	Down	SE
FTO	ENSG00000186480.8;SE:chr7:155094556-155095535:155095605-155099951:+	-0.614449	6.66134e-16	negative	Down	SE
FTO	ENSG00000187954.8;A5:chr8:145690479-145690736:145690479-145690954:-	0.671635	0	postive	Down	A5
FTO	ENSG00000188343.8;SE:chr8:94738741-94739359:94739472-94740433:+	0.608272	1.55431e-15	postive	Down	SE
FTO	ENSG00000189079.10;SE:chr12:46287504-46298125:46298181-46298717:+	-0.625239	0	negative	Down	SE
FTO	ENSG00000196263.3;A3:chr19:57029946-57035693:57029946-57036114:+	0.537421	7.58771e-12	postive	Down	A3
FTO	ENSG00000196591.7;SE:chr6:114281182-114283531:114283558-114292021:-	0.500286	3.09688e-10	postive	Down	SE
FTO	ENSG00000196924.10;SE:chrX:153583440-153585619:153585642-153585802:-	0.541204	5.06706e-12	postive	Down	SE
FTO	ENSG00000197603.8;A3:chr5:37125542-37138822:37125511-37138822:-	0.52325	3.29541e-11	postive	Down	A3
FTO	ENSG00000197603.8;A3:chr5:37179545-37180119:37179542-37180119:-	-0.503815	2.21857e-10	negative	Down	A3
FTO	ENSG00000197603.8;A3:chr5:37206527-37213661:37206398-37213661:-	-0.503815	2.21857e-10	negative	Down	A3
FTO	ENSG00000197771.8;A5:chr10:121602107-121602760:121602107-121602766:-	-0.508834	1.37141e-10	negative	Down	A5
FTO	ENSG00000197858.6;SE:chr8:145137707-145138027:145138206-145138292:+	0.59095	1.5099e-14	postive	Down	SE
FTO	ENSG00000198208.6;RI:chr14:75372346:75373462-75373721:75373827:-	0.627203	0	postive	Down	RI
FTO	ENSG00000198208.6;RI:chr14:75375804:75375893-75376246:75376851:-	-0.525092	2.73301e-11	negative	Down	RI
FTO	ENSG00000198208.6;SE:chr14:75388264-75388681:75389188-75389883:-	0.534963	9.8368e-12	postive	Down	SE
FTO	ENSG00000198408.7;SE:chr10:103559212-103559999:103560157-103563492:-	0.671527	0	postive	Down	SE
FTO	ENSG00000198492.10;SE:chr1:29063659-29064170:29064194-29064771:+	0.581444	4.9738e-14	postive	Down	SE
FTO	ENSG00000204713.6;SE:chr6:28875039-28875269:28875340-28876585:-	-0.800458	0	negative	Down	SE
FTO	ENSG00000204842.8;SE:chr12:111890644-111891481:111891649-111893833:-	0.718274	0	postive	Down	SE
FTO	ENSG00000205581.6;SE:chr21:40717200-40717756:40717884-40720218:-	-0.509968	1.22893e-10	negative	Down	SE
FTO	ENSG00000205593.5;RI:chr22:50752243:50752307-50752636:50752701:-	-0.553257	1.35292e-12	negative	Down	RI
FTO	ENSG00000205670.6;AL:chr21:35757942-35760927:35761452:35757942-35772009:35772473:+	-0.639862	0	negative	Down	AL
FTO	ENSG00000206149.6;SE:chr15:28900566-28900641:28900837-28900942:+	0.734001	0	postive	Down	SE
FTO	ENSG00000206149.6;SE:chr15:28917002-28918818:28918927-28919034:+	0.696748	0	postive	Down	SE
FTO	ENSG00000213995.6;AF:chr13:111267938:111267994-111274563:111268008:111268121-111274563:+	-0.692235	0	negative	Down	AF
FTO	ENSG00000213995.6;SE:chr13:111274713-111276581:111276626-111279786:+	-0.662312	0	negative	Down	SE
FTO	ENSG00000213995.6;SE:chr13:111276626-111277537:111277625-111279786:+	0.693923	0	postive	Down	SE
FTO	ENSG00000221978.7;SE:chr1:1323445-1324330:1324427-1325610:-	-0.641484	0	negative	Down	SE
FTO	ENSG00000225783.2;A3:chr22:27059362-27061421:27059362-27061495:+	0.700107	0	postive	Down	A3
FTO	ENSG00000225783.2;SE:chr22:27062900-27063148:27063273-27064121:+	0.687284	0	postive	Down	SE
FTO	ENSG00000240024.1;A5:chr3:183165735-183169866:183165553-183169866:+	0.563723	4.11449e-13	postive	Down	A5
FTO	ENSG00000240303.3;RI:chr3:132297640:132297725-132298336:132298402:-	-0.627513	0	negative	Down	RI
FTO	ENSG00000249915.2;SE:chr5:306875-311408:311517-314532:+	0.6619	0	postive	Down	SE
FTO	ENSG00000257103.3;SE:chr19:34687668-34699834:34699956-34706029:+	-0.563631	4.1589e-13	negative	Down	SE
FTO	ENSG00000263753.1;A5:chr18:5241888-5243593:5241811-5243593:+	-0.516783	6.29945e-11	negative	Down	A5
FTO	ENSG00000004660.10;AF:chr17:3789024-3793987:3794037:3789024-3796233:3796338:-	-0.509838	1.24447e-10	negative	Down	AF
FTO	ENSG00000005238.13;AF:chr9:35108734-35111266:35111420:35108734-35115668:35115847:-	0.741653	0	postive	Down	AF
FTO	ENSG00000005379.11;SE:chr17:56379808-56381699:56381760-56382422:-	0.804605	0	postive	Down	SE
FTO	ENSG00000005486.11;SE:chr7:75508578-75510683:75510804-75511147:+	-0.661455	0	negative	Down	SE
FTO	ENSG00000005810.12;SE:chr13:77673148-77692475:77692654-77695508:-	0.559406	6.75682e-13	postive	Down	SE
FTO	ENSG00000005893.11;AL:chrX:119561682:119562481-119575585:119564681:119565317-119575585:-	0.828353	0	postive	Down	AL
FTO	ENSG00000005893.11;AL:chrX:119561682:119562481-119575585:119570349:119573148-119575585:-	0.834777	0	postive	Down	AL
FTO	ENSG00000006071.7;A3:chr11:17417017-17417157:17416822-17417157:-	-0.516779	6.30216e-11	negative	Down	A3
FTO	ENSG00000006530.11;SE:chr7:141255367-141261907:141261910-141292946:+	0.707673	0	postive	Down	SE
FTO	ENSG00000006704.6;AF:chr7:73868439:73868506-73922405:73920322:73922006-73922405:+	0.546774	2.77067e-12	postive	Down	AF
FTO	ENSG00000007392.12;A3:chr16:278401-279278:277335-279278:-	0.597612	6.43929e-15	postive	Down	A3
FTO	ENSG00000007392.12;A5:chr16:277335-277986:277335-279278:-	0.744825	0	postive	Down	A5
FTO	ENSG00000007516.9;A3:chr16:1388990-1389114:1388990-1389165:+	-0.510555	1.16079e-10	negative	Down	A3
FTO	ENSG00000008710.12;A3:chr16:2148192-2149645:2147985-2149645:-	-0.571017	1.74971e-13	negative	Down	A3
FTO	ENSG00000010295.14;A3:chr12:6658650-6658922:6658647-6658922:-	0.704243	0	postive	Down	A3
FTO	ENSG00000010295.14;SE:chr12:6657991-6658642:6658647-6658922:-	-0.745384	0	negative	Down	SE
FTO	ENSG00000010438.11;AF:chr9:33750515:33750725-33796641:33750819:33750850-33796641:+	0.688904	0	postive	Down	AF
FTO	ENSG00000010810.11;MX:chr6:112017659-112020718:112020873-112024088:112017659-112021307:112021471-112024088:-	-0.52186	3.79194e-11	negative	Down	MX
FTO	ENSG00000011295.9;AL:chr17:15930016-15930688:15930849:15930016-15947817:15948329:+	0.512909	9.22722e-11	postive	Down	AL
FTO	ENSG00000011478.7;SE:chr19:46196814-46198695:46198976-46201805:+	0.781989	0	postive	Down	SE
FTO	ENSG00000013561.13;MX:chr5:141353307-141354369:141354520-141359688:141353307-141357868:141358395-141359688:+	0.621751	2.22045e-16	postive	Down	MX
FTO	ENSG00000013561.13;SE:chr5:141354520-141357868:141358395-141359688:+	-0.687925	0	negative	Down	SE
FTO	ENSG00000017797.7;AF:chr18:9475007:9475174-9512989:9476125:9476284-9512989:+	0.589565	1.82077e-14	postive	Down	AF
FTO	ENSG00000018189.7;AF:chr4:71588372:71588468-71607344:71600151:71600310-71607344:+	0.560528	5.94413e-13	postive	Down	AF
FTO	ENSG00000020129.11;SE:chr1:36023484-36023757:36023824-36024708:+	-0.87391	0	negative	Down	SE
FTO	ENSG00000022355.10;AF:chr5:161274940:161275428-161277802:161275898:161276041-161277802:+	0.66849	0	postive	Down	AF
FTO	ENSG00000022355.10;AF:chr5:161275450:161275618-161277802:161275898:161276041-161277802:+	0.611196	1.11022e-15	postive	Down	AF
FTO	ENSG00000022567.5;AF:chr8:142231864-142238278:142238669:142231864-142264088:142264328:-	-0.560154	6.20393e-13	negative	Down	AF
FTO	ENSG00000023191.11;SE:chr11:502181-504824:504996-507113:-	0.51416	8.16103e-11	postive	Down	SE
FTO	ENSG00000026652.9;SE:chr6:161575342-161586609:161586745-161587280:-	-0.664446	0	negative	Down	SE
FTO	ENSG00000028203.13;A3:chr12:95690034-95692870:95690034-95693941:+	0.682977	0	postive	Down	A3
FTO	ENSG00000029534.15;RI:chr8:41529872:41529944-41530034:41530430:-	0.683851	0	postive	Down	RI
FTO	ENSG00000029534.15;SE:chr8:41513272-41519394:41519459-41521177:-	0.638254	0	postive	Down	SE
FTO	ENSG00000029534.15;SE:chr8:41529944-41530034:41530430-41542062:-	-0.678788	0	negative	Down	SE
FTO	ENSG00000033627.10;SE:chr17:40659645-40660590:40660607-40665879:+	0.685548	0	postive	Down	SE
FTO	ENSG00000034053.10;A5:chr15:29213952-29287956:29213921-29287956:+	-0.578766	6.88338e-14	negative	Down	A5
FTO	ENSG00000034053.10;SE:chr15:29385423-29386481:29386516-29390693:+	0.588166	2.15383e-14	postive	Down	SE
FTO	ENSG00000036672.10;AF:chr11:119230944-119234559:119234917:119230944-119252183:119252421:-	0.571925	1.57208e-13	postive	Down	AF
FTO	ENSG00000037757.9;SE:chr19:13875923-13876768:13876879-13879173:+	0.53931	6.20592e-12	postive	Down	SE
FTO	ENSG00000038382.13;AF:chr5:14143946:14143991-14270934:14183907:14184068-14270934:+	0.607962	1.77636e-15	postive	Down	AF
FTO	ENSG00000041988.10;AL:chr1:6692555-6692856:6693428:6692555-6694080:6695646:+	0.522039	3.72431e-11	postive	Down	AL
FTO	ENSG00000043514.10;A3:chr1:40313769-40315791:40313763-40315791:-	0.702696	0	postive	Down	A3
FTO	ENSG00000047849.17;AF:chr3:47919013-47932514:47932826:47919013-47950528:47951731:-	0.515742	6.98286e-11	postive	Down	AF
FTO	ENSG00000047849.17;AF:chr3:48040369-48057824:48057902:48040369-48130263:48130329:-	0.529441	1.74942e-11	postive	Down	AF
FTO	ENSG00000048991.12;AF:chr2:136289043:136289203-136360070:136343922:136344076-136360070:+	-0.617634	4.44089e-16	negative	Down	AF
FTO	ENSG00000050438.9;AF:chr12:51785101:51785272-51834492:51818555:51818819-51834492:+	-0.537297	7.68785e-12	negative	Down	AF
FTO	ENSG00000050438.9;AF:chr12:51818555:51818819-51834492:51818901:51819198-51834492:+	0.585183	3.13083e-14	postive	Down	AF
FTO	ENSG00000052126.10;SE:chr12:19422819-19423122:19423139-19427450:+	0.556021	9.92095e-13	postive	Down	SE
FTO	ENSG00000052749.9;RI:chr10:99130680:99130838-99131830:99131923:-	-0.678581	0	negative	Down	RI
FTO	ENSG00000053372.4;A5:chr1:19578742-19581276:19578357-19581276:+	0.622055	2.22045e-16	postive	Down	A5
FTO	ENSG00000054116.7;SE:chr1:36603579-36603685:36603833-36605321:-	0.520155	4.50111e-11	postive	Down	SE
FTO	ENSG00000054356.7;SE:chr2:220155019-220155260:220155333-220155548:-	0.742568	0	postive	Down	SE
FTO	ENSG00000054356.7;SE:chr2:220164106-220164422:220164508-220164707:-	0.535418	9.37694e-12	postive	Down	SE
FTO	ENSG00000055147.13;SE:chr5:153414527-153417948:153417994-153418417:-	0.650711	0	postive	Down	SE
FTO	ENSG00000057757.5;AF:chr1:24105847:24106431-24112165:24111682:24111801-24112165:+	0.636206	0	postive	Down	AF
FTO	ENSG00000058404.15;A3:chr7:44259121-44259659:44257334-44259659:-	-0.536852	8.05866e-12	negative	Down	A3
FTO	ENSG00000058404.15;AF:chr7:44323824-44364956:44365095:44323824-44373861:44374176:-	0.555728	1.0254e-12	postive	Down	AF
FTO	ENSG00000058404.15;AL:chr7:44256749:44257334-44259659:44258948:44259121-44259659:-	0.608703	1.33227e-15	postive	Down	AL
FTO	ENSG00000058404.15;AL:chr7:44256749:44257334-44259659:44258950:44259201-44259659:-	0.555728	1.0254e-12	postive	Down	AL
FTO	ENSG00000058404.15;AL:chr7:44257158:44257334-44259659:44258948:44259121-44259659:-	0.59794	6.21725e-15	postive	Down	AL
FTO	ENSG00000060971.12;AF:chr3:38173496-38174982:38175073:38173496-38175443:38175958:-	-0.691422	0	negative	Down	AF
FTO	ENSG00000061273.12;RI:chr12:48185654:48185787-48186321:48186452:-	0.581532	4.92939e-14	postive	Down	RI
FTO	ENSG00000061918.8;SE:chr4:156680295-156680939:156681012-156696120:+	-0.619701	4.44089e-16	negative	Down	SE
FTO	ENSG00000062282.9;SE:chr11:75480157-75495663:75495791-75501233:+	0.66943	0	postive	Down	SE
FTO	ENSG00000063660.4;RI:chr2:241402764:241402929-241404033:241404163:+	0.697457	0	postive	Down	RI
FTO	ENSG00000064042.13;A3:chr4:41673611-41678396:41673611-41678399:+	0.776834	0	postive	Down	A3
FTO	ENSG00000064309.10;A5:chr11:125831000-125831550:125831000-125831619:-	-0.6643	0	negative	Down	A5
FTO	ENSG00000064419.9;A3:chr7:128630256-128632053:128630154-128632053:-	-0.875188	0	negative	Down	A3
FTO	ENSG00000064607.11;RI:chr19:19114977:19115082-19115239:19115455:-	0.644744	0	postive	Down	RI
FTO	ENSG00000064607.11;RI:chr19:19135428:19136265-19136664:19137035:-	-0.681275	0	negative	Down	RI
FTO	ENSG00000065029.10;AF:chr6:35227275:35227504-35248833:35227551:35227618-35248833:+	0.674462	0	postive	Down	AF
FTO	ENSG00000065357.14;A3:chr12:56333313-56333866:56333313-56334098:+	0.655744	0	postive	Down	A3
FTO	ENSG00000065357.14;RI:chr12:56333199:56333313-56334098:56334217:+	0.656385	0	postive	Down	RI
FTO	ENSG00000065609.9;A3:chr6:84290318-84291941:84290303-84291941:-	-0.72203	0	negative	Down	A3
FTO	ENSG00000065609.9;A5:chr6:84417676-84418564:84417676-84419045:-	-0.776301	0	negative	Down	A5
FTO	ENSG00000065609.9;SE:chr6:84320396-84324576:84324581-84326688:-	0.848348	0	postive	Down	SE
FTO	ENSG00000065609.9;SE:chr6:84326758-84333020:84333061-84350815:-	0.86512	0	postive	Down	SE
FTO	ENSG00000065665.15;AL:chr10:12204288-12206267:12206826:12204288-12211257:12211955:+	0.546523	2.84794e-12	postive	Down	AL
FTO	ENSG00000066777.3;AL:chr8:68085747:68087807-68112631:68110640:68111333-68112631:-	-0.507976	1.48982e-10	negative	Down	AL
FTO	ENSG00000067141.12;SE:chr15:73581579-73585731:73585889-73590689:+	-0.662018	0	negative	Down	SE
FTO	ENSG00000067225.12;AF:chr15:72511451-72523237:72523512:72511451-72524033:72524164:-	0.699726	0	postive	Down	AF
FTO	ENSG00000067225.12;AF:chr15:72511451-72523241:72523684:72511451-72524033:72524164:-	0.808261	0	postive	Down	AF
FTO	ENSG00000067225.12;AF:chr15:72511451-72523457:72523566:72511451-72524033:72524164:-	0.827186	0	postive	Down	AF
FTO	ENSG00000067225.12;AF:chr15:72511451-72523665:72523965:72511451-72524033:72524164:-	0.701933	0	postive	Down	AF
FTO	ENSG00000067445.15;RI:chrX:54955036:54955143-54957174:54957464:+	0.63211	0	postive	Down	RI
FTO	ENSG00000067829.13;RI:chrX:153051221:153051428-153051667:153051727:-	-0.621817	2.22045e-16	negative	Down	RI
FTO	ENSG00000067836.8;SE:chr16:4850579-4851268:4851322-4851504:-	0.621919	2.22045e-16	postive	Down	SE
FTO	ENSG00000067840.7;AF:chrX:153074050-153095188:153095351:153074050-153095582:153095598:-	-0.871781	0	negative	Down	AF
FTO	ENSG00000067840.7;SE:chrX:153072824-153073352:153073594-153073797:-	0.869983	0	postive	Down	SE
FTO	ENSG00000068305.12;SE:chr15:100230633-100243567:100243590-100246934:+	0.669832	0	postive	Down	SE
FTO	ENSG00000068796.11;SE:chr5:61662308-61668265:61668378-61669514:+	0.755526	0	postive	Down	SE
FTO	ENSG00000068912.9;SE:chr2:54028979-54035436:54035597-54036351:+	0.768442	0	postive	Down	SE
FTO	ENSG00000070081.9;SE:chr11:17304490-17308181:17308264-17316871:+	0.519831	4.64944e-11	postive	Down	SE
FTO	ENSG00000070087.9;A3:chr3:149684373-149686145:149684051-149686145:-	0.78349	0	postive	Down	A3
FTO	ENSG00000070087.9;AF:chr3:149686337-149688512:149688737:149686337-149688839:149689010:-	-0.595786	8.21565e-15	negative	Down	AF
FTO	ENSG00000070087.9;AL:chr3:149682691:149684051-149686145:149684103:149684373-149686145:-	-0.595786	8.21565e-15	negative	Down	AL
FTO	ENSG00000070610.10;RI:chr9:35736864:35737601-35737745:35737936:-	-0.564973	3.55938e-13	negative	Down	RI
FTO	ENSG00000070669.12;A3:chr7:97484066-97484665:97483992-97484665:-	-0.507831	1.51083e-10	negative	Down	A3
FTO	ENSG00000070961.10;SE:chr12:89985072-89992367:89992520-89992894:-	0.801076	0	postive	Down	SE
FTO	ENSG00000070961.10;SE:chr12:89993076-89995103:89995210-89996820:-	0.883912	0	postive	Down	SE
FTO	ENSG00000072110.9;SE:chr14:69343957-69345175:69345240-69345706:-	0.603954	2.66454e-15	postive	Down	SE
FTO	ENSG00000072195.10;AF:chr2:220299568:220300087-220309375:220308396:220308781-220309375:+	-0.566823	2.86882e-13	negative	Down	AF
FTO	ENSG00000073921.12;A3:chr11:85693046-85694909:85693031-85694909:-	-0.75177	0	negative	Down	A3
FTO	ENSG00000073921.12;SE:chr11:85670103-85671718:85671820-85685751:-	0.634426	0	postive	Down	SE
FTO	ENSG00000073921.12;SE:chr11:85687725-85689113:85689136-85692172:-	-0.546951	2.7176e-12	negative	Down	SE
FTO	ENSG00000073921.12;SE:chr11:85695016-85701293:85701442-85707869:-	0.736814	0	postive	Down	SE
FTO	ENSG00000074054.12;SE:chr2:122135225-122139784:122139900-122144698:-	0.679659	0	postive	Down	SE
FTO	ENSG00000074054.12;SE:chr2:122168545-122176198:122176305-122182715:-	0.677218	0	postive	Down	SE
FTO	ENSG00000074964.12;SE:chr1:17958961-17961043:17961057-17961330:+	0.758724	0	postive	Down	SE
FTO	ENSG00000075035.5;SE:chr12:108634321-108638299:108638358-108641768:+	-0.685018	0	negative	Down	SE
FTO	ENSG00000075624.9;RI:chr7:5566782:5567242-5567364:5567522:-	0.882674	0	postive	Down	RI
FTO	ENSG00000075790.6;A3:chr7:107253877-107258773:107253877-107262075:+	0.709729	0	postive	Down	A3
FTO	ENSG00000075790.6;SE:chr7:107253877-107254099:107254177-107258773:+	-0.668435	0	negative	Down	SE
FTO	ENSG00000076344.11;A3:chr16:325082-325283:324265-325283:-	0.655389	0	postive	Down	A3
FTO	ENSG00000076554.10;AF:chr8:80976828-81083256:81083435:80976828-81083660:81083793:-	0.524968	2.76776e-11	postive	Down	AF
FTO	ENSG00000076864.13;A3:chr1:21924557-21924893:21924533-21924893:-	-0.692699	0	negative	Down	A3
FTO	ENSG00000076864.13;SE:chr1:21929406-21930328:21930405-21932559:-	0.692484	0	postive	Down	SE
FTO	ENSG00000077232.11;A3:chr2:183601113-183604272:183601113-183605026:+	0.525462	2.63203e-11	postive	Down	A3
FTO	ENSG00000077232.11;SE:chr2:183616915-183619430:183619532-183619730:+	0.525462	2.63203e-11	postive	Down	SE
FTO	ENSG00000077380.11;AF:chr2:172543919:172544137-172546657:172544218:172544383-172546657:+	-0.581823	4.75175e-14	negative	Down	AF
FTO	ENSG00000077380.11;AF:chr2:172543982:172544137-172546657:172544218:172544383-172546657:+	-0.583346	3.93019e-14	negative	Down	AF
FTO	ENSG00000078053.12;SE:chr7:38433814-38457425:38457550-38462021:-	0.801071	0	postive	Down	SE
FTO	ENSG00000078668.8;A5:chr8:42252654-42256230:42252651-42256230:+	0.689646	0	postive	Down	A5
FTO	ENSG00000078668.8;SE:chr8:42252651-42254196:42254198-42256230:+	0.792482	0	postive	Down	SE
FTO	ENSG00000079805.11;A3:chr19:10941054-10941654:10941054-10941657:+	-0.5137	8.53875e-11	negative	Down	A3
FTO	ENSG00000079805.11;AL:chr19:10941054-10941654:10942560:10941054-10942980:10944160:+	0.636225	0	postive	Down	AL
FTO	ENSG00000079805.11;AL:chr19:10941054-10941654:10942573:10941054-10942980:10944160:+	0.602029	3.55271e-15	postive	Down	AL
FTO	ENSG00000079841.14;SE:chr6:72970470-72975663:72975752-73001637:+	0.594969	9.10383e-15	postive	Down	SE
FTO	ENSG00000079841.14;SE:chr6:72970470-72993750:72993821-73001637:+	0.572664	1.43885e-13	postive	Down	SE
FTO	ENSG00000079974.13;A3:chr22:51208444-51214200:51207980-51214200:-	0.53222	1.31108e-11	postive	Down	A3
FTO	ENSG00000080503.14;A5:chr9:2158978-2159814:2158587-2159814:+	-0.673979	0	negative	Down	A5
FTO	ENSG00000080603.12;SE:chr16:30732299-30732510:30732797-30733443:+	0.78192	0	postive	Down	SE
FTO	ENSG00000080603.12;SE:chr16:30733607-30733884:30734069-30734284:+	0.536717	8.17524e-12	postive	Down	SE
FTO	ENSG00000080823.16;SE:chr14:102695994-102698044:102698158-102698872:-	0.720496	0	postive	Down	SE
FTO	ENSG00000080845.12;AF:chr20:35089741:35089913-35125108:35090150:35091002-35125108:+	-0.856343	0	negative	Down	AF
FTO	ENSG00000080845.12;MX:chr20:35125469-35127645:35127724-35128602:35125469-35127991:35128079-35128602:+	0.563119	4.41203e-13	postive	Down	MX
FTO	ENSG00000081189.9;AF:chr5:88119747-88178772:88179041:88119747-88180306:88180385:-	0.64722	0	postive	Down	AF
FTO	ENSG00000081803.11;SE:chr7:122114571-122120906:122120914-122130135:-	0.723851	0	postive	Down	SE
FTO	ENSG00000082397.11;A3:chr18:5419930-5423377:5419876-5423377:-	-0.774665	0	negative	Down	A3
FTO	ENSG00000082397.11;SE:chr18:5393477-5394676:5394792-5395066:-	-0.711528	0	negative	Down	SE
FTO	ENSG00000082397.11;SE:chr18:5397425-5398020:5398142-5406776:-	0.7449	0	postive	Down	SE
FTO	ENSG00000082397.11;SE:chr18:5410618-5415817:5416377-5419710:-	0.77009	0	postive	Down	SE
FTO	ENSG00000082458.7;MX:chrX:69712446-69713226:69713325-69717030:69712446-69715258:69715303-69717030:+	-0.571404	1.672e-13	negative	Down	MX
FTO	ENSG00000083097.9;SE:chr6:83777498-83806450:83806542-83806644:+	0.603709	2.88658e-15	postive	Down	SE
FTO	ENSG00000083097.9;SE:chr6:83834538-83834885:83834914-83835219:+	0.684612	0	postive	Down	SE
KHDRBS2	ENSG00000021645.13;SE:chr14:80130292-80158516:80158605-80163973:+	-0.514889	7.59606e-11	negative	Down	SE
KHDRBS2	ENSG00000067445.15;AL:chrX:54955143-54957174:54957298:54955143-54957637:54957864:+	-0.507223	1.60176e-10	negative	Down	AL
KHDRBS2	ENSG00000073605.13;A3:chr17:38063240-38065211:38062524-38065211:-	0.535965	8.85159e-12	postive	Down	A3
KHDRBS2	ENSG00000074416.9;AF:chr3:127540681-127541152:127541701:127540681-127541927:127542051:-	0.697142	0	postive	Down	AF
KHDRBS2	ENSG00000079215.8;SE:chr5:36680691-36683966:36684100-36686167:+	0.52291	3.41065e-11	postive	Down	SE
KHDRBS2	ENSG00000082397.11;SE:chr18:5406967-5407700:5407735-5410565:-	0.621019	2.22045e-16	postive	Down	SE
KHDRBS2	ENSG00000084234.11;AF:chr11:129939801:129939977-129979324:129940463:129940642-129979324:+	0.832586	0	postive	Down	AF
KHDRBS2	ENSG00000084234.11;SE:chr11:130005610-130007151:130007186-130010293:+	0.833037	0	postive	Down	SE
KHDRBS2	ENSG00000087460.16;AF:chr20:57464226:57464408-57470667:57466358:57466920-57470667:+	-0.65531	0	negative	Down	AF
KHDRBS2	ENSG00000087460.16;AF:chr20:57464226:57464408-57470667:57466771:57466920-57470667:+	-0.605873	2.22045e-15	negative	Down	AF
KHDRBS2	ENSG00000087460.16;SE:chr20:57470739-57473996:57474040-57478586:+	0.630072	0	postive	Down	SE
KHDRBS2	ENSG00000088038.13;RI:chr19:54657452:54657577-54659047:54659419:+	-0.585935	2.84217e-14	negative	Down	RI
KHDRBS2	ENSG00000088387.13;SE:chr13:99447002-99448460:99448467-99449369:-	0.690783	0	postive	Down	SE
KHDRBS2	ENSG00000088387.13;SE:chr13:99460929-99461377:99461382-99461606:-	0.688561	0	postive	Down	SE
KHDRBS2	ENSG00000088387.13;SE:chr13:99476758-99478126:99478194-99479084:-	0.589889	1.73195e-14	postive	Down	SE
KHDRBS2	ENSG00000088899.10;RI:chr20:3146143:3146274-3146413:3147006:-	0.523352	3.26155e-11	postive	Down	RI
KHDRBS2	ENSG00000091972.13;SE:chr3:112052071-112059749:112059830-112063809:+	0.580471	5.59552e-14	postive	Down	SE
KHDRBS2	ENSG00000097021.14;SE:chr1:6341346-6342784:6342856-6354924:-	0.705491	0	postive	Down	SE
KHDRBS2	ENSG00000099904.11;A3:chr22:20131279-20132752:20131279-20134544:+	-0.552737	1.43396e-12	negative	Down	A3
KHDRBS2	ENSG00000099904.11;AL:chr22:20131279-20132752:20133973:20131279-20134544:20135529:+	-0.634274	0	negative	Down	AL
KHDRBS2	ENSG00000100151.11;A5:chr22:38453594-38453760:38453443-38453760:+	0.509956	1.2303e-10	postive	Down	A5
KHDRBS2	ENSG00000100151.11;RI:chr22:38469780:38469830-38470314:38470458:+	-0.561125	5.55112e-13	negative	Down	RI
KHDRBS2	ENSG00000101224.13;A3:chr20:3777378-3778269:3777378-3778311:+	0.502123	2.60453e-10	postive	Down	A3
KHDRBS2	ENSG00000101294.11;A3:chr20:30132838-30136768:30132838-30136832:+	-0.59742	6.66134e-15	negative	Down	A3
KHDRBS2	ENSG00000101856.8;SE:chrX:118370654-118374272:118374427-118377114:+	0.516536	6.45577e-11	postive	Down	SE
KHDRBS2	ENSG00000083097.9;SE:chr6:83857010-83858478:83858582-83861312:+	-0.511001	1.11152e-10	negative	Down	SE
KHDRBS2	ENSG00000083097.9;SE:chr6:83872638-83874379:83874438-83877581:+	0.511001	1.11152e-10	postive	Down	SE
KHDRBS2	ENSG00000083454.17;AL:chr17:3575493:3575787-3582884:3576545:3577171-3582884:-	0.630605	0	postive	Down	AL
KHDRBS2	ENSG00000083750.8;SE:chrX:55748718-55753740:55753823-55755727:+	0.663446	0	postive	Down	SE
KHDRBS2	ENSG00000084444.9;AF:chr12:13215690:13215909-13221238:13219763:13220230-13221238:+	0.513623	8.60325e-11	postive	Down	AF
KHDRBS2	ENSG00000084764.6;A5:chr2:27247165-27248451:27247120-27248451:+	0.672721	0	postive	Down	A5
KHDRBS2	ENSG00000085831.11;A3:chr1:51775102-51776926:51774997-51776926:-	-0.509665	1.26554e-10	negative	Down	A3
KHDRBS2	ENSG00000085831.11;AF:chr1:51787497-51796109:51796232:51787497-51796826:51797018:-	0.543928	3.77698e-12	postive	Down	AF
KHDRBS2	ENSG00000086300.11;AF:chr7:26331541:26331706-26386040:26332674:26332778-26386040:+	0.600818	4.21885e-15	postive	Down	AF
KHDRBS2	ENSG00000087088.14;RI:chr19:49464067:49464171-49464789:49465055:+	-0.537255	7.72182e-12	negative	Down	RI
KHDRBS2	ENSG00000087274.12;A5:chr4:2906835-2909470:2906742-2909470:+	0.845435	0	postive	Down	A5
KHDRBS2	ENSG00000087460.16;AF:chr20:57464155:57464408-57470667:57466358:57466920-57470667:+	-0.560351	6.06626e-13	negative	Down	AF
KHDRBS2	ENSG00000087460.16;AF:chr20:57464226:57464408-57470667:57467036:57467264-57470667:+	-0.516171	6.69327e-11	negative	Down	AF
KHDRBS2	ENSG00000087460.16;AF:chr20:57466419:57466920-57470667:57467036:57467264-57470667:+	-0.542743	4.29323e-12	negative	Down	AF
KHDRBS2	ENSG00000087460.16;SE:chr20:57470739-57473996:57474040-57478583:+	0.7606	0	postive	Down	SE
KHDRBS2	ENSG00000087470.13;AF:chr12:32832221:32832399-32854349:32832642:32832921-32854349:+	0.561954	5.04707e-13	postive	Down	AF
KHDRBS2	ENSG00000087470.13;MX:chr12:32890095-32890799:32890876-32892998:32890095-32891198:32891230-32892998:+	0.708032	0	postive	Down	MX
KHDRBS2	ENSG00000087470.13;SE:chr12:32854496-32858759:32858797-32860301:+	0.723767	0	postive	Down	SE
KHDRBS2	ENSG00000087470.13;SE:chr12:32890095-32890799:32890876-32891198:+	0.701034	0	postive	Down	SE
KHDRBS2	ENSG00000088340.11;RI:chr20:34147890:34148131-34148307:34148405:-	0.550607	1.81699e-12	postive	Down	RI
KHDRBS2	ENSG00000088367.15;AF:chr20:34700348:34700402-34763473:34713366:34713449-34763473:+	0.623131	2.22045e-16	postive	Down	AF
KHDRBS2	ENSG00000088367.15;AF:chr20:34713366:34713449-34763473:34761691:34761876-34763473:+	-0.535301	9.49285e-12	negative	Down	AF
KHDRBS2	ENSG00000088367.15;SE:chr20:34782282-34783251:34783286-34785781:+	0.551853	1.58229e-12	postive	Down	SE
KHDRBS2	ENSG00000088367.15;SE:chr20:34785963-34797410:34797820-34800194:+	0.606538	1.9984e-15	postive	Down	SE
KHDRBS2	ENSG00000088986.6;A3:chr12:120934019-120934205:120934019-120934219:+	-0.733069	0	negative	Down	A3
KHDRBS2	ENSG00000089335.14;AF:chr19:35168612:35168701-35169642:35168741:35169008-35169642:+	0.580897	5.32907e-14	postive	Down	AF
KHDRBS2	ENSG00000089351.8;SE:chr19:35512942-35513804:35513815-35514140:+	0.724087	0	postive	Down	SE
KHDRBS2	ENSG00000090539.11;RI:chr3:184103834:184103947-184104280:184104543:+	0.555622	1.03761e-12	postive	Down	RI
KHDRBS2	ENSG00000090565.11;SE:chr16:539000-541134:541268-546824:+	0.714089	0	postive	Down	SE
KHDRBS2	ENSG00000090674.10;RI:chr19:7592406:7592514-7592750:7592846:+	-0.676303	0	negative	Down	RI
KHDRBS2	ENSG00000090905.13;AF:chr16:24815243:24815640-24816335:24816021:24816172-24816335:+	-0.504362	2.10613e-10	negative	Down	AF
KHDRBS2	ENSG00000090905.13;RI:chr16:24816335:24816472-24816995:24817054:+	-0.504362	2.10613e-10	negative	Down	RI
KHDRBS2	ENSG00000091129.14;SE:chr7:107800937-107815767:107815802-107816875:-	0.822538	0	postive	Down	SE
KHDRBS2	ENSG00000091129.14;SE:chr7:107875132-107878196:107878213-107880403:-	0.556923	8.9595e-13	postive	Down	SE
KHDRBS2	ENSG00000091536.12;A3:chr17:18075085-18075471:18075085-18075521:+	0.555361	1.06848e-12	postive	Down	A3
KHDRBS2	ENSG00000091536.12;A3:chr17:18077235-18082031:18077235-18082083:+	0.806463	0	postive	Down	A3
KHDRBS2	ENSG00000091536.12;A5:chr17:18075730-18077095:18075604-18077095:+	-0.781763	0	negative	Down	A5
KHDRBS2	ENSG00000091972.13;A3:chr3:112064135-112066405:112064135-112066410:+	0.574637	1.13687e-13	postive	Down	A3
KHDRBS2	ENSG00000092531.5;SE:chr15:42807552-42813812:42813906-42820460:+	0.510833	1.12987e-10	postive	Down	SE
KHDRBS2	ENSG00000093167.13;SE:chr3:37107433-37107715:37107816-37116515:-	0.673875	0	postive	Down	SE
KHDRBS2	ENSG00000095637.13;SE:chr10:97127456-97131083:97131184-97135730:-	0.660537	0	postive	Down	SE
KHDRBS2	ENSG00000095637.13;SE:chr10:97131184-97131741:97131806-97135730:-	-0.594884	9.32587e-15	negative	Down	SE
KHDRBS2	ENSG00000095713.9;AL:chr10:99624757:99625471-99640006:99639440:99639558-99640006:-	-0.714	0	negative	Down	AL
KHDRBS2	ENSG00000099957.12;RI:chr22:21380709:21381246-21381797:21382296:+	-0.511441	1.06493e-10	negative	Down	RI
KHDRBS2	ENSG00000100023.12;AL:chr22:22049785-22050156:22050349:22049785-22051174:22052191:+	0.564178	3.90354e-13	postive	Down	AL
KHDRBS2	ENSG00000100083.14;AF:chr22:38004853:38004910-38010197:38008543:38009198-38010197:+	0.574236	1.19238e-13	postive	Down	AF
KHDRBS2	ENSG00000100138.9;AF:chr22:42076368-42078360:42078626:42076368-42084798:42084913:-	0.553778	1.27631e-12	postive	Down	AF
KHDRBS2	ENSG00000100266.11;SE:chr22:43272339-43272894:43273016-43275054:-	-0.62272	2.22045e-16	negative	Down	SE
KHDRBS2	ENSG00000100280.12;SE:chr22:29735122-29735743:29735763-29736645:-	0.611668	8.88178e-16	postive	Down	SE
KHDRBS2	ENSG00000100321.10;AF:chr22:39745954:39746114-39770321:39760175:39760301-39770321:+	0.539346	6.18217e-12	postive	Down	AF
KHDRBS2	ENSG00000100321.10;AL:chr22:39772202-39773603:39774386:39772202-39777701:39781593:+	-0.648247	0	negative	Down	AL
KHDRBS2	ENSG00000100354.15;SE:chr22:40658177-40660692:40663040-40666126:+	0.551019	1.73594e-12	postive	Down	SE
KHDRBS2	ENSG00000100359.15;RI:chr22:40804937:40805022-40805254:40805376:+	-0.601714	3.77476e-15	negative	Down	RI
KHDRBS2	ENSG00000100364.13;A3:chr22:45601588-45601674:45601522-45601674:-	0.622956	2.22045e-16	postive	Down	A3
KHDRBS2	ENSG00000100413.12;AF:chr22:41940125-41940432:41940476:41940125-41940515:41940610:-	-0.511268	1.08304e-10	negative	Down	AF
KHDRBS2	ENSG00000100429.13;A5:chr22:50689334-50689403:50689334-50689531:-	-0.520264	4.45204e-11	negative	Down	A5
KHDRBS2	ENSG00000100429.13;RI:chr22:50684727:50684805-50685108:50685164:-	-0.503737	2.23509e-10	negative	Down	RI
KHDRBS2	ENSG00000100429.13;RI:chr22:50689200:50689334-50689403:50689814:-	0.501693	2.7126e-10	postive	Down	RI
KHDRBS2	ENSG00000100505.9;A3:chr14:51467558-51475798:51467546-51475798:-	-0.643817	0	negative	Down	A3
KHDRBS2	ENSG00000100528.7;SE:chr14:54898938-54902797:54902844-54903087:-	0.728243	0	postive	Down	SE
KHDRBS2	ENSG00000100711.8;SE:chr14:104195519-104196130:104196183-104198957:+	0.79281	0	postive	Down	SE
KHDRBS2	ENSG00000100949.10;RI:chr14:24735636:24735723-24735982:24736095:-	-0.663804	0	negative	Down	RI
KHDRBS2	ENSG00000101040.14;A3:chr20:45927691-45938800:45927616-45938800:-	0.68278	0	postive	Down	A3
KHDRBS2	ENSG00000101040.14;A5:chr20:45865260-45867502:45865260-45867640:-	0.674606	0	postive	Down	A5
KHDRBS2	ENSG00000101040.14;AF:chr20:45976670-45980454:45980621:45976670-45985401:45985450:-	0.512371	9.72578e-11	postive	Down	AF
KHDRBS2	ENSG00000101040.14;AF:chr20:45976670-45984194:45984401:45976670-45985401:45985450:-	0.676451	0	postive	Down	AF
KHDRBS2	ENSG00000101098.7;A3:chr20:43400057-43438816:43400054-43438816:-	-0.568896	2.24931e-13	negative	Down	A3
KHDRBS2	ENSG00000101199.8;A3:chr20:61917065-61917718:61917065-61917724:+	-0.705214	0	negative	Down	A3
KHDRBS2	ENSG00000101199.8;SE:chr20:61914203-61915203:61915232-61916218:+	0.705511	0	postive	Down	SE
KHDRBS2	ENSG00000101294.11;SE:chr20:30154098-30155881:30156027-30156923:+	0.625324	0	postive	Down	SE
KHDRBS2	ENSG00000101294.11;SE:chr20:30154098-30155881:30156083-30156923:+	0.753143	0	postive	Down	SE
KHDRBS2	ENSG00000101361.10;A5:chr20:2636860-2637047:2636680-2637047:+	-0.546968	2.7125e-12	negative	Down	A5
KHDRBS2	ENSG00000101361.10;AL:chr20:2637864-2638019:2638296:2637864-2638575:2639039:+	0.589801	1.75415e-14	postive	Down	AL
KHDRBS2	ENSG00000101365.14;A3:chr20:2639483-2640171:2639168-2640171:-	-0.606022	2.22045e-15	negative	Down	A3
KHDRBS2	ENSG00000101365.14;A5:chr20:2639168-2639284:2639168-2639405:-	-0.592491	1.24345e-14	negative	Down	A5
KHDRBS2	ENSG00000101365.14;RI:chr20:2639041:2639168-2639405:2639483:-	-0.504157	2.1476e-10	negative	Down	RI
KHDRBS2	ENSG00000101365.14;SE:chr20:2639168-2639284:2639483-2640171:-	-0.647658	0	negative	Down	SE
KHDRBS2	ENSG00000101460.8;RI:chr20:33147540:33147709-33147976:33148149:+	-0.603726	2.88658e-15	negative	Down	RI
KHDRBS2	ENSG00000101460.8;SE:chr20:33146712-33147012:33147067-33147151:+	0.594686	9.32587e-15	postive	Down	SE
KHDRBS2	ENSG00000101474.7;SE:chr20:24944658-24945011:24945034-24949528:-	-0.573815	1.25455e-13	negative	Down	SE
KHDRBS2	ENSG00000101489.12;A5:chr18:34844720-34846496:34844720-34846499:-	-0.637901	0	negative	Down	A5
KHDRBS2	ENSG00000101489.12;A5:chr18:34855206-34901766:34855206-34901796:-	-0.566596	2.94653e-13	negative	Down	A5
KHDRBS2	ENSG00000101489.12;AF:chr18:35065570-35065689:35065820:35065570-35145319:35146000:-	0.651839	0	postive	Down	AF
KHDRBS2	ENSG00000101489.12;SE:chr18:34833901-34844637:34844717-34846496:-	0.568898	2.24931e-13	postive	Down	SE
KHDRBS2	ENSG00000101489.12;SE:chr18:34833901-34844637:34844720-34846496:-	0.678828	0	postive	Down	SE
KHDRBS2	ENSG00000101746.11;AF:chr18:31709984-31801984:31802282:31709984-31802954:31803446:-	0.526686	2.32254e-11	postive	Down	AF
KHDRBS2	ENSG00000101746.11;SE:chr18:31463388-31523029:31523142-31538203:-	0.583655	3.77476e-14	postive	Down	SE
KHDRBS2	ENSG00000102024.11;SE:chrX:114844635-114845115:114845233-114856558:+	0.794629	0	postive	Down	SE
KHDRBS2	ENSG00000102024.11;SE:chrX:114871290-114874422:114874448-114874720:+	0.794629	0	postive	Down	SE
KHDRBS2	ENSG00000102125.11;A5:chrX:153648085-153648371:153647962-153648371:+	0.616094	4.44089e-16	postive	Down	A5
KHDRBS2	ENSG00000102312.15;SE:chrX:48368344-48369754:48369875-48370280:+	0.623967	2.22045e-16	postive	Down	SE
KHDRBS2	ENSG00000102316.11;AF:chrX:54834180:54834235-54835736:54835493:54835656-54835736:+	-0.526868	2.27964e-11	negative	Down	AF
KHDRBS2	ENSG00000102468.5;AF:chr13:47466725-47469630:47470173:47466725-47470809:47471169:-	0.612892	8.88178e-16	postive	Down	AF
KHDRBS2	ENSG00000102606.12;SE:chr13:111940790-111944465:111944641-111953095:+	0.539612	6.00897e-12	postive	Down	SE
KHDRBS2	ENSG00000102710.14;SE:chr13:37583946-37584689:37584792-37586329:-	0.537478	7.54197e-12	postive	Down	SE
KHDRBS2	ENSG00000102804.9;AF:chr13:45010231-45010640:45010981:45010231-45147299:45150701:-	-0.773042	0	negative	Down	AF
KHDRBS2	ENSG00000102858.8;SE:chr16:4733933-4736260:4736304-4738797:+	0.567637	2.6068e-13	postive	Down	SE
KHDRBS2	ENSG00000102901.8;RI:chr16:67863668:67864451-67865119:67865261:-	0.55334	1.34048e-12	postive	Down	RI
KHDRBS2	ENSG00000103034.10;AF:chr16:58498208:58498371-58521660:58498678:58498975-58521660:+	0.572787	1.41887e-13	postive	Down	AF
KHDRBS2	ENSG00000103034.10;AF:chr16:58498208:58498371-58521660:58498765:58498975-58521660:+	0.520307	4.43297e-11	postive	Down	AF
KHDRBS2	ENSG00000103034.10;AF:chr16:58498208:58498371-58521660:58506091:58506200-58521660:+	0.584358	3.4639e-14	postive	Down	AF
KHDRBS2	ENSG00000103202.7;AF:chr16:447209:447313-448990:447742:448179-448990:+	-0.590348	1.64313e-14	negative	Down	AF
KHDRBS2	ENSG00000103351.8;SE:chr16:3582841-3583099:3583155-3586122:+	0.698065	0	postive	Down	SE
KHDRBS2	ENSG00000103365.11;RI:chr16:23504681:23504779-23505624:23505699:-	0.636137	0	postive	Down	RI
KHDRBS2	ENSG00000103512.10;RI:chr16:14989371:14989551-14989830:14990013:+	-0.544716	3.46745e-12	negative	Down	RI
KHDRBS2	ENSG00000104529.13;AF:chr8:144669022-144678258:144678924:144669022-144679518:144679557:-	0.545088	3.33022e-12	postive	Down	AF
KHDRBS2	ENSG00000104613.6;A3:chr8:19701749-19703208:19701749-19703215:+	-0.693552	0	negative	Down	A3
KHDRBS2	ENSG00000104722.8;AF:chr8:24771277:24772386-24773118:24772455:24772810-24773118:+	0.753839	0	postive	Down	AF
KHDRBS2	ENSG00000104723.15;SE:chr8:15605974-15615300:15615364-15621712:+	0.618889	4.44089e-16	postive	Down	SE
KHDRBS2	ENSG00000105143.7;AF:chr19:15083729-15090325:15090469:15083729-15121297:15121432:-	0.519678	4.72122e-11	postive	Down	AF
KHDRBS2	ENSG00000105143.7;SE:chr19:15075173-15079115:15079319-15082549:-	0.615705	4.44089e-16	postive	Down	SE
KHDRBS2	ENSG00000105221.10;SE:chr19:40761176-40762833:40762961-40771129:-	-0.541769	4.76841e-12	negative	Down	SE
KHDRBS2	ENSG00000105357.10;SE:chr19:50726606-50727411:50727434-50728842:+	-0.615224	4.44089e-16	negative	Down	SE
KHDRBS2	ENSG00000105357.10;SE:chr19:50756010-50758477:50758575-50760556:+	0.639741	0	postive	Down	SE
KHDRBS2	ENSG00000105364.9;A3:chr19:10369361-10369848:10369361-10370293:+	-0.586154	2.77556e-14	negative	Down	A3
KHDRBS2	ENSG00000105568.12;AF:chr19:52693292:52693427-52705197:52704346:52704947-52705197:+	0.516569	6.43468e-11	postive	Down	AF
KHDRBS2	ENSG00000105675.3;A3:chr19:36044751-36045824:36044731-36045824:-	-0.546706	2.79154e-12	negative	Down	A3
KHDRBS2	ENSG00000105819.9;AL:chr7:102952578-102952654:102952759:102952578-102969378:102969958:+	0.574511	1.15463e-13	postive	Down	AL
KHDRBS2	ENSG00000105821.10;SE:chr7:102967131-102967779:102967825-102968103:-	-0.635669	0	negative	Down	SE
KHDRBS2	ENSG00000106009.11;RI:chr7:2577515:2578398-2578813:2578985:-	-0.61347	8.88178e-16	negative	Down	RI
KHDRBS2	ENSG00000106009.11;RI:chr7:2581754:2581845-2582838:2583596:-	0.61347	8.88178e-16	postive	Down	RI
KHDRBS2	ENSG00000106052.8;A5:chr7:27856139-27856509:27856013-27856509:+	-0.530174	1.62164e-11	negative	Down	A5
KHDRBS2	ENSG00000106123.7;A3:chr7:142568160-142568283:142568160-142568344:+	0.731123	0	postive	Down	A3
KHDRBS2	ENSG00000106853.12;AF:chr9:114359712-114361619:114361687:114359712-114361883:114362135:-	-0.649018	0	negative	Down	AF
KHDRBS2	ENSG00000107147.6;A3:chr9:138676735-138677156:138676735-138678043:+	0.601142	3.9968e-15	postive	Down	A3
KHDRBS2	ENSG00000107147.6;SE:chr9:138676735-138677156:138677176-138678043:+	0.530039	1.64446e-11	postive	Down	SE
KHDRBS2	ENSG00000107164.14;AF:chr9:133454993:133455151-133470870:133456482:133456900-133470870:+	-0.587606	2.30926e-14	negative	Down	AF
KHDRBS2	ENSG00000107263.13;SE:chr9:134477536-134479348:134479440-134497183:-	0.577363	8.17124e-14	postive	Down	SE
KHDRBS2	ENSG00000107331.11;A3:chr9:139918292-139918595:139917504-139918595:-	-0.66585	0	negative	Down	A3
KHDRBS2	ENSG00000107372.8;SE:chr9:74975703-74978386:74978522-74979612:-	0.615184	6.66134e-16	postive	Down	SE
KHDRBS2	ENSG00000107404.13;A5:chr1:1274033-1274667:1274033-1274742:-	0.855468	0	postive	Down	A5
KHDRBS2	ENSG00000107954.6;AF:chr10:105253736:105254229-105330629:105315137:105315170-105330629:+	0.638622	0	postive	Down	AF
KHDRBS2	ENSG00000108262.11;SE:chr17:27905797-27905980:27906006-27908356:-	0.697076	0	postive	Down	SE
KHDRBS2	ENSG00000108384.10;A5:chr17:56771172-56772292:56770149-56772292:+	0.575973	9.68114e-14	postive	Down	A5
KHDRBS2	ENSG00000108509.15;AF:chr17:4889278-4889487:4889529:4889278-4890888:4890945:-	0.632098	0	postive	Down	AF
KHDRBS2	ENSG00000108509.15;SE:chr17:4872632-4872795:4872815-4872925:-	0.773475	0	postive	Down	SE
KHDRBS2	ENSG00000108848.10;A3:chr17:48828002-48828085:48828002-48828108:+	-0.577486	8.06022e-14	negative	Down	A3
KHDRBS2	ENSG00000108861.4;SE:chr17:41847182-41851403:41851477-41852080:-	-0.571936	1.56986e-13	negative	Down	SE
KHDRBS2	ENSG00000109083.9;SE:chr17:26659013-26659172:26659408-26662366:-	0.645868	0	postive	Down	SE
KHDRBS2	ENSG00000109180.10;AF:chr4:48833015:48833069-48834637:48833323:48833548-48834637:+	-0.523657	3.16218e-11	negative	Down	AF
KHDRBS2	ENSG00000109332.15;AF:chr4:103747793-103748584:103748969:103747793-103749101:103749316:-	0.503348	2.31926e-10	postive	Down	AF
KHDRBS2	ENSG00000109339.14;AF:chr4:87275797-87280811:87281216:87275797-87374183:87374283:-	0.633314	0	postive	Down	AF
KHDRBS2	ENSG00000109452.8;AL:chr4:142944313:142950067-143003184:142950109:142951455-143003184:-	-0.709869	0	negative	Down	AL
KHDRBS2	ENSG00000109452.8;SE:chr4:143383879-143389110:143389208-143646992:-	-0.70979	0	negative	Down	SE
KHDRBS2	ENSG00000109670.8;AF:chr4:153271276-153273622:153274110:153271276-153303341:153303664:-	0.655335	0	postive	Down	AF
KHDRBS2	ENSG00000109956.8;AL:chr11:134248398:134250641-134251818:134251539:134251711-134251818:-	-0.50159	2.73916e-10	negative	Down	AL
KHDRBS2	ENSG00000110075.9;SE:chr11:68370960-68377079:68377096-68377372:+	0.736555	0	postive	Down	SE
KHDRBS2	ENSG00000110076.14;A3:chr11:64375554-64387766:64374972-64387766:-	-0.695681	0	negative	Down	A3
KHDRBS2	ENSG00000110076.14;SE:chr11:64390550-64393935:64394024-64397874:-	-0.665505	0	negative	Down	SE
KHDRBS2	ENSG00000110237.3;AF:chr11:73019334:73022875-73057928:73054041:73054322-73057928:+	-0.661914	0	negative	Down	AF
KHDRBS2	ENSG00000110429.9;AL:chr11:33762485:33763630-33768676:33766231:33768201-33768676:-	-0.57726	8.28226e-14	negative	Down	AL
KHDRBS2	ENSG00000110514.14;A5:chr11:47317127-47317448:47317118-47317448:+	-0.62393	2.22045e-16	negative	Down	A5
KHDRBS2	ENSG00000110514.14;A5:chr11:47317130-47317448:47317118-47317448:+	-0.625602	0	negative	Down	A5
KHDRBS2	ENSG00000110514.14;AF:chr11:47291225:47291301-47295378:47291699:47291797-47295378:+	-0.673314	0	negative	Down	AF
KHDRBS2	ENSG00000110514.14;SE:chr11:47308085-47310519:47310578-47310942:+	0.701594	0	postive	Down	SE
KHDRBS2	ENSG00000110514.14;SE:chr11:47312367-47314094:47314147-47315434:+	0.718996	0	postive	Down	SE
KHDRBS2	ENSG00000110514.14;SE:chr11:47330250-47330531:47330593-47330832:+	0.728267	0	postive	Down	SE
KHDRBS2	ENSG00000110514.14;SE:chr11:47346128-47348289:47348358-47350209:+	-0.627045	0	negative	Down	SE
KHDRBS2	ENSG00000110619.12;RI:chr11:3023200:3023283-3023771:3023830:-	-0.546015	3.01026e-12	negative	Down	RI
KHDRBS2	ENSG00000110717.6;AF:chr11:67798180:67798200-67799619:67798210:67798428-67799619:+	-0.544823	3.42748e-12	negative	Down	AF
KHDRBS2	ENSG00000110717.6;AF:chr11:67798180:67798200-67799619:67798433:67798617-67799619:+	-0.641161	0	negative	Down	AF
KHDRBS2	ENSG00000110811.13;A3:chr12:6942808-6942906:6942808-6942908:+	-0.579852	6.03961e-14	negative	Down	A3
KHDRBS2	ENSG00000110811.13;SE:chr12:6939934-6940034:6940197-6940380:+	0.633089	0	postive	Down	SE
KHDRBS2	ENSG00000110811.13;SE:chr12:6943213-6943989:6944119-6946149:+	0.576034	9.59233e-14	postive	Down	SE
KHDRBS2	ENSG00000110841.9;SE:chr12:27807747-27808076:27808168-27809549:+	0.58719	2.44249e-14	postive	Down	SE
KHDRBS2	ENSG00000110841.9;SE:chr12:27809663-27811749:27811781-27813817:+	-0.612206	8.88178e-16	negative	Down	SE
KHDRBS2	ENSG00000110841.9;SE:chr12:27829532-27829997:27830029-27832422:+	-0.612206	8.88178e-16	negative	Down	SE
KHDRBS2	ENSG00000110987.4;A5:chr12:122492895-122496998:122492832-122496998:+	-0.627601	0	negative	Down	A5
KHDRBS2	ENSG00000111262.4;A3:chr12:5019638-5020006:5019638-5026952:+	0.741628	0	postive	Down	A3
KHDRBS2	ENSG00000111664.6;RI:chr12:6950422:6950508-6950750:6950788:+	0.67231	0	postive	Down	RI
KHDRBS2	ENSG00000111726.8;SE:chr12:22213860-22214215:22214386-22215215:+	0.559343	6.80567e-13	postive	Down	SE
KHDRBS2	ENSG00000111731.8;MX:chr12:22666313-22670920:22671071-22676360:22666313-22672049:22672173-22676360:-	-0.660251	0	negative	Down	MX
KHDRBS2	ENSG00000111752.5;A5:chr12:9085946-9086461:9085427-9086461:+	-0.677627	0	negative	Down	A5
KHDRBS2	ENSG00000111799.16;A3:chr6:75796273-75797293:75795081-75797293:-	0.610247	1.33227e-15	postive	Down	A3
KHDRBS2	ENSG00000111879.14;SE:chr6:119288117-119295593:119295739-119296189:-	-0.641775	0	negative	Down	SE
KHDRBS2	ENSG00000111907.16;SE:chr6:125569529-125573168:125573182-125574863:+	0.63504	0	postive	Down	SE
KHDRBS2	ENSG00000111907.16;SE:chr6:125574901-125578244:125578304-125583980:+	0.586167	2.75335e-14	postive	Down	SE
KHDRBS2	ENSG00000112146.10;RI:chr6:52957532:52957622-52958264:52958359:+	-0.585034	3.19744e-14	negative	Down	RI
KHDRBS2	ENSG00000112186.7;SE:chr6:17426921-17463227:17463304-17507400:+	-0.566104	3.12195e-13	negative	Down	SE
KHDRBS2	ENSG00000112242.10;A3:chr6:20480188-20481437:20480188-20481455:+	-0.590139	1.68754e-14	negative	Down	A3
KHDRBS2	ENSG00000112242.10;AF:chr6:20402398:20402856-20480077:20404034:20404063-20480077:+	-0.590139	1.68754e-14	negative	Down	AF
KHDRBS2	ENSG00000112514.10;RI:chr6:33384327:33384437-33384526:33384553:-	-0.519656	4.73157e-11	negative	Down	RI
KHDRBS2	ENSG00000112584.8;AF:chr6:170604409:170604541-170626458:170615830:170615930-170626458:+	0.589751	1.77636e-14	postive	Down	AF
KHDRBS2	ENSG00000112584.8;AF:chr6:170604409:170604541-170626458:170615844:170615930-170626458:+	0.588278	2.13163e-14	postive	Down	AF
KHDRBS2	ENSG00000112592.7;A5:chr6:170878867-170880498:170878828-170880498:+	0.514539	7.86291e-11	postive	Down	A5
KHDRBS2	ENSG00000113269.7;AL:chr5:179345911:179347426-179393806:179382453:179382669-179393806:-	0.694492	0	postive	Down	AL
KHDRBS2	ENSG00000113269.7;SE:chr5:179382669-179390471:179390564-179393806:-	-0.548613	2.26441e-12	negative	Down	SE
KHDRBS2	ENSG00000113648.12;A5:chr5:134681747-134686513:134681747-134686517:-	0.675747	0	postive	Down	A5
KHDRBS2	ENSG00000113758.9;SE:chr5:176886269-176886604:176886741-176887433:-	0.827767	0	postive	Down	SE
KHDRBS2	ENSG00000113763.6;AF:chr5:176289659:176289846-176295131:176292551:176292722-176295131:+	0.73796	0	postive	Down	AF
KHDRBS2	ENSG00000113763.6;SE:chr5:176295965-176296615:176296782-176297371:+	0.708015	0	postive	Down	SE
KHDRBS2	ENSG00000114209.10;SE:chr3:167438061-167443189:167443261-167452594:-	0.622869	2.22045e-16	postive	Down	SE
KHDRBS2	ENSG00000114270.11;RI:chr3:48608676:48608711-48609434:48609478:-	-0.611909	8.88178e-16	negative	Down	RI
KHDRBS2	ENSG00000114279.8;AF:chr3:192078327-192125814:192126838:192078327-192444970:192444982:-	0.517776	5.70806e-11	postive	Down	AF
KHDRBS2	ENSG00000114388.8;RI:chr3:50385190:50385332-50385555:50385672:-	-0.593545	1.08802e-14	negative	Down	RI
KHDRBS2	ENSG00000114405.6;A5:chr3:62304907-62305396:62304730-62305396:+	-0.571144	1.72307e-13	negative	Down	A5
KHDRBS2	ENSG00000114805.12;AF:chr3:155314167-155393786:155394105:155314167-155421935:155421997:-	0.508661	1.3946e-10	postive	Down	AF
KHDRBS2	ENSG00000114805.12;SE:chr3:155203499-155203936:155203995-155205817:-	0.510776	1.1361e-10	postive	Down	SE
KHDRBS2	ENSG00000114841.12;A3:chr3:52433217-52433561:52433217-52433637:+	-0.504454	2.08765e-10	negative	Down	A3
KHDRBS2	ENSG00000114841.12;SE:chr3:52431893-52432048:52432178-52432866:+	0.652997	0	postive	Down	SE
KHDRBS2	ENSG00000115255.6;SE:chr19:1496452-1496590:1496670-1497173:+	0.672629	0	postive	Down	SE
KHDRBS2	ENSG00000115266.7;AF:chr19:1450294:1450337-1452983:1452197:1452317-1452983:+	0.515112	7.43086e-11	postive	Down	AF
KHDRBS2	ENSG00000115271.6;RI:chr2:163215554:163215667-163216004:163216062:+	0.537312	7.67608e-12	postive	Down	RI
KHDRBS2	ENSG00000115317.7;SE:chr2:74759052-74759746:74759841-74759947:+	0.556296	9.61897e-13	postive	Down	SE
KHDRBS2	ENSG00000115504.10;SE:chr2:63058293-63085541:63085645-63086304:+	0.714325	0	postive	Down	SE
KHDRBS2	ENSG00000115504.10;SE:chr2:63206470-63215066:63215173-63217851:+	0.648199	0	postive	Down	SE
KHDRBS2	ENSG00000115641.13;AF:chr2:106002997-106015427:106015507:106002997-106015679:106016124:-	0.51278	9.34397e-11	postive	Down	AF
KHDRBS2	ENSG00000115657.8;RI:chr2:220075103:220075197-220075433:220075545:-	-0.598181	5.9952e-15	negative	Down	RI
KHDRBS2	ENSG00000115839.12;SE:chr2:135922266-135925263:135925283-135926115:+	0.806053	0	postive	Down	SE
KHDRBS2	ENSG00000116141.10;SE:chr1:220826694-220831132:220831176-220835154:+	0.61804	4.44089e-16	postive	Down	SE
KHDRBS2	ENSG00000116473.10;AF:chr1:112084840:112085131-112233956:112162405:112162556-112233956:+	-0.511041	1.10727e-10	negative	Down	AF
KHDRBS2	ENSG00000116473.10;AF:chr1:112084840:112085131-112233956:112170091:112170181-112233956:+	-0.612061	8.88178e-16	negative	Down	AF
KHDRBS2	ENSG00000116584.11;AF:chr1:155939091-155939325:155939391:155939091-155939760:155940854:-	0.618411	4.44089e-16	postive	Down	AF
KHDRBS2	ENSG00000116678.14;AL:chr1:66088664-66098835:66101111:66088664-66101874:66107242:+	-0.562083	4.9738e-13	negative	Down	AL
KHDRBS2	ENSG00000116698.16;SE:chr1:183441784-183471388:183471526-183481972:+	0.63744	0	postive	Down	SE
KHDRBS2	ENSG00000116885.14;AL:chr1:36881428:36881696-36884592:36883511:36883856-36884592:-	-0.524948	2.7734e-11	negative	Down	AL
KHDRBS2	ENSG00000117114.14;SE:chr1:82446523-82446808:82446834-82447492:+	0.629446	0	postive	Down	SE
KHDRBS2	ENSG00000117114.14;SE:chr1:82451039-82452585:82452713-82456075:+	0.520477	4.358e-11	postive	Down	SE
KHDRBS2	ENSG00000117114.14;SE:chr1:82452713-82453553:82453570-82456075:+	-0.641324	0	negative	Down	SE
KHDRBS2	ENSG00000117448.9;SE:chr1:46016827-46018108:46018235-46027461:+	0.603556	3.10862e-15	postive	Down	SE
KHDRBS2	ENSG00000117523.11;SE:chr1:171557644-171558508:171558744-171560726:+	0.747458	0	postive	Down	SE
KHDRBS2	ENSG00000117616.13;A5:chr1:25570124-25570668:25570124-25570945:-	0.556346	9.56124e-13	postive	Down	A5
KHDRBS2	ENSG00000117632.16;AL:chr1:26211931:26212360-26227982:26227059:26227578-26227982:-	0.584127	3.57492e-14	postive	Down	AL
KHDRBS2	ENSG00000117640.13;AF:chr1:26146420:26146520-26149510:26146723:26147150-26149510:+	-0.502416	2.53333e-10	negative	Down	AF
KHDRBS2	ENSG00000117640.13;AF:chr1:26146420:26146520-26149510:26147319:26147494-26149510:+	-0.550862	1.76636e-12	negative	Down	AF
KHDRBS2	ENSG00000117643.10;SE:chr1:25944828-25980733:25980857-26012931:+	0.676337	0	postive	Down	SE
KHDRBS2	ENSG00000117859.14;SE:chr1:52238395-52242505:52242590-52246836:+	-0.507809	1.51402e-10	negative	Down	SE
KHDRBS2	ENSG00000118473.15;SE:chr1:67145435-67147552:67148052-67154831:+	0.743649	0	postive	Down	SE
KHDRBS2	ENSG00000118495.13;A3:chr6:144287367-144290044:144287335-144290044:-	0.519273	4.91625e-11	postive	Down	A3
KHDRBS2	ENSG00000118705.12;SE:chr20:35865112-35866805:35866852-35869706:+	0.650749	0	postive	Down	SE
KHDRBS2	ENSG00000118733.12;AF:chr1:102302581-102312401:102312529:102302581-102462304:102462586:-	0.528931	1.84395e-11	postive	Down	AF
KHDRBS2	ENSG00000118762.3;SE:chr4:88977419-88979135:88979255-88983058:+	-0.684831	0	negative	Down	SE
KHDRBS2	ENSG00000118855.13;AF:chr3:158449987:158450317-158522108:158519840:158520104-158522108:+	0.507338	1.58409e-10	postive	Down	AF
KHDRBS2	ENSG00000119787.9;SE:chr2:38546161-38570410:38570654-38604285:-	-0.758676	0	negative	Down	SE
KHDRBS2	ENSG00000119844.10;A5:chr2:64808407-64812556:64806680-64812556:+	0.791148	0	postive	Down	A5
KHDRBS2	ENSG00000119844.10;SE:chr2:64806680-64808324:64808407-64812556:+	0.665754	0	postive	Down	SE
KHDRBS2	ENSG00000120251.14;MX:chr4:158281295-158282162:158282276-158283951:158281295-158282690:158282804-158283951:+	0.652826	0	postive	Down	MX
KHDRBS2	ENSG00000120318.10;SE:chr5:141034002-141034929:141034967-141035188:-	-0.50608	1.78738e-10	negative	Down	SE
KHDRBS2	ENSG00000120709.6;A3:chr5:137673996-137676873:137673996-137677498:+	-0.608296	1.55431e-15	negative	Down	A3
KHDRBS2	ENSG00000120709.6;SE:chr5:137673996-137676873:137677102-137677498:+	-0.63687	0	negative	Down	SE
KHDRBS2	ENSG00000120899.13;A5:chr8:27291069-27291610:27291030-27291610:+	-0.592128	1.31006e-14	negative	Down	A5
KHDRBS2	ENSG00000120910.10;SE:chr8:22390531-22396982:22397011-22398128:+	0.667875	0	postive	Down	SE
KHDRBS2	ENSG00000121653.6;RI:chr11:45923923:45924024-45924461:45924735:+	0.556909	8.97504e-13	postive	Down	RI
KHDRBS2	ENSG00000121716.12;A3:chr7:99955989-99956313:99955989-99956522:+	-0.558977	7.09655e-13	negative	Down	A3
KHDRBS2	ENSG00000121716.12;A5:chr7:99954506-99955843:99954455-99955843:+	-0.532191	1.31504e-11	negative	Down	A5
KHDRBS2	ENSG00000121716.12;AL:chr7:99943591-99947340:99947781:99943591-99949786:99950112:+	-0.506282	1.75318e-10	negative	Down	AL
KHDRBS2	ENSG00000121716.12;RI:chr7:99950187:99950290-99950384:99950537:+	0.668426	0	postive	Down	RI
KHDRBS2	ENSG00000121753.8;A3:chr1:32193682-32193783:32193206-32193783:-	-0.691365	0	negative	Down	A3
KHDRBS2	ENSG00000121753.8;A3:chr1:32193881-32194199:32193878-32194199:-	-0.594498	9.76996e-15	negative	Down	A3
KHDRBS2	ENSG00000121753.8;A5:chr1:32198744-32200784:32198744-32201181:-	-0.686432	0	negative	Down	A5
KHDRBS2	ENSG00000121753.8;RI:chr1:32200784:32200882-32201181:32201266:-	-0.607194	1.77636e-15	negative	Down	RI
KHDRBS2	ENSG00000121753.8;SE:chr1:32193206-32193626:32193682-32193783:-	-0.668487	0	negative	Down	SE
KHDRBS2	ENSG00000121989.10;SE:chr2:148602275-148602643:148602776-148653870:+	0.52211	3.69793e-11	postive	Down	SE
KHDRBS2	ENSG00000122203.10;SE:chr5:175786570-175786814:175786921-175788605:-	-0.585594	2.9754e-14	negative	Down	SE
KHDRBS2	ENSG00000122378.9;A3:chr10:82168399-82180222:82168399-82180239:+	0.512147	9.94054e-11	postive	Down	A3
KHDRBS2	ENSG00000122705.10;AF:chr9:36190960:36191270-36204065:36197547:36197585-36204065:+	0.607323	1.77636e-15	postive	Down	AF
KHDRBS2	ENSG00000122705.10;SE:chr9:36204176-36209264:36209317-36211600:+	0.798487	0	postive	Down	SE
KHDRBS2	ENSG00000122741.11;SE:chr9:37854979-37857238:37857348-37860045:+	0.604429	2.66454e-15	postive	Down	SE
KHDRBS2	ENSG00000122966.9;A5:chr12:120241193-120241901:120241193-120241967:-	-0.619195	4.44089e-16	negative	Down	A5
KHDRBS2	ENSG00000123329.13;RI:chr12:57869854:57869949-57870147:57870237:-	0.543273	4.05453e-12	postive	Down	RI
KHDRBS2	ENSG00000123562.11;A3:chrX:102933579-102940099:102933577-102940099:-	0.501616	2.73238e-10	postive	Down	A3
KHDRBS2	ENSG00000123562.11;SE:chrX:102931979-102933427:102933528-102940099:-	-0.805374	0	negative	Down	SE
KHDRBS2	ENSG00000123562.11;SE:chrX:102931979-102933427:102933577-102940099:-	-0.746801	0	negative	Down	SE
KHDRBS2	ENSG00000124191.12;SE:chr20:42683166-42694352:42694747-42695370:+	0.625774	0	postive	Down	SE
KHDRBS2	ENSG00000124493.8;AF:chr6:34059876-34100755:34101443:34059876-34122856:34123399:-	0.570183	1.93179e-13	postive	Down	AF
KHDRBS2	ENSG00000124493.8;SE:chr6:34008525-34024321:34024461-34026751:-	0.570041	1.96509e-13	postive	Down	SE
KHDRBS2	ENSG00000124507.5;SE:chr6:34434047-34494020:34494145-34495109:+	0.724929	0	postive	Down	SE
KHDRBS2	ENSG00000124574.9;A3:chr6:43416764-43416830:43416764-43416845:+	-0.564868	3.60156e-13	negative	Down	A3
KHDRBS2	ENSG00000124831.14;AF:chr2:238536219:238536383-238617187:238600859:238601164-238617187:+	0.69447	0	postive	Down	AF
KHDRBS2	ENSG00000124831.14;AF:chr2:238536250:238536383-238617187:238600859:238601164-238617187:+	0.598236	5.9952e-15	postive	Down	AF
KHDRBS2	ENSG00000124831.14;AL:chr2:238668848-238671246:238674558:238668848-238678586:238679419:+	-0.636566	0	negative	Down	AL
KHDRBS2	ENSG00000124831.14;SE:chr2:238657967-238659843:238659914-238661952:+	0.541812	4.74643e-12	postive	Down	SE
KHDRBS2	ENSG00000125505.10;SE:chr19:54687563-54691043:54691169-54692071:-	0.639536	0	postive	Down	SE
KHDRBS2	ENSG00000125510.11;SE:chr20:62711705-62723319:62723469-62724041:+	0.60089	4.21885e-15	postive	Down	SE
KHDRBS2	ENSG00000125648.9;SE:chr19:6444312-6452323:6452490-6453992:-	-0.585563	2.9754e-14	negative	Down	SE
KHDRBS2	ENSG00000125814.13;MX:chr20:23375636-23375776:23375822-23383630:23375636-23377709:23377825-23383630:-	0.566312	3.04645e-13	postive	Down	MX
KHDRBS2	ENSG00000125818.11;AF:chr20:1093906:1094052-1106141:1099270:1099545-1106141:+	0.546938	2.72138e-12	postive	Down	AF
KHDRBS2	ENSG00000125869.4;SE:chr20:9496272-9496647:9496778-9496903:+	0.744042	0	postive	Down	SE
KHDRBS2	ENSG00000125991.13;SE:chr20:34136618-34142143:34142157-34142815:+	0.876876	0	postive	Down	SE
KHDRBS2	ENSG00000126217.16;AF:chr13:113622814:113623028-113669077:113656068:113656297-113669077:+	-0.579655	6.19504e-14	negative	Down	AF
KHDRBS2	ENSG00000126217.16;AF:chr13:113633655:113634072-113669077:113656068:113656297-113669077:+	-0.568306	2.4114e-13	negative	Down	AF
KHDRBS2	ENSG00000126733.15;A3:chrX:86071102-86082769:86071102-86087109:+	0.589482	1.82077e-14	postive	Down	A3
KHDRBS2	ENSG00000126733.15;A5:chrX:86068037-86068133:86068007-86068133:+	0.588555	2.04281e-14	postive	Down	A5
KHDRBS2	ENSG00000126746.12;AF:chr12:6788691-6797333:6797825:6788691-6798003:6798060:-	-0.589687	1.77636e-14	negative	Down	AF
KHDRBS2	ENSG00000126746.12;SE:chr12:6782606-6786333:6786425-6787293:-	0.60939	1.33227e-15	postive	Down	SE
KHDRBS2	ENSG00000126767.13;SE:chrX:47500874-47509320:47509425-47509822:-	0.639155	0	postive	Down	SE
KHDRBS2	ENSG00000126790.7;A5:chr14:59946069-59950398:59946069-59950527:-	0.611094	1.11022e-15	postive	Down	A5
KHDRBS2	ENSG00000127603.18;SE:chr1:39715775-39717518:39717613-39719970:+	0.562	5.02043e-13	postive	Down	SE
KHDRBS2	ENSG00000127990.11;SE:chr7:94214827-94217090:94217124-94218001:-	0.655905	0	postive	Down	SE
KHDRBS2	ENSG00000128159.7;A5:chr22:50658444-50658680:50658444-50659704:-	0.647943	0	postive	Down	A5
KHDRBS2	ENSG00000128159.7;RI:chr22:50658386:50658444-50658680:50660303:-	-0.667342	0	negative	Down	RI
KHDRBS2	ENSG00000128596.12;A3:chr7:128445955-128446291:128445955-128446742:+	-0.57016	1.93623e-13	negative	Down	A3
KHDRBS2	ENSG00000128596.12;SE:chr7:128445955-128446291:128446449-128446742:+	-0.719376	0	negative	Down	SE
KHDRBS2	ENSG00000128989.5;A5:chr15:52861099-52861309:52861099-52861313:-	0.627104	0	postive	Down	A5
KHDRBS2	ENSG00000128989.5;SE:chr15:52849419-52861045:52861099-52861313:-	-0.532641	1.25473e-11	negative	Down	SE
KHDRBS2	ENSG00000129158.5;AL:chr11:17809596:17809960-17899755:17868109:17868308-17899755:-	-0.504979	1.98576e-10	negative	Down	AL
KHDRBS2	ENSG00000130226.12;AF:chr7:153584182:153584819-154143299:154002195:154002636-154143299:+	-0.553024	1.38867e-12	negative	Down	AF
KHDRBS2	ENSG00000130396.16;SE:chr6:168352867-168355138:168355173-168363113:+	0.581726	4.79616e-14	postive	Down	SE
KHDRBS2	ENSG00000130402.7;MX:chr19:39200116-39200897:39200982-39205109:39200116-39201916:39202001-39205109:+	-0.784216	0	negative	Down	MX
KHDRBS2	ENSG00000130540.9;SE:chr22:44235905-44237682:44237812-44258094:-	0.71659	0	postive	Down	SE
KHDRBS2	ENSG00000130558.14;AF:chr9:137967268:137967648-137982041:137979106:137979288-137982041:+	0.525279	2.68165e-11	postive	Down	AF
KHDRBS2	ENSG00000130558.14;AF:chr9:137967268:137967648-137982041:137979585:137979985-137982041:+	-0.537622	7.42739e-12	negative	Down	AF
KHDRBS2	ENSG00000130558.14;AF:chr9:137967366:137967648-137982041:137979106:137979288-137982041:+	0.664612	0	postive	Down	AF
KHDRBS2	ENSG00000130558.14;AF:chr9:137967366:137967648-137982041:137979520:137979985-137982041:+	0.684636	0	postive	Down	AF
KHDRBS2	ENSG00000130558.14;AF:chr9:137979106:137979288-137982041:137979585:137979985-137982041:+	-0.639275	0	negative	Down	AF
KHDRBS2	ENSG00000130707.12;SE:chr9:133320382-133325659:133325720-133327611:+	0.585025	3.19744e-14	postive	Down	SE
KHDRBS2	ENSG00000130822.10;A3:chrX:152935585-152935905:152935581-152935905:-	-0.549811	1.98419e-12	negative	Down	A3
KHDRBS2	ENSG00000130822.10;AF:chrX:152938533-152938755:152938828:152938533-152939384:152939401:-	0.529492	1.74021e-11	postive	Down	AF
KHDRBS2	ENSG00000130822.10;AF:chrX:152938533-152938767:152938836:152938533-152939384:152939401:-	0.556488	9.41025e-13	postive	Down	AF
KHDRBS2	ENSG00000130822.10;AF:chrX:152938533-152938972:152939204:152938533-152939384:152939401:-	0.509294	1.31185e-10	postive	Down	AF
KHDRBS2	ENSG00000130822.10;AF:chrX:152938533-152939235:152939277:152938533-152939384:152939401:-	0.518314	5.41043e-11	postive	Down	AF
KHDRBS2	ENSG00000131503.16;A5:chr5:139917846-139918504:139917819-139918504:+	-0.614727	6.66134e-16	negative	Down	A5
KHDRBS2	ENSG00000131773.9;AF:chr8:136470330:136470426-136533480:136470790:136471153-136533480:+	0.556471	9.42801e-13	postive	Down	AF
KHDRBS2	ENSG00000131773.9;AF:chr8:136470330:136470426-136533480:136470950:136471153-136533480:+	0.559454	6.71907e-13	postive	Down	AF
KHDRBS2	ENSG00000131773.9;AL:chr8:136594316-136619198:136619270:136594316-136659236:136659269:+	0.558476	7.51177e-13	postive	Down	AL
KHDRBS2	ENSG00000132471.7;SE:chr17:73843690-73843877:73844011-73844651:-	-0.664748	0	negative	Down	SE
KHDRBS2	ENSG00000132507.13;AF:chr17:7210318:7210434-7212934:7210645:7210728-7212934:+	-0.546969	2.71227e-12	negative	Down	AF
KHDRBS2	ENSG00000132879.9;A5:chr1:11718450-11718590:11718421-11718590:+	-0.526807	2.29397e-11	negative	Down	A5
KHDRBS2	ENSG00000132970.8;MX:chr13:27246126-27250686:27250861-27255191:27246126-27254172:27254338-27255191:+	0.632162	0	postive	Down	MX
KHDRBS2	ENSG00000133026.8;SE:chr17:8424603-8433941:8434003-8438705:-	0.634089	0	postive	Down	SE
KHDRBS2	ENSG00000133026.8;SE:chr17:8473130-8479961:8479990-8480554:-	0.571133	1.72751e-13	postive	Down	SE
KHDRBS2	ENSG00000133030.14;SE:chr17:17064670-17067423:17071229-17075032:+	0.634646	0	postive	Down	SE
KHDRBS2	ENSG00000133519.8;SE:chr22:23742770-23744028:23744140-23744548:-	0.523308	3.27602e-11	postive	Down	SE
KHDRBS2	ENSG00000133606.6;A5:chr7:140171811-140178400:140171811-140178637:-	0.60321	3.10862e-15	postive	Down	A5
KHDRBS2	ENSG00000133606.6;AF:chr7:140171811-140178400:140178866:140171811-140178960:140179369:-	0.69798	0	postive	Down	AF
KHDRBS2	ENSG00000133612.14;SE:chr7:150831655-150835230:150835400-150837066:+	0.631558	0	postive	Down	SE
KHDRBS2	ENSG00000133612.14;SE:chr7:150831655-150837066:150837203-150838985:+	-0.722416	0	negative	Down	SE
KHDRBS2	ENSG00000133872.9;SE:chr8:29927575-29931393:29931567-29940363:-	-0.525928	2.50977e-11	negative	Down	SE
KHDRBS2	ENSG00000133884.5;SE:chr11:65111540-65112051:65112092-65113137:+	0.645335	0	postive	Down	SE
KHDRBS2	ENSG00000134057.10;AL:chr5:68471364-68473066:68473185:68471364-68473351:68473457:+	0.514021	8.27347e-11	postive	Down	AL
KHDRBS2	ENSG00000134121.5;AF:chr3:238279:238746-286296:239326:239775-286296:+	0.513573	8.64568e-11	postive	Down	AF
KHDRBS2	ENSG00000134138.14;SE:chr15:37184660-37186918:37187013-37187352:-	0.529846	1.67764e-11	postive	Down	SE
KHDRBS2	ENSG00000134245.12;AF:chr1:113009163:113010213-113057496:113051400:113052066-113057496:+	-0.50825	1.45092e-10	negative	Down	AF
KHDRBS2	ENSG00000134313.10;SE:chr2:8877129-8888017:8888130-8890242:-	-0.595666	8.43769e-15	negative	Down	SE
KHDRBS2	ENSG00000134333.8;AF:chr11:18415935:18416183-18418366:18417825:18418157-18418366:+	0.506239	1.76036e-10	postive	Down	AF
KHDRBS2	ENSG00000134769.16;AF:chr18:32073254:32073478-32259432:32173329:32173502-32259432:+	0.545951	3.03135e-12	postive	Down	AF
KHDRBS2	ENSG00000134769.16;AF:chr18:32073281:32073478-32259432:32173322:32173502-32259432:+	0.601737	3.77476e-15	postive	Down	AF
KHDRBS2	ENSG00000134769.16;AF:chr18:32073281:32073478-32259432:32173329:32173502-32259432:+	0.524187	2.99663e-11	postive	Down	AF
KHDRBS2	ENSG00000134769.16;AF:chr18:32073867:32073985-32259432:32173322:32173502-32259432:+	0.516452	6.50933e-11	postive	Down	AF
KHDRBS2	ENSG00000134769.16;SE:chr18:32400879-32405231:32405239-32407557:+	0.554967	1.11688e-12	postive	Down	SE
KHDRBS2	ENSG00000135090.9;SE:chr12:118673476-118673600:118674498-118675878:-	0.678717	0	postive	Down	SE
KHDRBS2	ENSG00000135341.13;SE:chr6:91246120-91254271:91254351-91256977:-	-0.549977	1.94822e-12	negative	Down	SE
KHDRBS2	ENSG00000135423.8;SE:chr12:56868680-56868828:56868894-56869408:-	0.67775	0	postive	Down	SE
KHDRBS2	ENSG00000135439.6;AF:chr12:58129210-58130862:58132029:58129210-58135695:58135940:-	0.701542	0	postive	Down	AF
KHDRBS2	ENSG00000135439.6;SE:chr12:58121868-58122101:58122160-58123422:-	0.728464	0	postive	Down	SE
KHDRBS2	ENSG00000135454.8;AF:chr12:58025916-58026324:58026451:58025916-58026555:58026985:-	-0.594267	9.76996e-15	negative	Down	AF
KHDRBS2	ENSG00000135502.12;A5:chr12:58019535-58019781:58019470-58019781:+	-0.596854	7.10543e-15	negative	Down	A5
KHDRBS2	ENSG00000135503.7;AF:chr12:52345473:52345618-52369049:52347164:52347283-52369049:+	-0.545242	3.27471e-12	negative	Down	AF
KHDRBS2	ENSG00000135596.13;A3:chr6:109767615-109767899:109767560-109767899:-	-0.613785	8.88178e-16	negative	Down	A3
KHDRBS2	ENSG00000135596.13;RI:chr6:109772803:109772903-109773449:109773604:-	0.613785	8.88178e-16	postive	Down	RI
KHDRBS2	ENSG00000135597.14;A3:chr6:139238783-139241352:139238764-139241352:-	0.704695	0	postive	Down	A3
KHDRBS2	ENSG00000135597.14;A5:chr6:139242261-139247538:139242261-139251114:-	0.701708	0	postive	Down	A5
KHDRBS2	ENSG00000135597.14;RI:chr6:139247538:139247618-139251114:139251235:-	0.706322	0	postive	Down	RI
KHDRBS2	ENSG00000135638.8;AF:chr2:73143176:73144189-73151438:73150543:73150850-73151438:+	0.764571	0	postive	Down	AF
KHDRBS2	ENSG00000135638.8;AF:chr2:73144604:73145501-73151438:73150543:73150850-73151438:+	0.757565	0	postive	Down	AF
KHDRBS2	ENSG00000135749.13;RI:chr1:233119882:233120223-233121838:233122286:-	-0.639562	0	negative	Down	RI
KHDRBS2	ENSG00000135750.10;AF:chr1:233749750:233750272-233802341:233765304:233765660-233802341:+	-0.73711	0	negative	Down	AF
KHDRBS2	ENSG00000135956.3;A3:chr2:96931250-96931607:96931227-96931607:-	-0.505737	1.84715e-10	negative	Down	A3
KHDRBS2	ENSG00000136141.9;AL:chr13:47308133-47315777:47316868:47308133-47324675:47325710:+	0.632898	0	postive	Down	AL
KHDRBS2	ENSG00000136141.9;AL:chr13:47308133-47315777:47317730:47308133-47324675:47325710:+	0.50141	2.78589e-10	postive	Down	AL
KHDRBS2	ENSG00000136141.9;SE:chr13:47286732-47289695:47289799-47297356:+	0.593095	1.15463e-14	postive	Down	SE
KHDRBS2	ENSG00000136436.9;SE:chr17:46933549-46933941:46933978-46937676:+	0.676522	0	postive	Down	SE
KHDRBS2	ENSG00000136478.3;A3:chr17:62232327-62238161:62232321-62238161:-	-0.777763	0	negative	Down	A3
KHDRBS2	ENSG00000136490.4;AF:chr17:61776708-61777392:61777500:61776708-61778344:61778532:-	-0.510218	1.19938e-10	negative	Down	AF
KHDRBS2	ENSG00000136521.8;AF:chr3:179322579:179322727-179334771:179333795:179333837-179334771:+	0.628157	0	postive	Down	AF
KHDRBS2	ENSG00000136717.10;SE:chr2:127821594-127825739:127825831-127826500:-	0.864481	0	postive	Down	SE
KHDRBS2	ENSG00000136750.7;RI:chr10:26589717:26589924-26592963:26593487:+	0.711001	0	postive	Down	RI
KHDRBS2	ENSG00000136878.7;RI:chr9:132642392:132642568-132642746:132644107:+	0.531023	1.48503e-11	postive	Down	RI
KHDRBS2	ENSG00000136895.12;SE:chr9:130117751-130118708:130118784-130119498:+	-0.519201	4.95175e-11	negative	Down	SE
KHDRBS2	ENSG00000137497.13;SE:chr11:71721900-71723447:71723488-71723941:-	0.681411	0	postive	Down	SE
KHDRBS2	ENSG00000137497.13;SE:chr11:71747021-71773635:71773732-71780888:-	-0.611275	8.88178e-16	negative	Down	SE
KHDRBS2	ENSG00000137509.5;SE:chr11:82571159-82595865:82595927-82611277:-	-0.56646	2.99316e-13	negative	Down	SE
KHDRBS2	ENSG00000137574.6;SE:chr8:56686278-56695307:56695371-56698278:+	0.567156	2.75779e-13	postive	Down	SE
KHDRBS2	ENSG00000137776.12;SE:chr15:59191051-59191668:59192082-59193459:-	0.640655	0	postive	Down	SE
KHDRBS2	ENSG00000137802.9;SE:chr15:42105299-42105528:42105545-42105819:+	0.511501	1.05876e-10	postive	Down	SE
KHDRBS2	ENSG00000137817.12;SE:chr15:72535040-72541586:72541655-72542361:-	0.75296	0	postive	Down	SE
KHDRBS2	ENSG00000138069.12;SE:chr2:65315824-65316073:65316204-65325105:-	0.628746	0	postive	Down	SE
KHDRBS2	ENSG00000138071.9;SE:chr2:65467096-65469183:65469197-65473658:+	0.617927	4.44089e-16	postive	Down	SE
KHDRBS2	ENSG00000138081.15;SE:chr2:48046217-48047501:48047595-48049357:-	-0.542103	4.59988e-12	negative	Down	SE
KHDRBS2	ENSG00000138101.14;MX:chr2:25602192-25606705:25606758-25611071:25602192-25610158:25610247-25611071:-	0.707153	0	postive	Down	MX
KHDRBS2	ENSG00000138101.14;SE:chr2:25611230-25642384:25642404-25650404:-	0.770611	0	postive	Down	SE
KHDRBS2	ENSG00000138162.12;SE:chr10:123954691-123969389:123969484-123969912:+	-0.663337	0	negative	Down	SE
KHDRBS2	ENSG00000138162.12;SE:chr10:123987523-123988861:123989001-123996910:+	0.709139	0	postive	Down	SE
KHDRBS2	ENSG00000138246.11;SE:chr3:132249941-132256002:132256110-132257020:+	0.615915	4.44089e-16	postive	Down	SE
KHDRBS2	ENSG00000138279.10;SE:chr10:75148172-75155802:75155867-75156277:-	0.868912	0	postive	Down	SE
KHDRBS2	ENSG00000138286.9;A5:chr10:74987942-74990180:74987918-74990180:+	-0.610404	1.33227e-15	negative	Down	A5
KHDRBS2	ENSG00000138434.11;A5:chr2:182781732-182783325:182781154-182783325:+	0.817244	0	postive	Down	A5
KHDRBS2	ENSG00000138434.11;RI:chr2:182779943:182781154-182783325:182783402:+	0.623083	2.22045e-16	postive	Down	RI
KHDRBS2	ENSG00000138443.10;SE:chr2:204245107-204246912:204246929-204255769:+	0.76629	0	postive	Down	SE
KHDRBS2	ENSG00000138443.10;SE:chr2:204260503-204261508:204261690-204267299:+	0.769596	0	postive	Down	SE
KHDRBS2	ENSG00000138443.10;SE:chr2:204267457-204276008:204276094-204281631:+	-0.751713	0	negative	Down	SE
KHDRBS2	ENSG00000138758.7;A3:chr4:77952123-77955650:77952123-77957923:+	-0.650705	0	negative	Down	A3
KHDRBS2	ENSG00000138758.7;AF:chr4:77870962:77871083-77917578:77917035:77917091-77917578:+	0.724866	0	postive	Down	AF
KHDRBS2	ENSG00000139190.12;AL:chr12:6571403:6572008-6574056:6573026:6573652-6574056:-	-0.653727	0	negative	Down	AL
KHDRBS2	ENSG00000139220.11;A3:chr12:81675229-81676789:81675211-81676789:-	-0.627579	0	negative	Down	A3
KHDRBS2	ENSG00000139220.11;AL:chr12:81652046:81653439-81657010:81655746:81655819-81657010:-	-0.615365	4.44089e-16	negative	Down	AL
KHDRBS2	ENSG00000139220.11;SE:chr12:81799682-81833751:81833825-81839335:-	-0.609948	1.33227e-15	negative	Down	SE
KHDRBS2	ENSG00000139625.8;RI:chr12:53880731:53880939-53881039:53881212:-	0.500481	3.04073e-10	postive	Down	RI
KHDRBS2	ENSG00000139644.7;AF:chr12:50135340:50135394-50146247:50135605:50135898-50146247:+	-0.647434	0	negative	Down	AF
KHDRBS2	ENSG00000139737.15;SE:chr13:78293806-78317151:78317300-78318418:+	0.638578	0	postive	Down	SE
KHDRBS2	ENSG00000139793.14;SE:chr13:98009889-98017390:98017425-98043576:+	0.612885	8.88178e-16	postive	Down	SE
KHDRBS2	ENSG00000139910.15;AL:chr14:26915094:26918169-26949183:26941157:26941597-26949183:-	0.77264	0	postive	Down	AL
KHDRBS2	ENSG00000139998.10;A5:chr14:65417132-65417297:65417132-65417661:-	0.66868	0	postive	Down	A5
KHDRBS2	ENSG00000139998.10;A5:chr14:65417132-65417661:65417132-65417792:-	-0.554333	1.19948e-12	negative	Down	A5
KHDRBS2	ENSG00000139998.10;AF:chr14:65419289-65438526:65438612:65419289-65438671:65438875:-	0.66868	0	postive	Down	AF
KHDRBS2	ENSG00000140044.8;AF:chr14:75894419:75894552-75904601:75895060:75895309-75904601:+	0.705826	0	postive	Down	AF
KHDRBS2	ENSG00000140284.6;AF:chr15:50474393:50475102-50489697:50483198:50483301-50489697:+	0.552152	1.53055e-12	postive	Down	AF
KHDRBS2	ENSG00000140284.6;SE:chr15:50489906-50494684:50494842-50497436:+	0.511222	1.08786e-10	postive	Down	SE
KHDRBS2	ENSG00000140398.9;RI:chr15:75646591:75646618-75646772:75646833:+	-0.635783	0	negative	Down	RI
KHDRBS2	ENSG00000140416.14;AL:chr15:63354844-63362069:63362800:63354844-63363289:63364083:+	0.612791	8.88178e-16	postive	Down	AL
KHDRBS2	ENSG00000140416.14;MX:chr15:63353138-63353397:63353472-63354414:63353138-63353912:63353987-63354414:+	-0.508403	1.42966e-10	negative	Down	MX
KHDRBS2	ENSG00000140612.9;SE:chr15:85214013-85223163:85223200-85223944:-	-0.618167	4.44089e-16	negative	Down	SE
KHDRBS2	ENSG00000141027.15;A3:chr17:16005119-16012100:16005071-16012100:-	-0.688505	0	negative	Down	A3
KHDRBS2	ENSG00000141376.16;SE:chr17:59093262-59104227:59104271-59112027:+	0.694323	0	postive	Down	SE
KHDRBS2	ENSG00000141503.11;SE:chr17:4736935-4762508:4762623-4781612:+	-0.578002	7.57172e-14	negative	Down	SE
KHDRBS2	ENSG00000141503.11;SE:chr17:4795529-4795697:4795807-4795951:+	-0.520365	4.40736e-11	negative	Down	SE
KHDRBS2	ENSG00000141503.11;SE:chr17:4796362-4796581:4796604-4796729:+	0.775378	0	postive	Down	SE
KHDRBS2	ENSG00000141505.7;AF:chr17:7080395-7080529:7080801:7080395-7081813:7082675:-	0.555229	1.08447e-12	postive	Down	AF
KHDRBS2	ENSG00000141837.13;SE:chr19:13320312-13321431:13321466-13322917:-	0.767991	0	postive	Down	SE
KHDRBS2	ENSG00000142082.10;AF:chr11:233534-236048:236431:233534-236616:236931:-	-0.578354	7.23865e-14	negative	Down	AF
KHDRBS2	ENSG00000142192.14;SE:chr21:27369731-27372330:27372497-27394156:-	-0.531644	1.39209e-11	negative	Down	SE
KHDRBS2	ENSG00000142459.3;SE:chr19:7920954-7921978:7922010-7923077:+	0.518733	5.18861e-11	postive	Down	SE
KHDRBS2	ENSG00000142609.12;A3:chr1:1854584-1854806:1854554-1854806:-	-0.647395	0	negative	Down	A3
KHDRBS2	ENSG00000142609.12;SE:chr1:1853827-1854028:1854162-1854424:-	-0.647395	0	negative	Down	SE
KHDRBS2	ENSG00000142875.14;AF:chr1:84629985:84630105-84639012:84630378:84630696-84639012:+	0.50228	2.56613e-10	postive	Down	AF
KHDRBS2	ENSG00000142949.12;SE:chr1:44058272-44063419:44063724-44064391:+	-0.678981	0	negative	Down	SE
KHDRBS2	ENSG00000143106.8;SE:chr1:109957985-109964482:109964548-109968924:-	0.519709	4.70677e-11	postive	Down	SE
KHDRBS2	ENSG00000143126.6;RI:chr1:109813839:109813918-109814008:109814344:+	-0.64408	0	negative	Down	RI
KHDRBS2	ENSG00000143303.7;SE:chr1:156703312-156703801:156704285-156705517:+	-0.550174	1.90625e-12	negative	Down	SE
KHDRBS2	ENSG00000143420.12;AF:chr1:150600068-150601537:150601616:150600068-150601890:150602053:-	0.69768	0	postive	Down	AF
KHDRBS2	ENSG00000143499.9;A5:chr1:214507651-214510047:214505535-214510047:+	0.604529	2.66454e-15	postive	Down	A5
KHDRBS2	ENSG00000143537.8;AF:chr1:155023042:155023398-155025147:155023792:155023941-155025147:+	0.527125	2.22038e-11	postive	Down	AF
KHDRBS2	ENSG00000143549.14;A3:chr1:154148724-154155464:154148652-154155464:-	0.572864	1.40554e-13	postive	Down	A3
KHDRBS2	ENSG00000143549.14;AF:chr1:154148724-154150590:154150659:154148724-154155464:154155648:-	0.529825	1.68128e-11	postive	Down	AF
KHDRBS2	ENSG00000143549.14;AL:chr1:154128842:154130197-154142876:154131085:154131524-154142876:-	-0.552243	1.51523e-12	negative	Down	AL
KHDRBS2	ENSG00000143549.14;AL:chr1:154128842:154130197-154142876:154131146:154131524-154142876:-	-0.615216	4.44089e-16	negative	Down	AL
KHDRBS2	ENSG00000143549.14;SE:chr1:154145677-154148591:154148652-154155464:-	-0.55413	1.22702e-12	negative	Down	SE
KHDRBS2	ENSG00000143569.14;AF:chr1:154192655:154192720-154197560:154193392:154193451-154197560:+	-0.572854	1.40776e-13	negative	Down	AF
KHDRBS2	ENSG00000143847.10;RI:chr1:203044705:203044885-203045469:203047863:+	-0.579808	6.08402e-14	negative	Down	RI
KHDRBS2	ENSG00000143850.7;A3:chr1:204230636-204234070:204230576-204234070:-	-0.515227	7.34759e-11	negative	Down	A3
KHDRBS2	ENSG00000144152.8;AF:chr2:112895962:112896307-112917253:112908876:112910835-112917253:+	0.681153	0	postive	Down	AF
KHDRBS2	ENSG00000144283.16;AF:chr2:159313626:159313730-159389692:159313967:159314819-159389692:+	0.561116	5.55556e-13	postive	Down	AF
KHDRBS2	ENSG00000144355.10;A3:chr2:172949609-172950040:172949609-172950339:+	0.526897	2.27298e-11	postive	Down	A3
KHDRBS2	ENSG00000144355.10;AF:chr2:172950264:172950718-172952731:172950995:172951581-172952731:+	-0.548492	2.29461e-12	negative	Down	AF
KHDRBS2	ENSG00000144674.12;SE:chr3:37396678-37402734:37402796-37407571:+	0.826787	0	postive	Down	SE
KHDRBS2	ENSG00000144959.5;SE:chr3:172363482-172365676:172365904-172428637:-	0.511533	1.05546e-10	postive	Down	SE
KHDRBS2	ENSG00000145349.12;MX:chr4:114458599-114468800:114468872-114473187:114458599-114469813:114469885-114473187:-	0.654699	0	postive	Down	MX
KHDRBS2	ENSG00000145675.10;AF:chr5:67584196:67584579-67588087:67586465:67586662-67588087:+	-0.570996	1.75415e-13	negative	Down	AF
KHDRBS2	ENSG00000145730.16;MX:chr5:102355547-102360835:102361038-102364591:102355547-102363886:102363942-102364591:+	-0.706742	0	negative	Down	MX
KHDRBS2	ENSG00000145730.16;SE:chr5:102296933-102309820:102310140-102325976:+	0.644477	0	postive	Down	SE
KHDRBS2	ENSG00000145730.16;SE:chr5:102361038-102363886:102363942-102364591:+	0.774521	0	postive	Down	SE
KHDRBS2	ENSG00000145833.11;SE:chr5:134099782-134102607:134102750-134106593:+	-0.570398	1.88294e-13	negative	Down	SE
KHDRBS2	ENSG00000145833.11;SE:chr5:134124281-134125796:134125912-134126160:+	0.570398	1.88294e-13	postive	Down	SE
KHDRBS2	ENSG00000145882.6;A5:chr5:148737735-148742200:148737719-148742200:+	-0.580821	5.37348e-14	negative	Down	A5
KHDRBS2	ENSG00000145916.14;SE:chr5:177558377-177562174:177562313-177565109:+	-0.50595	1.8098e-10	negative	Down	SE
KHDRBS2	ENSG00000147133.10;A3:chrX:70595136-70596800:70595136-70596863:+	0.550508	1.83698e-12	postive	Down	A3
KHDRBS2	ENSG00000147133.10;SE:chrX:70674707-70674857:70674862-70678091:+	0.550928	1.75349e-12	postive	Down	SE
KHDRBS2	ENSG00000147526.14;SE:chr8:38678153-38681508:38681543-38682826:+	0.621459	2.22045e-16	postive	Down	SE
KHDRBS2	ENSG00000147642.12;AF:chr8:110656945-110660917:110661195:110656945-110703562:110704020:-	-0.582985	4.10783e-14	negative	Down	AF
KHDRBS2	ENSG00000147642.12;AF:chr8:110658233-110660917:110661132:110658233-110692940:110693041:-	0.575148	1.07025e-13	postive	Down	AF
KHDRBS2	ENSG00000147642.12;AF:chr8:110658233-110660917:110661132:110658233-110692940:110693057:-	0.598301	5.77316e-15	postive	Down	AF
KHDRBS2	ENSG00000147799.7;SE:chr8:145759586-145763105:145763197-145770633:-	-0.60789	1.77636e-15	negative	Down	SE
KHDRBS2	ENSG00000147852.9;SE:chr9:2650516-2651415:2651498-2651874:+	-0.610595	1.11022e-15	negative	Down	SE
KHDRBS2	ENSG00000148303.12;AF:chr9:136215069:136215101-136215777:136215107:136215243-136215777:+	-0.609434	1.33227e-15	negative	Down	AF
KHDRBS2	ENSG00000148303.12;AF:chr9:136215073:136215101-136215777:136215107:136215243-136215777:+	-0.634002	0	negative	Down	AF
KHDRBS2	ENSG00000148339.8;AF:chr9:130830572:130830859-130863375:130860836:130861047-130863375:+	0.553698	1.28786e-12	postive	Down	AF
KHDRBS2	ENSG00000148341.13;SE:chr9:131772972-131774515:131774577-131776690:-	-0.691693	0	negative	Down	SE
KHDRBS2	ENSG00000148399.7;AL:chr9:140449356:140450100-140458886:140451055:140451267-140458886:-	-0.567143	2.76223e-13	negative	Down	AL
KHDRBS2	ENSG00000148660.14;MX:chr10:75583842-75585037:75585105-75597226:75583842-75587847:75587879-75597226:-	-0.701187	0	negative	Down	MX
KHDRBS2	ENSG00000148660.14;SE:chr10:75583842-75585037:75585105-75587847:-	0.525831	2.53455e-11	postive	Down	SE
KHDRBS2	ENSG00000148660.14;SE:chr10:75583842-75587847:75587879-75597226:-	0.680016	0	postive	Down	SE
KHDRBS2	ENSG00000113648.12;AF:chr5:134681747-134686517:134687234:134681747-134688636:134698591:-	-0.658079	0	negative	Down	AF
KHDRBS2	ENSG00000118473.15;MX:chr1:67155999-67160122:67160187-67184977:67155999-67161117:67161176-67184977:+	-0.605095	2.44249e-15	negative	Down	MX
KHDRBS2	ENSG00000119523.8;AF:chr9:101981118-101983261:101983329:101981118-101983829:101984238:-	-0.505373	1.91245e-10	negative	Down	AF
KHDRBS2	ENSG00000119946.9;SE:chr10:101147760-101147909:101148058-101150063:+	0.745022	0	postive	Down	SE
KHDRBS2	ENSG00000121064.8;SE:chr17:55074416-55075746:55075859-55078216:+	0.519068	5.01836e-11	postive	Down	SE
KHDRBS2	ENSG00000121931.11;A5:chr1:111492745-111493910:111492745-111495154:-	0.501244	2.82989e-10	postive	Down	A5
KHDRBS2	ENSG00000125818.11;SE:chr20:1106293-1108069:1108151-1115764:+	-0.509683	1.26334e-10	negative	Down	SE
KHDRBS2	ENSG00000130558.14;AF:chr9:137979106:137979288-137982041:137979520:137979985-137982041:+	-0.513813	8.44413e-11	negative	Down	AF
KHDRBS2	ENSG00000148660.14;SE:chr10:75585105-75587847:75587879-75597226:-	0.762201	0	postive	Down	SE
KHDRBS2	ENSG00000148660.14;SE:chr10:75597269-75599297:75599359-75601927:-	0.738886	0	postive	Down	SE
KHDRBS2	ENSG00000148948.3;SE:chr11:40955273-41244347:41244558-41480981:-	-0.574852	1.108e-13	negative	Down	SE
KHDRBS2	ENSG00000149091.10;AF:chr11:46360148:46360440-46388841:46366984:46367135-46388841:+	-0.543524	3.94573e-12	negative	Down	AF
KHDRBS2	ENSG00000149243.10;A3:chr11:75139695-75140794:75139671-75140794:-	-0.61689	4.44089e-16	negative	Down	A3
KHDRBS2	ENSG00000149243.10;RI:chr11:75136438:75136626-75137565:75137683:-	-0.61689	4.44089e-16	negative	Down	RI
KHDRBS2	ENSG00000149294.11;AL:chr11:113142598-113143655:113143823:113142598-113145989:113149158:+	0.632595	0	postive	Down	AL
KHDRBS2	ENSG00000149294.11;SE:chr11:113105886-113117090:113117092-113126599:+	-0.726291	0	negative	Down	SE
KHDRBS2	ENSG00000149532.10;A5:chr11:61183991-61187394:61183991-61187421:-	-0.612525	8.88178e-16	negative	Down	A5
KHDRBS2	ENSG00000149657.14;AF:chr20:60697517:60697849-60699673:60698208:60698470-60699673:+	-0.753095	0	negative	Down	AF
KHDRBS2	ENSG00000149657.14;SE:chr20:60701495-60702641:60702757-60704841:+	0.770764	0	postive	Down	SE
KHDRBS2	ENSG00000149716.7;A3:chr11:69469179-69471368:69469152-69471368:-	0.693588	0	postive	Down	A3
KHDRBS2	ENSG00000149761.4;AF:chr11:63993762:63994604-63996950:63996774:63996816-63996950:+	0.576388	9.19265e-14	postive	Down	AF
KHDRBS2	ENSG00000149926.9;AF:chr16:30040836-30041381:30041405:30040836-30041724:30042580:-	-0.563565	4.1922e-13	negative	Down	AF
KHDRBS2	ENSG00000149927.13;AF:chr16:30022310-30022651:30022742:30022310-30022949:30023043:-	0.647475	0	postive	Down	AF
KHDRBS2	ENSG00000149927.13;AF:chr16:30022310-30022949:30023043:30022310-30023526:30023657:-	-0.520002	4.57074e-11	negative	Down	AF
KHDRBS2	ENSG00000149970.10;SE:chrX:21519706-21534603:21534749-21544985:+	-0.737049	0	negative	Down	SE
KHDRBS2	ENSG00000150394.9;SE:chr16:61747862-61760998:61761119-61823250:-	0.57945	6.35048e-14	postive	Down	SE
KHDRBS2	ENSG00000151150.14;SE:chr10:61840376-61841908:61841934-61842373:-	0.668124	0	postive	Down	SE
KHDRBS2	ENSG00000151276.16;SE:chr3:65342807-65344739:65344827-65346874:-	0.619697	4.44089e-16	postive	Down	SE
KHDRBS2	ENSG00000151276.16;SE:chr3:65369298-65372818:65372901-65376817:-	0.597051	6.88338e-15	postive	Down	SE
KHDRBS2	ENSG00000151498.7;AF:chr11:134123442:134123603-134126982:134126477:134126542-134126982:+	0.614561	6.66134e-16	postive	Down	AF
KHDRBS2	ENSG00000151498.7;AL:chr11:134132516-134132664:134132852:134132516-134134802:134135744:+	0.698315	0	postive	Down	AL
KHDRBS2	ENSG00000151498.7;AL:chr11:134132516-134132664:134133955:134132516-134134802:134135744:+	0.579471	6.32827e-14	postive	Down	AL
KHDRBS2	ENSG00000151778.6;MX:chr13:44953849-44964493:44964714-44971408:44953849-44969920:44970219-44971408:+	-0.680571	0	negative	Down	MX
KHDRBS2	ENSG00000151778.6;SE:chr13:44953849-44964493:44964714-44971408:+	-0.706134	0	negative	Down	SE
KHDRBS2	ENSG00000151835.9;A3:chr13:23915829-23927924:23903623-23927924:-	0.56625	3.06866e-13	postive	Down	A3
KHDRBS2	ENSG00000151914.13;SE:chr6:56393723-56394246:56394572-56394772:-	-0.775828	0	negative	Down	SE
KHDRBS2	ENSG00000151923.12;RI:chr10:121336123:121336262-121336592:121336715:-	-0.560097	6.24389e-13	negative	Down	RI
KHDRBS2	ENSG00000151967.14;AF:chr3:159557729:159558003-159583952:159570781:159571246-159583952:+	-0.553572	1.30607e-12	negative	Down	AF
KHDRBS2	ENSG00000151967.14;SE:chr3:159584070-159603996:159606732-159609886:+	0.553572	1.30607e-12	postive	Down	SE
KHDRBS2	ENSG00000152578.8;A5:chr11:105845284-105850302:105845171-105850302:+	0.614511	6.66134e-16	postive	Down	A5
KHDRBS2	ENSG00000152578.8;MX:chr11:105804695-105836674:105836788-105845037:105804695-105842641:105842755-105845037:+	0.752347	0	postive	Down	MX
KHDRBS2	ENSG00000152578.8;SE:chr11:105804695-105816190:105816228-105836674:+	-0.576963	8.57092e-14	negative	Down	SE
KHDRBS2	ENSG00000152894.10;A5:chr6:128313854-128316592:128313854-128316607:-	0.643066	0	postive	Down	A5
KHDRBS2	ENSG00000152894.10;SE:chr6:128313854-128316394:128316411-128316607:-	0.669317	0	postive	Down	SE
KHDRBS2	ENSG00000152894.10;SE:chr6:128320049-128324342:128324377-128326229:-	0.649562	0	postive	Down	SE
KHDRBS2	ENSG00000153207.10;SE:chr1:247014744-247015207:247015340-247016393:-	0.520283	4.44373e-11	postive	Down	SE
KHDRBS2	ENSG00000153253.10;MX:chr2:166019338-166020128:166020219-166020902:166019338-166020312:166020403-166020902:-	0.543758	3.84714e-12	postive	Down	MX
KHDRBS2	ENSG00000153531.7;AF:chr13:114098904-114103314:114103457:114098904-114107539:114107839:-	-0.614035	6.66134e-16	negative	Down	AF
KHDRBS2	ENSG00000153558.9;AF:chr3:33318938:33319007-33339156:33319665:33319885-33339156:+	0.564044	3.96572e-13	postive	Down	AF
KHDRBS2	ENSG00000153558.9;AF:chr3:33318938:33319007-33339156:33331142:33331287-33339156:+	0.562253	4.8761e-13	postive	Down	AF
KHDRBS2	ENSG00000153558.9;AF:chr3:33318938:33319007-33339156:33331161:33331287-33339156:+	0.562253	4.8761e-13	postive	Down	AF
KHDRBS2	ENSG00000153558.9;AF:chr3:33318938:33319007-33339156:33331168:33331287-33339156:+	0.562253	4.8761e-13	postive	Down	AF
KHDRBS2	ENSG00000153558.9;SE:chr3:33339217-33400459:33400513-33400775:+	-0.584929	3.24185e-14	negative	Down	SE
KHDRBS2	ENSG00000153558.9;SE:chr3:33339217-33400775:33400849-33406117:+	0.583564	3.81917e-14	postive	Down	SE
KHDRBS2	ENSG00000153707.10;SE:chr9:8521546-8523513:8523524-8524925:-	0.537473	7.54552e-12	postive	Down	SE
KHDRBS2	ENSG00000153815.10;AF:chr16:81478775:81479146-81641172:81528954:81529099-81641172:+	0.656905	0	postive	Down	AF
KHDRBS2	ENSG00000154096.9;A3:chr11:119291096-119291579:119291088-119291579:-	-0.601048	3.9968e-15	negative	Down	A3
KHDRBS2	ENSG00000154096.9;AF:chr11:119291639-119292321:119293272:119291639-119293823:119293882:-	-0.526127	2.45932e-11	negative	Down	AF
KHDRBS2	ENSG00000154263.12;AL:chr17:67143360:67143754-67145174:67144640:67145066-67145174:-	-0.558574	7.42961e-13	negative	Down	AL
KHDRBS2	ENSG00000154556.13;AF:chr4:186696520-186732092:186732225:186696520-186732818:186733393:-	0.534648	1.01683e-11	postive	Down	AF
KHDRBS2	ENSG00000154556.13;SE:chr4:186541305-186544068:186545648-186547986:-	0.730638	0	postive	Down	SE
KHDRBS2	ENSG00000154556.13;SE:chr4:186551752-186556509:186556565-186567822:-	-0.712165	0	negative	Down	SE
KHDRBS2	ENSG00000154889.12;SE:chr18:11885815-11886498:11886620-11886916:-	0.538482	6.77836e-12	postive	Down	SE
KHDRBS2	ENSG00000154914.11;A5:chr17:9605017-9613273:9605002-9613273:+	-0.576212	9.41469e-14	negative	Down	A5
KHDRBS2	ENSG00000155256.12;A5:chr10:99497082-99498234:99497078-99498234:+	0.640332	0	postive	Down	A5
KHDRBS2	ENSG00000155256.12;SE:chr10:99511219-99512614:99512634-99512795:+	0.761943	0	postive	Down	SE
KHDRBS2	ENSG00000155816.15;SE:chr1:240341368-240343469:240343480-240351507:+	0.731419	0	postive	Down	SE
KHDRBS2	ENSG00000155849.11;AF:chr7:37172839-37236706:37236828:37172839-37243714:37243905:-	0.727994	0	postive	Down	AF
KHDRBS2	ENSG00000155893.7;AF:chr3:140981456:140981565-140997184:140991507:140993465-140997184:+	0.507885	1.50297e-10	postive	Down	AF
KHDRBS2	ENSG00000155893.7;AF:chr3:140981456:140981565-140997184:140993435:140993465-140997184:+	0.552874	1.4122e-12	postive	Down	AF
KHDRBS2	ENSG00000156113.14;SE:chr10:78669854-78673815:78673895-78674694:-	0.782629	0	postive	Down	SE
KHDRBS2	ENSG00000156256.10;SE:chr21:30397098-30398030:30398092-30400194:+	0.698944	0	postive	Down	SE
KHDRBS2	ENSG00000156475.13;AF:chr5:146236146-146257565:146258144:146236146-146301888:146302139:-	0.578384	7.23865e-14	postive	Down	AF
KHDRBS2	ENSG00000156475.13;AF:chr5:146236146-146257565:146258144:146236146-146435228:146435494:-	0.517092	6.1092e-11	postive	Down	AF
KHDRBS2	ENSG00000156504.12;A3:chrX:133906313-133915851:133905384-133915851:-	-0.560115	6.23057e-13	negative	Down	A3
KHDRBS2	ENSG00000156587.11;AF:chr11:57327905-57335058:57335280:57327905-57335322:57335757:-	-0.640515	0	negative	Down	AF
KHDRBS2	ENSG00000156642.12;A3:chr15:73855598-73862491:73855586-73862491:-	-0.824915	0	negative	Down	A3
KHDRBS2	ENSG00000156642.12;SE:chr15:73884478-73889363:73889710-73925466:-	-0.728486	0	negative	Down	SE
KHDRBS2	ENSG00000156931.10;SE:chr3:184557540-184561028:184561033-184566859:+	0.502938	2.41109e-10	postive	Down	SE
KHDRBS2	ENSG00000157077.10;SE:chr1:52729544-52732327:52732503-52734135:+	-0.537133	7.82263e-12	negative	Down	SE
KHDRBS2	ENSG00000157214.8;A3:chr7:89859350-89861651:89859350-89866205:+	0.623901	2.22045e-16	postive	Down	A3
KHDRBS2	ENSG00000157306.10;SE:chr14:23982082-23982426:23982543-23983445:+	0.531684	1.38631e-11	postive	Down	SE
KHDRBS2	ENSG00000157873.12;A3:chr1:2492153-2492933:2492153-2493112:+	0.571726	1.60982e-13	postive	Down	A3
KHDRBS2	ENSG00000157873.12;A5:chr1:2489273-2489782:2489272-2489782:+	-0.501457	2.77371e-10	negative	Down	A5
KHDRBS2	ENSG00000157985.12;SE:chr2:236877267-236923449:236923523-236945205:+	0.59874	5.55112e-15	postive	Down	SE
KHDRBS2	ENSG00000158286.8;RI:chr1:6269328:6269403-6269474:6269599:+	0.661782	0	postive	Down	RI
KHDRBS2	ENSG00000158856.12;AF:chr8:21912413:21912518-21924216:21914416:21914647-21924216:+	-0.638215	0	negative	Down	AF
KHDRBS2	ENSG00000158856.12;AF:chr8:21914416:21914647-21924216:21915376:21915476-21924216:+	0.60914	1.33227e-15	postive	Down	AF
KHDRBS2	ENSG00000158864.8;RI:chr1:161183654:161183711-161183946:161184185:+	-0.588594	2.04281e-14	negative	Down	RI
KHDRBS2	ENSG00000159079.14;A3:chr21:33974677-33975471:33974283-33975471:-	-0.623301	2.22045e-16	negative	Down	A3
KHDRBS2	ENSG00000159363.13;RI:chr1:17312958:17313127-17313300:17313451:-	-0.548153	2.38187e-12	negative	Down	RI
KHDRBS2	ENSG00000159363.13;SE:chr1:17316265-17316382:17316498-17316622:-	-0.6453	0	negative	Down	SE
KHDRBS2	ENSG00000159409.10;A5:chr1:151679210-151679621:151679210-151679983:-	0.705918	0	postive	Down	A5
KHDRBS2	ENSG00000159409.10;SE:chr1:151679210-151679621:151679770-151679983:-	0.661814	0	postive	Down	SE
KHDRBS2	ENSG00000159640.10;SE:chr17:61555459-61556368:61556461-61557130:+	0.511422	1.06695e-10	postive	Down	SE
KHDRBS2	ENSG00000160050.10;RI:chr1:32670199:32670221-32670795:32670988:+	-0.590405	1.62093e-14	negative	Down	RI
KHDRBS2	ENSG00000160293.12;SE:chr9:136633718-136634539:136634625-136635500:-	0.690468	0	postive	Down	SE
KHDRBS2	ENSG00000160293.12;SE:chr9:136651007-136652368:136652382-136653476:-	0.675156	0	postive	Down	SE
KHDRBS2	ENSG00000160293.12;SE:chr9:136674260-136675313:136675327-136677236:-	0.675156	0	postive	Down	SE
KHDRBS2	ENSG00000160310.12;SE:chr21:48055675-48056351:48056459-48056808:+	-0.643362	0	negative	Down	SE
KHDRBS2	ENSG00000160445.6;A5:chr9:131517938-131533860:131517938-131534094:-	-0.538291	6.91758e-12	negative	Down	A5
KHDRBS2	ENSG00000161011.15;AF:chr5:179233408:179233591-179238574:179234324:179235427-179238574:+	0.512924	9.21312e-11	postive	Down	AF
KHDRBS2	ENSG00000161082.8;A3:chr19:3282265-3282350:3282265-3282425:+	-0.805078	0	negative	Down	A3
KHDRBS2	ENSG00000161082.8;A3:chr19:3286023-3290229:3286023-3290270:+	0.598566	5.77316e-15	postive	Down	A3
KHDRBS2	ENSG00000161082.8;A3:chr19:3293484-3295042:3293484-3296756:+	-0.721371	0	negative	Down	A3
KHDRBS2	ENSG00000161091.8;SE:chr19:3538754-3542774:3542975-3544807:-	-0.562498	4.74065e-13	negative	Down	SE
KHDRBS2	ENSG00000161642.13;AF:chr12:54778348-54779457:54779551:54778348-54785019:54785082:-	-0.79592	0	negative	Down	AF
KHDRBS2	ENSG00000162374.12;AF:chr1:50569582:50569672-50610629:50571362:50571622-50610629:+	-0.639479	0	negative	Down	AF
KHDRBS2	ENSG00000162374.12;AF:chr1:50569582:50569672-50610629:50571964:50572065-50610629:+	-0.554002	1.24478e-12	negative	Down	AF
KHDRBS2	ENSG00000162374.12;AF:chr1:50569582:50569672-50610629:50574605:50574870-50610629:+	-0.576069	9.57012e-14	negative	Down	AF
KHDRBS2	ENSG00000162374.12;AF:chr1:50569582:50569672-50610629:50575298:50575636-50610629:+	-0.634739	0	negative	Down	AF
KHDRBS2	ENSG00000162374.12;AF:chr1:50571964:50572065-50610629:50574605:50574870-50610629:+	0.524945	2.77443e-11	postive	Down	AF
KHDRBS2	ENSG00000162374.12;AF:chr1:50571964:50572065-50610629:50574638:50574870-50610629:+	0.505482	1.89273e-10	postive	Down	AF
KHDRBS2	ENSG00000162631.13;AF:chr1:107682629:107682821-107690691:107683549:107683762-107690691:+	0.568516	2.35367e-13	postive	Down	AF
KHDRBS2	ENSG00000163138.13;SE:chr4:20715162-20717730:20717871-20728908:+	0.531829	1.36557e-11	postive	Down	SE
KHDRBS2	ENSG00000163281.6;SE:chr4:44719312-44720326:44720427-44724101:-	0.582939	4.13003e-14	postive	Down	SE
KHDRBS2	ENSG00000163482.6;A3:chr2:219562333-219562577:219562333-219562626:+	0.651969	0	postive	Down	A3
KHDRBS2	ENSG00000163485.11;SE:chr1:203097056-203097406:203097560-203097913:+	-0.681057	0	negative	Down	SE
KHDRBS2	ENSG00000163516.8;SE:chr2:220095072-220096650:220096762-220096982:+	-0.533814	1.10985e-11	negative	Down	SE
KHDRBS2	ENSG00000163531.11;SE:chr1:204913534-204919685:204919702-204921139:+	0.684105	0	postive	Down	SE
KHDRBS2	ENSG00000163531.11;SE:chr1:204945923-204946809:204946853-204948096:+	0.73453	0	postive	Down	SE
KHDRBS2	ENSG00000163531.11;SE:chr1:204951148-204955038:204955242-204956546:+	-0.65032	0	negative	Down	SE
KHDRBS2	ENSG00000163618.13;SE:chr3:62478121-62483821:62483829-62484837:-	0.573606	1.28564e-13	postive	Down	SE
KHDRBS2	ENSG00000163634.7;A5:chr3:63825449-63849180:63825449-63849448:-	0.573965	1.23235e-13	postive	Down	A5
KHDRBS2	ENSG00000163681.10;MX:chr3:57850584-57850969:57851019-57875768:57850584-57857363:57857425-57875768:+	-0.534421	1.04139e-11	negative	Down	MX
KHDRBS2	ENSG00000163703.12;A5:chr3:9984856-9985065:9984837-9985065:+	0.668549	0	postive	Down	A5
KHDRBS2	ENSG00000163703.12;RI:chr3:9984761:9984856-9985065:9985199:+	-0.710839	0	negative	Down	RI
KHDRBS2	ENSG00000163754.12;SE:chr3:148742059-148744239:148744289-148744547:+	0.781369	0	postive	Down	SE
KHDRBS2	ENSG00000163812.9;AL:chr3:44956749:44959635-44970798:44966663:44968339-44970798:-	-0.879246	0	negative	Down	AL
KHDRBS2	ENSG00000163946.9;A3:chr3:56657871-56658507:56657594-56658507:-	0.642829	0	postive	Down	A3
KHDRBS2	ENSG00000163946.9;SE:chr3:56658671-56658856:56659034-56661065:-	-0.578522	7.10543e-14	negative	Down	SE
KHDRBS2	ENSG00000163975.7;AL:chr3:196715492:196716018-196730772:196728611:196730322-196730772:-	0.539152	6.31184e-12	postive	Down	AL
KHDRBS2	ENSG00000163995.14;A3:chr4:8009927-8010777:8009924-8010777:-	-0.557993	7.93587e-13	negative	Down	A3
KHDRBS2	ENSG00000164038.10;AF:chr4:103988749-103997341:103997460:103988749-103998305:103998481:-	-0.595161	8.88178e-15	negative	Down	AF
KHDRBS2	ENSG00000164038.10;AL:chr4:103978971:103979128-103987484:103986568:103986925-103987484:-	0.539623	6.00187e-12	postive	Down	AL
KHDRBS2	ENSG00000164038.10;SE:chr4:103971539-103978958:103979128-103987484:-	-0.76224	0	negative	Down	SE
KHDRBS2	ENSG00000164082.10;RI:chr3:51746489:51747326-51749078:51750153:+	-0.646035	0	negative	Down	RI
KHDRBS2	ENSG00000164172.14;SE:chr5:52396364-52397189:52397339-52397927:-	0.554569	1.16795e-12	postive	Down	SE
KHDRBS2	ENSG00000164402.9;A3:chr5:132087873-132096494:132087870-132096494:-	-0.513792	8.46212e-11	negative	Down	A3
KHDRBS2	ENSG00000164402.9;AL:chr5:132086509:132087873-132096494:132091697:132094516-132096494:-	0.837939	0	postive	Down	AL
KHDRBS2	ENSG00000164402.9;AL:chr5:132086509:132087873-132096494:132092025:132094699-132096494:-	0.628248	0	postive	Down	AL
KHDRBS2	ENSG00000164402.9;AL:chr5:132087151:132087870-132096494:132089871:132090212-132096494:-	0.519247	4.92903e-11	postive	Down	AL
KHDRBS2	ENSG00000164402.9;AL:chr5:132087151:132087870-132096494:132091697:132094516-132096494:-	0.771673	0	postive	Down	AL
KHDRBS2	ENSG00000164402.9;AL:chr5:132087151:132087870-132096494:132092025:132094699-132096494:-	0.69963	0	postive	Down	AL
KHDRBS2	ENSG00000164402.9;AL:chr5:132087151:132087870-132096494:132093836:132094248-132096494:-	0.633645	0	postive	Down	AL
KHDRBS2	ENSG00000164587.7;A5:chr5:149827298-149829049:149827298-149829266:-	0.641455	0	postive	Down	A5
KHDRBS2	ENSG00000164620.4;A5:chr5:141017976-141018362:141017315-141018362:+	0.599068	5.32907e-15	postive	Down	A5
KHDRBS2	ENSG00000164663.8;SE:chr6:41839375-41859532:41859613-41861671:-	-0.629249	0	negative	Down	SE
KHDRBS2	ENSG00000164830.13;SE:chr8:107726213-107749748:107749828-107751686:+	0.726925	0	postive	Down	SE
KHDRBS2	ENSG00000164985.9;A3:chr9:15471309-15472630:15471229-15472630:-	0.587951	2.22045e-14	postive	Down	A3
KHDRBS2	ENSG00000165061.10;AF:chr8:40683199-40742048:40742463:40683199-40755202:40755344:-	-0.631506	0	negative	Down	AF
KHDRBS2	ENSG00000165238.12;A3:chr9:96079913-96080155:96079913-96080310:+	0.54346	3.97327e-12	postive	Down	A3
KHDRBS2	ENSG00000165238.12;AL:chr9:96070866-96071003:96071477:96070866-96079802:96081490:+	-0.59637	7.54952e-15	negative	Down	AL
KHDRBS2	ENSG00000165238.12;AL:chr9:96079913-96080155:96080553:96079913-96082649:96082846:+	0.733447	0	postive	Down	AL
KHDRBS2	ENSG00000165238.12;AL:chr9:96079913-96080155:96080553:96079913-96082649:96082848:+	0.630369	0	postive	Down	AL
KHDRBS2	ENSG00000165359.9;RI:chrX:134703262:134703356-134706740:134706958:+	0.505644	1.86359e-10	postive	Down	RI
KHDRBS2	ENSG00000165629.14;SE:chr10:7844817-7848937:7848973-7849622:+	0.518545	5.28684e-11	postive	Down	SE
KHDRBS2	ENSG00000165802.14;MX:chr9:140348895-140349691:140349759-140350863:140348895-140350081:140350086-140350863:-	-0.683738	0	negative	Down	MX
KHDRBS2	ENSG00000165995.14;AF:chr10:18549698:18550246-18690853:18689742:18690029-18690853:+	-0.610949	1.11022e-15	negative	Down	AF
KHDRBS2	ENSG00000166006.8;A3:chr12:75437021-75441933:75434986-75441933:-	0.711121	0	postive	Down	A3
KHDRBS2	ENSG00000166006.8;MX:chr12:75434986-75436060:75436154-75444170:75434986-75441933:75442097-75444170:-	0.527204	2.20237e-11	postive	Down	MX
KHDRBS2	ENSG00000166037.6;AF:chr11:95523823:95523907-95532396:95528706:95528723-95532396:+	0.529158	1.80127e-11	postive	Down	AF
KHDRBS2	ENSG00000166313.12;A3:chr11:6422923-6423312:6422918-6423312:-	0.534937	9.86411e-12	postive	Down	A3
KHDRBS2	ENSG00000166313.12;A3:chr11:6423212-6423312:6422923-6423312:-	-0.617988	4.44089e-16	negative	Down	A3
KHDRBS2	ENSG00000166448.10;A3:chr7:98445867-98446206:98445831-98446206:-	-0.715816	0	negative	Down	A3
KHDRBS2	ENSG00000166762.11;A3:chr15:43940264-43940827:43940261-43940827:-	0.579681	6.17284e-14	postive	Down	A3
KHDRBS2	ENSG00000166793.6;RI:chr11:57413770:57413878-57414224:57414267:-	-0.614095	6.66134e-16	negative	Down	RI
KHDRBS2	ENSG00000166986.8;SE:chr12:57883341-57883679:57883754-57883990:+	0.599103	5.32907e-15	postive	Down	SE
KHDRBS2	ENSG00000167065.9;A5:chr22:31060067-31062794:31060067-31063449:-	0.628888	0	postive	Down	A5
KHDRBS2	ENSG00000167232.8;SE:chr19:23545527-23556544:23556639-23557440:-	-0.584929	3.24185e-14	negative	Down	SE
KHDRBS2	ENSG00000167280.11;A5:chr17:77078959-77079102:77078145-77079102:+	-0.593029	1.15463e-14	negative	Down	A5
KHDRBS2	ENSG00000167281.13;A3:chr17:77102870-77111576:77102867-77111576:-	-0.524231	2.98332e-11	negative	Down	A3
KHDRBS2	ENSG00000167281.13;AF:chr17:77303906-77419789:77420202:77303906-77478536:77478680:-	-0.690022	0	negative	Down	AF
KHDRBS2	ENSG00000167371.12;A5:chr16:29823672-29824311:29823644-29824311:+	-0.761326	0	negative	Down	A5
KHDRBS2	ENSG00000167535.3;SE:chr12:49217249-49217464:49217586-49218041:+	0.641679	0	postive	Down	SE
KHDRBS2	ENSG00000167566.12;RI:chr12:50184929:50185834-50186229:50186371:-	-0.551595	1.62825e-12	negative	Down	RI
KHDRBS2	ENSG00000167645.12;RI:chr19:38798068:38798161-38798237:38798392:-	-0.634484	0	negative	Down	RI
KHDRBS2	ENSG00000167964.7;A3:chr16:2203223-2203320:2203223-2203579:+	0.728211	0	postive	Down	A3
KHDRBS2	ENSG00000168137.11;RI:chr3:9516133:9516266-9516752:9516840:+	0.65622	0	postive	Down	RI
KHDRBS2	ENSG00000168159.7;A3:chr1:228680975-228681584:228680975-228682293:+	0.648186	0	postive	Down	A3
KHDRBS2	ENSG00000168488.14;A3:chr16:28846720-28846867:28846720-28846870:+	-0.53711	7.84128e-12	negative	Down	A3
KHDRBS2	ENSG00000168488.14;A3:chr16:28847806-28848049:28847806-28848069:+	0.543826	3.81917e-12	postive	Down	A3
KHDRBS2	ENSG00000168490.9;SE:chr8:22085899-22086301:22086422-22089309:-	-0.746518	0	negative	Down	SE
KHDRBS2	ENSG00000168546.5;SE:chr8:21608454-21632484:21632567-21645632:-	-0.601499	3.9968e-15	negative	Down	SE
KHDRBS2	ENSG00000168546.5;SE:chr8:21632567-21640097:21640411-21645632:-	0.676145	0	postive	Down	SE
KHDRBS2	ENSG00000168614.12;RI:chr1:144826235:144826286-144826933:144827105:+	0.663476	0	postive	Down	RI
KHDRBS2	ENSG00000168830.5;SE:chr6:87647541-87654988:87655240-87724868:+	-0.654712	0	negative	Down	SE
KHDRBS2	ENSG00000168872.11;AF:chr16:70389798:70390150-70398920:70398446:70398548-70398920:+	0.538578	6.7093e-12	postive	Down	AF
KHDRBS2	ENSG00000169035.6;SE:chr19:51483743-51485023:51485170-51485583:-	-0.563307	4.31655e-13	negative	Down	SE
KHDRBS2	ENSG00000169062.9;A3:chr13:115048418-115051734:115048418-115051777:+	-0.59899	5.32907e-15	negative	Down	A3
KHDRBS2	ENSG00000169169.9;SE:chr19:50194597-50195078:50195146-50195496:+	0.558378	7.59615e-13	postive	Down	SE
KHDRBS2	ENSG00000169228.9;RI:chr5:176729129:176729179-176729398:176729497:-	-0.720509	0	negative	Down	RI
KHDRBS2	ENSG00000169282.13;AF:chr3:155860751:155861209-156139405:156008826:156009917-156139405:+	-0.559514	6.67466e-13	negative	Down	AF
KHDRBS2	ENSG00000169398.15;SE:chr8:141874498-141889570:141889736-141900642:-	-0.662002	0	negative	Down	SE
KHDRBS2	ENSG00000169744.8;A3:chr4:16510309-16513604:16510306-16513604:-	-0.730311	0	negative	Down	A3
KHDRBS2	ENSG00000169744.8;A5:chr4:16504496-16510158:16504496-16510164:-	0.707052	0	postive	Down	A5
KHDRBS2	ENSG00000169919.11;A5:chr7:65441189-65444373:65441189-65444386:-	0.533068	1.20002e-11	postive	Down	A5
KHDRBS2	ENSG00000170113.11;AF:chr15:23062319-23086234:23086436:23062319-23098755:23100005:-	-0.576343	9.25926e-14	negative	Down	AF
KHDRBS2	ENSG00000170419.6;A3:chr7:54617863-54636702:54617863-54636824:+	-0.624393	2.22045e-16	negative	Down	A3
KHDRBS2	ENSG00000170525.13;SE:chr10:6268328-6270159:6270181-6274858:+	0.571402	1.67422e-13	postive	Down	SE
KHDRBS2	ENSG00000170579.9;AF:chr18:3814273-3845232:3845296:3814273-3874614:3874767:-	-0.517988	5.58877e-11	negative	Down	AF
KHDRBS2	ENSG00000170899.6;SE:chr6:52849403-52852155:52852206-52858955:-	-0.519426	4.8417e-11	negative	Down	SE
KHDRBS2	ENSG00000171307.13;SE:chr10:99213420-99213556:99213603-99214471:+	0.585301	3.08642e-14	postive	Down	SE
KHDRBS2	ENSG00000171552.8;A3:chr20:30310151-30310421:30310133-30310421:-	-0.557206	8.6775e-13	negative	Down	A3
KHDRBS2	ENSG00000171603.11;A5:chr1:9790763-9791180:9790763-9791264:-	-0.566006	3.15747e-13	negative	Down	A5
KHDRBS2	ENSG00000171617.8;A3:chr5:73932323-73936132:73932187-73936132:-	0.548589	2.27041e-12	postive	Down	A3
KHDRBS2	ENSG00000171723.11;SE:chr14:67243239-67291192:67291284-67309396:+	0.538464	6.79146e-12	postive	Down	SE
KHDRBS2	ENSG00000171723.11;SE:chr14:67291284-67309396:67309434-67346657:+	0.539583	6.02762e-12	postive	Down	SE
KHDRBS2	ENSG00000171723.11;SE:chr14:67389655-67390911:67391009-67431908:+	-0.627531	0	negative	Down	SE
KHDRBS2	ENSG00000171735.13;A3:chr1:7805082-7805905:7805082-7805947:+	0.615329	4.44089e-16	postive	Down	A3
KHDRBS2	ENSG00000171735.13;SE:chr1:7807841-7809831:7809851-7811259:+	0.688394	0	postive	Down	SE
KHDRBS2	ENSG00000171914.10;A5:chr15:63128317-63131055:63128272-63131055:+	0.730147	0	postive	Down	A5
KHDRBS2	ENSG00000172046.14;AL:chr3:49145479:49145961-49147617:49146108:49146618-49147617:-	-0.503759	2.23045e-10	negative	Down	AL
KHDRBS2	ENSG00000172239.9;AF:chr5:43556101-43556684:43557181:43556101-43557442:43557797:-	-0.687029	0	negative	Down	AF
KHDRBS2	ENSG00000172831.7;A5:chr16:66969879-66971940:66969614-66971940:+	0.540517	5.4543e-12	postive	Down	A5
KHDRBS2	ENSG00000172932.10;A5:chr11:67067092-67067298:67067082-67067298:+	-0.647648	0	negative	Down	A5
KHDRBS2	ENSG00000172995.12;AF:chr3:35681878:35681890-35721279:35683657:35683900-35721279:+	0.575024	1.08358e-13	postive	Down	AF
KHDRBS2	ENSG00000172995.12;AF:chr3:35682456:35682544-35721279:35685113:35685314-35721279:+	-0.5137	8.53806e-11	negative	Down	AF
KHDRBS2	ENSG00000172995.12;AF:chr3:35682456:35682544-35721279:35721119:35721193-35721279:+	-0.570077	1.95621e-13	negative	Down	AF
KHDRBS2	ENSG00000172995.12;AF:chr3:35683657:35683900-35721279:35721112:35721184-35721279:+	-0.514812	7.65414e-11	negative	Down	AF
KHDRBS2	ENSG00000172995.12;AF:chr3:35683657:35683900-35721279:35721119:35721193-35721279:+	-0.520471	4.36078e-11	negative	Down	AF
KHDRBS2	ENSG00000172995.12;SE:chr3:35778854-35779706:35779810-35780809:+	0.507376	1.57843e-10	postive	Down	SE
KHDRBS2	ENSG00000173210.15;SE:chr5:148619451-148620239:148620337-148622054:+	0.650268	0	postive	Down	SE
KHDRBS2	ENSG00000173744.12;SE:chr2:228389631-228395807:228395926-228398265:+	-0.648362	0	negative	Down	SE
KHDRBS2	ENSG00000173744.12;SE:chr2:228401709-228414775:228414822-228416675:+	0.556493	9.40581e-13	postive	Down	SE
KHDRBS2	ENSG00000174437.10;A5:chr12:110783923-110784006:110783908-110784006:+	-0.73586	0	negative	Down	A5
KHDRBS2	ENSG00000174453.5;SE:chr2:215279307-215301353:215301482-215440396:+	0.517094	6.10823e-11	postive	Down	SE
KHDRBS2	ENSG00000174501.10;SE:chr2:96559472-96559961:96560023-96561147:-	0.552361	1.49525e-12	postive	Down	SE
KHDRBS2	ENSG00000174501.10;SE:chr2:96581919-96582358:96582469-96583603:-	-0.598242	5.9952e-15	negative	Down	SE
KHDRBS2	ENSG00000174516.10;A3:chr11:66241396-66243043:66241396-66243069:+	-0.560101	6.24167e-13	negative	Down	A3
KHDRBS2	ENSG00000174672.11;MX:chr11:1477917-1478185:1478279-1482200:1477917-1480422:1480466-1482200:+	0.638967	0	postive	Down	MX
KHDRBS2	ENSG00000174917.4;AF:chr19:5679774-5680066:5680263:5679774-5680469:5680907:-	0.527926	2.04499e-11	postive	Down	AF
KHDRBS2	ENSG00000174938.10;A3:chr16:29908442-29909174:29908232-29909174:-	-0.618889	4.44089e-16	negative	Down	A3
KHDRBS2	ENSG00000174996.7;AF:chr11:66026016:66026293-66029594:66029307:66029443-66029594:+	-0.501767	2.69373e-10	negative	Down	AF
KHDRBS2	ENSG00000175182.9;SE:chr3:184055159-184056175:184056317-184059512:+	0.669734	0	postive	Down	SE
KHDRBS2	ENSG00000175224.11;SE:chr11:46639440-46651595:46651650-46665829:+	-0.579712	6.15064e-14	negative	Down	SE
KHDRBS2	ENSG00000175224.11;SE:chr11:46681035-46685547:46685645-46686399:+	0.520715	4.25529e-11	postive	Down	SE
KHDRBS2	ENSG00000175416.8;SE:chr5:175819946-175823480:175823533-175824608:-	0.881971	0	postive	Down	SE
KHDRBS2	ENSG00000175497.12;AF:chr2:115199876:115200415-116066815:115919684:115919849-116066815:+	-0.57167	1.62093e-13	negative	Down	AF
KHDRBS2	ENSG00000175582.13;MX:chr11:73427407-73429658:73429763-73431891:73427407-73429830:73429935-73431891:-	0.705451	0	postive	Down	MX
KHDRBS2	ENSG00000175611.6;SE:chr9:98632723-98636791:98636904-98637262:-	0.551215	1.69864e-12	postive	Down	SE
KHDRBS2	ENSG00000175634.8;A5:chr11:67200687-67200811:67200665-67200811:+	-0.565406	3.38396e-13	negative	Down	A5
KHDRBS2	ENSG00000175634.8;RI:chr11:67201466:67201528-67201669:67201746:+	0.628362	0	postive	Down	RI
KHDRBS2	ENSG00000175662.13;SE:chr17:17752173-17754207:17754266-17764790:-	-0.773064	0	negative	Down	SE
KHDRBS2	ENSG00000175662.13;SE:chr17:17783057-17787948:17788082-17796975:-	-0.812801	0	negative	Down	SE
KHDRBS2	ENSG00000176155.12;SE:chr17:80136481-80136903:80137065-80141650:-	-0.661171	0	negative	Down	SE
KHDRBS2	ENSG00000176406.16;A3:chr8:105027684-105053554:105027684-105053557:+	-0.585253	3.10862e-14	negative	Down	A3
KHDRBS2	ENSG00000176406.16;AF:chr8:104831615:104831857-104897526:104892645:104892917-104897526:+	0.585253	3.10862e-14	postive	Down	AF
KHDRBS2	ENSG00000176406.16;SE:chr8:105105871-105106706:105106957-105160835:+	-0.585253	3.10862e-14	negative	Down	SE
KHDRBS2	ENSG00000176454.8;RI:chr15:34651790:34651946-34652312:34652410:-	-0.781619	0	negative	Down	RI
KHDRBS2	ENSG00000177084.10;A3:chr12:133235260-133235881:133234556-133235881:-	0.637061	0	postive	Down	A3
KHDRBS2	ENSG00000177084.10;A3:chr12:133252790-133253132:133252770-133253132:-	-0.6429	0	negative	Down	A3
KHDRBS2	ENSG00000177542.6;AF:chr11:795169-796043:796361:795169-798217:798316:-	-0.514667	7.7641e-11	negative	Down	AF
KHDRBS2	ENSG00000177990.7;AF:chr12:64059639-64061837:64062357:64059639-64062538:64062719:-	-0.6252	0	negative	Down	AF
KHDRBS2	ENSG00000178038.12;A5:chr3:46718512-46718670:46718512-46718885:-	0.56898	2.22711e-13	postive	Down	A5
KHDRBS2	ENSG00000178038.12;RI:chr3:46716056:46717466-46717735:46717892:-	0.618959	4.44089e-16	postive	Down	RI
KHDRBS2	ENSG00000178104.14;AF:chr1:145021167-145039590:145039771:145021167-145075630:145075989:-	-0.574492	1.15685e-13	negative	Down	AF
KHDRBS2	ENSG00000178104.14;AF:chr1:145021167-145039590:145039771:145021167-145075630:145076186:-	-0.512357	9.73874e-11	negative	Down	AF
KHDRBS2	ENSG00000178104.14;AF:chr1:145021167-145039590:145039944:145021167-145075630:145075989:-	-0.571201	1.71418e-13	negative	Down	AF
KHDRBS2	ENSG00000178104.14;AF:chr1:145021167-145039590:145040002:145021167-145075630:145075901:-	-0.517769	5.7121e-11	negative	Down	AF
KHDRBS2	ENSG00000178104.14;AF:chr1:145021167-145039590:145040002:145021167-145075630:145075989:-	-0.562315	4.84057e-13	negative	Down	AF
KHDRBS2	ENSG00000178104.14;AF:chr1:145021167-145039590:145040002:145021167-145075630:145076186:-	-0.589714	1.77636e-14	negative	Down	AF
KHDRBS2	ENSG00000179335.14;AF:chr15:74900713:74900767-74911538:74907335:74908239-74911538:+	-0.522033	3.72644e-11	negative	Down	AF
KHDRBS2	ENSG00000179364.9;SE:chr14:105851324-105852022:105852054-105856298:+	0.711789	0	postive	Down	SE
KHDRBS2	ENSG00000179542.11;AF:chrX:142718974-142722144:142722319:142718974-142723554:142723596:-	-0.582483	4.37428e-14	negative	Down	AF
KHDRBS2	ENSG00000179818.6;AF:chr2:70312756-70313187:70313399:70312756-70314110:70314147:-	-0.5235	3.21276e-11	negative	Down	AF
KHDRBS2	ENSG00000179832.13;A3:chr8:145296420-145297114:145296420-145297272:+	-0.53133	1.43832e-11	negative	Down	A3
KHDRBS2	ENSG00000179832.13;RI:chr8:145316017:145316119-145316187:145316252:+	-0.502627	2.48322e-10	negative	Down	RI
KHDRBS2	ENSG00000179832.13;SE:chr8:145302339-145302470:145302582-145303780:+	0.53133	1.43832e-11	postive	Down	SE
KHDRBS2	ENSG00000179912.14;SE:chr12:57663777-57666236:57666337-57674141:-	0.682544	0	postive	Down	SE
KHDRBS2	ENSG00000179912.14;SE:chr12:57677839-57682640:57682693-57682792:-	0.545446	3.20277e-12	postive	Down	SE
KHDRBS2	ENSG00000179912.14;SE:chr12:57682823-57686355:57686450-57689182:-	-0.566583	2.95097e-13	negative	Down	SE
KHDRBS2	ENSG00000180881.15;AL:chr12:75669759:75670027-75676031:75671445:75672845-75676031:-	-0.614023	6.66134e-16	negative	Down	AL
KHDRBS2	ENSG00000181751.5;AF:chr5:102594403:102594597-102601609:102595125:102595492-102601609:+	-0.584939	3.24185e-14	negative	Down	AF
KHDRBS2	ENSG00000182247.5;SE:chr3:23258803-23541099:23541231-23574045:+	0.668894	0	postive	Down	SE
KHDRBS2	ENSG00000182473.15;SE:chr17:74082226-74082935:74082973-74083735:-	0.754127	0	postive	Down	SE
KHDRBS2	ENSG00000182473.15;SE:chr17:74085401-74087224:74087316-74090495:-	0.618561	4.44089e-16	postive	Down	SE
KHDRBS2	ENSG00000182551.7;AF:chr2:3517747-3518579:3521518:3517747-3523139:3523507:-	0.597245	6.66134e-15	postive	Down	AF
KHDRBS2	ENSG00000182903.11;SE:chr4:438221-466364:466490-492845:-	0.503138	2.36592e-10	postive	Down	SE
KHDRBS2	ENSG00000182944.13;SE:chr22:29669853-29670254:29670271-29674019:+	0.787719	0	postive	Down	SE
KHDRBS2	ENSG00000183044.7;AF:chr16:8768422:8768568-8829556:8806826:8807722-8829556:+	-0.556292	9.62119e-13	negative	Down	AF
KHDRBS2	ENSG00000183044.7;AF:chr16:8768474:8768568-8829556:8806826:8807722-8829556:+	-0.50016	3.134e-10	negative	Down	AF
KHDRBS2	ENSG00000183426.11;SE:chr16:15044112-15044609:15044678-15045472:+	0.670735	0	postive	Down	SE
KHDRBS2	ENSG00000183513.4;A5:chr2:99220654-99224726:99220654-99224770:-	0.541567	4.87343e-12	postive	Down	A5
KHDRBS2	ENSG00000183570.10;SE:chr21:47330944-47333865:47334008-47337502:+	0.508727	1.38567e-10	postive	Down	SE
KHDRBS2	ENSG00000183773.10;AF:chr22:21319396:21319495-21322093:21321543:21321591-21322093:+	0.534307	1.05389e-11	postive	Down	AF
KHDRBS2	ENSG00000183773.10;SE:chr22:21334413-21335036:21335056-21335281:+	0.617918	4.44089e-16	postive	Down	SE
KHDRBS2	ENSG00000184178.11;SE:chr4:53752033-53773624:53773758-53786892:-	-0.522329	3.61675e-11	negative	Down	SE
KHDRBS2	ENSG00000184575.7;RI:chr12:64818818:64818962-64819118:64819237:+	0.531776	1.37308e-11	postive	Down	RI
KHDRBS2	ENSG00000184588.13;AF:chr1:66797687:66798303-66821210:66820065:66820577-66821210:+	-0.514109	8.20255e-11	negative	Down	AF
KHDRBS2	ENSG00000184916.4;A3:chr14:105613125-105613663:105613061-105613663:-	-0.53694	7.98428e-12	negative	Down	A3
KHDRBS2	ENSG00000184922.9;A5:chr17:43309847-43310591:43309817-43310591:+	0.665168	0	postive	Down	A5
KHDRBS2	ENSG00000184922.9;AF:chr17:43308036:43308054-43309734:43308794:43308807-43309734:+	-0.596273	7.54952e-15	negative	Down	AF
KHDRBS2	ENSG00000184922.9;RI:chr17:43321158:43321392-43321543:43321611:+	-0.540181	5.65459e-12	negative	Down	RI
KHDRBS2	ENSG00000185046.12;A3:chr12:99139627-99145133:99139624-99145133:-	0.677619	0	postive	Down	A3
KHDRBS2	ENSG00000185046.12;AF:chr12:99548173-99548586:99548645:99548173-99548748:99548868:-	-0.525674	2.57563e-11	negative	Down	AF
KHDRBS2	ENSG00000185046.12;AL:chr12:99128462:99129412-99145133:99137752:99139624-99145133:-	0.619177	4.44089e-16	postive	Down	AL
KHDRBS2	ENSG00000185046.12;AL:chr12:99129200:99129412-99145133:99137752:99139624-99145133:-	0.702215	0	postive	Down	AL
KHDRBS2	ENSG00000185046.12;MX:chr12:99194903-99201622:99201696-99446935:99194903-99225807:99225914-99446935:-	-0.609315	1.33227e-15	negative	Down	MX
KHDRBS2	ENSG00000185163.5;A5:chr12:132625565-132625648:132625565-132625820:-	0.535728	9.07496e-12	postive	Down	A5
KHDRBS2	ENSG00000185274.7;AF:chr7:70597155:70598026-70800536:70748982:70749621-70800536:+	0.633207	0	postive	Down	AF
KHDRBS2	ENSG00000185324.17;A5:chr16:89753205-89755660:89753167-89755660:+	-0.605144	2.44249e-15	negative	Down	A5
KHDRBS2	ENSG00000185324.17;SE:chr16:89753205-89755660:89755732-89756961:+	-0.564619	3.70814e-13	negative	Down	SE
KHDRBS2	ENSG00000185513.9;AL:chr20:42169455-42169574:42170534:42169455-42176751:42179590:+	-0.631484	0	negative	Down	AL
KHDRBS2	ENSG00000185615.11;A3:chr16:335703-336353:335703-336371:+	0.666874	0	postive	Down	A3
KHDRBS2	ENSG00000185963.9;RI:chr9:95473645:95475743-95477535:95477745:-	0.713258	0	postive	Down	RI
KHDRBS2	ENSG00000186020.8;SE:chr19:37039224-37042779:37042879-37045572:-	-0.594175	1.02141e-14	negative	Down	SE
KHDRBS2	ENSG00000186487.12;A3:chr2:1795779-1796093:1795034-1796093:-	-0.52052	4.33935e-11	negative	Down	A3
KHDRBS2	ENSG00000186868.11;SE:chr17:44039836-44049225:44049311-44055741:+	0.75934	0	postive	Down	SE
KHDRBS2	ENSG00000187147.12;A5:chr1:45097884-45098015:45097880-45098015:+	-0.693425	0	negative	Down	A5
KHDRBS2	ENSG00000187243.11;A5:chrX:51807205-51807544:51807205-51807597:-	-0.533944	1.09481e-11	negative	Down	A5
KHDRBS2	ENSG00000188191.9;AF:chr7:751164-752051:752209:751164-752485:752577:-	0.73087	0	postive	Down	AF
KHDRBS2	ENSG00000188191.9;AF:chr7:751164-752485:752577:751164-766847:766978:-	-0.728916	0	negative	Down	AF
KHDRBS2	ENSG00000188343.8;SE:chr8:94713686-94714748:94714771-94715848:+	0.727576	0	postive	Down	SE
KHDRBS2	ENSG00000188343.8;SE:chr8:94731016-94736738:94736823-94738622:+	-0.500177	3.12886e-10	negative	Down	SE
KHDRBS2	ENSG00000188807.8;SE:chr1:9667847-9669898:9669969-9670564:+	0.527566	2.1221e-11	postive	Down	SE
KHDRBS2	ENSG00000189212.8;SE:chr7:35131558-35142529:35142642-35144256:-	-0.614301	6.66134e-16	negative	Down	SE
KHDRBS2	ENSG00000189410.7;A5:chr1:21050744-21050842:21050744-21050889:-	-0.619728	4.44089e-16	negative	Down	A5
KHDRBS2	ENSG00000196104.6;SE:chr4:167983688-168004389:168004397-168155136:-	0.524498	2.90337e-11	postive	Down	SE
KHDRBS2	ENSG00000196235.8;SE:chr19:39948380-39948934:39948945-39949458:+	-0.802069	0	negative	Down	SE
KHDRBS2	ENSG00000196361.4;A3:chr19:11565692-11567925:11565671-11567925:-	-0.784295	0	negative	Down	A3
KHDRBS2	ENSG00000196498.9;A5:chr12:124810916-124811955:124810916-124812093:-	0.643288	0	postive	Down	A5
KHDRBS2	ENSG00000196504.11;SE:chr2:153533989-153535570:153535623-153535866:-	-0.53872	6.60938e-12	negative	Down	SE
KHDRBS2	ENSG00000196526.6;SE:chr4:7780603-7783103:7783354-7787921:-	0.689135	0	postive	Down	SE
KHDRBS2	ENSG00000196628.8;AF:chr18:53018234-53068811:53068899:53018234-53070685:53070937:-	-0.50297	2.40385e-10	negative	Down	AF
KHDRBS2	ENSG00000196876.7;A5:chr12:52115725-52139687:52115692-52139687:+	-0.522728	3.47411e-11	negative	Down	A5
KHDRBS2	ENSG00000196876.7;MX:chr12:52081003-52082542:52082633-52093354:52081003-52082789:52082880-52093354:+	0.550729	1.79234e-12	postive	Down	MX
KHDRBS2	ENSG00000196912.8;AL:chr2:98108978:98109319-98123499:98121261:98122898-98123499:-	-0.554632	1.15974e-12	negative	Down	AL
KHDRBS2	ENSG00000196961.7;SE:chr19:50305398-50305791:50305856-50306206:+	0.825541	0	postive	Down	SE
KHDRBS2	ENSG00000197102.6;SE:chr14:102502979-102504797:102504943-102505035:+	-0.506225	1.76271e-10	negative	Down	SE
KHDRBS2	ENSG00000197111.9;AL:chr12:53865591-53868653:53869854:53865591-53873190:53874946:+	0.729286	0	postive	Down	AL
KHDRBS2	ENSG00000197122.6;SE:chr20:36014577-36014863:36014880-36022298:+	0.506881	1.65527e-10	postive	Down	SE
KHDRBS2	ENSG00000197548.7;SE:chr3:11406208-11421446:11421526-11468278:+	-0.710001	0	negative	Down	SE
KHDRBS2	ENSG00000197555.5;RI:chr14:72171438:72171500-72171939:72172057:+	0.58988	1.73195e-14	postive	Down	RI
KHDRBS2	ENSG00000197555.5;SE:chr14:72152348-72165698:72165844-72169098:+	-0.5807	5.4623e-14	negative	Down	SE
KHDRBS2	ENSG00000197603.8;A5:chr5:37138950-37139442:37138950-37142412:-	-0.642965	0	negative	Down	A5
KHDRBS2	ENSG00000197620.6;AF:chrX:148622175:148622344-148623564:148622520:148622888-148623564:+	-0.630894	0	negative	Down	AF
KHDRBS2	ENSG00000197622.7;RI:chr1:151027492:151027602-151028153:151028469:-	0.583101	4.04121e-14	postive	Down	RI
[truncated: 3,192 more rows]
