# Supplementary material for: Comprehensive transcript-level analysis reveals transcriptional reprogramming during the progression of Alzheimer’s disease
Source: Front Aging Neurosci. 2023 Jun 15;15:1191680. doi: 10.3389/fnagi.2023.1191680 (PMC10308376; doi:10.3389/fnagi.2023.1191680)
Supplement: Supplementary file 8 [file Table_8.XLSX]

## Sheet: Table S8
# Supplementary Table S8. RBP-ASE regulatory network in AD.
RBP	ASE	Correlation	P vlaue	Regulation	Expression change	ASE type
PTBP1	ENSG00000067445.15;AL:chrX:54955143-54957174:54957298:54955143-54957637:54957864:+	0.526187	1.71863e-13	postive	Up	AL
PTBP1	ENSG00000074416.9;AF:chr3:127540681-127541152:127541701:127540681-127541927:127542051:-	-0.592411	0	negative	Up	AF
PTBP1	ENSG00000084234.11;AF:chr11:129939801:129939977-129979324:129940463:129940642-129979324:+	-0.600388	0	negative	Up	AF
PTBP1	ENSG00000084234.11;SE:chr11:130005610-130007151:130007186-130010293:+	-0.587152	0	negative	Up	SE
PTBP1	ENSG00000087460.16;AF:chr20:57464226:57464408-57470667:57466358:57466920-57470667:+	0.518469	4.42313e-13	postive	Up	AF
PTBP1	ENSG00000087460.16;SE:chr20:57470739-57473996:57474040-57478586:+	-0.58254	0	negative	Up	SE
PTBP1	ENSG00000088387.13;SE:chr13:99447002-99448460:99448467-99449369:-	-0.512563	8.97504e-13	negative	Up	SE
PTBP1	ENSG00000088387.13;SE:chr13:99460929-99461377:99461382-99461606:-	-0.502487	2.91012e-12	negative	Up	SE
PTBP1	ENSG00000099904.11;A3:chr22:20131279-20132752:20131279-20134544:+	0.547262	1.15463e-14	postive	Up	A3
PTBP1	ENSG00000099904.11;AL:chr22:20131279-20132752:20133973:20131279-20134544:20135529:+	0.658392	0	postive	Up	AL
PTBP1	ENSG00000100151.11;A5:chr22:38453594-38453760:38453443-38453760:+	-0.549407	8.65974e-15	negative	Up	A5
PTBP1	ENSG00000100151.11;RI:chr22:38469780:38469830-38470314:38470458:+	0.601177	0	postive	Up	RI
PTBP1	ENSG00000084764.6;A5:chr2:27247165-27248451:27247120-27248451:+	-0.620332	0	negative	Up	A5
PTBP1	ENSG00000085831.11;A3:chr1:51775102-51776926:51774997-51776926:-	0.553879	4.66294e-15	postive	Up	A3
PTBP1	ENSG00000087274.12;A5:chr4:2906835-2909470:2906742-2909470:+	-0.679731	0	negative	Up	A5
PTBP1	ENSG00000087460.16;AF:chr20:57466419:57466920-57470667:57467036:57467264-57470667:+	0.563935	1.33227e-15	postive	Up	AF
PTBP1	ENSG00000087460.16;SE:chr20:57470739-57473996:57474040-57478583:+	-0.672213	0	negative	Up	SE
PTBP1	ENSG00000087470.13;MX:chr12:32890095-32890799:32890876-32892998:32890095-32891198:32891230-32892998:+	-0.68042	0	negative	Up	MX
PTBP1	ENSG00000087470.13;SE:chr12:32854496-32858759:32858797-32860301:+	-0.667909	0	negative	Up	SE
PTBP1	ENSG00000087470.13;SE:chr12:32890095-32890799:32890876-32891198:+	-0.619178	0	negative	Up	SE
PTBP1	ENSG00000088038.13;AL:chr19:54657577-54657681:54658192:54657577-54659047:54659418:+	-0.545533	1.44329e-14	negative	Up	AL
PTBP1	ENSG00000088367.15;AF:chr20:34742664:34742818-34763473:34761691:34761876-34763473:+	0.519982	3.6815e-13	postive	Up	AF
PTBP1	ENSG00000088986.6;A3:chr12:120934019-120934205:120934019-120934219:+	0.613031	0	postive	Up	A3
PTBP1	ENSG00000089351.8;SE:chr19:35512942-35513804:35513815-35514140:+	-0.66413	0	negative	Up	SE
PTBP1	ENSG00000090539.11;RI:chr3:184103834:184103947-184104280:184104543:+	-0.566299	8.88178e-16	negative	Up	RI
PTBP1	ENSG00000090565.11;SE:chr16:539000-541134:541268-546824:+	-0.601177	0	negative	Up	SE
PTBP1	ENSG00000091129.14;SE:chr7:107800937-107815767:107815802-107816875:-	-0.713585	0	negative	Up	SE
PTBP1	ENSG00000091536.12;A3:chr17:18077235-18082031:18077235-18082083:+	-0.633717	0	negative	Up	A3
PTBP1	ENSG00000091536.12;A5:chr17:18075730-18077095:18075604-18077095:+	0.565201	8.88178e-16	postive	Up	A5
PTBP1	ENSG00000093167.13;SE:chr3:37107433-37107715:37107816-37116515:-	-0.569722	4.44089e-16	negative	Up	SE
PTBP1	ENSG00000095637.13;SE:chr10:97127456-97131083:97131184-97135730:-	-0.550316	7.54952e-15	negative	Up	SE
PTBP1	ENSG00000095637.13;SE:chr10:97131184-97131741:97131806-97135730:-	0.532481	7.81597e-14	postive	Up	SE
PTBP1	ENSG00000095713.9;AL:chr10:99624757:99625471-99640006:99639440:99639558-99640006:-	0.593179	0	postive	Up	AL
PTBP1	ENSG00000099622.9;AL:chr19:1272050-1272426:1273171:1272050-1274306:1274362:+	-0.513315	8.20677e-13	negative	Up	AL
PTBP1	ENSG00000099622.9;RI:chr19:1274306:1274439-1274648:1274809:+	0.549154	8.88178e-15	postive	Up	RI
PTBP1	ENSG00000099901.12;RI:chr22:20113826:20113891-20114475:20114704:+	0.556468	3.33067e-15	postive	Up	RI
PTBP1	ENSG00000099957.12;RI:chr22:21380709:21381246-21381797:21382296:+	0.503589	2.56373e-12	postive	Up	RI
PTBP1	ENSG00000100023.12;AL:chr22:22049785-22050156:22050349:22049785-22051174:22052191:+	-0.54031	2.84217e-14	negative	Up	AL
PTBP1	ENSG00000100083.14;AF:chr22:38004853:38004910-38010197:38008543:38009198-38010197:+	-0.588459	0	negative	Up	AF
PTBP1	ENSG00000100138.9;AF:chr22:42076368-42078360:42078626:42076368-42084798:42084913:-	-0.556586	3.10862e-15	negative	Up	AF
PTBP1	ENSG00000100266.11;SE:chr22:43272339-43272894:43273016-43275054:-	0.585208	0	postive	Up	SE
PTBP1	ENSG00000100280.12;SE:chr22:29735122-29735743:29735763-29736645:-	-0.665344	0	negative	Up	SE
PTBP1	ENSG00000100320.17;AF:chr22:36206051-36236239:36236454:36206051-36334895:36334945:-	0.535688	5.19584e-14	postive	Up	AF
PTBP1	ENSG00000100321.10;AL:chr22:39772202-39773603:39774386:39772202-39777701:39781593:+	0.655219	0	postive	Up	AL
PTBP1	ENSG00000100354.15;SE:chr22:40658177-40660692:40663040-40666126:+	-0.6529	0	negative	Up	SE
PTBP1	ENSG00000100429.13;RI:chr22:50684727:50684805-50685108:50685164:-	0.574937	2.22045e-16	postive	Up	RI
PTBP1	ENSG00000100429.13;RI:chr22:50689200:50689334-50689403:50689814:-	-0.557064	3.10862e-15	negative	Up	RI
PTBP1	ENSG00000100519.6;SE:chr14:53174022-53175027:53175106-53175201:+	-0.517196	5.1581e-13	negative	Up	SE
PTBP1	ENSG00000100528.7;SE:chr14:54898938-54902797:54902844-54903087:-	-0.63368	0	negative	Up	SE
PTBP1	ENSG00000100650.10;A3:chr14:70234999-70235321:70234999-70235330:+	0.557091	3.10862e-15	postive	Up	A3
PTBP1	ENSG00000100650.10;A5:chr14:70234097-70234855:70233968-70234855:+	0.597093	0	postive	Up	A5
PTBP1	ENSG00000100711.8;SE:chr14:104195519-104196130:104196183-104198957:+	-0.697112	0	negative	Up	SE
PTBP1	ENSG00000100949.10;RI:chr14:24735636:24735723-24735982:24736095:-	0.54395	1.77636e-14	postive	Up	RI
PTBP1	ENSG00000101040.14;A3:chr20:45927691-45938800:45927616-45938800:-	-0.508205	1.49991e-12	negative	Up	A3
PTBP1	ENSG00000101040.14;A5:chr20:45865260-45867502:45865260-45867640:-	-0.501117	3.40483e-12	negative	Up	A5
PTBP1	ENSG00000101040.14;AF:chr20:45976670-45984194:45984401:45976670-45985401:45985450:-	-0.506825	1.76215e-12	negative	Up	AF
PTBP1	ENSG00000101152.6;SE:chr20:62562375-62562462:62562535-62562818:+	0.513388	8.13571e-13	postive	Up	SE
PTBP1	ENSG00000101199.8;A3:chr20:61917065-61917718:61917065-61917724:+	0.646431	0	postive	Up	A3
PTBP1	ENSG00000101199.8;SE:chr20:61906992-61907443:61907552-61907832:+	0.513288	8.23341e-13	postive	Up	SE
PTBP1	ENSG00000101199.8;SE:chr20:61914203-61915203:61915232-61916218:+	-0.725744	0	negative	Up	SE
PTBP1	ENSG00000101294.11;SE:chr20:30154098-30155881:30156027-30156923:+	-0.670358	0	negative	Up	SE
PTBP1	ENSG00000101294.11;SE:chr20:30154098-30155881:30156083-30156923:+	-0.672547	0	negative	Up	SE
PTBP1	ENSG00000101361.10;AL:chr20:2637864-2638019:2638296:2637864-2638575:2639039:+	-0.702232	0	negative	Up	AL
PTBP1	ENSG00000101365.14;A3:chr20:2639483-2640171:2639168-2640171:-	0.56659	8.88178e-16	postive	Up	A3
PTBP1	ENSG00000101365.14;A5:chr20:2639168-2639284:2639168-2639405:-	0.50873	1.41043e-12	postive	Up	A5
PTBP1	ENSG00000101365.14;RI:chr20:2639041:2639168-2639405:2639483:-	0.624934	0	postive	Up	RI
PTBP1	ENSG00000101489.12;A5:chr18:34844720-34846496:34844720-34846499:-	0.634937	0	postive	Up	A5
PTBP1	ENSG00000101489.12;AF:chr18:35065570-35065689:35065820:35065570-35145319:35146000:-	-0.559527	2.22045e-15	negative	Up	AF
PTBP1	ENSG00000101489.12;SE:chr18:34833901-34844637:34844720-34846496:-	-0.588509	0	negative	Up	SE
PTBP1	ENSG00000102024.11;SE:chrX:114844635-114845115:114845233-114856558:+	-0.652854	0	negative	Up	SE
PTBP1	ENSG00000102024.11;SE:chrX:114871290-114874422:114874448-114874720:+	-0.652289	0	negative	Up	SE
PTBP1	ENSG00000102125.11;A5:chrX:153648085-153648371:153647962-153648371:+	-0.502856	2.78932e-12	negative	Up	A5
PTBP1	ENSG00000102468.5;AF:chr13:47466725-47469630:47470173:47466725-47470809:47471169:-	-0.510552	1.13864e-12	negative	Up	AF
PTBP1	ENSG00000102710.14;SE:chr13:37583946-37584689:37584792-37586329:-	-0.560249	1.9984e-15	negative	Up	SE
PTBP1	ENSG00000102804.9;AF:chr13:45010231-45010640:45010981:45010231-45147299:45150701:-	0.630034	0	postive	Up	AF
PTBP1	ENSG00000103202.7;AF:chr16:447209:447313-448990:447742:448179-448990:+	0.551722	6.21725e-15	postive	Up	AF
PTBP1	ENSG00000103351.8;SE:chr16:3582841-3583099:3583155-3586122:+	-0.66313	0	negative	Up	SE
PTBP1	ENSG00000104613.6;A3:chr8:19701749-19703208:19701749-19703215:+	0.569392	4.44089e-16	postive	Up	A3
PTBP1	ENSG00000104722.8;AF:chr8:24771277:24772386-24773118:24772455:24772810-24773118:+	-0.626705	0	negative	Up	AF
PTBP1	ENSG00000104723.15;SE:chr8:15605974-15615300:15615364-15621712:+	-0.568449	6.66134e-16	negative	Up	SE
PTBP1	ENSG00000104859.10;A5:chr19:45571316-45571678:45571312-45571678:+	0.632814	0	postive	Up	A5
PTBP1	ENSG00000105143.7;AF:chr19:15083729-15090325:15090469:15083729-15121297:15121432:-	-0.514444	7.17648e-13	negative	Up	AF
PTBP1	ENSG00000105143.7;SE:chr19:15075173-15079115:15079319-15082549:-	-0.545054	1.53211e-14	negative	Up	SE
PTBP1	ENSG00000105364.9;A3:chr19:10369361-10369848:10369361-10370293:+	0.538098	3.81917e-14	postive	Up	A3
PTBP1	ENSG00000105819.9;AL:chr7:102952578-102952654:102952759:102952578-102969378:102969958:+	-0.531026	9.37028e-14	negative	Up	AL
PTBP1	ENSG00000105821.10;SE:chr7:102967131-102967779:102967825-102968103:-	0.510987	1.08158e-12	postive	Up	SE
PTBP1	ENSG00000106009.11;RI:chr7:2577515:2578398-2578813:2578985:-	0.598442	0	postive	Up	RI
PTBP1	ENSG00000106009.11;RI:chr7:2581754:2581845-2582838:2583596:-	-0.598442	0	negative	Up	RI
PTBP1	ENSG00000106123.7;A3:chr7:142568160-142568283:142568160-142568344:+	-0.596329	0	negative	Up	A3
PTBP1	ENSG00000106665.11;SE:chr7:73778645-73787262:73787366-73790217:+	-0.541908	2.30926e-14	negative	Up	SE
PTBP1	ENSG00000107263.13;SE:chr9:134477536-134479348:134479440-134497183:-	-0.597946	0	negative	Up	SE
PTBP1	ENSG00000107331.11;A3:chr9:139918292-139918595:139917504-139918595:-	0.609971	0	postive	Up	A3
PTBP1	ENSG00000107404.13;A5:chr1:1274033-1274667:1274033-1274742:-	-0.647464	0	negative	Up	A5
PTBP1	ENSG00000107863.11;RI:chr10:24884817:24884972-24885669:24885811:-	-0.554021	4.66294e-15	negative	Up	RI
PTBP1	ENSG00000107954.6;AF:chr10:105253736:105254229-105330629:105315137:105315170-105330629:+	-0.554241	4.44089e-15	negative	Up	AF
PTBP1	ENSG00000108262.11;SE:chr17:27905797-27905980:27906006-27908356:-	-0.738206	0	negative	Up	SE
PTBP1	ENSG00000108509.15;AF:chr17:4889278-4889487:4889529:4889278-4890888:4890945:-	-0.643088	0	negative	Up	AF
PTBP1	ENSG00000108509.15;SE:chr17:4872632-4872795:4872815-4872925:-	-0.657574	0	negative	Up	SE
PTBP1	ENSG00000108848.10;A3:chr17:48828002-48828085:48828002-48828108:+	0.511195	1.05538e-12	postive	Up	A3
PTBP1	ENSG00000109452.8;AL:chr4:142944313:142950067-143003184:142950109:142951455-143003184:-	0.742315	0	postive	Up	AL
PTBP1	ENSG00000109452.8;SE:chr4:143383879-143389110:143389208-143646992:-	0.742378	0	postive	Up	SE
PTBP1	ENSG00000109956.8;AL:chr11:134248398:134250641-134251818:134251539:134251711-134251818:-	0.529773	1.0969e-13	postive	Up	AL
PTBP1	ENSG00000110075.9;SE:chr11:68370960-68377079:68377096-68377372:+	-0.589514	0	negative	Up	SE
PTBP1	ENSG00000110076.14;A3:chr11:64375554-64387766:64374972-64387766:-	0.706646	0	postive	Up	A3
PTBP1	ENSG00000110076.14;SE:chr11:64390550-64393935:64394024-64397874:-	0.578571	0	postive	Up	SE
PTBP1	ENSG00000110076.14;SE:chr11:64419626-64421168:64421194-64427804:-	-0.514153	7.42961e-13	negative	Up	SE
PTBP1	ENSG00000110514.14;A5:chr11:47317127-47317448:47317118-47317448:+	0.580022	0	postive	Up	A5
PTBP1	ENSG00000110514.14;AF:chr11:47291225:47291301-47295378:47291699:47291797-47295378:+	0.593135	0	postive	Up	AF
PTBP1	ENSG00000110514.14;SE:chr11:47308085-47310519:47310578-47310942:+	-0.621531	0	negative	Up	SE
PTBP1	ENSG00000110514.14;SE:chr11:47312367-47314094:47314147-47315434:+	-0.666355	0	negative	Up	SE
PTBP1	ENSG00000110514.14;SE:chr11:47330250-47330531:47330593-47330832:+	-0.657156	0	negative	Up	SE
PTBP1	ENSG00000110514.14;SE:chr11:47346128-47348289:47348358-47350209:+	0.687745	0	postive	Up	SE
PTBP1	ENSG00000110717.6;AF:chr11:67798180:67798200-67799619:67798433:67798617-67799619:+	0.518414	4.45421e-13	postive	Up	AF
PTBP1	ENSG00000110811.13;A3:chr12:6942808-6942906:6942808-6942908:+	0.586168	0	postive	Up	A3
PTBP1	ENSG00000110811.13;SE:chr12:6939934-6940034:6940197-6940380:+	-0.556896	3.10862e-15	negative	Up	SE
PTBP1	ENSG00000110811.13;SE:chr12:6943213-6943989:6944119-6946149:+	-0.532243	8.03801e-14	negative	Up	SE
PTBP1	ENSG00000111262.4;A3:chr12:5019638-5020006:5019638-5026952:+	-0.651153	0	negative	Up	A3
PTBP1	ENSG00000111731.8;MX:chr12:22666313-22670920:22671071-22676360:22666313-22672049:22672173-22676360:-	0.502504	2.90434e-12	postive	Up	MX
PTBP1	ENSG00000111752.5;A5:chr12:9085946-9086461:9085427-9086461:+	0.683511	0	postive	Up	A5
PTBP1	ENSG00000111752.5;RI:chr12:9075229:9075252-9075329:9075384:+	0.586419	0	postive	Up	RI
PTBP1	ENSG00000111879.14;SE:chr6:119288117-119295593:119295739-119296189:-	0.532668	7.63833e-14	postive	Up	SE
PTBP1	ENSG00000111907.16;SE:chr6:125569529-125573168:125573182-125574863:+	-0.544781	1.59872e-14	negative	Up	SE
PTBP1	ENSG00000111907.16;SE:chr6:125574901-125578244:125578304-125583980:+	-0.501845	3.13261e-12	negative	Up	SE
PTBP1	ENSG00000112514.10;RI:chr6:33384327:33384437-33384526:33384553:-	0.579126	0	postive	Up	RI
PTBP1	ENSG00000113269.7;AL:chr5:179345911:179347426-179393806:179382453:179382669-179393806:-	-0.614091	0	negative	Up	AL
PTBP1	ENSG00000113758.9;SE:chr5:176886269-176886604:176886741-176887433:-	-0.741675	0	negative	Up	SE
PTBP1	ENSG00000114270.11;RI:chr3:48608676:48608711-48609434:48609478:-	0.515985	5.96634e-13	postive	Up	RI
PTBP1	ENSG00000114942.9;A3:chr2:207024408-207024637:207024408-207024683:+	0.560154	1.9984e-15	postive	Up	A3
PTBP1	ENSG00000115255.6;SE:chr19:1496452-1496590:1496670-1497173:+	-0.649199	0	negative	Up	SE
PTBP1	ENSG00000115317.7;SE:chr2:74759052-74759746:74759841-74759947:+	-0.540076	2.93099e-14	negative	Up	SE
PTBP1	ENSG00000115504.10;SE:chr2:63058293-63085541:63085645-63086304:+	-0.609731	0	negative	Up	SE
PTBP1	ENSG00000115504.10;SE:chr2:63206470-63215066:63215173-63217851:+	-0.597687	0	negative	Up	SE
PTBP1	ENSG00000115641.13;AF:chr2:106002997-106015427:106015507:106002997-106015679:106016124:-	-0.524919	2.01172e-13	negative	Up	AF
PTBP1	ENSG00000115657.8;RI:chr2:220075103:220075197-220075433:220075545:-	0.503765	2.51221e-12	postive	Up	RI
PTBP1	ENSG00000115839.12;SE:chr2:135922266-135925263:135925283-135926115:+	-0.781392	0	negative	Up	SE
PTBP1	ENSG00000116141.10;SE:chr1:220826694-220831132:220831176-220835154:+	-0.518845	4.22773e-13	negative	Up	SE
PTBP1	ENSG00000117114.14;SE:chr1:82451039-82452585:82452713-82456075:+	-0.532488	7.79377e-14	negative	Up	SE
PTBP1	ENSG00000117114.14;SE:chr1:82452713-82453553:82453570-82456075:+	0.507878	1.55831e-12	postive	Up	SE
PTBP1	ENSG00000117448.9;SE:chr1:46016827-46018108:46018235-46027461:+	-0.535762	5.15143e-14	negative	Up	SE
PTBP1	ENSG00000117523.11;SE:chr1:171557644-171558508:171558744-171560726:+	-0.52523	1.93401e-13	negative	Up	SE
PTBP1	ENSG00000117632.16;AL:chr1:26211931:26212360-26227982:26226609:26227578-26227982:-	-0.523595	2.367e-13	negative	Up	AL
PTBP1	ENSG00000117632.16;AL:chr1:26211931:26212360-26227982:26227059:26227578-26227982:-	-0.598042	0	negative	Up	AL
PTBP1	ENSG00000118473.15;SE:chr1:67145435-67147552:67148052-67154831:+	-0.717298	0	negative	Up	SE
PTBP1	ENSG00000118705.12;SE:chr20:35865112-35866805:35866852-35869706:+	-0.740353	0	negative	Up	SE
PTBP1	ENSG00000119707.9;RI:chr14:73566375:73566458-73569900:73570186:+	-0.522336	2.76223e-13	negative	Up	RI
PTBP1	ENSG00000119707.9;RI:chr14:73577539:73577863-73578236:73578510:+	-0.514583	7.05658e-13	negative	Up	RI
PTBP1	ENSG00000119787.9;SE:chr2:38546161-38570410:38570654-38604285:-	0.578427	0	postive	Up	SE
PTBP1	ENSG00000119844.10;A5:chr2:64808407-64812556:64806680-64812556:+	-0.648776	0	negative	Up	A5
PTBP1	ENSG00000119844.10;SE:chr2:64806680-64808324:64808407-64812556:+	-0.653874	0	negative	Up	SE
PTBP1	ENSG00000120910.10;SE:chr8:22390531-22396982:22397011-22398128:+	-0.667447	0	negative	Up	SE
PTBP1	ENSG00000121716.12;RI:chr7:99950187:99950290-99950384:99950537:+	-0.65678	0	negative	Up	RI
PTBP1	ENSG00000121753.8;A3:chr1:32193682-32193783:32193206-32193783:-	0.521444	3.08198e-13	postive	Up	A3
PTBP1	ENSG00000121753.8;A3:chr1:32193881-32194199:32193878-32194199:-	0.544732	1.59872e-14	postive	Up	A3
PTBP1	ENSG00000122705.10;AF:chr9:36190960:36191270-36204065:36197547:36197585-36204065:+	-0.544177	1.73195e-14	negative	Up	AF
PTBP1	ENSG00000122705.10;SE:chr9:36204176-36209264:36209317-36211600:+	-0.740517	0	negative	Up	SE
PTBP1	ENSG00000123329.13;RI:chr12:57869854:57869949-57870147:57870237:-	-0.64425	0	negative	Up	RI
PTBP1	ENSG00000123562.11;A3:chrX:102933579-102940099:102933577-102940099:-	-0.563508	1.33227e-15	negative	Up	A3
PTBP1	ENSG00000123562.11;SE:chrX:102931979-102933427:102933528-102940099:-	0.596104	0	postive	Up	SE
PTBP1	ENSG00000123562.11;SE:chrX:102931979-102933427:102933577-102940099:-	0.658041	0	postive	Up	SE
PTBP1	ENSG00000124104.14;A5:chr20:44463755-44469278:44463748-44469278:+	-0.548549	9.76996e-15	negative	Up	A5
PTBP1	ENSG00000124507.5;SE:chr6:34434047-34494020:34494145-34495109:+	-0.570491	4.44089e-16	negative	Up	SE
PTBP1	ENSG00000124783.8;SE:chr6:7290164-7295321:7295335-7295625:-	-0.551234	6.66134e-15	negative	Up	SE
PTBP1	ENSG00000124831.14;AF:chr2:238536219:238536383-238617187:238600859:238601164-238617187:+	-0.624961	0	negative	Up	AF
PTBP1	ENSG00000124831.14;AL:chr2:238668848-238671246:238674558:238668848-238678586:238679419:+	0.542975	2.02061e-14	postive	Up	AL
PTBP1	ENSG00000124831.14;SE:chr2:238657967-238659843:238659914-238661952:+	-0.586253	0	negative	Up	SE
PTBP1	ENSG00000125510.11;SE:chr20:62711705-62723319:62723469-62724041:+	-0.511419	1.02784e-12	negative	Up	SE
PTBP1	ENSG00000125962.7;SE:chrX:101854775-101855848:101855960-101856392:+	0.566857	8.88178e-16	postive	Up	SE
PTBP1	ENSG00000125991.13;SE:chr20:34136618-34142143:34142157-34142815:+	-0.767188	0	negative	Up	SE
PTBP1	ENSG00000126217.16;AF:chr13:113633655:113634072-113669077:113656068:113656297-113669077:+	0.500946	3.47211e-12	postive	Up	AF
PTBP1	ENSG00000126733.15;A3:chrX:86071102-86082769:86071102-86087109:+	-0.506525	1.82476e-12	negative	Up	A3
PTBP1	ENSG00000126733.15;A5:chrX:86068037-86068133:86068007-86068133:+	-0.510042	1.20925e-12	negative	Up	A5
PTBP1	ENSG00000126790.7;A5:chr14:59946069-59950398:59946069-59950527:-	-0.532257	8.03801e-14	negative	Up	A5
PTBP1	ENSG00000127603.18;SE:chr1:39715775-39717518:39717613-39719970:+	-0.501581	3.22897e-12	negative	Up	SE
PTBP1	ENSG00000127990.11;SE:chr7:94214827-94217090:94217124-94218001:-	-0.678407	0	negative	Up	SE
PTBP1	ENSG00000128159.7;A5:chr22:50658444-50658680:50658444-50659704:-	-0.536702	4.55191e-14	negative	Up	A5
PTBP1	ENSG00000128159.7;RI:chr22:50658386:50658444-50658680:50660303:-	0.541671	2.39808e-14	postive	Up	RI
PTBP1	ENSG00000128596.12;A3:chr7:128445955-128446291:128445955-128446742:+	0.681629	0	postive	Up	A3
PTBP1	ENSG00000128596.12;SE:chr7:128445955-128446291:128446449-128446742:+	0.715735	0	postive	Up	SE
PTBP1	ENSG00000130402.7;MX:chr19:39200116-39200897:39200982-39205109:39200116-39201916:39202001-39205109:+	0.650476	0	postive	Up	MX
PTBP1	ENSG00000130558.14;AF:chr9:137967366:137967648-137982041:137979106:137979288-137982041:+	-0.558834	2.22045e-15	negative	Up	AF
PTBP1	ENSG00000130558.14;AF:chr9:137967366:137967648-137982041:137979520:137979985-137982041:+	-0.591799	0	negative	Up	AF
PTBP1	ENSG00000131503.16;A5:chr5:139917846-139918504:139917819-139918504:+	0.569848	4.44089e-16	postive	Up	A5
PTBP1	ENSG00000132471.7;SE:chr17:73843690-73843877:73844011-73844651:-	0.681206	0	postive	Up	SE
PTBP1	ENSG00000132970.8;MX:chr13:27246126-27250686:27250861-27255191:27246126-27254172:27254338-27255191:+	-0.588923	0	negative	Up	MX
PTBP1	ENSG00000133026.8;SE:chr17:8424603-8433941:8434003-8438705:-	-0.565878	8.88178e-16	negative	Up	SE
PTBP1	ENSG00000133026.8;SE:chr17:8473130-8479961:8479990-8480554:-	-0.503767	2.51177e-12	negative	Up	SE
PTBP1	ENSG00000133030.14;SE:chr17:17064670-17067423:17071229-17075032:+	-0.678895	0	negative	Up	SE
PTBP1	ENSG00000133606.6;AF:chr7:140171811-140178400:140178866:140171811-140178960:140179369:-	-0.58894	0	negative	Up	AF
PTBP1	ENSG00000133884.5;SE:chr11:65111540-65112051:65112092-65113137:+	-0.667445	0	negative	Up	SE
PTBP1	ENSG00000134245.12;AF:chr1:113009163:113010213-113057496:113051400:113052066-113057496:+	0.614526	0	postive	Up	AF
PTBP1	ENSG00000134313.10;SE:chr2:8877129-8888017:8888130-8890242:-	0.585725	0	postive	Up	SE
PTBP1	ENSG00000134769.16;AF:chr18:32073254:32073478-32259432:32173329:32173502-32259432:+	-0.517232	5.13589e-13	negative	Up	AF
PTBP1	ENSG00000134769.16;AF:chr18:32073281:32073478-32259432:32173322:32173502-32259432:+	-0.550073	7.99361e-15	negative	Up	AF
PTBP1	ENSG00000134769.16;AF:chr18:32073281:32073478-32259432:32173329:32173502-32259432:+	-0.537807	3.95239e-14	negative	Up	AF
PTBP1	ENSG00000134769.16;AF:chr18:32073867:32073985-32259432:32173322:32173502-32259432:+	-0.525592	1.84963e-13	negative	Up	AF
PTBP1	ENSG00000134769.16;AF:chr18:32073867:32073985-32259432:32173329:32173502-32259432:+	-0.53731	4.21885e-14	negative	Up	AF
PTBP1	ENSG00000134986.9;AF:chr5:111091527-111092833:111092891:111091527-111333021:111333161:-	-0.511701	9.94094e-13	negative	Up	AF
PTBP1	ENSG00000135090.9;SE:chr12:118673476-118673600:118674498-118675878:-	-0.598598	0	negative	Up	SE
PTBP1	ENSG00000135439.6;AF:chr12:58129210-58130862:58132029:58129210-58135695:58135940:-	-0.553417	4.88498e-15	negative	Up	AF
PTBP1	ENSG00000135439.6;SE:chr12:58121868-58122101:58122160-58123422:-	-0.611417	0	negative	Up	SE
PTBP1	ENSG00000135597.14;A3:chr6:139238783-139241352:139238764-139241352:-	-0.680366	0	negative	Up	A3
PTBP1	ENSG00000135597.14;A5:chr6:139242261-139247538:139242261-139251114:-	-0.699897	0	negative	Up	A5
PTBP1	ENSG00000135597.14;RI:chr6:139247538:139247618-139251114:139251235:-	-0.656113	0	negative	Up	RI
PTBP1	ENSG00000135638.8;AF:chr2:73143176:73144189-73151438:73150543:73150850-73151438:+	-0.678248	0	negative	Up	AF
PTBP1	ENSG00000135638.8;AF:chr2:73144604:73145501-73151438:73150543:73150850-73151438:+	-0.603593	0	negative	Up	AF
PTBP1	ENSG00000135749.13;RI:chr1:233119882:233120223-233121838:233122286:-	0.538711	3.5083e-14	postive	Up	RI
PTBP1	ENSG00000135750.10;AF:chr1:233749750:233750272-233802341:233765304:233765660-233802341:+	0.557374	2.88658e-15	postive	Up	AF
PTBP1	ENSG00000136141.9;AL:chr13:47308133-47315777:47316868:47308133-47324675:47325710:+	-0.535568	5.28466e-14	negative	Up	AL
PTBP1	ENSG00000136141.9;AL:chr13:47308133-47315777:47317730:47308133-47324675:47325710:+	-0.656578	0	negative	Up	AL
PTBP1	ENSG00000136436.9;SE:chr17:46933549-46933941:46933978-46937676:+	-0.731066	0	negative	Up	SE
PTBP1	ENSG00000136478.3;A3:chr17:62232327-62238161:62232321-62238161:-	0.65615	0	postive	Up	A3
PTBP1	ENSG00000136490.4;AF:chr17:61776708-61777392:61777500:61776708-61778344:61778532:-	0.511516	1.01608e-12	postive	Up	AF
PTBP1	ENSG00000136717.10;SE:chr2:127821594-127825739:127825831-127826500:-	-0.801345	0	negative	Up	SE
PTBP1	ENSG00000136750.7;RI:chr10:26589717:26589924-26592963:26593487:+	-0.530079	1.05693e-13	negative	Up	RI
PTBP1	ENSG00000137497.13;SE:chr11:71721900-71723447:71723488-71723941:-	-0.625405	0	negative	Up	SE
PTBP1	ENSG00000137497.13;SE:chr11:71747021-71773635:71773732-71780888:-	0.578027	0	postive	Up	SE
PTBP1	ENSG00000137574.6;SE:chr8:56686278-56695307:56695371-56698278:+	-0.518145	4.60076e-13	negative	Up	SE
PTBP1	ENSG00000137802.9;SE:chr15:42105299-42105528:42105545-42105819:+	-0.540187	2.90878e-14	negative	Up	SE
PTBP1	ENSG00000137817.12;SE:chr15:72535040-72541586:72541655-72542361:-	-0.679584	0	negative	Up	SE
PTBP1	ENSG00000137817.12;SE:chr15:72542433-72543186:72543298-72543548:-	-0.612228	0	negative	Up	SE
PTBP1	ENSG00000138101.14;MX:chr2:25602192-25606705:25606758-25611071:25602192-25610158:25610247-25611071:-	-0.609917	0	negative	Up	MX
PTBP1	ENSG00000138101.14;SE:chr2:25611230-25642384:25642404-25650404:-	-0.631619	0	negative	Up	SE
PTBP1	ENSG00000138162.12;AF:chr10:123872554:123872748-123892124:123886229:123886657-123892124:+	0.500181	3.78897e-12	postive	Up	AF
PTBP1	ENSG00000138162.12;AF:chr10:123922941:123923507-123954555:123951963:123952312-123954555:+	-0.527305	1.49658e-13	negative	Up	AF
PTBP1	ENSG00000138162.12;SE:chr10:123954691-123969389:123969484-123969912:+	0.645833	0	postive	Up	SE
PTBP1	ENSG00000138162.12;SE:chr10:123987523-123988861:123989001-123996910:+	-0.716951	0	negative	Up	SE
PTBP1	ENSG00000138246.11;SE:chr3:132249941-132256002:132256110-132257020:+	-0.603404	0	negative	Up	SE
PTBP1	ENSG00000138279.10;SE:chr10:75148172-75155802:75155867-75156277:-	-0.730102	0	negative	Up	SE
PTBP1	ENSG00000138286.9;A5:chr10:74987942-74990180:74987918-74990180:+	0.551375	6.66134e-15	postive	Up	A5
PTBP1	ENSG00000138434.11;A5:chr2:182781732-182783325:182781154-182783325:+	-0.697593	0	negative	Up	A5
PTBP1	ENSG00000138443.10;SE:chr2:204245107-204246912:204246929-204255769:+	-0.669086	0	negative	Up	SE
PTBP1	ENSG00000138443.10;SE:chr2:204260503-204261508:204261690-204267299:+	-0.668138	0	negative	Up	SE
PTBP1	ENSG00000138443.10;SE:chr2:204267457-204276008:204276094-204281631:+	0.626915	0	postive	Up	SE
PTBP1	ENSG00000138674.12;A5:chr4:83750211-83763293:83750211-83763338:-	0.524754	2.05169e-13	postive	Up	A5
PTBP1	ENSG00000138674.12;SE:chr4:83750211-83763338:83763634-83765539:-	-0.55698	3.10862e-15	negative	Up	SE
PTBP1	ENSG00000138758.7;A3:chr4:77952123-77955650:77952123-77957923:+	0.639817	0	postive	Up	A3
PTBP1	ENSG00000138758.7;AF:chr4:77870962:77871083-77917578:77917035:77917091-77917578:+	-0.626743	0	negative	Up	AF
PTBP1	ENSG00000139737.15;SE:chr13:78293806-78317151:78317300-78318418:+	-0.641265	0	negative	Up	SE
PTBP1	ENSG00000139793.14;SE:chr13:98009889-98017390:98017425-98043576:+	-0.519211	4.04343e-13	negative	Up	SE
PTBP1	ENSG00000139910.15;AL:chr14:26915094:26918169-26949183:26941157:26941597-26949183:-	-0.641938	0	negative	Up	AL
PTBP1	ENSG00000140044.8;AF:chr14:75894419:75894552-75904601:75895060:75895309-75904601:+	-0.634223	0	negative	Up	AF
PTBP1	ENSG00000140398.9;RI:chr15:75646591:75646618-75646772:75646833:+	0.507148	1.69709e-12	postive	Up	RI
PTBP1	ENSG00000140416.14;AL:chr15:63354844-63362069:63362800:63354844-63363289:63364083:+	-0.639078	0	negative	Up	AL
PTBP1	ENSG00000140416.14;MX:chr15:63353138-63353397:63353472-63354414:63353138-63353912:63353987-63354414:+	0.608725	0	postive	Up	MX
PTBP1	ENSG00000141027.15;A3:chr17:16005119-16012100:16005071-16012100:-	0.568637	4.44089e-16	postive	Up	A3
PTBP1	ENSG00000141503.11;SE:chr17:4795529-4795697:4795807-4795951:+	0.605056	0	postive	Up	SE
PTBP1	ENSG00000141503.11;SE:chr17:4796362-4796581:4796604-4796729:+	-0.637613	0	negative	Up	SE
PTBP1	ENSG00000141837.13;SE:chr19:13320312-13321431:13321466-13322917:-	-0.650242	0	negative	Up	SE
PTBP1	ENSG00000142192.14;SE:chr21:27354790-27372330:27372497-27394156:-	0.609152	0	postive	Up	SE
PTBP1	ENSG00000142459.3;SE:chr19:7920954-7921978:7922010-7923077:+	-0.548784	9.32587e-15	negative	Up	SE
PTBP1	ENSG00000142949.12;SE:chr1:44058272-44063419:44063724-44064391:+	0.684255	0	postive	Up	SE
PTBP1	ENSG00000143106.8;SE:chr1:109957985-109964482:109964548-109968924:-	-0.633864	0	negative	Up	SE
PTBP1	ENSG00000143126.6;RI:chr1:109813839:109813918-109814008:109814344:+	0.547822	1.06581e-14	postive	Up	RI
PTBP1	ENSG00000143126.6;RI:chr1:109815262:109815350-109815455:109815649:+	0.602985	0	postive	Up	RI
PTBP1	ENSG00000143303.7;SE:chr1:156703312-156703801:156704285-156705517:+	0.670637	0	postive	Up	SE
PTBP1	ENSG00000143420.12;AF:chr1:150600068-150601537:150601616:150600068-150601890:150602053:-	-0.59977	0	negative	Up	AF
PTBP1	ENSG00000143549.14;A3:chr1:154148724-154155464:154148652-154155464:-	-0.539765	3.06422e-14	negative	Up	A3
PTBP1	ENSG00000143549.14;AL:chr1:154128842:154130197-154142876:154131085:154131524-154142876:-	0.527101	1.53211e-13	postive	Up	AL
PTBP1	ENSG00000143549.14;AL:chr1:154128842:154130197-154142876:154131146:154131524-154142876:-	0.601109	0	postive	Up	AL
PTBP1	ENSG00000144152.8;AF:chr2:112895962:112896307-112917253:112908876:112910835-112917253:+	-0.590325	0	negative	Up	AF
PTBP1	ENSG00000144283.16;AF:chr2:159313626:159313730-159389692:159313967:159314819-159389692:+	-0.507429	1.64224e-12	negative	Up	AF
PTBP1	ENSG00000144674.12;SE:chr3:37396678-37402734:37402796-37407571:+	-0.726611	0	negative	Up	SE
PTBP1	ENSG00000145730.16;SE:chr5:102296933-102309820:102310140-102325976:+	-0.573359	4.44089e-16	negative	Up	SE
PTBP1	ENSG00000147526.14;SE:chr8:38678153-38681508:38681543-38682826:+	-0.57742	2.22045e-16	negative	Up	SE
PTBP1	ENSG00000147799.7;SE:chr8:145759586-145763105:145763197-145770633:-	0.592413	0	postive	Up	SE
PTBP1	ENSG00000148297.9;RI:chr9:136207755:136208544-136210980:136211188:-	0.505965	1.94733e-12	postive	Up	RI
PTBP1	ENSG00000148337.13;RI:chr9:130940988:130941183-130941352:130941694:-	-0.500663	3.58646e-12	negative	Up	RI
PTBP1	ENSG00000148341.13;SE:chr9:131772972-131774515:131774577-131776690:-	0.606324	0	postive	Up	SE
PTBP1	ENSG00000148660.14;MX:chr10:75583842-75585037:75585105-75597226:75583842-75587847:75587879-75597226:-	0.524246	2.18492e-13	postive	Up	MX
PTBP1	ENSG00000148660.14;SE:chr10:75583842-75587847:75587879-75597226:-	-0.630703	0	negative	Up	SE
PTBP1	ENSG00000117266.11;RI:chr1:205498649:205498691-205499387:205499477:+	0.603859	0	postive	Up	RI
PTBP1	ENSG00000118473.15;MX:chr1:67155999-67160122:67160187-67184977:67155999-67161117:67161176-67184977:+	0.567394	6.66134e-16	postive	Up	MX
PTBP1	ENSG00000119946.9;SE:chr10:101147760-101147909:101148058-101150063:+	-0.52268	2.64677e-13	negative	Up	SE
PTBP1	ENSG00000148660.14;SE:chr10:75585105-75587847:75587879-75597226:-	-0.659345	0	negative	Up	SE
PTBP1	ENSG00000148660.14;SE:chr10:75597269-75599297:75599359-75601927:-	-0.641399	0	negative	Up	SE
PTBP1	ENSG00000148824.13;RI:chr10:135215033:135215094-135215653:135215749:+	0.540333	2.84217e-14	postive	Up	RI
PTBP1	ENSG00000149243.10;A3:chr11:75139695-75140794:75139671-75140794:-	0.512822	8.70415e-13	postive	Up	A3
PTBP1	ENSG00000149243.10;RI:chr11:75136438:75136626-75137565:75137683:-	0.512822	8.70415e-13	postive	Up	RI
PTBP1	ENSG00000149294.11;AL:chr11:113142598-113143655:113143823:113142598-113145989:113149158:+	-0.502758	2.82085e-12	negative	Up	AL
PTBP1	ENSG00000149294.11;SE:chr11:113105886-113117090:113117092-113126599:+	0.589311	0	postive	Up	SE
PTBP1	ENSG00000149657.14;AF:chr20:60697517:60697849-60699673:60698208:60698470-60699673:+	0.583075	0	postive	Up	AF
PTBP1	ENSG00000149657.14;SE:chr20:60701495-60702641:60702757-60704841:+	-0.596783	0	negative	Up	SE
PTBP1	ENSG00000149716.7;A3:chr11:69469179-69471368:69469152-69471368:-	-0.548047	1.02141e-14	negative	Up	A3
PTBP1	ENSG00000149970.10;SE:chrX:21519706-21534603:21534749-21544985:+	0.600107	0	postive	Up	SE
PTBP1	ENSG00000151276.16;SE:chr3:65342807-65344739:65344827-65346874:-	-0.553395	4.88498e-15	negative	Up	SE
PTBP1	ENSG00000151276.16;SE:chr3:65369298-65372818:65372901-65376817:-	-0.591816	0	negative	Up	SE
PTBP1	ENSG00000151498.7;AF:chr11:134123442:134123603-134126982:134126477:134126542-134126982:+	-0.620161	0	negative	Up	AF
PTBP1	ENSG00000151498.7;AL:chr11:134132516-134132664:134132852:134132516-134134802:134135744:+	-0.592821	0	negative	Up	AL
PTBP1	ENSG00000151498.7;SE:chr11:134123603-134126982:134127151-134128409:+	-0.55974	2.22045e-15	negative	Up	SE
PTBP1	ENSG00000151778.6;MX:chr13:44953849-44964493:44964714-44971408:44953849-44969920:44970219-44971408:+	0.593219	0	postive	Up	MX
PTBP1	ENSG00000151778.6;SE:chr13:44953849-44964493:44964714-44971408:+	0.623014	0	postive	Up	SE
PTBP1	ENSG00000151914.13;SE:chr6:56393723-56394246:56394572-56394772:-	0.739506	0	postive	Up	SE
PTBP1	ENSG00000151923.12;RI:chr10:121336123:121336262-121336592:121336715:-	0.526967	1.55875e-13	postive	Up	RI
PTBP1	ENSG00000151967.14;AF:chr3:159557729:159558003-159583952:159570781:159571246-159583952:+	0.588812	0	postive	Up	AF
PTBP1	ENSG00000151967.14;SE:chr3:159584070-159603996:159606732-159609886:+	-0.588812	0	negative	Up	SE
PTBP1	ENSG00000152082.9;AF:chr2:130939310:130939370-130940200:130939830:130940025-130940200:+	0.510452	1.15197e-12	postive	Up	AF
PTBP1	ENSG00000152578.8;MX:chr11:105804695-105836674:105836788-105845037:105804695-105842641:105842755-105845037:+	-0.640194	0	negative	Up	MX
PTBP1	ENSG00000152894.10;A5:chr6:128313854-128316592:128313854-128316607:-	-0.547518	1.11022e-14	negative	Up	A5
PTBP1	ENSG00000152894.10;SE:chr6:128320049-128324342:128324377-128326229:-	-0.553887	4.66294e-15	negative	Up	SE
PTBP1	ENSG00000153531.7;AF:chr13:114098904-114103314:114103457:114098904-114107539:114107839:-	0.503531	2.5806e-12	postive	Up	AF
PTBP1	ENSG00000153707.10;SE:chr9:8521546-8523513:8523524-8524925:-	-0.509684	1.26121e-12	negative	Up	SE
PTBP1	ENSG00000154556.13;SE:chr4:186541305-186544068:186545648-186547986:-	-0.609267	0	negative	Up	SE
PTBP1	ENSG00000154556.13;SE:chr4:186551752-186556509:186556565-186567822:-	0.561241	1.77636e-15	postive	Up	SE
PTBP1	ENSG00000155256.12;SE:chr10:99511219-99512614:99512634-99512795:+	-0.643195	0	negative	Up	SE
PTBP1	ENSG00000155849.11;AF:chr7:37172839-37236706:37236828:37172839-37243714:37243905:-	-0.570126	4.44089e-16	negative	Up	AF
PTBP1	ENSG00000155893.7;AF:chr3:140981456:140981565-140997184:140993435:140993465-140997184:+	-0.558676	2.44249e-15	negative	Up	AF
PTBP1	ENSG00000156113.14;SE:chr10:78669854-78673815:78673895-78674694:-	-0.696753	0	negative	Up	SE
PTBP1	ENSG00000156256.10;SE:chr21:30397098-30398030:30398092-30400194:+	-0.556287	3.55271e-15	negative	Up	SE
PTBP1	ENSG00000156504.12;A3:chrX:133906313-133915851:133905384-133915851:-	0.631856	0	postive	Up	A3
PTBP1	ENSG00000156587.11;AF:chr11:57327905-57335058:57335280:57327905-57335322:57335757:-	0.653676	0	postive	Up	AF
PTBP1	ENSG00000156642.12;A3:chr15:73855598-73862491:73855586-73862491:-	0.631776	0	postive	Up	A3
PTBP1	ENSG00000156709.9;MX:chrX:129283543-129289131:129289261-129299525:129283543-129290435:129290577-129299525:-	-0.582617	0	negative	Up	MX
PTBP1	ENSG00000157873.12;A3:chr1:2492153-2492933:2492153-2493112:+	-0.593449	0	negative	Up	A3
PTBP1	ENSG00000157873.12;RI:chr1:2489782:2489907-2491262:2491417:+	-0.641265	0	negative	Up	RI
PTBP1	ENSG00000158856.12;AF:chr8:21912413:21912518-21924216:21914416:21914647-21924216:+	0.571526	4.44089e-16	postive	Up	AF
PTBP1	ENSG00000158856.12;AF:chr8:21914416:21914647-21924216:21915376:21915476-21924216:+	-0.526072	1.74305e-13	negative	Up	AF
PTBP1	ENSG00000158864.8;RI:chr1:161183654:161183711-161183946:161184185:+	0.56256	1.33227e-15	postive	Up	RI
PTBP1	ENSG00000159082.12;A3:chr21:34051120-34053806:34051111-34053806:-	0.535525	5.28466e-14	postive	Up	A3
PTBP1	ENSG00000159082.12;SE:chr21:34004111-34007171:34007194-34011218:-	-0.504337	2.35167e-12	negative	Up	SE
PTBP1	ENSG00000159082.12;SE:chr21:34045841-34048642:34048665-34050955:-	-0.535525	5.28466e-14	negative	Up	SE
PTBP1	ENSG00000159363.13;A5:chr1:17312853-17312958:17312853-17313300:-	0.532543	7.74936e-14	postive	Up	A5
PTBP1	ENSG00000159363.13;SE:chr1:17316265-17316382:17316498-17316622:-	0.638586	0	postive	Up	SE
PTBP1	ENSG00000159409.10;A5:chr1:151679210-151679621:151679210-151679983:-	-0.635337	0	negative	Up	A5
PTBP1	ENSG00000159409.10;SE:chr1:151679210-151679621:151679770-151679983:-	-0.505777	1.99041e-12	negative	Up	SE
PTBP1	ENSG00000159840.11;SE:chr7:143080415-143084855:143084880-143085312:+	-0.566202	8.88178e-16	negative	Up	SE
PTBP1	ENSG00000160145.10;A5:chr3:124114190-124117544:124114151-124117544:+	0.59719	0	postive	Up	A5
PTBP1	ENSG00000160293.12;SE:chr9:136633718-136634539:136634625-136635500:-	-0.505834	1.97753e-12	negative	Up	SE
PTBP1	ENSG00000160293.12;SE:chr9:136651007-136652368:136652382-136653476:-	-0.553206	5.10703e-15	negative	Up	SE
PTBP1	ENSG00000160293.12;SE:chr9:136674260-136675313:136675327-136677236:-	-0.553206	5.10703e-15	negative	Up	SE
PTBP1	ENSG00000160310.12;SE:chr21:48055675-48056351:48056459-48056808:+	0.680554	0	postive	Up	SE
PTBP1	ENSG00000161082.8;A3:chr19:3282265-3282350:3282265-3282425:+	0.652623	0	postive	Up	A3
PTBP1	ENSG00000161082.8;A3:chr19:3293484-3295042:3293484-3296756:+	0.591175	0	postive	Up	A3
PTBP1	ENSG00000161267.7;AF:chr3:197241287-197242228:197242732:197241287-197249511:197250131:-	0.629084	0	postive	Up	AF
PTBP1	ENSG00000161642.13;AF:chr12:54778348-54779457:54779551:54778348-54785019:54785082:-	0.618128	0	postive	Up	AF
PTBP1	ENSG00000162374.12;AF:chr1:50569582:50569672-50610629:50571362:50571622-50610629:+	0.510773	1.10933e-12	postive	Up	AF
PTBP1	ENSG00000163138.13;SE:chr4:20715162-20717730:20717871-20728908:+	-0.526509	1.65201e-13	negative	Up	SE
PTBP1	ENSG00000163482.6;A3:chr2:219562333-219562577:219562333-219562626:+	-0.547157	1.15463e-14	negative	Up	A3
PTBP1	ENSG00000163485.11;SE:chr1:203097056-203097406:203097560-203097913:+	0.560855	1.77636e-15	postive	Up	SE
PTBP1	ENSG00000163531.11;SE:chr1:204913534-204919685:204919702-204921139:+	-0.622951	0	negative	Up	SE
PTBP1	ENSG00000163531.11;SE:chr1:204945923-204946809:204946853-204948096:+	-0.676023	0	negative	Up	SE
PTBP1	ENSG00000163531.11;SE:chr1:204951148-204955038:204955242-204956546:+	0.549331	8.65974e-15	postive	Up	SE
PTBP1	ENSG00000163539.11;A3:chr3:33673866-33686249:33673863-33686249:-	-0.520769	3.34399e-13	negative	Up	A3
PTBP1	ENSG00000163539.11;SE:chr3:33614846-33615965:33615988-33617661:-	-0.590602	0	negative	Up	SE
PTBP1	ENSG00000163618.13;SE:chr3:62478121-62483821:62483829-62484837:-	-0.538441	3.64153e-14	negative	Up	SE
PTBP1	ENSG00000163703.12;A5:chr3:9984856-9985065:9984837-9985065:+	-0.542963	2.02061e-14	negative	Up	A5
PTBP1	ENSG00000163703.12;RI:chr3:9984761:9984856-9985065:9985199:+	0.671875	0	postive	Up	RI
PTBP1	ENSG00000163754.12;SE:chr3:148742059-148744239:148744289-148744547:+	-0.660769	0	negative	Up	SE
PTBP1	ENSG00000163812.9;AL:chr3:44956749:44959635-44970798:44966663:44968339-44970798:-	0.77994	0	postive	Up	AL
PTBP1	ENSG00000164038.10;SE:chr4:103971539-103978958:103979128-103987484:-	0.629418	0	postive	Up	SE
PTBP1	ENSG00000164082.10;RI:chr3:51746489:51747326-51749078:51750153:+	0.618385	0	postive	Up	RI
PTBP1	ENSG00000164402.9;AL:chr5:132086509:132087873-132096494:132091697:132094516-132096494:-	-0.756775	0	negative	Up	AL
PTBP1	ENSG00000164402.9;AL:chr5:132086509:132087873-132096494:132092025:132094699-132096494:-	-0.774122	0	negative	Up	AL
PTBP1	ENSG00000164402.9;AL:chr5:132086509:132087873-132096494:132093836:132094248-132096494:-	-0.555806	3.55271e-15	negative	Up	AL
PTBP1	ENSG00000164402.9;AL:chr5:132087151:132087870-132096494:132091697:132094516-132096494:-	-0.654616	0	negative	Up	AL
PTBP1	ENSG00000164402.9;AL:chr5:132087151:132087870-132096494:132092025:132094699-132096494:-	-0.657117	0	negative	Up	AL
PTBP1	ENSG00000164402.9;AL:chr5:132087151:132087870-132096494:132093836:132094248-132096494:-	-0.543344	1.90958e-14	negative	Up	AL
PTBP1	ENSG00000164587.7;A5:chr5:149827298-149829049:149827298-149829266:-	-0.565535	8.88178e-16	negative	Up	A5
PTBP1	ENSG00000164830.13;SE:chr8:107726213-107749748:107749828-107751686:+	-0.694064	0	negative	Up	SE
PTBP1	ENSG00000164985.9;A3:chr9:15471309-15472630:15471229-15472630:-	-0.579167	0	negative	Up	A3
PTBP1	ENSG00000165119.12;AL:chr9:86582999:86584295-86585077:86584331:86584355-86585077:-	-0.553574	4.88498e-15	negative	Up	AL
PTBP1	ENSG00000165238.12;AL:chr9:96079913-96080155:96080553:96079913-96082649:96082846:+	-0.563661	1.33227e-15	negative	Up	AL
PTBP1	ENSG00000165629.14;SE:chr10:7844817-7848937:7848973-7849622:+	-0.586133	0	negative	Up	SE
PTBP1	ENSG00000165802.14;MX:chr9:140348895-140349691:140349759-140350863:140348895-140350081:140350086-140350863:-	0.514986	6.72573e-13	postive	Up	MX
PTBP1	ENSG00000166006.8;A3:chr12:75437021-75441933:75434986-75441933:-	-0.503266	2.66098e-12	negative	Up	A3
PTBP1	ENSG00000166140.12;A5:chr15:41100070-41101317:41100066-41101317:+	0.501045	3.43303e-12	postive	Up	A5
PTBP1	ENSG00000166313.12;A3:chr11:6422923-6423312:6422918-6423312:-	-0.655273	0	negative	Up	A3
PTBP1	ENSG00000166313.12;A3:chr11:6423212-6423312:6422923-6423312:-	0.734081	0	postive	Up	A3
PTBP1	ENSG00000166448.10;A3:chr7:98445867-98446206:98445831-98446206:-	0.545525	1.44329e-14	postive	Up	A3
PTBP1	ENSG00000166762.11;A3:chr15:43940264-43940827:43940261-43940827:-	-0.553112	5.32907e-15	negative	Up	A3
PTBP1	ENSG00000166793.6;RI:chr11:57413770:57413878-57414224:57414267:-	0.51907	4.11227e-13	postive	Up	RI
PTBP1	ENSG00000166986.8;SE:chr12:57883341-57883679:57883754-57883990:+	-0.560408	1.77636e-15	negative	Up	SE
PTBP1	ENSG00000167281.13;AF:chr17:77303906-77419789:77420202:77303906-77478536:77478680:-	0.63053	0	postive	Up	AF
PTBP1	ENSG00000167371.12;A5:chr16:29823672-29824311:29823644-29824311:+	0.705791	0	postive	Up	A5
PTBP1	ENSG00000167515.6;SE:chr16:88925197-88925753:88926158-88926301:+	0.526468	1.66089e-13	postive	Up	SE
PTBP1	ENSG00000167566.12;RI:chr12:50184929:50185834-50186229:50186371:-	0.537541	4.08562e-14	postive	Up	RI
PTBP1	ENSG00000167645.12;RI:chr19:38798068:38798161-38798237:38798392:-	0.587037	0	postive	Up	RI
PTBP1	ENSG00000167964.7;A3:chr16:2203223-2203320:2203223-2203579:+	-0.581657	0	negative	Up	A3
PTBP1	ENSG00000168000.9;AF:chr11:62473089-62473731:62473816:62473089-62474581:62474990:-	0.536113	4.92939e-14	postive	Up	AF
PTBP1	ENSG00000168490.9;SE:chr8:22085899-22086301:22086422-22089309:-	0.569548	4.44089e-16	postive	Up	SE
PTBP1	ENSG00000168546.5;SE:chr8:21632567-21640097:21640411-21645632:-	-0.503722	2.52465e-12	negative	Up	SE
PTBP1	ENSG00000168872.11;AF:chr16:70389798:70390150-70398920:70398446:70398548-70398920:+	-0.50212	3.03557e-12	negative	Up	AF
PTBP1	ENSG00000169228.9;RI:chr5:176729129:176729179-176729398:176729497:-	0.631864	0	postive	Up	RI
PTBP1	ENSG00000169398.15;SE:chr8:141874498-141889570:141889736-141900642:-	0.531881	8.43769e-14	postive	Up	SE
PTBP1	ENSG00000169744.8;A5:chr4:16504496-16510158:16504496-16510164:-	-0.545246	1.5099e-14	negative	Up	A5
PTBP1	ENSG00000170525.13;SE:chr10:6268328-6270159:6270181-6274858:+	-0.60432	0	negative	Up	SE
PTBP1	ENSG00000171307.13;SE:chr10:99213420-99213556:99213603-99214471:+	-0.525973	1.76303e-13	negative	Up	SE
PTBP1	ENSG00000171723.11;SE:chr14:67389655-67390911:67391009-67431908:+	0.581678	0	postive	Up	SE
PTBP1	ENSG00000171735.13;SE:chr1:7807841-7809831:7809851-7811259:+	-0.543271	1.95399e-14	negative	Up	SE
PTBP1	ENSG00000171914.10;A5:chr15:63128317-63131055:63128272-63131055:+	-0.600584	0	negative	Up	A5
PTBP1	ENSG00000172932.10;A5:chr11:67067092-67067298:67067082-67067298:+	0.521136	3.19744e-13	postive	Up	A5
PTBP1	ENSG00000173210.15;SE:chr5:148619451-148620239:148620337-148622054:+	-0.551285	6.66134e-15	negative	Up	SE
PTBP1	ENSG00000173744.12;SE:chr2:228401709-228414775:228414822-228416675:+	-0.548723	9.32587e-15	negative	Up	SE
PTBP1	ENSG00000174437.10;A5:chr12:110783923-110784006:110783908-110784006:+	0.704027	0	postive	Up	A5
PTBP1	ENSG00000174501.10;SE:chr2:96559472-96559961:96560023-96561147:-	-0.563014	1.33227e-15	negative	Up	SE
PTBP1	ENSG00000174501.10;SE:chr2:96581919-96582358:96582469-96583603:-	0.512265	9.29923e-13	postive	Up	SE
PTBP1	ENSG00000174917.4;AF:chr19:5679774-5680066:5680263:5679774-5680469:5680907:-	-0.530294	1.03029e-13	negative	Up	AF
PTBP1	ENSG00000174938.10;A3:chr16:29908442-29909174:29908232-29909174:-	0.591654	0	postive	Up	A3
PTBP1	ENSG00000175376.4;A3:chr11:65767952-65769511:65767877-65769511:-	0.563392	1.33227e-15	postive	Up	A3
PTBP1	ENSG00000175416.8;SE:chr5:175819946-175823480:175823533-175824608:-	-0.798694	0	negative	Up	SE
PTBP1	ENSG00000175582.13;MX:chr11:73427407-73429658:73429763-73431891:73427407-73429830:73429935-73431891:-	-0.600652	0	negative	Up	MX
PTBP1	ENSG00000175634.8;A5:chr11:67200687-67200811:67200665-67200811:+	0.598549	0	postive	Up	A5
PTBP1	ENSG00000175634.8;RI:chr11:67201466:67201528-67201669:67201746:+	-0.617081	0	negative	Up	RI
PTBP1	ENSG00000175662.13;SE:chr17:17752173-17754207:17754266-17764790:-	0.598867	0	postive	Up	SE
PTBP1	ENSG00000175662.13;SE:chr17:17783057-17787948:17788082-17796975:-	0.581119	0	postive	Up	SE
PTBP1	ENSG00000176454.8;RI:chr15:34651790:34651946-34652312:34652410:-	0.715522	0	postive	Up	RI
PTBP1	ENSG00000177084.10;A3:chr12:133235260-133235881:133234556-133235881:-	-0.562862	1.33227e-15	negative	Up	A3
PTBP1	ENSG00000177084.10;A3:chr12:133252790-133253132:133252770-133253132:-	0.563415	1.33227e-15	postive	Up	A3
PTBP1	ENSG00000178104.14;AF:chr1:145021167-145039590:145040002:145021167-145075630:145076186:-	0.605176	0	postive	Up	AF
PTBP1	ENSG00000179364.9;SE:chr14:105851324-105852022:105852054-105856298:+	-0.502668	2.85039e-12	negative	Up	SE
PTBP1	ENSG00000179542.11;AF:chrX:142718974-142722144:142722319:142718974-142723554:142723596:-	0.53644	4.70735e-14	postive	Up	AF
PTBP1	ENSG00000179912.14;SE:chr12:57677839-57682640:57682693-57682792:-	-0.572909	4.44089e-16	negative	Up	SE
PTBP1	ENSG00000179912.14;SE:chr12:57682823-57686355:57686450-57689182:-	0.583373	0	postive	Up	SE
PTBP1	ENSG00000182230.7;A5:chr5:175551123-175551266:175551108-175551266:+	0.524906	2.01394e-13	postive	Up	A5
PTBP1	ENSG00000182230.7;SE:chr5:175548817-175551000:175551108-175551266:+	-0.553731	4.88498e-15	negative	Up	SE
PTBP1	ENSG00000182473.15;SE:chr17:74082226-74082935:74082973-74083735:-	-0.649616	0	negative	Up	SE
PTBP1	ENSG00000182944.13;SE:chr22:29669853-29670254:29670271-29674019:+	-0.758069	0	negative	Up	SE
PTBP1	ENSG00000183506.10;A5:chr22:21829589-21830281:21829589-21830291:-	-0.517214	5.14699e-13	negative	Up	A5
PTBP1	ENSG00000183570.10;SE:chr21:47330944-47333865:47334008-47337502:+	-0.512709	8.82183e-13	negative	Up	SE
PTBP1	ENSG00000183773.10;AF:chr22:21319396:21319495-21322093:21321543:21321591-21322093:+	-0.560738	1.77636e-15	negative	Up	AF
PTBP1	ENSG00000183773.10;SE:chr22:21334413-21335036:21335056-21335281:+	-0.591866	0	negative	Up	SE
PTBP1	ENSG00000183785.9;AF:chr22:18593097:18593342-18604246:18593559:18593634-18604246:+	-0.529979	1.07025e-13	negative	Up	AF
PTBP1	ENSG00000184922.9;A5:chr17:43309847-43310591:43309817-43310591:+	-0.637726	0	negative	Up	A5
PTBP1	ENSG00000184922.9;AF:chr17:43308036:43308054-43309734:43308794:43308807-43309734:+	0.57016	4.44089e-16	postive	Up	AF
PTBP1	ENSG00000184922.9;RI:chr17:43321158:43321392-43321543:43321611:+	0.548789	9.32587e-15	postive	Up	RI
PTBP1	ENSG00000185046.12;A3:chr12:99139627-99145133:99139624-99145133:-	-0.631998	0	negative	Up	A3
PTBP1	ENSG00000185046.12;AL:chr12:99128462:99129412-99145133:99137752:99139624-99145133:-	-0.550992	7.10543e-15	negative	Up	AL
PTBP1	ENSG00000185046.12;AL:chr12:99129200:99129412-99145133:99137752:99139624-99145133:-	-0.524778	2.04725e-13	negative	Up	AL
PTBP1	ENSG00000185274.7;AF:chr7:70597155:70598026-70800536:70748982:70749621-70800536:+	-0.520057	3.64819e-13	negative	Up	AF
PTBP1	ENSG00000185615.11;A3:chr16:335703-336353:335703-336371:+	-0.620139	0	negative	Up	A3
PTBP1	ENSG00000186020.8;SE:chr19:37039224-37042779:37042879-37045572:-	0.622831	0	postive	Up	SE
PTBP1	ENSG00000186472.14;SE:chr7:82435145-82450428:82450610-82451811:-	-0.520207	3.5838e-13	negative	Up	SE
PTBP1	ENSG00000186868.11;SE:chr17:44039836-44049225:44049311-44055741:+	-0.581319	0	negative	Up	SE
PTBP1	ENSG00000187147.12;A5:chr1:45097884-45098015:45097880-45098015:+	0.645525	0	postive	Up	A5
PTBP1	ENSG00000187147.12;RI:chr1:45115555:45115629-45116376:45117395:+	0.694323	0	postive	Up	RI
PTBP1	ENSG00000187514.10;AF:chr2:232573226:232573461-232576058:232575137:232575294-232576058:+	0.537445	4.13003e-14	postive	Up	AF
PTBP1	ENSG00000188191.9;AF:chr7:751164-752051:752209:751164-752485:752577:-	-0.594966	0	negative	Up	AF
PTBP1	ENSG00000188191.9;AF:chr7:751164-752485:752577:751164-752692:752844:-	0.512563	8.97504e-13	postive	Up	AF
PTBP1	ENSG00000188343.8;SE:chr8:94713686-94714748:94714771-94715848:+	-0.604129	0	negative	Up	SE
PTBP1	ENSG00000189056.9;SE:chr7:103113355-103118836:103118841-103123320:-	-0.562675	1.33227e-15	negative	Up	SE
PTBP1	ENSG00000196235.8;SE:chr19:39948380-39948934:39948945-39949458:+	0.735146	0	postive	Up	SE
PTBP1	ENSG00000196361.4;A3:chr19:11565692-11567925:11565671-11567925:-	0.661871	0	postive	Up	A3
PTBP1	ENSG00000196498.9;A5:chr12:124810916-124811955:124810916-124812093:-	-0.59381	0	negative	Up	A5
PTBP1	ENSG00000196504.11;SE:chr2:153533989-153535570:153535623-153535866:-	0.512798	8.73079e-13	postive	Up	SE
PTBP1	ENSG00000196628.8;AF:chr18:53018234-53068811:53068899:53018234-53070685:53070937:-	0.513929	7.62945e-13	postive	Up	AF
PTBP1	ENSG00000196961.7;SE:chr19:50305398-50305791:50305856-50306206:+	-0.674577	0	negative	Up	SE
PTBP1	ENSG00000197111.9;AL:chr12:53865591-53868653:53869854:53865591-53873190:53874946:+	-0.653507	0	negative	Up	AL
PTBP1	ENSG00000197535.10;SE:chr15:52632591-52635314:52635394-52638558:-	0.533672	6.70575e-14	postive	Up	SE
PTBP1	ENSG00000197548.7;SE:chr3:11406208-11421446:11421526-11468278:+	0.589623	0	postive	Up	SE
PTBP1	ENSG00000197555.5;RI:chr14:72171438:72171500-72171939:72172057:+	-0.50981	1.24256e-12	negative	Up	RI
PTBP1	ENSG00000197555.5;SE:chr14:72152348-72165698:72165844-72169098:+	0.512118	9.46354e-13	postive	Up	SE
PTBP1	ENSG00000197746.8;A3:chr10:73581770-73585594:73581764-73585594:-	-0.552321	5.77316e-15	negative	Up	A3
PTBP1	ENSG00000197959.9;AL:chr1:172357949-172376912:172381856:172357949-172387421:172387606:+	-0.624036	0	negative	Up	AL
PTBP1	ENSG00000198363.10;AF:chr8:62596747-62602232:62602408:62596747-62626828:62627105:-	0.694272	0	postive	Up	AF
PTBP1	ENSG00000198363.10;SE:chr8:62593595-62594998:62595042-62596598:-	-0.667467	0	negative	Up	SE
PTBP1	ENSG00000198513.6;SE:chr14:51095180-51096713:51096727-51098947:+	-0.634702	0	negative	Up	SE
PTBP1	ENSG00000198561.8;SE:chr11:57573507-57573933:57573950-57574387:+	-0.550728	7.10543e-15	negative	Up	SE
PTBP1	ENSG00000198818.5;SE:chr6:166743735-166744873:166744895-166755907:-	-0.587514	0	negative	Up	SE
PTBP1	ENSG00000198931.6;A3:chr16:88876248-88876478:88876114-88876478:-	0.505264	2.11253e-12	postive	Up	A3
PTBP1	ENSG00000204843.8;AF:chr2:74605372-74607132:74607482:74605372-74618921:74618992:-	-0.66765	0	negative	Up	AF
PTBP1	ENSG00000204843.8;AF:chr2:74605372-74607132:74607482:74605372-74618921:74618994:-	-0.618258	0	negative	Up	AF
PTBP1	ENSG00000204843.8;AF:chr2:74605372-74607132:74607482:74605372-74618921:74619214:-	-0.64488	0	negative	Up	AF
PTBP1	ENSG00000204843.8;SE:chr2:74590554-74590741:74590755-74592202:-	-0.768973	0	negative	Up	SE
PTBP1	ENSG00000204946.5;A5:chr7:148991107-148991471:148990933-148991471:+	0.503825	2.49489e-12	postive	Up	A5
PTBP1	ENSG00000205726.9;SE:chr21:35172233-35174734:35174748-35183279:+	-0.620271	0	negative	Up	SE
PTBP1	ENSG00000212694.4;RI:chr12:122233173:122233632-122234097:122234148:-	0.560684	1.77636e-15	postive	Up	RI
PTBP1	ENSG00000212694.4;SE:chr12:122237862-122239478:122239514-122239613:-	-0.522608	2.67342e-13	negative	Up	SE
PTBP1	ENSG00000213199.3;SE:chr7:150749324-150749503:150749561-150749661:+	0.564052	1.11022e-15	postive	Up	SE
PTBP1	ENSG00000213424.4;A5:chr17:38818296-38821174:38818296-38821256:-	0.53556	5.28466e-14	postive	Up	A5
PTBP1	ENSG00000214078.6;A5:chr20:34214303-34214489:34214303-34214657:-	0.564336	1.11022e-15	postive	Up	A5
PTBP1	ENSG00000214548.8;AL:chr14:101311870-101312213:101313634:101311870-101327028:101327358:+	-0.500542	3.63598e-12	negative	Up	AL
PTBP1	ENSG00000214548.8;MX:chr14:101297871-101300969:101301088-101302504:101297871-101302076:101302216-101302504:+	0.607491	0	postive	Up	MX
PTBP1	ENSG00000214655.5;A3:chr10:75560517-75560775:75560517-75560843:+	-0.57191	4.44089e-16	negative	Up	A3
PTBP1	ENSG00000215845.6;SE:chr1:161007865-161008341:161008463-161008670:-	-0.516732	5.45342e-13	negative	Up	SE
PTBP1	ENSG00000220205.4;AF:chr17:8065687-8066196:8066293:8065687-8066785:8066864:-	-0.832312	0	negative	Up	AF
PTBP1	ENSG00000228971.1;SE:chr1:95975918-95978076:95978178-95979707:+	0.503265	2.66098e-12	postive	Up	SE
PTBP1	ENSG00000232119.2;AF:chrX:119737835:119738102-119739262:119738176:119738722-119739262:+	0.617784	0	postive	Up	AF
PTBP1	ENSG00000235703.1;AF:chrX:149113851:149115565-149116524:149115589:149116393-149116524:+	-0.54735	1.13243e-14	negative	Up	AF
PTBP1	ENSG00000241878.5;A5:chr22:32019835-32021567:32019835-32021749:-	-0.673686	0	negative	Up	A5
PTBP1	ENSG00000241878.5;AF:chr22:32019835-32021567:32021772:32019835-32026790:32026848:-	-0.581476	0	negative	Up	AF
PTBP1	ENSG00000243156.3;SE:chr22:18293579-18295273:18295323-18299456:-	0.529128	1.19016e-13	postive	Up	SE
PTBP1	ENSG00000245937.2;A5:chr5:127396936-127418427:127396936-127418662:-	-0.504502	2.30704e-12	negative	Up	A5
PTBP1	ENSG00000245937.2;AL:chr5:127301580:127302620-127396836:127357220:127359990-127396836:-	-0.572702	4.44089e-16	negative	Up	AL
PTBP1	ENSG00000248487.4;AF:chr3:52007700:52007921-52011887:52009118:52009220-52011887:+	-0.545706	1.42109e-14	negative	Up	AF
PTBP1	ENSG00000250510.2;SE:chr12:6931066-6932634:6933931-6934649:+	-0.568237	6.66134e-16	negative	Up	SE
PTBP1	ENSG00000250588.2;AF:chr3:158991033:158991672-159482232:159481791:159482013-159482232:+	-0.597767	0	negative	Up	AF
PTBP1	ENSG00000257621.2;A3:chr14:58740853-58758353:58740728-58758353:-	-0.572882	4.44089e-16	negative	Up	A3
PTBP1	ENSG00000130822.10;AF:chrX:152938533-152938972:152939148:152938533-152939235:152939257:-	-0.513332	8.19345e-13	negative	Up	AF
PTBP1	ENSG00000130822.10;AF:chrX:152938533-152938972:152939148:152938533-152939384:152939401:-	-0.55256	5.77316e-15	negative	Up	AF
PTBP1	ENSG00000136854.13;SE:chr9:130444839-130446647:130446772-130453054:+	-0.519553	3.87912e-13	negative	Up	SE
PTBP1	ENSG00000145362.12;SE:chr4:114290961-114293689:114293781-114294246:+	0.603063	0	postive	Up	SE
PTBP1	ENSG00000148700.8;SE:chr10:111890244-111892063:111892158-111893084:+	-0.593466	0	negative	Up	SE
PTBP1	ENSG00000151914.13;SE:chr6:56328562-56329483:56329554-56330876:-	-0.665881	0	negative	Up	SE
PTBP1	ENSG00000164114.14;A3:chr4:156289964-156294288:156289961-156294288:-	0.563058	1.33227e-15	postive	Up	A3
PTBP1	ENSG00000165802.14;SE:chr9:140349759-140350081:140350086-140350863:-	-0.599753	0	negative	Up	SE
PTBP1	ENSG00000170525.13;AF:chr10:6186897:6186976-6255586:6244829:6245299-6255586:+	0.562911	1.33227e-15	postive	Up	AF
PTBP1	ENSG00000182230.7;AL:chr5:175551435-175552023:175552168:175551435-175557089:175559261:+	-0.561387	1.77636e-15	negative	Up	AL
PTBP1	ENSG00000197111.9;AL:chr12:53865591-53868653:53869854:53865591-53873190:53874591:+	-0.645322	0	negative	Up	AL
PTBP1	ENSG00000220205.4;AF:chr17:8065687-8065762:8066250:8065687-8066785:8066864:-	-0.609255	0	negative	Up	AF
PTBP1	ENSG00000225783.2;SE:chr22:27062900-27063148:27063273-27064121:+	-0.509637	1.26832e-12	negative	Up	SE
PTBP1	ENSG00000235098.4;AF:chr1:1354929-1355432:1355533:1354929-1356177:1356640:-	-0.521557	3.03757e-13	negative	Up	AF
PTBP1	ENSG00000239697.6;SE:chr17:7454295-7456904:7457142-7460095:+	0.542775	2.08722e-14	postive	Up	SE
PTBP1	ENSG00000245937.2;AL:chr5:127302365:127302620-127396836:127357220:127359990-127396836:-	-0.513709	7.83373e-13	negative	Up	AL
PTBP1	ENSG00000245937.2;SE:chr5:127396936-127398062:127398192-127418662:-	-0.506624	1.80389e-12	negative	Up	SE
PTBP1	ENSG00000001497.12;A5:chrX:64738345-64740582:64738345-64743440:-	-0.502192	3.01048e-12	negative	Up	A5
PTBP1	ENSG00000001497.12;SE:chrX:64744930-64748140:64748249-64749092:-	0.515645	6.21503e-13	postive	Up	SE
PTBP1	ENSG00000005379.11;SE:chr17:56379808-56381699:56381760-56382422:-	-0.57861	0	negative	Up	SE
PTBP1	ENSG00000006114.11;SE:chr17:35879174-35880282:35880317-35880641:-	-0.609922	0	negative	Up	SE
PTBP1	ENSG00000008441.12;SE:chr19:13192669-13198803:13198950-13201113:+	-0.605603	0	negative	Up	SE
PTBP1	ENSG00000008710.12;A3:chr16:2148192-2149645:2147985-2149645:-	0.556458	3.33067e-15	postive	Up	A3
PTBP1	ENSG00000010810.11;SE:chr6:112017659-112020718:112020873-112024088:-	0.516569	5.56444e-13	postive	Up	SE
PTBP1	ENSG00000013561.13;MX:chr5:141353307-141354369:141354520-141359688:141353307-141357868:141358395-141359688:+	-0.556747	3.10862e-15	negative	Up	MX
PTBP1	ENSG00000020129.11;SE:chr1:36023484-36023757:36023824-36024708:+	0.519463	3.92131e-13	postive	Up	SE
PTBP1	ENSG00000022267.12;SE:chrX:135290800-135291402:135291601-135292030:+	-0.648082	0	negative	Up	SE
PTBP1	ENSG00000022567.5;AF:chr8:142231864-142238278:142238669:142231864-142264088:142264328:-	0.516454	5.63993e-13	postive	Up	AF
PTBP1	ENSG00000026036.16;A5:chr20:62321563-62321647:62321218-62321647:+	0.526776	1.5965e-13	postive	Up	A5
PTBP1	ENSG00000028203.13;A3:chr12:95690034-95692870:95690034-95693941:+	-0.591651	0	negative	Up	A3
PTBP1	ENSG00000029534.15;RI:chr8:41529872:41529944-41530034:41530430:-	-0.530086	1.05693e-13	negative	Up	RI
PTBP1	ENSG00000029534.15;SE:chr8:41529944-41530034:41530430-41542062:-	0.529226	1.17684e-13	postive	Up	SE
PTBP1	ENSG00000031698.8;SE:chr1:109779170-109779427:109779492-109779866:+	-0.689213	0	negative	Up	SE
PTBP1	ENSG00000033627.10;A3:chr17:40622236-40629657:40622236-40629678:+	0.739794	0	postive	Up	A3
PTBP1	ENSG00000033627.10;SE:chr17:40659645-40660590:40660607-40665879:+	-0.648554	0	negative	Up	SE
PTBP1	ENSG00000034053.10;SE:chr15:29385423-29386481:29386516-29390693:+	-0.701758	0	negative	Up	SE
PTBP1	ENSG00000038382.13;A5:chr5:14488369-14492676:14487839-14492676:+	0.535141	5.55112e-14	postive	Up	A5
PTBP1	ENSG00000041988.10;A3:chr1:6690413-6692430:6690413-6692451:+	0.607157	0	postive	Up	A3
PTBP1	ENSG00000041988.10;AL:chr1:6692555-6692856:6693428:6692555-6694080:6695646:+	-0.529413	1.15019e-13	negative	Up	AL
PTBP1	ENSG00000041988.10;AL:chr1:6692555-6692856:6693625:6692555-6694080:6695646:+	-0.589253	0	negative	Up	AL
PTBP1	ENSG00000047849.17;AF:chr3:48040369-48057824:48057902:48040369-48130263:48130329:-	-0.675626	0	negative	Up	AF
PTBP1	ENSG00000048028.7;SE:chr11:113675768-113677211:113677306-113679020:-	-0.548864	9.32587e-15	negative	Up	SE
PTBP1	ENSG00000048991.12;AF:chr2:136289043:136289203-136360070:136343922:136344076-136360070:+	0.509486	1.29075e-12	postive	Up	AF
PTBP1	ENSG00000050748.12;A3:chr5:179663531-179665332:179663526-179665332:-	0.645991	0	postive	Up	A3
PTBP1	ENSG00000050748.12;MX:chr5:179669755-179674439:179674510-179675973:179669755-179674855:179674926-179675973:-	0.678766	0	postive	Up	MX
PTBP1	ENSG00000052126.10;SE:chr12:19422819-19423122:19423139-19427450:+	-0.648929	0	negative	Up	SE
PTBP1	ENSG00000052126.10;SE:chr12:19498822-19499928:19500116-19501333:+	-0.60276	0	negative	Up	SE
PTBP1	ENSG00000053372.4;A5:chr1:19578742-19581276:19578357-19581276:+	-0.546112	1.33227e-14	negative	Up	A5
PTBP1	ENSG00000058272.11;AF:chr12:80266718-80307577:80307691:80266718-80328475:80328711:-	-0.512266	9.29701e-13	negative	Up	AF
PTBP1	ENSG00000058404.15;A3:chr7:44259121-44259659:44257334-44259659:-	0.695911	0	postive	Up	A3
PTBP1	ENSG00000058404.15;AF:chr7:44323824-44364956:44365095:44323824-44365534:44365766:-	-0.57595	2.22045e-16	negative	Up	AF
PTBP1	ENSG00000058404.15;AF:chr7:44323824-44364956:44365095:44323824-44373861:44374176:-	-0.621771	0	negative	Up	AF
PTBP1	ENSG00000058404.15;AL:chr7:44256749:44257334-44259659:44258945:44259121-44259659:-	-0.663439	0	negative	Up	AL
PTBP1	ENSG00000058404.15;AL:chr7:44256749:44257334-44259659:44258948:44259121-44259659:-	-0.578994	0	negative	Up	AL
PTBP1	ENSG00000058404.15;AL:chr7:44256749:44257334-44259659:44258950:44259201-44259659:-	-0.621771	0	negative	Up	AL
PTBP1	ENSG00000058404.15;AL:chr7:44257158:44257334-44259659:44258945:44259121-44259659:-	-0.5349	5.72875e-14	negative	Up	AL
PTBP1	ENSG00000058404.15;MX:chr7:44270653-44272421:44272465-44274238:44270653-44273989:44274060-44274238:-	-0.505521	2.05058e-12	negative	Up	MX
PTBP1	ENSG00000060237.12;SE:chr12:971436-977032:978270-980431:+	-0.596571	0	negative	Up	SE
PTBP1	ENSG00000060237.12;SE:chr12:987527-988739:989197-989887:+	0.521957	2.89324e-13	postive	Up	SE
PTBP1	ENSG00000060971.12;AF:chr3:38173496-38174982:38175073:38173496-38175443:38175958:-	0.517059	5.24469e-13	postive	Up	AF
PTBP1	ENSG00000061273.12;RI:chr12:48185654:48185787-48186321:48186452:-	-0.533364	6.9722e-14	negative	Up	RI
PTBP1	ENSG00000063245.9;SE:chr19:56200360-56200663:56200737-56201233:+	0.684995	0	postive	Up	SE
PTBP1	ENSG00000063660.4;RI:chr2:241402764:241402929-241404033:241404163:+	-0.701167	0	negative	Up	RI
PTBP1	ENSG00000065609.9;SE:chr6:84320396-84324576:84324581-84326688:-	-0.512453	9.09495e-13	negative	Up	SE
PTBP1	ENSG00000065989.11;AF:chr19:10531331:10531760-10556894:10541521:10541762-10556894:+	-0.5339	6.52811e-14	negative	Up	AF
PTBP1	ENSG00000066777.3;AL:chr8:68085747:68087807-68112631:68109906:68111333-68112631:-	0.588256	0	postive	Up	AL
PTBP1	ENSG00000067225.12;MX:chr15:72492996-72494795:72494961-72499069:72492996-72495363:72495529-72499069:-	0.683351	0	postive	Up	MX
PTBP1	ENSG00000067445.15;RI:chrX:54955036:54955143-54957174:54957464:+	-0.510152	1.19371e-12	negative	Up	RI
PTBP1	ENSG00000067445.15;SE:chrX:54955143-54957174:54957464-54957637:+	0.552504	5.77316e-15	postive	Up	SE
PTBP1	ENSG00000068305.12;SE:chr15:100230633-100243567:100243590-100246934:+	-0.545562	1.42109e-14	negative	Up	SE
PTBP1	ENSG00000068796.11;SE:chr5:61662308-61668265:61668378-61669514:+	-0.522341	2.76223e-13	negative	Up	SE
PTBP1	ENSG00000068903.15;SE:chr19:39384507-39389019:39389065-39390146:-	-0.599375	0	negative	Up	SE
PTBP1	ENSG00000069849.6;SE:chr3:141595752-141620978:141621069-141622462:+	-0.720266	0	negative	Up	SE
PTBP1	ENSG00000070087.9;A3:chr3:149684373-149686145:149684051-149686145:-	-0.647437	0	negative	Up	A3
PTBP1	ENSG00000070669.12;A3:chr7:97484066-97484665:97483992-97484665:-	0.51831	4.50973e-13	postive	Up	A3
PTBP1	ENSG00000070831.11;AL:chr1:22413359-22416436:22417297:22413359-22417921:22419437:+	-0.694782	0	negative	Up	AL
PTBP1	ENSG00000070831.11;SE:chr1:22379235-22400587:22400712-22404922:+	0.654716	0	postive	Up	SE
PTBP1	ENSG00000070961.10;SE:chr12:89985072-89992367:89992520-89992894:-	-0.637985	0	negative	Up	SE
PTBP1	ENSG00000070961.10;SE:chr12:89993076-89995103:89995210-89996820:-	-0.521952	2.89546e-13	negative	Up	SE
PTBP1	ENSG00000071054.10;SE:chr2:102476326-102477287:102477448-102481392:+	-0.504363	2.34479e-12	negative	Up	SE
PTBP1	ENSG00000072110.9;MX:chr14:69343957-69345175:69345240-69346679:69343957-69345706:69345786-69346679:-	-0.519695	3.81251e-13	negative	Up	MX
PTBP1	ENSG00000072110.9;SE:chr14:69343957-69345175:69345240-69345706:-	-0.654501	0	negative	Up	SE
PTBP1	ENSG00000072195.10;AF:chr2:220299568:220300087-220309375:220308396:220308781-220309375:+	0.535044	5.63993e-14	postive	Up	AF
PTBP1	ENSG00000072518.15;A3:chr11:63669802-63670073:63669802-63670076:+	-0.572922	4.44089e-16	negative	Up	A3
PTBP1	ENSG00000072518.15;SE:chr11:63670630-63671458:63671619-63672258:+	-0.566783	8.88178e-16	negative	Up	SE
PTBP1	ENSG00000073921.12;A3:chr11:85693046-85694909:85693031-85694909:-	0.589651	0	postive	Up	A3
PTBP1	ENSG00000073921.12;SE:chr11:85670103-85671718:85671820-85685751:-	-0.691613	0	negative	Up	SE
PTBP1	ENSG00000073921.12;SE:chr11:85687725-85689113:85689136-85692172:-	0.678744	0	postive	Up	SE
PTBP1	ENSG00000073921.12;SE:chr11:85695016-85701293:85701421-85707869:-	-0.632753	0	negative	Up	SE
PTBP1	ENSG00000073921.12;SE:chr11:85695016-85701293:85701442-85707869:-	-0.709759	0	negative	Up	SE
PTBP1	ENSG00000074054.12;SE:chr2:122135225-122139784:122139900-122144698:-	-0.636216	0	negative	Up	SE
PTBP1	ENSG00000074054.12;SE:chr2:122168545-122176198:122176305-122182715:-	-0.632977	0	negative	Up	SE
PTBP1	ENSG00000075413.13;SE:chr14:103958371-103964839:103964865-103966493:+	0.61531	0	postive	Up	SE
PTBP1	ENSG00000075413.13;SE:chr14:103958371-103966493:103966537-103969219:+	-0.668737	0	negative	Up	SE
PTBP1	ENSG00000075790.6;A3:chr7:107253877-107258773:107253877-107262075:+	-0.568193	6.66134e-16	negative	Up	A3
PTBP1	ENSG00000076344.11;A3:chr16:325082-325283:324265-325283:-	-0.56448	1.11022e-15	negative	Up	A3
PTBP1	ENSG00000076864.13;A3:chr1:21924557-21924893:21924533-21924893:-	0.66125	0	postive	Up	A3
PTBP1	ENSG00000076864.13;SE:chr1:21929406-21930328:21930405-21932559:-	-0.657476	0	negative	Up	SE
PTBP1	ENSG00000077380.11;SE:chr2:172563887-172569277:172569336-172571838:+	-0.557355	2.88658e-15	negative	Up	SE
PTBP1	ENSG00000078043.11;AF:chr18:44471017-44483490:44483598:44471017-44497285:44497308:-	-0.522691	2.64455e-13	negative	Up	AF
PTBP1	ENSG00000078053.12;SE:chr7:38433814-38457425:38457550-38462021:-	-0.578503	0	negative	Up	SE
PTBP1	ENSG00000078328.15;A3:chr16:7568391-7629779:7568391-7629782:+	0.502204	3.00648e-12	postive	Up	A3
PTBP1	ENSG00000078328.15;SE:chr16:7629922-7637249:7637302-7645551:+	0.539626	3.10862e-14	postive	Up	SE
PTBP1	ENSG00000078668.8;A5:chr8:42252654-42256230:42252651-42256230:+	-0.574771	2.22045e-16	negative	Up	A5
PTBP1	ENSG00000078668.8;SE:chr8:42252651-42254196:42254198-42256230:+	-0.697281	0	negative	Up	SE
PTBP1	ENSG00000079819.11;MX:chr6:131188721-131190703:131191266-131199244:131188721-131191468:131191521-131199244:-	0.602985	0	postive	Up	MX
PTBP1	ENSG00000079819.11;SE:chr6:131184858-131186676:131186774-131188599:-	0.690146	0	postive	Up	SE
PTBP1	ENSG00000080603.12;SE:chr16:30733607-30733884:30734069-30734284:+	-0.576568	2.22045e-16	negative	Up	SE
PTBP1	ENSG00000080845.12;MX:chr20:35125469-35127645:35127724-35128602:35125469-35127991:35128079-35128602:+	-0.569883	4.44089e-16	negative	Up	MX
PTBP1	ENSG00000081760.12;AL:chr12:125619398-125621208:125621341:125619398-125626638:125627873:+	-0.519742	3.79252e-13	negative	Up	AL
PTBP1	ENSG00000081803.11;SE:chr7:122028792-122033250:122033369-122033495:-	-0.607064	0	negative	Up	SE
PTBP1	ENSG00000081803.11;SE:chr7:122114571-122120906:122120914-122130135:-	-0.616083	0	negative	Up	SE
PTBP1	ENSG00000082397.11;A3:chr18:5419930-5423377:5419876-5423377:-	0.534592	5.973e-14	postive	Up	A3
PTBP1	ENSG00000082397.11;SE:chr18:5410618-5415817:5416377-5419710:-	-0.53906	3.37508e-14	negative	Up	SE
DKC1	ENSG00000084234.11;AF:chr11:129939801:129939977-129979324:129940463:129940642-129979324:+	-0.551099	6.88338e-15	negative	Up	AF
DKC1	ENSG00000084234.11;SE:chr11:130005610-130007151:130007186-130010293:+	-0.556512	3.33067e-15	negative	Up	SE
DKC1	ENSG00000087460.16;AF:chr20:57464226:57464408-57470667:57466358:57466920-57470667:+	0.5132	8.32223e-13	postive	Up	AF
DKC1	ENSG00000087460.16;SE:chr20:57470739-57473996:57474040-57478586:+	-0.53056	9.9476e-14	negative	Up	SE
DKC1	ENSG00000088038.13;RI:chr19:54657452:54657577-54659047:54659419:+	0.523239	2.47358e-13	postive	Up	RI
DKC1	ENSG00000088387.13;SE:chr13:99447002-99448460:99448467-99449369:-	-0.571373	4.44089e-16	negative	Up	SE
DKC1	ENSG00000088387.13;SE:chr13:99460929-99461377:99461382-99461606:-	-0.566261	8.88178e-16	negative	Up	SE
DKC1	ENSG00000097021.14;SE:chr1:6341346-6342784:6342856-6354924:-	-0.544522	1.64313e-14	negative	Up	SE
DKC1	ENSG00000084764.6;A5:chr2:27247165-27248451:27247120-27248451:+	-0.679716	0	negative	Up	A5
DKC1	ENSG00000085831.11;A3:chr1:51775102-51776926:51774997-51776926:-	0.564812	8.88178e-16	postive	Up	A3
DKC1	ENSG00000087085.9;AF:chr7:100491873-100493423:100493541:100491873-100493680:100493753:-	0.500397	3.6966e-12	postive	Up	AF
DKC1	ENSG00000087274.12;A5:chr4:2906835-2909470:2906742-2909470:+	-0.621141	0	negative	Up	A5
DKC1	ENSG00000087460.16;SE:chr20:57470739-57473996:57474040-57478583:+	-0.692054	0	negative	Up	SE
DKC1	ENSG00000087470.13;MX:chr12:32890095-32890799:32890876-32892998:32890095-32891198:32891230-32892998:+	-0.573217	4.44089e-16	negative	Up	MX
DKC1	ENSG00000087470.13;SE:chr12:32854496-32858759:32858797-32860301:+	-0.559316	2.22045e-15	negative	Up	SE
DKC1	ENSG00000087470.13;SE:chr12:32890095-32890799:32890876-32891198:+	-0.53191	8.39329e-14	negative	Up	SE
DKC1	ENSG00000088986.6;A3:chr12:120934019-120934205:120934019-120934219:+	0.522839	2.59792e-13	postive	Up	A3
DKC1	ENSG00000089351.8;SE:chr19:35512942-35513804:35513815-35514140:+	-0.506681	1.7919e-12	negative	Up	SE
DKC1	ENSG00000090565.11;SE:chr16:539000-541134:541268-546824:+	-0.549082	8.88178e-15	negative	Up	SE
DKC1	ENSG00000090661.6;RI:chr19:8320706:8320763-8321120:8321170:+	0.536131	4.90719e-14	postive	Up	RI
DKC1	ENSG00000091536.12;A3:chr17:18077235-18082031:18077235-18082083:+	-0.572686	4.44089e-16	negative	Up	A3
DKC1	ENSG00000091536.12;A5:chr17:18075730-18077095:18075604-18077095:+	0.517412	5.02709e-13	postive	Up	A5
DKC1	ENSG00000095637.13;SE:chr10:97127456-97131083:97131184-97135730:-	-0.502994	2.74536e-12	negative	Up	SE
DKC1	ENSG00000095637.13;SE:chr10:97131184-97131741:97131806-97135730:-	0.503541	2.57794e-12	postive	Up	SE
DKC1	ENSG00000095713.9;AL:chr10:99624757:99625471-99640006:99639440:99639558-99640006:-	0.58855	0	postive	Up	AL
DKC1	ENSG00000099901.12;RI:chr22:20113826:20113891-20114475:20114704:+	0.541779	2.35367e-14	postive	Up	RI
DKC1	ENSG00000100023.12;AL:chr22:22049785-22050156:22050349:22049785-22051174:22052191:+	-0.54325	1.95399e-14	negative	Up	AL
DKC1	ENSG00000100138.9;AF:chr22:42076368-42078360:42078626:42076368-42084798:42084913:-	-0.678615	0	negative	Up	AF
DKC1	ENSG00000100354.15;SE:chr22:40658177-40660692:40663040-40666126:+	-0.550048	7.99361e-15	negative	Up	SE
DKC1	ENSG00000100359.15;RI:chr22:40804937:40805022-40805254:40805376:+	0.520909	3.28848e-13	postive	Up	RI
DKC1	ENSG00000100364.13;A3:chr22:45601588-45601674:45601522-45601674:-	-0.56946	4.44089e-16	negative	Up	A3
DKC1	ENSG00000100528.7;SE:chr14:54898938-54902797:54902844-54903087:-	-0.601515	0	negative	Up	SE
DKC1	ENSG00000100711.8;SE:chr14:104195519-104196130:104196183-104198957:+	-0.561781	1.55431e-15	negative	Up	SE
DKC1	ENSG00000101199.8;A3:chr20:61917065-61917718:61917065-61917724:+	0.637284	0	postive	Up	A3
DKC1	ENSG00000101294.11;SE:chr20:30154098-30155881:30156027-30156923:+	-0.522872	2.58682e-13	negative	Up	SE
DKC1	ENSG00000101294.11;SE:chr20:30154098-30155881:30156083-30156923:+	-0.573124	4.44089e-16	negative	Up	SE
DKC1	ENSG00000101361.10;A5:chr20:2636860-2637047:2636680-2637047:+	0.628319	0	postive	Up	A5
DKC1	ENSG00000101361.10;AL:chr20:2637864-2638019:2638296:2637864-2638575:2639039:+	-0.634211	0	negative	Up	AL
DKC1	ENSG00000101365.14;RI:chr20:2639041:2639168-2639405:2639483:-	0.532465	7.81597e-14	postive	Up	RI
DKC1	ENSG00000101460.8;RI:chr20:33147540:33147709-33147976:33148149:+	0.619643	0	postive	Up	RI
DKC1	ENSG00000101460.8;SE:chr20:33146712-33147012:33147067-33147151:+	-0.610513	0	negative	Up	SE
DKC1	ENSG00000101474.7;SE:chr20:24944658-24945011:24945034-24949528:-	0.51802	4.67182e-13	postive	Up	SE
DKC1	ENSG00000101489.12;A5:chr18:34844720-34846496:34844720-34846499:-	0.537062	4.35207e-14	postive	Up	A5
DKC1	ENSG00000101489.12;A5:chr18:34855206-34901766:34855206-34901796:-	0.51461	7.03437e-13	postive	Up	A5
DKC1	ENSG00000101489.12;AF:chr18:35065570-35065689:35065820:35065570-35145319:35146000:-	-0.540784	2.68674e-14	negative	Up	AF
DKC1	ENSG00000101489.12;SE:chr18:34833901-34844637:34844720-34846496:-	-0.536316	4.79616e-14	negative	Up	SE
DKC1	ENSG00000102024.11;SE:chrX:114844635-114845115:114845233-114856558:+	-0.538076	3.81917e-14	negative	Up	SE
DKC1	ENSG00000102024.11;SE:chrX:114871290-114874422:114874448-114874720:+	-0.538821	3.4639e-14	negative	Up	SE
DKC1	ENSG00000102125.11;A5:chrX:153648085-153648371:153647962-153648371:+	-0.502206	3.0056e-12	negative	Up	A5
DKC1	ENSG00000102316.11;RI:chrX:54836155:54836251-54836314:54836646:+	-0.535953	5.01821e-14	negative	Up	RI
DKC1	ENSG00000102316.11;RI:chrX:54841681:54842123-54842314:54842440:+	0.539832	3.04201e-14	postive	Up	RI
DKC1	ENSG00000102804.9;AF:chr13:45010231-45010640:45010981:45010231-45147299:45150701:-	0.627069	0	postive	Up	AF
DKC1	ENSG00000102858.8;SE:chr16:4733933-4736260:4736304-4738797:+	-0.539453	3.19744e-14	negative	Up	SE
DKC1	ENSG00000103351.8;SE:chr16:3582841-3583099:3583155-3586122:+	-0.623839	0	negative	Up	SE
DKC1	ENSG00000104613.6;A3:chr8:19701749-19703208:19701749-19703215:+	0.539845	3.04201e-14	postive	Up	A3
DKC1	ENSG00000104722.8;AF:chr8:24771277:24772386-24773118:24772455:24772810-24773118:+	-0.693502	0	negative	Up	AF
DKC1	ENSG00000104723.15;SE:chr8:15605974-15615300:15615364-15621712:+	-0.578798	0	negative	Up	SE
DKC1	ENSG00000104859.10;A5:chr19:45571316-45571678:45571312-45571678:+	0.504827	2.22222e-12	postive	Up	A5
DKC1	ENSG00000105143.7;AF:chr19:15083729-15090325:15090469:15083729-15121297:15121432:-	-0.542633	2.10942e-14	negative	Up	AF
DKC1	ENSG00000105143.7;SE:chr19:15075173-15079115:15079319-15082549:-	-0.5782	0	negative	Up	SE
DKC1	ENSG00000105357.10;SE:chr19:50726606-50727411:50727434-50728842:+	0.514594	7.0477e-13	postive	Up	SE
DKC1	ENSG00000105364.9;A3:chr19:10369361-10369848:10369361-10370293:+	0.616654	0	postive	Up	A3
DKC1	ENSG00000105821.10;SE:chr7:102967131-102967779:102967825-102968103:-	0.518034	4.66294e-13	postive	Up	SE
DKC1	ENSG00000106009.11;RI:chr7:2577515:2578398-2578813:2578985:-	0.581717	0	postive	Up	RI
DKC1	ENSG00000106009.11;RI:chr7:2581754:2581845-2582838:2583596:-	-0.581717	0	negative	Up	RI
DKC1	ENSG00000106123.7;A3:chr7:142568160-142568283:142568160-142568344:+	-0.617005	0	negative	Up	A3
DKC1	ENSG00000107331.11;A3:chr9:139918292-139918595:139917504-139918595:-	0.666394	0	postive	Up	A3
DKC1	ENSG00000107372.8;AF:chr9:74975700-74978386:74979262:74975700-74979612:74980163:-	-0.532274	8.01581e-14	negative	Up	AF
DKC1	ENSG00000107372.8;SE:chr9:74975703-74978386:74978522-74979612:-	-0.512008	9.58567e-13	negative	Up	SE
DKC1	ENSG00000107404.13;A5:chr1:1274033-1274667:1274033-1274742:-	-0.657789	0	negative	Up	A5
DKC1	ENSG00000107954.6;AF:chr10:105253736:105254229-105330629:105315137:105315170-105330629:+	-0.620926	0	negative	Up	AF
DKC1	ENSG00000108509.15;AF:chr17:4889278-4889487:4889529:4889278-4890888:4890945:-	-0.604254	0	negative	Up	AF
DKC1	ENSG00000108509.15;SE:chr17:4872632-4872795:4872815-4872925:-	-0.624096	0	negative	Up	SE
DKC1	ENSG00000108826.11;AF:chr17:48447947-48448267:48448524:48447947-48450492:48450568:-	0.508184	1.50369e-12	postive	Up	AF
DKC1	ENSG00000108848.10;A3:chr17:48828002-48828085:48828002-48828108:+	0.680556	0	postive	Up	A3
DKC1	ENSG00000109670.8;AF:chr4:153271276-153273622:153274110:153271276-153303341:153303664:-	-0.670846	0	negative	Up	AF
DKC1	ENSG00000110075.9;SE:chr11:68370960-68377079:68377096-68377372:+	-0.521041	3.23741e-13	negative	Up	SE
DKC1	ENSG00000110076.14;A3:chr11:64375554-64387766:64374972-64387766:-	0.553933	4.66294e-15	postive	Up	A3
DKC1	ENSG00000110076.14;SE:chr11:64390550-64393935:64394024-64397874:-	0.681653	0	postive	Up	SE
DKC1	ENSG00000110514.14;A5:chr11:47317130-47317448:47317118-47317448:+	0.519908	3.71481e-13	postive	Up	A5
DKC1	ENSG00000110514.14;AF:chr11:47291225:47291301-47295378:47291699:47291797-47295378:+	0.608352	0	postive	Up	AF
DKC1	ENSG00000110514.14;SE:chr11:47308085-47310519:47310578-47310942:+	-0.593236	0	negative	Up	SE
DKC1	ENSG00000110514.14;SE:chr11:47312367-47314094:47314147-47315434:+	-0.586739	0	negative	Up	SE
DKC1	ENSG00000110514.14;SE:chr11:47330250-47330531:47330593-47330832:+	-0.605923	0	negative	Up	SE
DKC1	ENSG00000110717.6;AF:chr11:67798180:67798200-67799619:67798433:67798617-67799619:+	0.512147	9.43023e-13	postive	Up	AF
DKC1	ENSG00000110811.13;A3:chr12:6942808-6942906:6942808-6942908:+	0.602506	0	postive	Up	A3
DKC1	ENSG00000110811.13;SE:chr12:6939934-6940034:6940197-6940380:+	-0.557269	3.10862e-15	negative	Up	SE
DKC1	ENSG00000110811.13;SE:chr12:6943213-6943989:6944119-6946149:+	-0.584805	0	negative	Up	SE
DKC1	ENSG00000111262.4;A3:chr12:5019638-5020006:5019638-5026952:+	-0.591839	0	negative	Up	A3
DKC1	ENSG00000111664.6;RI:chr12:6950422:6950508-6950750:6950788:+	-0.515299	6.47926e-13	negative	Up	RI
DKC1	ENSG00000111752.5;A5:chr12:9085946-9086461:9085427-9086461:+	0.506987	1.72928e-12	postive	Up	A5
DKC1	ENSG00000113648.12;A5:chr5:134681747-134686513:134681747-134686517:-	-0.579995	0	negative	Up	A5
DKC1	ENSG00000113758.9;SE:chr5:176886269-176886604:176886741-176887433:-	-0.711247	0	negative	Up	SE
DKC1	ENSG00000113763.6;AF:chr5:176289659:176289846-176295131:176292551:176292722-176295131:+	-0.574515	2.22045e-16	negative	Up	AF
DKC1	ENSG00000113763.6;SE:chr5:176295965-176296615:176296782-176297371:+	-0.554178	4.44089e-15	negative	Up	SE
DKC1	ENSG00000114270.11;RI:chr3:48608676:48608711-48609434:48609478:-	0.553635	4.88498e-15	postive	Up	RI
DKC1	ENSG00000114388.8;RI:chr3:50385190:50385332-50385555:50385672:-	0.5212	3.17524e-13	postive	Up	RI
DKC1	ENSG00000114405.6;A5:chr3:62304907-62305396:62304730-62305396:+	0.577328	2.22045e-16	postive	Up	A5
DKC1	ENSG00000115504.10;SE:chr2:63206470-63215066:63215173-63217851:+	-0.567064	8.88178e-16	negative	Up	SE
DKC1	ENSG00000115641.13;AF:chr2:106002997-106015427:106015507:106002997-106015679:106016124:-	-0.510535	1.14087e-12	negative	Up	AF
DKC1	ENSG00000115657.8;RI:chr2:220075103:220075197-220075433:220075545:-	0.620156	0	postive	Up	RI
DKC1	ENSG00000115839.12;SE:chr2:135922266-135925263:135925283-135926115:+	-0.615655	0	negative	Up	SE
DKC1	ENSG00000116141.10;SE:chr1:220826694-220831132:220831176-220835154:+	-0.518572	4.36984e-13	negative	Up	SE
DKC1	ENSG00000116237.10;SE:chr1:6293703-6294465:6294571-6294946:-	-0.562996	1.33227e-15	negative	Up	SE
DKC1	ENSG00000116698.16;SE:chr1:183441784-183471388:183471526-183481972:+	-0.559129	2.22045e-15	negative	Up	SE
DKC1	ENSG00000117114.14;SE:chr1:82446523-82446808:82446834-82447492:+	-0.524801	2.03837e-13	negative	Up	SE
DKC1	ENSG00000117114.14;SE:chr1:82451039-82452585:82452713-82456075:+	-0.517981	4.6918e-13	negative	Up	SE
DKC1	ENSG00000117114.14;SE:chr1:82452713-82453553:82453570-82456075:+	0.513071	8.45102e-13	postive	Up	SE
DKC1	ENSG00000117448.9;SE:chr1:46016827-46018108:46018235-46027461:+	-0.524212	2.1938e-13	negative	Up	SE
DKC1	ENSG00000117523.11;SE:chr1:171557644-171558508:171558744-171560726:+	-0.590645	0	negative	Up	SE
DKC1	ENSG00000117643.10;SE:chr1:25944828-25980733:25980857-26012931:+	-0.528238	1.33227e-13	negative	Up	SE
DKC1	ENSG00000118473.15;SE:chr1:67145435-67147552:67148052-67154831:+	-0.590193	0	negative	Up	SE
DKC1	ENSG00000118705.12;SE:chr20:35865112-35866805:35866852-35869706:+	-0.525064	1.9762e-13	negative	Up	SE
DKC1	ENSG00000119707.9;RI:chr14:73566375:73566458-73569900:73570186:+	-0.518281	4.52527e-13	negative	Up	RI
DKC1	ENSG00000119707.9;RI:chr14:73577539:73577863-73578236:73578510:+	-0.556244	3.55271e-15	negative	Up	RI
DKC1	ENSG00000119787.9;SE:chr2:38546161-38570410:38570654-38604285:-	0.571566	4.44089e-16	postive	Up	SE
DKC1	ENSG00000119844.10;A5:chr2:64808407-64812556:64806680-64812556:+	-0.535286	5.4623e-14	negative	Up	A5
DKC1	ENSG00000120910.10;SE:chr8:22390531-22396982:22397011-22398128:+	-0.590833	0	negative	Up	SE
DKC1	ENSG00000121653.6;RI:chr11:45923923:45924024-45924461:45924735:+	-0.515367	6.42597e-13	negative	Up	RI
DKC1	ENSG00000121753.8;A3:chr1:32193682-32193783:32193206-32193783:-	0.647352	0	postive	Up	A3
DKC1	ENSG00000121753.8;A3:chr1:32193881-32194199:32193878-32194199:-	0.66582	0	postive	Up	A3
DKC1	ENSG00000121753.8;A5:chr1:32198744-32200784:32198744-32201181:-	0.5333	7.03881e-14	postive	Up	A5
DKC1	ENSG00000121753.8;SE:chr1:32193206-32193626:32193682-32193783:-	0.637628	0	postive	Up	SE
DKC1	ENSG00000122705.10;AF:chr9:36190960:36191270-36204065:36197547:36197585-36204065:+	-0.509051	1.35847e-12	negative	Up	AF
DKC1	ENSG00000122705.10;SE:chr9:36204176-36209264:36209317-36211600:+	-0.643156	0	negative	Up	SE
DKC1	ENSG00000122741.11;SE:chr9:37854979-37857238:37857348-37860045:+	-0.55841	2.66454e-15	negative	Up	SE
DKC1	ENSG00000123562.11;SE:chrX:102931979-102933427:102933528-102940099:-	0.527668	1.42997e-13	postive	Up	SE
DKC1	ENSG00000123562.11;SE:chrX:102931979-102933427:102933577-102940099:-	0.574531	2.22045e-16	postive	Up	SE
DKC1	ENSG00000124191.12;SE:chr20:42683166-42694352:42694747-42695370:+	-0.508594	1.43308e-12	negative	Up	SE
DKC1	ENSG00000124507.5;SE:chr6:34434047-34494020:34494145-34495109:+	-0.633505	0	negative	Up	SE
DKC1	ENSG00000124831.14;AF:chr2:238536219:238536383-238617187:238600859:238601164-238617187:+	-0.69805	0	negative	Up	AF
DKC1	ENSG00000124831.14;AL:chr2:238668848-238671246:238674558:238668848-238678586:238679419:+	0.51589	6.03517e-13	postive	Up	AL
DKC1	ENSG00000124831.14;SE:chr2:238657967-238659843:238659914-238661952:+	-0.687137	0	negative	Up	SE
DKC1	ENSG00000125869.4;SE:chr20:9496272-9496647:9496778-9496903:+	-0.535025	5.63993e-14	negative	Up	SE
DKC1	ENSG00000125991.13;SE:chr20:34136618-34142143:34142157-34142815:+	-0.580955	0	negative	Up	SE
DKC1	ENSG00000126217.16;AF:chr13:113622814:113623028-113669077:113656068:113656297-113669077:+	0.549636	8.43769e-15	postive	Up	AF
DKC1	ENSG00000126733.15;A3:chrX:86071102-86082769:86071102-86087109:+	-0.581114	0	negative	Up	A3
DKC1	ENSG00000126733.15;A5:chrX:86068037-86068133:86068007-86068133:+	-0.584585	0	negative	Up	A5
DKC1	ENSG00000126767.13;SE:chrX:47500874-47509320:47509425-47509822:-	-0.538698	3.5083e-14	negative	Up	SE
DKC1	ENSG00000127990.11;SE:chr7:94214827-94217090:94217124-94218001:-	-0.546048	1.33227e-14	negative	Up	SE
DKC1	ENSG00000128159.7;A5:chr22:50658444-50658680:50658444-50659704:-	-0.575702	2.22045e-16	negative	Up	A5
DKC1	ENSG00000128159.7;RI:chr22:50658386:50658444-50658680:50660303:-	0.585356	0	postive	Up	RI
DKC1	ENSG00000128596.12;A3:chr7:128445955-128446291:128445955-128446742:+	0.543193	1.95399e-14	postive	Up	A3
DKC1	ENSG00000128596.12;SE:chr7:128445955-128446291:128446449-128446742:+	0.543232	1.95399e-14	postive	Up	SE
DKC1	ENSG00000130402.7;MX:chr19:39200116-39200897:39200982-39205109:39200116-39201916:39202001-39205109:+	0.573586	4.44089e-16	postive	Up	MX
DKC1	ENSG00000130540.9;SE:chr22:44235905-44237682:44237812-44258094:-	-0.616312	0	negative	Up	SE
DKC1	ENSG00000130558.14;AF:chr9:137967366:137967648-137982041:137979106:137979288-137982041:+	-0.513896	7.66054e-13	negative	Up	AF
DKC1	ENSG00000130558.14;AF:chr9:137967366:137967648-137982041:137979520:137979985-137982041:+	-0.565945	8.88178e-16	negative	Up	AF
DKC1	ENSG00000130822.10;AF:chrX:152938533-152938972:152939204:152938533-152939384:152939401:-	-0.517494	4.97602e-13	negative	Up	AF
DKC1	ENSG00000130822.10;AF:chrX:152938533-152939235:152939257:152938533-152939384:152939401:-	-0.506491	1.83209e-12	negative	Up	AF
DKC1	ENSG00000130822.10;AF:chrX:152938533-152939235:152939277:152938533-152939384:152939401:-	-0.532669	7.63833e-14	negative	Up	AF
DKC1	ENSG00000131503.16;A5:chr5:139917846-139918504:139917819-139918504:+	0.621261	0	postive	Up	A5
DKC1	ENSG00000131885.12;AL:chr17:16744057:16744353-16745277:16744853:16745177-16745277:-	0.506393	1.85318e-12	postive	Up	AL
DKC1	ENSG00000132471.7;SE:chr17:73843690-73843877:73844011-73844651:-	0.6584	0	postive	Up	SE
DKC1	ENSG00000132970.8;MX:chr13:27246126-27250686:27250861-27255191:27246126-27254172:27254338-27255191:+	-0.537179	4.28546e-14	negative	Up	MX
DKC1	ENSG00000133026.8;SE:chr17:8473130-8479961:8479990-8480554:-	-0.51616	5.84421e-13	negative	Up	SE
DKC1	ENSG00000133612.14;SE:chr7:150831655-150837066:150837203-150838985:+	0.581163	0	postive	Up	SE
DKC1	ENSG00000133884.5;SE:chr11:65111540-65112051:65112092-65113137:+	-0.561036	1.77636e-15	negative	Up	SE
DKC1	ENSG00000135439.6;AF:chr12:58129210-58130862:58132029:58129210-58135695:58135940:-	-0.589292	0	negative	Up	AF
DKC1	ENSG00000135439.6;SE:chr12:58121868-58122101:58122160-58123422:-	-0.617496	0	negative	Up	SE
DKC1	ENSG00000135596.13;A3:chr6:109767615-109767899:109767560-109767899:-	0.524993	1.99174e-13	postive	Up	A3
DKC1	ENSG00000135596.13;RI:chr6:109772803:109772903-109773449:109773604:-	-0.524993	1.99174e-13	negative	Up	RI
DKC1	ENSG00000135597.14;A5:chr6:139242261-139247538:139242261-139251114:-	-0.536823	4.4853e-14	negative	Up	A5
DKC1	ENSG00000135597.14;RI:chr6:139247538:139247618-139251114:139251235:-	-0.506073	1.92335e-12	negative	Up	RI
DKC1	ENSG00000135638.8;AF:chr2:73143176:73144189-73151438:73150543:73150850-73151438:+	-0.536029	4.9738e-14	negative	Up	AF
DKC1	ENSG00000135749.13;RI:chr1:233119882:233120223-233121838:233122286:-	0.644619	0	postive	Up	RI
DKC1	ENSG00000135750.10;AF:chr1:233749750:233750272-233802341:233765304:233765660-233802341:+	0.540801	2.68674e-14	postive	Up	AF
DKC1	ENSG00000136450.7;A5:chr17:56082402-56082759:56082402-56082775:-	0.530639	9.85878e-14	postive	Up	A5
DKC1	ENSG00000136478.3;A3:chr17:62232327-62238161:62232321-62238161:-	0.504584	2.28528e-12	postive	Up	A3
DKC1	ENSG00000136521.8;AF:chr3:179322579:179322727-179334771:179333795:179333837-179334771:+	-0.57161	4.44089e-16	negative	Up	AF
DKC1	ENSG00000136717.10;SE:chr2:127821594-127825739:127825831-127826500:-	-0.587147	0	negative	Up	SE
DKC1	ENSG00000136750.7;RI:chr10:26589717:26589924-26592963:26593487:+	-0.630378	0	negative	Up	RI
DKC1	ENSG00000136878.7;RI:chr9:132642392:132642568-132642746:132644107:+	-0.621749	0	negative	Up	RI
DKC1	ENSG00000137574.6;SE:chr8:56686278-56695307:56695371-56698278:+	-0.557538	2.88658e-15	negative	Up	SE
DKC1	ENSG00000137776.12;SE:chr15:59191051-59191668:59192082-59193459:-	-0.520291	3.54605e-13	negative	Up	SE
DKC1	ENSG00000137817.12;SE:chr15:72535040-72541586:72541655-72542361:-	-0.608788	0	negative	Up	SE
DKC1	ENSG00000138035.9;RI:chr2:55871772:55871855-55872484:55872567:-	0.532597	7.68274e-14	postive	Up	RI
DKC1	ENSG00000138069.12;SE:chr2:65315824-65316073:65316204-65325105:-	-0.51307	8.45102e-13	negative	Up	SE
DKC1	ENSG00000138101.14;MX:chr2:25602192-25606705:25606758-25611071:25602192-25610158:25610247-25611071:-	-0.517189	5.16254e-13	negative	Up	MX
DKC1	ENSG00000138101.14;SE:chr2:25611230-25642384:25642404-25650404:-	-0.583737	0	negative	Up	SE
DKC1	ENSG00000138162.12;SE:chr10:123987523-123988861:123989001-123996910:+	-0.569294	4.44089e-16	negative	Up	SE
DKC1	ENSG00000138246.11;SE:chr3:132249941-132256002:132256110-132257020:+	-0.561889	1.55431e-15	negative	Up	SE
DKC1	ENSG00000138279.10;SE:chr10:75148172-75155802:75155867-75156277:-	-0.586734	0	negative	Up	SE
DKC1	ENSG00000138434.11;A5:chr2:182781732-182783325:182781154-182783325:+	-0.638698	0	negative	Up	A5
DKC1	ENSG00000138434.11;RI:chr2:182779943:182781154-182783325:182783402:+	-0.529331	1.16129e-13	negative	Up	RI
DKC1	ENSG00000139044.6;RI:chr12:661633:661694-662360:663149:+	0.532524	7.77156e-14	postive	Up	RI
DKC1	ENSG00000139910.15;AL:chr14:26915094:26918169-26949183:26941157:26941597-26949183:-	-0.620733	0	negative	Up	AL
DKC1	ENSG00000141027.15;A3:chr17:16005119-16012100:16005071-16012100:-	0.651512	0	postive	Up	A3
DKC1	ENSG00000141376.16;SE:chr17:59093262-59104227:59104271-59112027:+	-0.564048	1.11022e-15	negative	Up	SE
DKC1	ENSG00000141837.13;SE:chr19:13320312-13321431:13321466-13322917:-	-0.663336	0	negative	Up	SE
DKC1	ENSG00000143106.8;SE:chr1:109957985-109964482:109964548-109968924:-	-0.522199	2.80886e-13	negative	Up	SE
DKC1	ENSG00000143420.12;AF:chr1:150600068-150601537:150601616:150600068-150601890:150602053:-	-0.520948	3.27294e-13	negative	Up	AF
DKC1	ENSG00000143499.9;A5:chr1:214507651-214510047:214505535-214510047:+	-0.525248	1.93179e-13	negative	Up	A5
DKC1	ENSG00000144152.8;AF:chr2:112895962:112896307-112917253:112908876:112910835-112917253:+	-0.610811	0	negative	Up	AF
DKC1	ENSG00000144674.12;SE:chr3:37396678-37402734:37402796-37407571:+	-0.645764	0	negative	Up	SE
DKC1	ENSG00000145362.12;AF:chr4:113970832:113970968-114095572:114038149:114038574-114095572:+	-0.512104	9.47686e-13	negative	Up	AF
DKC1	ENSG00000145675.10;AF:chr5:67584196:67584579-67588087:67586465:67586662-67588087:+	0.563852	1.33227e-15	postive	Up	AF
DKC1	ENSG00000145730.16;MX:chr5:102355547-102360835:102361038-102364591:102355547-102363886:102363942-102364591:+	0.512959	8.56426e-13	postive	Up	MX
DKC1	ENSG00000145730.16;SE:chr5:102296933-102309820:102310140-102325976:+	-0.531087	9.32587e-14	negative	Up	SE
DKC1	ENSG00000145833.11;SE:chr5:134099782-134102607:134102750-134106593:+	0.599425	0	postive	Up	SE
DKC1	ENSG00000145833.11;SE:chr5:134124281-134125796:134125912-134126160:+	-0.599425	0	negative	Up	SE
DKC1	ENSG00000147642.12;AF:chr8:110656945-110660917:110661195:110656945-110703562:110704020:-	0.517643	4.8872e-13	postive	Up	AF
DKC1	ENSG00000148019.8;A3:chr9:80863789-80866821:80863789-80866824:+	-0.577922	0	negative	Up	A3
DKC1	ENSG00000148019.8;SE:chr9:80880459-80880775:80880822-80881358:+	-0.50417	2.39742e-12	negative	Up	SE
DKC1	ENSG00000148341.13;SE:chr9:131772972-131774515:131774577-131776690:-	0.607237	0	postive	Up	SE
DKC1	ENSG00000148660.14;SE:chr10:75583842-75587847:75587879-75597226:-	-0.535926	5.01821e-14	negative	Up	SE
DKC1	ENSG00000113648.12;AF:chr5:134681747-134686517:134687234:134681747-134688636:134698591:-	0.518344	4.48974e-13	postive	Up	AF
DKC1	ENSG00000119946.9;SE:chr10:101147760-101147909:101148058-101150063:+	-0.598962	0	negative	Up	SE
DKC1	ENSG00000148660.14;SE:chr10:75585105-75587847:75587879-75597226:-	-0.512954	8.5687e-13	negative	Up	SE
DKC1	ENSG00000148660.14;SE:chr10:75597269-75599297:75599359-75601927:-	-0.519488	3.91021e-13	negative	Up	SE
DKC1	ENSG00000149243.10;A3:chr11:75139695-75140794:75139671-75140794:-	0.535377	5.39568e-14	postive	Up	A3
DKC1	ENSG00000149243.10;RI:chr11:75136438:75136626-75137565:75137683:-	0.535377	5.39568e-14	postive	Up	RI
DKC1	ENSG00000149294.11;AL:chr11:113142598-113143655:113143823:113142598-113145989:113149158:+	-0.512888	8.63754e-13	negative	Up	AL
DKC1	ENSG00000149532.10;A5:chr11:61183991-61187394:61183991-61187421:-	0.591732	0	postive	Up	A5
DKC1	ENSG00000149657.14;AF:chr20:60697517:60697849-60699673:60698208:60698470-60699673:+	0.644265	0	postive	Up	AF
DKC1	ENSG00000149657.14;SE:chr20:60701495-60702641:60702757-60704841:+	-0.655261	0	negative	Up	SE
DKC1	ENSG00000149716.7;A3:chr11:69469179-69471368:69469152-69471368:-	-0.524777	2.04725e-13	negative	Up	A3
DKC1	ENSG00000149926.9;AF:chr16:30040836-30041381:30041405:30040836-30041724:30042580:-	0.628891	0	postive	Up	AF
DKC1	ENSG00000149970.10;SE:chrX:21519706-21534603:21534749-21544985:+	0.661038	0	postive	Up	SE
DKC1	ENSG00000151498.7;AF:chr11:134123442:134123603-134126982:134126477:134126542-134126982:+	-0.546915	1.19904e-14	negative	Up	AF
DKC1	ENSG00000151498.7;AL:chr11:134132516-134132664:134132852:134132516-134134802:134135744:+	-0.568711	4.44089e-16	negative	Up	AL
DKC1	ENSG00000151498.7;AL:chr11:134132516-134132664:134133955:134132516-134134802:134135744:+	-0.514952	6.7546e-13	negative	Up	AL
DKC1	ENSG00000151914.13;SE:chr6:56393723-56394246:56394572-56394772:-	0.57128	4.44089e-16	postive	Up	SE
DKC1	ENSG00000152578.8;MX:chr11:105804695-105836674:105836788-105845037:105804695-105842641:105842755-105845037:+	-0.517908	4.73399e-13	negative	Up	MX
DKC1	ENSG00000152894.10;SE:chr6:128313854-128316394:128316411-128316607:-	-0.501374	3.30624e-12	negative	Up	SE
DKC1	ENSG00000153531.7;AF:chr13:114098904-114103314:114103457:114098904-114107539:114107839:-	0.540564	2.75335e-14	postive	Up	AF
DKC1	ENSG00000153815.10;AF:chr16:81478775:81479146-81641172:81528954:81529099-81641172:+	-0.553381	4.88498e-15	negative	Up	AF
DKC1	ENSG00000154556.13;SE:chr4:186541305-186544068:186545648-186547986:-	-0.538044	3.81917e-14	negative	Up	SE
DKC1	ENSG00000154556.13;SE:chr4:186551752-186556509:186556565-186567822:-	0.53089	9.54792e-14	postive	Up	SE
DKC1	ENSG00000155256.12;A5:chr10:99497082-99498234:99497078-99498234:+	-0.551042	6.88338e-15	negative	Up	A5
DKC1	ENSG00000155256.12;SE:chr10:99511219-99512614:99512634-99512795:+	-0.590305	0	negative	Up	SE
DKC1	ENSG00000155849.11;AF:chr7:37172839-37236706:37236828:37172839-37243714:37243905:-	-0.539024	3.37508e-14	negative	Up	AF
DKC1	ENSG00000156113.14;SE:chr10:78669854-78673815:78673895-78674694:-	-0.603703	0	negative	Up	SE
DKC1	ENSG00000156256.10;SE:chr21:30397098-30398030:30398092-30400194:+	-0.510808	1.10489e-12	negative	Up	SE
DKC1	ENSG00000156504.12;A3:chrX:133906313-133915851:133905384-133915851:-	0.541852	2.35367e-14	postive	Up	A3
DKC1	ENSG00000156587.11;AF:chr11:57327905-57335058:57335280:57327905-57335322:57335757:-	0.541412	2.4869e-14	postive	Up	AF
DKC1	ENSG00000156642.12;A3:chr15:73855598-73862491:73855586-73862491:-	0.621204	0	postive	Up	A3
DKC1	ENSG00000157423.12;SE:chr16:70942764-70952114:70952332-70954494:-	-0.503528	2.58193e-12	negative	Up	SE
DKC1	ENSG00000157423.12;SE:chr16:70955120-70967478:70967629-70969855:-	0.503528	2.58193e-12	postive	Up	SE
DKC1	ENSG00000157873.12;A3:chr1:2492153-2492933:2492153-2493112:+	-0.532878	7.41629e-14	negative	Up	A3
DKC1	ENSG00000157873.12;RI:chr1:2489782:2489907-2491262:2491417:+	-0.526622	1.62759e-13	negative	Up	RI
DKC1	ENSG00000159363.13;A5:chr1:17312853-17312958:17312853-17313300:-	0.614265	0	postive	Up	A5
DKC1	ENSG00000159363.13;RI:chr1:17312958:17313127-17313300:17313451:-	0.55151	6.43929e-15	postive	Up	RI
DKC1	ENSG00000159409.10;A5:chr1:151679210-151679621:151679210-151679983:-	-0.64098	0	negative	Up	A5
DKC1	ENSG00000159409.10;SE:chr1:151679210-151679621:151679770-151679983:-	-0.641736	0	negative	Up	SE
DKC1	ENSG00000159840.11;SE:chr7:143080415-143084855:143084880-143085312:+	-0.542699	2.08722e-14	negative	Up	SE
DKC1	ENSG00000160323.14;AF:chr9:136279478:136279764-136288221:136287120:136287668-136288221:+	0.511996	9.60121e-13	postive	Up	AF
DKC1	ENSG00000160326.9;A5:chr9:136338372-136338537:136338372-136339102:-	-0.587565	0	negative	Up	A5
DKC1	ENSG00000160326.9;RI:chr9:136343376:136343538-136344090:136344218:-	-0.587565	0	negative	Up	RI
DKC1	ENSG00000160326.9;SE:chr9:136338372-136338537:136338722-136339102:-	-0.581524	0	negative	Up	SE
DKC1	ENSG00000161082.8;A3:chr19:3282265-3282350:3282265-3282425:+	0.611639	0	postive	Up	A3
DKC1	ENSG00000161082.8;A3:chr19:3286023-3290229:3286023-3290270:+	-0.566622	8.88178e-16	negative	Up	A3
DKC1	ENSG00000161082.8;A3:chr19:3293484-3295042:3293484-3296756:+	0.602836	0	postive	Up	A3
DKC1	ENSG00000161642.13;AF:chr12:54778348-54779457:54779551:54778348-54785019:54785082:-	0.627112	0	postive	Up	AF
DKC1	ENSG00000162374.12;AF:chr1:50569582:50569672-50610629:50574605:50574870-50610629:+	0.621717	0	postive	Up	AF
DKC1	ENSG00000162374.12;AF:chr1:50569582:50569672-50610629:50575298:50575636-50610629:+	0.566976	8.88178e-16	postive	Up	AF
DKC1	ENSG00000163482.6;A3:chr2:219562333-219562577:219562333-219562626:+	-0.641304	0	negative	Up	A3
DKC1	ENSG00000163531.11;SE:chr1:204945923-204946809:204946853-204948096:+	-0.532863	7.43849e-14	negative	Up	SE
DKC1	ENSG00000163531.11;SE:chr1:204951148-204955038:204955242-204956546:+	0.617506	0	postive	Up	SE
DKC1	ENSG00000163618.13;SE:chr3:62478121-62483821:62483829-62484837:-	-0.586489	0	negative	Up	SE
DKC1	ENSG00000163703.12;RI:chr3:9984761:9984856-9985065:9985199:+	0.614792	0	postive	Up	RI
DKC1	ENSG00000163754.12;SE:chr3:148742059-148744239:148744289-148744547:+	-0.515604	6.24611e-13	negative	Up	SE
DKC1	ENSG00000163812.9;AL:chr3:44956749:44959635-44970798:44966663:44968339-44970798:-	0.643769	0	postive	Up	AL
DKC1	ENSG00000164038.10;SE:chr4:103971539-103978958:103979128-103987484:-	0.596019	0	postive	Up	SE
DKC1	ENSG00000164082.10;RI:chr3:51746489:51747326-51749078:51750153:+	0.602245	0	postive	Up	RI
DKC1	ENSG00000164172.14;SE:chr5:52396364-52397189:52397339-52397927:-	-0.502846	2.79243e-12	negative	Up	SE
DKC1	ENSG00000164402.9;AL:chr5:132086509:132087873-132096494:132091697:132094516-132096494:-	-0.620503	0	negative	Up	AL
DKC1	ENSG00000164402.9;AL:chr5:132087151:132087870-132096494:132091697:132094516-132096494:-	-0.50737	1.65379e-12	negative	Up	AL
DKC1	ENSG00000164830.13;SE:chr8:107726213-107749748:107749828-107751686:+	-0.679892	0	negative	Up	SE
DKC1	ENSG00000164985.9;A3:chr9:15471309-15472630:15471229-15472630:-	-0.626908	0	negative	Up	A3
DKC1	ENSG00000165238.12;AL:chr9:96079913-96080155:96080553:96079913-96082649:96082846:+	-0.58626	0	negative	Up	AL
DKC1	ENSG00000165629.14;SE:chr10:7844817-7848937:7848973-7849622:+	-0.50716	1.69464e-12	negative	Up	SE
DKC1	ENSG00000165802.14;MX:chr9:140348895-140349691:140349759-140350863:140348895-140350081:140350086-140350863:-	0.569927	4.44089e-16	postive	Up	MX
DKC1	ENSG00000165995.14;AF:chr10:18549698:18550246-18690853:18689742:18690029-18690853:+	0.601114	0	postive	Up	AF
DKC1	ENSG00000166006.8;A3:chr12:75437021-75441933:75434986-75441933:-	-0.596107	0	negative	Up	A3
DKC1	ENSG00000166448.10;A3:chr7:98445867-98446206:98445831-98446206:-	0.702738	0	postive	Up	A3
DKC1	ENSG00000166762.11;A3:chr15:43940264-43940827:43940261-43940827:-	-0.585787	0	negative	Up	A3
DKC1	ENSG00000166986.8;SE:chr12:57883341-57883679:57883754-57883990:+	-0.533642	6.75016e-14	negative	Up	SE
DKC1	ENSG00000167232.8;SE:chr19:23545527-23556544:23556639-23557440:-	0.605769	0	postive	Up	SE
DKC1	ENSG00000167280.11;A5:chr17:77078959-77079102:77078145-77079102:+	0.519092	4.10338e-13	postive	Up	A5
DKC1	ENSG00000167281.13;AF:chr17:77303906-77419789:77420202:77303906-77478536:77478680:-	0.66019	0	postive	Up	AF
DKC1	ENSG00000167371.12;A5:chr16:29823672-29824311:29823644-29824311:+	0.595721	0	postive	Up	A5
DKC1	ENSG00000167549.14;A3:chr17:27948502-27949706:27948441-27949706:-	-0.562494	1.33227e-15	negative	Up	A3
DKC1	ENSG00000167566.12;RI:chr12:50184929:50185834-50186229:50186371:-	0.534849	5.77316e-14	postive	Up	RI
DKC1	ENSG00000167645.12;RI:chr19:38798068:38798161-38798237:38798392:-	0.644902	0	postive	Up	RI
DKC1	ENSG00000167964.7;A3:chr16:2203223-2203320:2203223-2203579:+	-0.536212	4.84057e-14	negative	Up	A3
DKC1	ENSG00000167964.7;SE:chr16:2200052-2201131:2201316-2201570:+	0.549749	8.21565e-15	postive	Up	SE
DKC1	ENSG00000168137.11;RI:chr3:9516133:9516266-9516752:9516840:+	-0.605427	0	negative	Up	RI
DKC1	ENSG00000168488.14;A3:chr16:28846720-28846867:28846720-28846870:+	0.523867	2.28928e-13	postive	Up	A3
DKC1	ENSG00000168490.9;SE:chr8:22085899-22086301:22086422-22089309:-	0.643876	0	postive	Up	SE
DKC1	ENSG00000168830.5;SE:chr6:87647541-87654988:87655240-87724868:+	0.570706	4.44089e-16	postive	Up	SE
DKC1	ENSG00000169228.9;RI:chr5:176729129:176729179-176729398:176729497:-	0.594055	0	postive	Up	RI
DKC1	ENSG00000171723.11;SE:chr14:67291284-67309396:67309434-67346657:+	-0.519927	3.70592e-13	negative	Up	SE
DKC1	ENSG00000171735.13;A3:chr1:7805082-7805905:7805082-7805947:+	-0.666712	0	negative	Up	A3
DKC1	ENSG00000171735.13;SE:chr1:7807841-7809831:7809851-7811259:+	-0.66987	0	negative	Up	SE
DKC1	ENSG00000171914.10;A5:chr15:63128317-63131055:63128272-63131055:+	-0.553908	4.66294e-15	negative	Up	A5
DKC1	ENSG00000172824.10;A5:chr16:67034949-67035211:67034893-67035211:+	-0.511809	9.81437e-13	negative	Up	A5
DKC1	ENSG00000172995.12;AF:chr3:35682456:35682544-35721279:35721119:35721193-35721279:+	0.551903	6.21725e-15	postive	Up	AF
DKC1	ENSG00000172995.12;AF:chr3:35683657:35683900-35721279:35721116:35721193-35721279:+	0.540041	2.9754e-14	postive	Up	AF
DKC1	ENSG00000173210.15;SE:chr5:148619451-148620239:148620337-148622054:+	-0.567402	6.66134e-16	negative	Up	SE
DKC1	ENSG00000173744.12;SE:chr2:228389631-228395807:228395926-228398265:+	0.52459	2.09388e-13	postive	Up	SE
DKC1	ENSG00000173744.12;SE:chr2:228401709-228414775:228414822-228416675:+	-0.615457	0	negative	Up	SE
DKC1	ENSG00000174437.10;A5:chr12:110783923-110784006:110783908-110784006:+	0.643637	0	postive	Up	A5
DKC1	ENSG00000174501.10;SE:chr2:96559472-96559961:96560023-96561147:-	-0.58066	0	negative	Up	SE
DKC1	ENSG00000174501.10;SE:chr2:96581919-96582358:96582469-96583603:-	0.640554	0	postive	Up	SE
DKC1	ENSG00000175182.9;SE:chr3:184055159-184056175:184056317-184059512:+	-0.562443	1.33227e-15	negative	Up	SE
DKC1	ENSG00000175416.8;SE:chr5:175819946-175823480:175823533-175824608:-	-0.633473	0	negative	Up	SE
DKC1	ENSG00000175634.8;A5:chr11:67200687-67200811:67200665-67200811:+	0.528115	1.35225e-13	postive	Up	A5
DKC1	ENSG00000175634.8;RI:chr11:67201466:67201528-67201669:67201746:+	-0.512661	8.8729e-13	negative	Up	RI
DKC1	ENSG00000175662.13;SE:chr17:17752173-17754207:17754266-17764790:-	0.58297	0	postive	Up	SE
DKC1	ENSG00000175727.7;RI:chr12:122620036:122620213-122622016:122622137:+	0.653888	0	postive	Up	RI
DKC1	ENSG00000176406.16;A3:chr8:105027684-105053554:105027684-105053557:+	0.535323	5.44009e-14	postive	Up	A3
DKC1	ENSG00000176406.16;AF:chr8:104831615:104831857-104897526:104892645:104892917-104897526:+	-0.535323	5.44009e-14	negative	Up	AF
DKC1	ENSG00000176406.16;SE:chr8:105105871-105106706:105106957-105160835:+	0.535323	5.44009e-14	postive	Up	SE
DKC1	ENSG00000176454.8;RI:chr15:34651790:34651946-34652312:34652410:-	0.711502	0	postive	Up	RI
DKC1	ENSG00000176884.10;A3:chr9:140058356-140061863:140058356-140062226:+	0.544824	1.59872e-14	postive	Up	A3
DKC1	ENSG00000177084.10;A3:chr12:133235260-133235881:133234556-133235881:-	-0.534719	5.86198e-14	negative	Up	A3
DKC1	ENSG00000177084.10;A3:chr12:133252790-133253132:133252770-133253132:-	0.517141	5.1914e-13	postive	Up	A3
DKC1	ENSG00000178104.14;AF:chr1:145021167-145039590:145039955:145021167-145075630:145076011:-	-0.546671	1.24345e-14	negative	Up	AF
DKC1	ENSG00000179364.9;SE:chr14:105851324-105852022:105852054-105856298:+	-0.59681	0	negative	Up	SE
DKC1	ENSG00000179832.13;A3:chr8:145296420-145297114:145296420-145297272:+	0.576693	2.22045e-16	postive	Up	A3
DKC1	ENSG00000179832.13;SE:chr8:145302339-145302470:145302582-145303780:+	-0.576693	2.22045e-16	negative	Up	SE
DKC1	ENSG00000179912.14;SE:chr12:57663777-57666236:57666337-57674141:-	-0.577606	0	negative	Up	SE
DKC1	ENSG00000181513.10;A3:chr17:43215197-43215280:43215197-43215290:+	-0.587621	0	negative	Up	A3
DKC1	ENSG00000181513.10;AL:chr17:43216527-43219950:43220326:43216527-43220810:43221543:+	0.555506	3.77476e-15	postive	Up	AL
DKC1	ENSG00000182247.5;SE:chr3:23258803-23541099:23541231-23574045:+	-0.58584	0	negative	Up	SE
DKC1	ENSG00000182473.15;SE:chr17:74082226-74082935:74082973-74083735:-	-0.523884	2.28262e-13	negative	Up	SE
DKC1	ENSG00000182919.9;SE:chr11:93488552-93490482:93490631-93492908:+	-0.562008	1.55431e-15	negative	Up	SE
DKC1	ENSG00000182944.13;SE:chr22:29669853-29670254:29670271-29674019:+	-0.563041	1.33227e-15	negative	Up	SE
DKC1	ENSG00000183020.8;SE:chr11:994245-1000432:1000598-1003722:+	0.523936	2.2693e-13	postive	Up	SE
DKC1	ENSG00000183426.11;SE:chr16:15044112-15044609:15044678-15045472:+	-0.507629	1.60449e-12	negative	Up	SE
DKC1	ENSG00000183570.10;SE:chr21:47330944-47333865:47334008-47337502:+	-0.564426	1.11022e-15	negative	Up	SE
DKC1	ENSG00000183773.10;SE:chr22:21334413-21335036:21335056-21335281:+	-0.519092	4.10338e-13	negative	Up	SE
DKC1	ENSG00000184575.7;RI:chr12:64818818:64818962-64819118:64819237:+	-0.501179	3.38085e-12	negative	Up	RI
DKC1	ENSG00000184922.9;A5:chr17:43309847-43310591:43309817-43310591:+	-0.527946	1.38112e-13	negative	Up	A5
DKC1	ENSG00000184922.9;AF:chr17:43308036:43308054-43309734:43308794:43308807-43309734:+	0.580607	0	postive	Up	AF
DKC1	ENSG00000185046.12;A3:chr12:99139627-99145133:99139624-99145133:-	-0.614543	0	negative	Up	A3
DKC1	ENSG00000185046.12;AL:chr12:99128462:99129412-99145133:99137752:99139624-99145133:-	-0.505533	2.0477e-12	negative	Up	AL
DKC1	ENSG00000185046.12;AL:chr12:99129200:99129412-99145133:99137752:99139624-99145133:-	-0.651546	0	negative	Up	AL
DKC1	ENSG00000185274.7;AF:chr7:70597155:70598026-70800536:70748982:70749621-70800536:+	-0.63266	0	negative	Up	AF
DKC1	ENSG00000185324.17;SE:chr16:89753205-89755660:89755732-89756961:+	0.533728	6.66134e-14	postive	Up	SE
DKC1	ENSG00000185615.11;A3:chr16:335703-336353:335703-336371:+	-0.564695	8.88178e-16	negative	Up	A3
DKC1	ENSG00000186487.12;AF:chr2:2288275-2328104:2328307:2288275-2334739:2334966:-	0.513252	8.27116e-13	postive	Up	AF
DKC1	ENSG00000186868.11;SE:chr17:44039836-44049225:44049311-44055741:+	-0.656839	0	negative	Up	SE
DKC1	ENSG00000187147.12;A5:chr1:45097884-45098015:45097880-45098015:+	0.526319	1.68976e-13	postive	Up	A5
DKC1	ENSG00000187243.11;A5:chrX:51807205-51807544:51807205-51807597:-	0.529439	1.14575e-13	postive	Up	A5
DKC1	ENSG00000188191.9;AF:chr7:751164-752051:752209:751164-752485:752577:-	-0.659777	0	negative	Up	AF
DKC1	ENSG00000188191.9;AF:chr7:751164-752485:752577:751164-766847:766978:-	0.528589	1.27454e-13	postive	Up	AF
DKC1	ENSG00000188343.8;SE:chr8:94713686-94714748:94714771-94715848:+	-0.551636	6.21725e-15	negative	Up	SE
DKC1	ENSG00000188807.8;SE:chr1:9667847-9669898:9669969-9670564:+	-0.533385	6.9722e-14	negative	Up	SE
DKC1	ENSG00000196235.8;SE:chr19:39948380-39948934:39948945-39949458:+	0.565479	8.88178e-16	postive	Up	SE
DKC1	ENSG00000196361.4;A3:chr19:11565692-11567925:11565671-11567925:-	0.665171	0	postive	Up	A3
DKC1	ENSG00000196526.6;SE:chr4:7780603-7783103:7783354-7787921:-	-0.509268	1.32427e-12	negative	Up	SE
DKC1	ENSG00000196876.7;A5:chr12:52115725-52139687:52115692-52139687:+	0.63942	0	postive	Up	A5
DKC1	ENSG00000196876.7;MX:chr12:52081003-52082542:52082633-52093354:52081003-52082789:52082880-52093354:+	-0.635914	0	negative	Up	MX
DKC1	ENSG00000196961.7;SE:chr19:50305398-50305791:50305856-50306206:+	-0.580225	0	negative	Up	SE
DKC1	ENSG00000197111.9;AL:chr12:53865591-53868653:53869854:53865591-53873190:53874946:+	-0.523743	2.32481e-13	negative	Up	AL
DKC1	ENSG00000197555.5;RI:chr14:72171438:72171500-72171939:72172057:+	-0.52513	1.95843e-13	negative	Up	RI
DKC1	ENSG00000197555.5;SE:chr14:72152348-72165698:72165844-72169098:+	0.537333	4.19664e-14	postive	Up	SE
DKC1	ENSG00000197603.8;A5:chr5:37138950-37139442:37138950-37142412:-	0.511639	1.00142e-12	postive	Up	A5
DKC1	ENSG00000197622.7;RI:chr1:151027492:151027602-151028153:151028469:-	-0.508049	1.52767e-12	negative	Up	RI
DKC1	ENSG00000197959.9;AL:chr1:172357949-172376912:172381856:172357949-172387421:172387606:+	-0.511018	1.0778e-12	negative	Up	AL
DKC1	ENSG00000198363.10;SE:chr8:62593595-62594998:62595042-62596598:-	-0.553767	4.88498e-15	negative	Up	SE
DKC1	ENSG00000198722.8;SE:chr9:35259047-35291066:35291101-35295693:+	-0.569354	4.44089e-16	negative	Up	SE
DKC1	ENSG00000198722.8;SE:chr9:35400440-35401948:35402004-35403164:+	-0.57885	0	negative	Up	SE
DKC1	ENSG00000204843.8;AF:chr2:74605372-74607132:74607482:74605372-74618921:74619214:-	-0.603884	0	negative	Up	AF
DKC1	ENSG00000204843.8;SE:chr2:74590554-74590741:74590755-74592202:-	-0.570794	4.44089e-16	negative	Up	SE
DKC1	ENSG00000214548.8;MX:chr14:101297871-101300969:101301088-101302504:101297871-101302076:101302216-101302504:+	0.511693	9.94982e-13	postive	Up	MX
DKC1	ENSG00000214655.5;A3:chr10:75560517-75560775:75560517-75560843:+	-0.600457	0	negative	Up	A3
DKC1	ENSG00000214765.4;A3:chr7:45765314-45765783:45764079-45765783:-	-0.533432	6.92779e-14	negative	Up	A3
DKC1	ENSG00000220205.4;AF:chr17:8065687-8066196:8066293:8065687-8066785:8066864:-	-0.541818	2.35367e-14	negative	Up	AF
DKC1	ENSG00000228971.1;SE:chr1:95975918-95978076:95978178-95979707:+	0.546571	1.24345e-14	postive	Up	SE
DKC1	ENSG00000232119.2;AF:chrX:119737835:119738102-119739262:119738176:119738722-119739262:+	0.578768	0	postive	Up	AF
DKC1	ENSG00000239306.3;A5:chr11:66393149-66393932:66391795-66393932:+	-0.52766	1.42997e-13	negative	Up	A5
DKC1	ENSG00000245937.2;A5:chr5:127396936-127418427:127396936-127418662:-	-0.521542	3.04423e-13	negative	Up	A5
DKC1	ENSG00000245937.2;AL:chr5:127301580:127302620-127396836:127357220:127359990-127396836:-	-0.529676	1.11022e-13	negative	Up	AL
DKC1	ENSG00000248487.4;AF:chr3:52007700:52007921-52011887:52009118:52009220-52011887:+	-0.604084	0	negative	Up	AF
DKC1	ENSG00000250251.2;A5:chr16:15224648-15224931:15224648-15224944:-	0.580855	0	postive	Up	A5
DKC1	ENSG00000250510.2;SE:chr12:6931066-6932634:6933931-6934649:+	-0.607684	0	negative	Up	SE
DKC1	ENSG00000251474.2;AL:chr3:129101765:129103061-129112478:129109998:129112139-129112478:-	0.537753	3.9746e-14	postive	Up	AL
DKC1	ENSG00000257621.2;A3:chr14:58740853-58758353:58740728-58758353:-	-0.577435	2.22045e-16	negative	Up	A3
DKC1	ENSG00000267121.1;AL:chr17:43295623:43296541-43297635:43296717:43296999-43297635:-	0.656771	0	postive	Up	AL
DKC1	ENSG00000130822.10;AF:chrX:152938533-152938972:152939148:152938533-152939384:152939401:-	-0.564341	1.11022e-15	negative	Up	AF
DKC1	ENSG00000132507.13;AF:chr17:7210318:7210434-7212934:7210692:7211071-7212934:+	0.523283	2.46025e-13	postive	Up	AF
DKC1	ENSG00000137726.11;AF:chr11:117713496-117747307:117747897:117713496-117748014:117748201:-	-0.559243	2.22045e-15	negative	Up	AF
DKC1	ENSG00000151150.14;SE:chr10:61819188-61819456:61819764-61822869:-	0.531969	8.32667e-14	postive	Up	SE
DKC1	ENSG00000151150.14;SE:chr10:61827767-61828395:61836206-61840295:-	-0.533396	6.95e-14	negative	Up	SE
DKC1	ENSG00000151914.13;SE:chr6:56328562-56329483:56329554-56330876:-	-0.530775	9.68114e-14	negative	Up	SE
DKC1	ENSG00000164114.14;A3:chr4:156289964-156294288:156289961-156294288:-	0.647572	0	postive	Up	A3
DKC1	ENSG00000165802.14;SE:chr9:140349759-140350081:140350086-140350863:-	-0.563857	1.33227e-15	negative	Up	SE
DKC1	ENSG00000188343.8;SE:chr8:94738741-94739359:94739472-94740433:+	-0.524458	2.12719e-13	negative	Up	SE
DKC1	ENSG00000197111.9;AL:chr12:53865591-53868653:53869854:53865591-53873190:53874591:+	-0.527675	1.42775e-13	negative	Up	AL
DKC1	ENSG00000225783.2;A3:chr22:27059362-27061421:27059362-27061495:+	-0.511092	1.06826e-12	negative	Up	A3
DKC1	ENSG00000225783.2;SE:chr22:27062900-27063148:27063273-27064121:+	-0.551837	6.21725e-15	negative	Up	SE
DKC1	ENSG00000001497.12;A5:chrX:64738345-64740582:64738345-64743440:-	-0.500428	3.68372e-12	negative	Up	A5
DKC1	ENSG00000001497.12;SE:chrX:64744930-64748140:64748249-64749092:-	0.505926	1.95621e-12	postive	Up	SE
DKC1	ENSG00000005379.11;SE:chr17:56379808-56381699:56381760-56382422:-	-0.60106	0	negative	Up	SE
DKC1	ENSG00000005486.11;SE:chr7:75508578-75510683:75510804-75511147:+	0.528921	1.22125e-13	postive	Up	SE
DKC1	ENSG00000006704.6;AF:chr7:73868439:73868506-73922405:73920322:73922006-73922405:+	-0.571639	4.44089e-16	negative	Up	AF
DKC1	ENSG00000007392.12;A3:chr16:278401-279278:277335-279278:-	-0.504598	2.28195e-12	negative	Up	A3
DKC1	ENSG00000007392.12;A5:chr16:277335-277986:277335-279278:-	-0.520228	3.57492e-13	negative	Up	A5
DKC1	ENSG00000008441.12;SE:chr19:13192669-13198803:13198950-13201113:+	-0.517558	4.93827e-13	negative	Up	SE
DKC1	ENSG00000008710.12;A3:chr16:2148192-2149645:2147985-2149645:-	0.611321	0	postive	Up	A3
DKC1	ENSG00000010295.14;SE:chr12:6657991-6658642:6658647-6658922:-	0.555775	3.55271e-15	postive	Up	SE
DKC1	ENSG00000011478.7;SE:chr19:46196814-46198695:46198976-46201805:+	-0.64287	0	negative	Up	SE
DKC1	ENSG00000017797.7;AF:chr18:9475007:9475174-9512989:9476125:9476284-9512989:+	-0.528752	1.24789e-13	negative	Up	AF
DKC1	ENSG00000020129.11;SE:chr1:36023484-36023757:36023824-36024708:+	0.61318	0	postive	Up	SE
DKC1	ENSG00000028203.13;A3:chr12:95690034-95692870:95690034-95693941:+	-0.659296	0	negative	Up	A3
DKC1	ENSG00000029534.15;RI:chr8:41529872:41529944-41530034:41530430:-	-0.627482	0	negative	Up	RI
DKC1	ENSG00000029534.15;SE:chr8:41529944-41530034:41530430-41542062:-	0.55335	5.10703e-15	postive	Up	SE
DKC1	ENSG00000033627.10;A3:chr17:40622236-40629657:40622236-40629678:+	0.511508	1.01696e-12	postive	Up	A3
DKC1	ENSG00000033627.10;SE:chr17:40659645-40660590:40660607-40665879:+	-0.54542	1.46549e-14	negative	Up	SE
DKC1	ENSG00000034053.10;SE:chr15:29385423-29386481:29386516-29390693:+	-0.643246	0	negative	Up	SE
DKC1	ENSG00000038382.13;AF:chr5:14143946:14143991-14270934:14183907:14184068-14270934:+	-0.528033	1.36557e-13	negative	Up	AF
DKC1	ENSG00000047849.17;AF:chr3:48040369-48057824:48057902:48040369-48130263:48130329:-	-0.58085	0	negative	Up	AF
DKC1	ENSG00000048991.12;AF:chr2:136289043:136289203-136360070:136343922:136344076-136360070:+	0.566333	8.88178e-16	postive	Up	AF
DKC1	ENSG00000050748.12;A3:chr5:179663531-179665332:179663526-179665332:-	0.534746	5.86198e-14	postive	Up	A3
DKC1	ENSG00000050748.12;MX:chr5:179669755-179674439:179674510-179675973:179669755-179674855:179674926-179675973:-	0.573569	4.44089e-16	postive	Up	MX
DKC1	ENSG00000052126.10;SE:chr12:19422819-19423122:19423139-19427450:+	-0.622798	0	negative	Up	SE
DKC1	ENSG00000053372.4;A5:chr1:19578742-19581276:19578357-19581276:+	-0.516266	5.76872e-13	negative	Up	A5
DKC1	ENSG00000054356.7;SE:chr2:220164106-220164422:220164508-220164707:-	-0.573298	4.44089e-16	negative	Up	SE
DKC1	ENSG00000058404.15;A3:chr7:44259121-44259659:44257334-44259659:-	0.704753	0	postive	Up	A3
DKC1	ENSG00000058404.15;AF:chr7:44323824-44364956:44365095:44323824-44365534:44365766:-	-0.501346	3.31668e-12	negative	Up	AF
DKC1	ENSG00000058404.15;AF:chr7:44323824-44364956:44365095:44323824-44373861:44374176:-	-0.726907	0	negative	Up	AF
DKC1	ENSG00000058404.15;AL:chr7:44256749:44257334-44259659:44258945:44259121-44259659:-	-0.573417	4.44089e-16	negative	Up	AL
DKC1	ENSG00000058404.15;AL:chr7:44256749:44257334-44259659:44258948:44259121-44259659:-	-0.692535	0	negative	Up	AL
DKC1	ENSG00000058404.15;AL:chr7:44256749:44257334-44259659:44258950:44259201-44259659:-	-0.726907	0	negative	Up	AL
DKC1	ENSG00000058404.15;AL:chr7:44257158:44257334-44259659:44258948:44259121-44259659:-	-0.58086	0	negative	Up	AL
DKC1	ENSG00000060237.12;SE:chr12:971436-977032:978270-980431:+	-0.527519	1.45661e-13	negative	Up	SE
DKC1	ENSG00000061273.12;RI:chr12:48185654:48185787-48186321:48186452:-	-0.530388	1.01696e-13	negative	Up	RI
DKC1	ENSG00000063245.9;SE:chr19:56200360-56200663:56200737-56201233:+	0.56512	8.88178e-16	postive	Up	SE
DKC1	ENSG00000063660.4;RI:chr2:241402764:241402929-241404033:241404163:+	-0.694423	0	negative	Up	RI
DKC1	ENSG00000064419.9;A3:chr7:128630256-128632053:128630154-128632053:-	0.603744	0	postive	Up	A3
DKC1	ENSG00000064607.11;RI:chr19:19135428:19136265-19136664:19137035:-	0.638488	0	postive	Up	RI
DKC1	ENSG00000065609.9;A3:chr6:84290318-84291941:84290303-84291941:-	0.600295	0	postive	Up	A3
DKC1	ENSG00000065609.9;SE:chr6:84320396-84324576:84324581-84326688:-	-0.638314	0	negative	Up	SE
DKC1	ENSG00000065609.9;SE:chr6:84326758-84333020:84333061-84350815:-	-0.626723	0	negative	Up	SE
DKC1	ENSG00000067445.15;RI:chrX:54955036:54955143-54957174:54957464:+	-0.623322	0	negative	Up	RI
DKC1	ENSG00000067445.15;SE:chrX:54955143-54957174:54957464-54957637:+	0.571075	4.44089e-16	postive	Up	SE
DKC1	ENSG00000067840.7;AF:chrX:153074050-153095188:153095351:153074050-153095582:153095598:-	0.596378	0	postive	Up	AF
DKC1	ENSG00000067840.7;SE:chrX:153072824-153073352:153073594-153073797:-	-0.594873	0	negative	Up	SE
DKC1	ENSG00000068903.15;SE:chr19:39384507-39389019:39389065-39390146:-	-0.507617	1.60671e-12	negative	Up	SE
DKC1	ENSG00000068912.9;SE:chr2:54028979-54035436:54035597-54036351:+	-0.527172	1.51879e-13	negative	Up	SE
DKC1	ENSG00000070087.9;A3:chr3:149684373-149686145:149684051-149686145:-	-0.598163	0	negative	Up	A3
DKC1	ENSG00000070669.12;A3:chr7:97484066-97484665:97483992-97484665:-	0.658693	0	postive	Up	A3
DKC1	ENSG00000070831.11;AL:chr1:22413359-22416436:22417297:22413359-22417921:22419437:+	-0.57438	2.22045e-16	negative	Up	AL
DKC1	ENSG00000070831.11;SE:chr1:22379235-22400587:22400712-22404922:+	0.571866	4.44089e-16	postive	Up	SE
DKC1	ENSG00000070961.10;SE:chr12:89985072-89992367:89992520-89992894:-	-0.715014	0	negative	Up	SE
DKC1	ENSG00000070961.10;SE:chr12:89993076-89995103:89995210-89996820:-	-0.633793	0	negative	Up	SE
DKC1	ENSG00000072110.9;MX:chr14:69343957-69345175:69345240-69346679:69343957-69345706:69345786-69346679:-	-0.628853	0	negative	Up	MX
DKC1	ENSG00000072110.9;SE:chr14:69343957-69345175:69345240-69345706:-	-0.633385	0	negative	Up	SE
DKC1	ENSG00000072195.10;AF:chr2:220299568:220300087-220309375:220308396:220308781-220309375:+	0.53873	3.5083e-14	postive	Up	AF
DKC1	ENSG00000072518.15;A3:chr11:63669802-63670073:63669802-63670076:+	-0.581163	0	negative	Up	A3
DKC1	ENSG00000072518.15;SE:chr11:63670630-63671458:63671619-63672258:+	-0.606444	0	negative	Up	SE
DKC1	ENSG00000073921.12;A3:chr11:85693046-85694909:85693031-85694909:-	0.571341	4.44089e-16	postive	Up	A3
DKC1	ENSG00000073921.12;SE:chr11:85670103-85671718:85671820-85685751:-	-0.5839	0	negative	Up	SE
DKC1	ENSG00000073921.12;SE:chr11:85695016-85701293:85701442-85707869:-	-0.606406	0	negative	Up	SE
DKC1	ENSG00000074054.12;SE:chr2:122135225-122139784:122139900-122144698:-	-0.508238	1.49436e-12	negative	Up	SE
DKC1	ENSG00000074054.12;SE:chr2:122168545-122176198:122176305-122182715:-	-0.504073	2.42473e-12	negative	Up	SE
DKC1	ENSG00000074964.12;SE:chr1:17958961-17961043:17961057-17961330:+	-0.523288	2.45803e-13	negative	Up	SE
DKC1	ENSG00000075413.13;SE:chr14:103958371-103966493:103966537-103969219:+	-0.585677	0	negative	Up	SE
DKC1	ENSG00000075624.9;RI:chr7:5566782:5567242-5567364:5567522:-	-0.53496	5.68434e-14	negative	Up	RI
DKC1	ENSG00000075790.6;A3:chr7:107253877-107258773:107253877-107262075:+	-0.627599	0	negative	Up	A3
DKC1	ENSG00000076344.11;A3:chr16:325082-325283:324265-325283:-	-0.527807	1.40332e-13	negative	Up	A3
DKC1	ENSG00000076706.8;RI:chr11:119181466:119181895-119181990:119182131:-	-0.543862	1.79856e-14	negative	Up	RI
DKC1	ENSG00000076864.13;A3:chr1:21924557-21924893:21924533-21924893:-	0.595911	0	postive	Up	A3
DKC1	ENSG00000076864.13;SE:chr1:21929406-21930328:21930405-21932559:-	-0.593175	0	negative	Up	SE
DKC1	ENSG00000078053.12;SE:chr7:38433814-38457425:38457550-38462021:-	-0.579734	0	negative	Up	SE
DKC1	ENSG00000078668.8;A5:chr8:42252654-42256230:42252651-42256230:+	-0.576485	2.22045e-16	negative	Up	A5
DKC1	ENSG00000078668.8;SE:chr8:42252651-42254196:42254198-42256230:+	-0.70071	0	negative	Up	SE
DKC1	ENSG00000080603.12;SE:chr16:30732299-30732510:30732797-30733443:+	-0.514365	7.2431e-13	negative	Up	SE
DKC1	ENSG00000080603.12;SE:chr16:30733607-30733884:30734069-30734284:+	-0.595056	0	negative	Up	SE
DKC1	ENSG00000080823.16;SE:chr14:102695994-102698044:102698158-102698872:-	-0.513335	8.18901e-13	negative	Up	SE
DKC1	ENSG00000080845.12;MX:chr20:35125469-35127645:35127724-35128602:35125469-35127991:35128079-35128602:+	-0.557423	2.88658e-15	negative	Up	MX
DKC1	ENSG00000081189.9;AF:chr5:88119747-88178772:88179041:88119747-88180306:88180385:-	-0.561451	1.77636e-15	negative	Up	AF
DKC1	ENSG00000081803.11;SE:chr7:122028792-122033250:122033369-122033495:-	-0.571651	4.44089e-16	negative	Up	SE
DKC1	ENSG00000081803.11;SE:chr7:122114571-122120906:122120914-122130135:-	-0.579485	0	negative	Up	SE
SLTM	ENSG00000074416.9;AF:chr3:127540681-127541152:127541701:127540681-127541927:127542051:-	-0.574028	2.22045e-16	negative	Up	AF
SLTM	ENSG00000078328.15;A5:chr16:6069993-6366996:6069902-6366996:+	-0.515785	6.11067e-13	negative	Up	A5
SLTM	ENSG00000079215.8;SE:chr5:36680691-36683966:36684100-36686167:+	-0.569885	4.44089e-16	negative	Up	SE
SLTM	ENSG00000087460.16;AF:chr20:57464226:57464408-57470667:57466358:57466920-57470667:+	0.514194	7.39186e-13	postive	Up	AF
SLTM	ENSG00000087460.16;SE:chr20:57470739-57473996:57474040-57478586:+	-0.520926	3.28182e-13	negative	Up	SE
SLTM	ENSG00000088387.13;SE:chr13:99447002-99448460:99448467-99449369:-	-0.612655	0	negative	Up	SE
SLTM	ENSG00000088387.13;SE:chr13:99460929-99461377:99461382-99461606:-	-0.606651	0	negative	Up	SE
SLTM	ENSG00000088899.10;RI:chr20:3146143:3146274-3146413:3147006:-	-0.517692	4.85834e-13	negative	Up	RI
SLTM	ENSG00000097021.14;SE:chr1:6341346-6342784:6342856-6354924:-	-0.551615	6.43929e-15	negative	Up	SE
SLTM	ENSG00000099904.11;A3:chr22:20131279-20132752:20131279-20134544:+	0.522338	2.76223e-13	postive	Up	A3
SLTM	ENSG00000099904.11;AL:chr22:20131279-20132752:20133973:20131279-20134544:20135529:+	0.578669	0	postive	Up	AL
SLTM	ENSG00000100151.11;RI:chr22:38469780:38469830-38470314:38470458:+	0.501039	3.43547e-12	postive	Up	RI
SLTM	ENSG00000101224.13;A3:chr20:3777378-3778269:3777378-3778311:+	-0.524822	2.03393e-13	negative	Up	A3
SLTM	ENSG00000084764.6;A5:chr2:27247165-27248451:27247120-27248451:+	-0.609607	0	negative	Up	A5
SLTM	ENSG00000085831.11;A3:chr1:51775102-51776926:51774997-51776926:-	0.544483	1.64313e-14	postive	Up	A3
SLTM	ENSG00000087274.12;A5:chr4:2906835-2909470:2906742-2909470:+	-0.62044	0	negative	Up	A5
SLTM	ENSG00000087460.16;SE:chr20:57470739-57473996:57474040-57478583:+	-0.669675	0	negative	Up	SE
SLTM	ENSG00000087470.13;MX:chr12:32890095-32890799:32890876-32892998:32890095-32891198:32891230-32892998:+	-0.581842	0	negative	Up	MX
SLTM	ENSG00000087470.13;SE:chr12:32854496-32858759:32858797-32860301:+	-0.566881	8.88178e-16	negative	Up	SE
SLTM	ENSG00000087470.13;SE:chr12:32890095-32890799:32890876-32891198:+	-0.568023	6.66134e-16	negative	Up	SE
SLTM	ENSG00000089351.8;SE:chr19:35512942-35513804:35513815-35514140:+	-0.574851	2.22045e-16	negative	Up	SE
SLTM	ENSG00000090238.7;A3:chr16:30106251-30106424:30106218-30106424:-	0.519436	3.93463e-13	postive	Up	A3
SLTM	ENSG00000090238.7;A3:chr16:30106755-30107418:30106656-30107418:-	-0.531432	8.92619e-14	negative	Up	A3
SLTM	ENSG00000090539.11;RI:chr3:184103834:184103947-184104280:184104543:+	-0.540694	2.70894e-14	negative	Up	RI
SLTM	ENSG00000090565.11;SE:chr16:539000-541134:541268-546824:+	-0.555535	3.77476e-15	negative	Up	SE
SLTM	ENSG00000091129.14;SE:chr7:107800937-107815767:107815802-107816875:-	-0.606949	0	negative	Up	SE
SLTM	ENSG00000091536.12;A3:chr17:18077235-18082031:18077235-18082083:+	-0.694955	0	negative	Up	A3
SLTM	ENSG00000091536.12;A5:chr17:18075730-18077095:18075604-18077095:+	0.621377	0	postive	Up	A5
SLTM	ENSG00000093167.13;SE:chr3:37107433-37107715:37107816-37116515:-	-0.542858	2.04281e-14	negative	Up	SE
SLTM	ENSG00000095637.13;SE:chr10:97127456-97131083:97131184-97135730:-	-0.537937	3.88578e-14	negative	Up	SE
SLTM	ENSG00000095637.13;SE:chr10:97131184-97131741:97131806-97135730:-	0.533168	7.14984e-14	postive	Up	SE
SLTM	ENSG00000095713.9;AL:chr10:99624757:99625471-99640006:99639440:99639558-99640006:-	0.654729	0	postive	Up	AL
SLTM	ENSG00000099901.12;RI:chr22:20113826:20113891-20114475:20114704:+	0.536713	4.55191e-14	postive	Up	RI
SLTM	ENSG00000100023.12;AL:chr22:22049785-22050156:22050349:22049785-22051174:22052191:+	-0.572573	4.44089e-16	negative	Up	AL
SLTM	ENSG00000100083.14;AF:chr22:38004853:38004910-38010197:38008543:38009198-38010197:+	-0.643515	0	negative	Up	AF
SLTM	ENSG00000100138.9;AF:chr22:42076368-42078360:42078626:42076368-42084798:42084913:-	-0.57319	4.44089e-16	negative	Up	AF
SLTM	ENSG00000100280.12;SE:chr22:29735122-29735743:29735763-29736645:-	-0.557379	2.88658e-15	negative	Up	SE
SLTM	ENSG00000100321.10;AF:chr22:39745954:39746114-39770321:39760175:39760301-39770321:+	-0.514827	6.85452e-13	negative	Up	AF
SLTM	ENSG00000100321.10;AL:chr22:39772202-39773603:39774386:39772202-39777701:39781593:+	0.555403	3.77476e-15	postive	Up	AL
SLTM	ENSG00000100354.15;SE:chr22:40658177-40660692:40663040-40666126:+	-0.52611	1.73639e-13	negative	Up	SE
SLTM	ENSG00000100364.13;A3:chr22:45601588-45601674:45601522-45601674:-	-0.608891	0	negative	Up	A3
SLTM	ENSG00000100429.13;A5:chr22:50689334-50689403:50689334-50689531:-	0.528122	1.35003e-13	postive	Up	A5
SLTM	ENSG00000100528.7;SE:chr14:54898938-54902797:54902844-54903087:-	-0.621446	0	negative	Up	SE
SLTM	ENSG00000100711.8;SE:chr14:104195519-104196130:104196183-104198957:+	-0.66096	0	negative	Up	SE
SLTM	ENSG00000100949.10;RI:chr14:24735636:24735723-24735982:24736095:-	0.582352	0	postive	Up	RI
SLTM	ENSG00000101040.14;A3:chr20:45927691-45938800:45927616-45938800:-	-0.639782	0	negative	Up	A3
SLTM	ENSG00000101040.14;A5:chr20:45865260-45867502:45865260-45867640:-	-0.630041	0	negative	Up	A5
SLTM	ENSG00000101040.14;AF:chr20:45976670-45984194:45984401:45976670-45985401:45985450:-	-0.634782	0	negative	Up	AF
SLTM	ENSG00000101098.7;A3:chr20:43400057-43438816:43400054-43438816:-	0.509596	1.27431e-12	postive	Up	A3
SLTM	ENSG00000101199.8;A3:chr20:61917065-61917718:61917065-61917724:+	0.601878	0	postive	Up	A3
SLTM	ENSG00000101199.8;SE:chr20:61914203-61915203:61915232-61916218:+	-0.519873	3.73035e-13	negative	Up	SE
SLTM	ENSG00000101294.11;SE:chr20:30154098-30155881:30156027-30156923:+	-0.500612	3.60689e-12	negative	Up	SE
SLTM	ENSG00000101294.11;SE:chr20:30154098-30155881:30156083-30156923:+	-0.63457	0	negative	Up	SE
SLTM	ENSG00000101361.10;AL:chr20:2637864-2638019:2638296:2637864-2638575:2639039:+	-0.692957	0	negative	Up	AL
SLTM	ENSG00000101365.14;A3:chr20:2639483-2640171:2639168-2640171:-	0.528344	1.3145e-13	postive	Up	A3
SLTM	ENSG00000101365.14;RI:chr20:2639041:2639168-2639405:2639483:-	0.539426	3.19744e-14	postive	Up	RI
SLTM	ENSG00000101489.12;A5:chr18:34844720-34846496:34844720-34846499:-	0.649548	0	postive	Up	A5
SLTM	ENSG00000101489.12;A5:chr18:34855206-34901766:34855206-34901796:-	0.628075	0	postive	Up	A5
SLTM	ENSG00000101489.12;AF:chr18:35065570-35065689:35065820:35065570-35145319:35146000:-	-0.665784	0	negative	Up	AF
SLTM	ENSG00000101489.12;SE:chr18:34833901-34844637:34844717-34846496:-	-0.570922	4.44089e-16	negative	Up	SE
SLTM	ENSG00000101489.12;SE:chr18:34833901-34844637:34844720-34846496:-	-0.69907	0	negative	Up	SE
SLTM	ENSG00000102024.11;SE:chrX:114844635-114845115:114845233-114856558:+	-0.639504	0	negative	Up	SE
SLTM	ENSG00000102024.11;SE:chrX:114871290-114874422:114874448-114874720:+	-0.63987	0	negative	Up	SE
SLTM	ENSG00000102125.11;A5:chrX:153648085-153648371:153647962-153648371:+	-0.523393	2.42473e-13	negative	Up	A5
SLTM	ENSG00000102312.15;SE:chrX:48368344-48369754:48369875-48370280:+	-0.535474	5.32907e-14	negative	Up	SE
SLTM	ENSG00000102468.5;AF:chr13:47466725-47469630:47470173:47466725-47470809:47471169:-	-0.571035	4.44089e-16	negative	Up	AF
SLTM	ENSG00000102804.9;AF:chr13:45010231-45010640:45010981:45010231-45147299:45150701:-	0.606915	0	postive	Up	AF
SLTM	ENSG00000102858.8;SE:chr16:4733933-4736260:4736304-4738797:+	-0.539255	3.28626e-14	negative	Up	SE
SLTM	ENSG00000103202.7;AF:chr16:447209:447313-448990:447742:448179-448990:+	0.599177	0	postive	Up	AF
SLTM	ENSG00000103351.8;SE:chr16:3582841-3583099:3583155-3586122:+	-0.610703	0	negative	Up	SE
SLTM	ENSG00000103365.11;RI:chr16:23504681:23504779-23505624:23505699:-	-0.536493	4.68514e-14	negative	Up	RI
SLTM	ENSG00000104529.13;AF:chr8:144669022-144678258:144678924:144669022-144679518:144679557:-	-0.565049	8.88178e-16	negative	Up	AF
SLTM	ENSG00000104613.6;A3:chr8:19701749-19703208:19701749-19703215:+	0.633946	0	postive	Up	A3
SLTM	ENSG00000104722.8;AF:chr8:24771277:24772386-24773118:24772455:24772810-24773118:+	-0.714538	0	negative	Up	AF
SLTM	ENSG00000104723.15;SE:chr8:15605974-15615300:15615364-15621712:+	-0.664877	0	negative	Up	SE
SLTM	ENSG00000104859.10;A5:chr19:45571316-45571678:45571312-45571678:+	0.52948	1.13909e-13	postive	Up	A5
SLTM	ENSG00000105143.7;SE:chr19:15075173-15079115:15079319-15082549:-	-0.557597	2.66454e-15	negative	Up	SE
SLTM	ENSG00000105221.10;SE:chr19:40761176-40762833:40762961-40771129:-	0.547777	1.06581e-14	postive	Up	SE
SLTM	ENSG00000105357.10;SE:chr19:50726606-50727411:50727434-50728842:+	0.513499	8.03135e-13	postive	Up	SE
SLTM	ENSG00000105364.9;A3:chr19:10369361-10369848:10369361-10370293:+	0.551368	6.66134e-15	postive	Up	A3
SLTM	ENSG00000105819.9;AL:chr7:102952578-102952654:102952759:102952578-102969378:102969958:+	-0.52888	1.22791e-13	negative	Up	AL
SLTM	ENSG00000106009.11;RI:chr7:2577515:2578398-2578813:2578985:-	0.524898	2.01617e-13	postive	Up	RI
SLTM	ENSG00000106009.11;RI:chr7:2581754:2581845-2582838:2583596:-	-0.524898	2.01617e-13	negative	Up	RI
SLTM	ENSG00000106052.8;A5:chr7:27856139-27856509:27856013-27856509:+	0.528137	1.34781e-13	postive	Up	A5
SLTM	ENSG00000106078.13;SE:chr7:51111389-51150755:51150925-51152863:-	-0.513484	8.0469e-13	negative	Up	SE
SLTM	ENSG00000106123.7;A3:chr7:142568160-142568283:142568160-142568344:+	-0.655845	0	negative	Up	A3
SLTM	ENSG00000106617.8;AF:chr7:151483627-151511502:151511926:151483627-151573592:151574210:-	-0.513221	8.30003e-13	negative	Up	AF
SLTM	ENSG00000107263.13;SE:chr9:134477536-134479348:134479440-134497183:-	-0.527355	1.4877e-13	negative	Up	SE
SLTM	ENSG00000107331.11;A3:chr9:139918292-139918595:139917504-139918595:-	0.650945	0	postive	Up	A3
SLTM	ENSG00000107404.13;A5:chr1:1274033-1274667:1274033-1274742:-	-0.731919	0	negative	Up	A5
SLTM	ENSG00000107954.6;AF:chr10:105253736:105254229-105330629:105315137:105315170-105330629:+	-0.648041	0	negative	Up	AF
SLTM	ENSG00000108262.11;SE:chr17:27905797-27905980:27906006-27908356:-	-0.591185	0	negative	Up	SE
SLTM	ENSG00000108509.15;AF:chr17:4889278-4889487:4889529:4889278-4890888:4890945:-	-0.5708	4.44089e-16	negative	Up	AF
SLTM	ENSG00000108509.15;SE:chr17:4872632-4872795:4872815-4872925:-	-0.666292	0	negative	Up	SE
SLTM	ENSG00000108826.11;AF:chr17:48447947-48448267:48448524:48447947-48450492:48450568:-	0.50399	2.44782e-12	postive	Up	AF
SLTM	ENSG00000108848.10;A3:chr17:48828002-48828085:48828002-48828108:+	0.65818	0	postive	Up	A3
SLTM	ENSG00000109083.9;SE:chr17:26659013-26659172:26659408-26662366:-	-0.518572	4.36984e-13	negative	Up	SE
SLTM	ENSG00000109452.8;AL:chr4:142944313:142950067-143003184:142950109:142951455-143003184:-	0.610911	0	postive	Up	AL
SLTM	ENSG00000109452.8;SE:chr4:143383879-143389110:143389208-143646992:-	0.610911	0	postive	Up	SE
SLTM	ENSG00000109670.8;AF:chr4:153271276-153273622:153274110:153271276-153303341:153303664:-	-0.608294	0	negative	Up	AF
SLTM	ENSG00000110075.9;SE:chr11:68370960-68377079:68377096-68377372:+	-0.527692	1.42553e-13	negative	Up	SE
SLTM	ENSG00000110076.14;A3:chr11:64375554-64387766:64374972-64387766:-	0.66617	0	postive	Up	A3
SLTM	ENSG00000110076.14;SE:chr11:64390550-64393935:64394024-64397874:-	0.627464	0	postive	Up	SE
SLTM	ENSG00000110237.3;AF:chr11:73019334:73022875-73057928:73054041:73054322-73057928:+	0.513949	7.61169e-13	postive	Up	AF
SLTM	ENSG00000110514.14;A5:chr11:47317127-47317448:47317118-47317448:+	0.537014	4.37428e-14	postive	Up	A5
SLTM	ENSG00000110514.14;AF:chr11:47291225:47291301-47295378:47291699:47291797-47295378:+	0.59005	0	postive	Up	AF
SLTM	ENSG00000110514.14;SE:chr11:47308085-47310519:47310578-47310942:+	-0.561209	1.77636e-15	negative	Up	SE
SLTM	ENSG00000110514.14;SE:chr11:47312367-47314094:47314147-47315434:+	-0.609184	0	negative	Up	SE
SLTM	ENSG00000110514.14;SE:chr11:47330250-47330531:47330593-47330832:+	-0.620652	0	negative	Up	SE
SLTM	ENSG00000110514.14;SE:chr11:47346128-47348289:47348358-47350209:+	0.604968	0	postive	Up	SE
SLTM	ENSG00000110717.6;AF:chr11:67798180:67798200-67799619:67798433:67798617-67799619:+	0.562904	1.33227e-15	postive	Up	AF
SLTM	ENSG00000110811.13;A3:chr12:6942808-6942906:6942808-6942908:+	0.619612	0	postive	Up	A3
SLTM	ENSG00000110811.13;SE:chr12:6939934-6940034:6940197-6940380:+	-0.615845	0	negative	Up	SE
SLTM	ENSG00000110811.13;SE:chr12:6943213-6943989:6944119-6946149:+	-0.572164	4.44089e-16	negative	Up	SE
SLTM	ENSG00000110841.9;SE:chr12:27807747-27808076:27808168-27809549:+	-0.559434	2.22045e-15	negative	Up	SE
SLTM	ENSG00000110841.9;SE:chr12:27809663-27811749:27811781-27813817:+	0.561109	1.77636e-15	postive	Up	SE
SLTM	ENSG00000110841.9;SE:chr12:27829532-27829997:27830029-27832422:+	0.561109	1.77636e-15	postive	Up	SE
SLTM	ENSG00000111262.4;A3:chr12:5019638-5020006:5019638-5026952:+	-0.680246	0	negative	Up	A3
SLTM	ENSG00000111364.10;A3:chr12:124103384-124103979:124103384-124103995:+	0.501288	3.33911e-12	postive	Up	A3
SLTM	ENSG00000111664.6;RI:chr12:6950422:6950508-6950750:6950788:+	-0.657916	0	negative	Up	RI
SLTM	ENSG00000111752.5;A5:chr12:9085946-9086461:9085427-9086461:+	0.525949	1.7697e-13	postive	Up	A5
SLTM	ENSG00000112514.10;RI:chr6:33384327:33384437-33384526:33384553:-	0.502661	2.85283e-12	postive	Up	RI
SLTM	ENSG00000113648.12;A5:chr5:134681747-134686513:134681747-134686517:-	-0.67074	0	negative	Up	A5
SLTM	ENSG00000113758.9;SE:chr5:176886269-176886604:176886741-176887433:-	-0.737244	0	negative	Up	SE
SLTM	ENSG00000113763.6;AF:chr5:176289659:176289846-176295131:176292551:176292722-176295131:+	-0.593707	0	negative	Up	AF
SLTM	ENSG00000113763.6;SE:chr5:176295965-176296615:176296782-176297371:+	-0.58058	0	negative	Up	SE
SLTM	ENSG00000114388.8;RI:chr3:50385190:50385332-50385555:50385672:-	0.530059	1.05915e-13	postive	Up	RI
SLTM	ENSG00000114805.12;AF:chr3:155314167-155393786:155394105:155314167-155421935:155421997:-	-0.525401	1.89404e-13	negative	Up	AF
SLTM	ENSG00000114841.12;SE:chr3:52431893-52432048:52432178-52432866:+	-0.529988	1.07025e-13	negative	Up	SE
SLTM	ENSG00000114942.9;A3:chr2:207024408-207024637:207024408-207024683:+	0.523049	2.53131e-13	postive	Up	A3
SLTM	ENSG00000115239.15;SE:chr2:53978078-53992514:53992722-54013958:-	0.573634	4.44089e-16	postive	Up	SE
SLTM	ENSG00000115255.6;SE:chr19:1496452-1496590:1496670-1497173:+	-0.64115	0	negative	Up	SE
SLTM	ENSG00000115504.10;SE:chr2:63206470-63215066:63215173-63217851:+	-0.560291	1.9984e-15	negative	Up	SE
SLTM	ENSG00000115641.13;AF:chr2:106002997-106015427:106015507:106002997-106015679:106016124:-	-0.50505	2.16538e-12	negative	Up	AF
SLTM	ENSG00000115657.8;RI:chr2:220075103:220075197-220075433:220075545:-	0.550213	7.77156e-15	postive	Up	RI
SLTM	ENSG00000115839.12;SE:chr2:135922266-135925263:135925283-135926115:+	-0.672797	0	negative	Up	SE
SLTM	ENSG00000116141.10;SE:chr1:220826694-220831132:220831176-220835154:+	-0.554673	4.21885e-15	negative	Up	SE
SLTM	ENSG00000116698.16;SE:chr1:183441784-183471388:183471526-183481972:+	-0.504388	2.33769e-12	negative	Up	SE
SLTM	ENSG00000117114.14;SE:chr1:82446523-82446808:82446834-82447492:+	-0.536848	4.4853e-14	negative	Up	SE
SLTM	ENSG00000117114.14;SE:chr1:82451039-82452585:82452713-82456075:+	-0.513583	7.95142e-13	negative	Up	SE
SLTM	ENSG00000117114.14;SE:chr1:82452713-82453553:82453570-82456075:+	0.517327	5.07594e-13	postive	Up	SE
SLTM	ENSG00000117448.9;SE:chr1:46016827-46018108:46018235-46027461:+	-0.522045	2.86438e-13	negative	Up	SE
SLTM	ENSG00000117523.11;SE:chr1:171557644-171558508:171558744-171560726:+	-0.572079	4.44089e-16	negative	Up	SE
SLTM	ENSG00000117640.13;AF:chr1:26146420:26146520-26149510:26146723:26147150-26149510:+	0.50503	2.17071e-12	postive	Up	AF
SLTM	ENSG00000117643.10;SE:chr1:25944828-25980733:25980857-26012931:+	-0.557795	2.66454e-15	negative	Up	SE
SLTM	ENSG00000118473.15;SE:chr1:67145435-67147552:67148052-67154831:+	-0.625479	0	negative	Up	SE
SLTM	ENSG00000118705.12;SE:chr20:35865112-35866805:35866852-35869706:+	-0.556615	3.10862e-15	negative	Up	SE
SLTM	ENSG00000118762.3;SE:chr4:88977419-88979135:88979255-88983058:+	0.543895	1.77636e-14	postive	Up	SE
SLTM	ENSG00000119707.9;RI:chr14:73566375:73566458-73569900:73570186:+	-0.517797	4.79616e-13	negative	Up	RI
SLTM	ENSG00000119707.9;RI:chr14:73577539:73577863-73578236:73578510:+	-0.50162	3.21432e-12	negative	Up	RI
SLTM	ENSG00000119787.9;SE:chr2:38546161-38570410:38570654-38604285:-	0.644633	0	postive	Up	SE
SLTM	ENSG00000119844.10;A5:chr2:64808407-64812556:64806680-64812556:+	-0.656011	0	negative	Up	A5
SLTM	ENSG00000119844.10;SE:chr2:64806680-64808324:64808407-64812556:+	-0.618918	0	negative	Up	SE
SLTM	ENSG00000120251.14;MX:chr4:158281295-158282162:158282276-158283951:158281295-158282690:158282804-158283951:+	-0.593363	0	negative	Up	MX
SLTM	ENSG00000120910.10;SE:chr8:22390531-22396982:22397011-22398128:+	-0.618747	0	negative	Up	SE
SLTM	ENSG00000121653.6;RI:chr11:45923923:45924024-45924461:45924735:+	-0.512873	8.65086e-13	negative	Up	RI
SLTM	ENSG00000121716.12;A5:chr7:99954506-99955843:99954455-99955843:+	0.563385	1.33227e-15	postive	Up	A5
SLTM	ENSG00000121716.12;RI:chr7:99950187:99950290-99950384:99950537:+	-0.650166	0	negative	Up	RI
SLTM	ENSG00000121753.8;A3:chr1:32193881-32194199:32193878-32194199:-	0.640706	0	postive	Up	A3
SLTM	ENSG00000121753.8;SE:chr1:32193206-32193626:32193682-32193783:-	0.584516	0	postive	Up	SE
SLTM	ENSG00000122705.10;AF:chr9:36190960:36191270-36204065:36197547:36197585-36204065:+	-0.582917	0	negative	Up	AF
SLTM	ENSG00000122705.10;SE:chr9:36204176-36209264:36209317-36211600:+	-0.663703	0	negative	Up	SE
SLTM	ENSG00000123562.11;A3:chrX:102933579-102940099:102933577-102940099:-	-0.528782	1.24345e-13	negative	Up	A3
SLTM	ENSG00000123562.11;SE:chrX:102931979-102933427:102933528-102940099:-	0.644059	0	postive	Up	SE
SLTM	ENSG00000123562.11;SE:chrX:102931979-102933427:102933577-102940099:-	0.654802	0	postive	Up	SE
SLTM	ENSG00000124104.14;A5:chr20:44463755-44469278:44463748-44469278:+	-0.536569	4.61853e-14	negative	Up	A5
SLTM	ENSG00000124507.5;SE:chr6:34434047-34494020:34494145-34495109:+	-0.706279	0	negative	Up	SE
SLTM	ENSG00000124574.9;A3:chr6:43416764-43416830:43416764-43416845:+	0.523686	2.34035e-13	postive	Up	A3
SLTM	ENSG00000124831.14;AF:chr2:238536219:238536383-238617187:238600859:238601164-238617187:+	-0.691201	0	negative	Up	AF
SLTM	ENSG00000124831.14;AF:chr2:238536250:238536383-238617187:238600859:238601164-238617187:+	-0.530975	9.4369e-14	negative	Up	AF
SLTM	ENSG00000124831.14;AL:chr2:238668848-238671246:238674558:238668848-238678586:238679419:+	0.630439	0	postive	Up	AL
SLTM	ENSG00000124831.14;SE:chr2:238657967-238659843:238659914-238661952:+	-0.594162	0	negative	Up	SE
SLTM	ENSG00000125505.10;SE:chr19:54687563-54691043:54691169-54692071:-	-0.574477	2.22045e-16	negative	Up	SE
SLTM	ENSG00000125510.11;SE:chr20:62711705-62723319:62723469-62724041:+	-0.518966	4.16556e-13	negative	Up	SE
SLTM	ENSG00000125991.13;SE:chr20:34136618-34142143:34142157-34142815:+	-0.620987	0	negative	Up	SE
SLTM	ENSG00000126217.16;AF:chr13:113622814:113623028-113669077:113656068:113656297-113669077:+	0.560025	1.9984e-15	postive	Up	AF
SLTM	ENSG00000126217.16;AF:chr13:113633655:113634072-113669077:113656068:113656297-113669077:+	0.533718	6.66134e-14	postive	Up	AF
SLTM	ENSG00000126767.13;SE:chrX:47500874-47509320:47509425-47509822:-	-0.555169	3.9968e-15	negative	Up	SE
SLTM	ENSG00000127990.11;SE:chr7:94214827-94217090:94217124-94218001:-	-0.595865	0	negative	Up	SE
SLTM	ENSG00000128159.7;RI:chr22:50658386:50658444-50658680:50660303:-	0.535644	5.21805e-14	postive	Up	RI
SLTM	ENSG00000128596.12;A3:chr7:128445955-128446291:128445955-128446742:+	0.599787	0	postive	Up	A3
SLTM	ENSG00000128596.12;SE:chr7:128445955-128446291:128446449-128446742:+	0.628036	0	postive	Up	SE
SLTM	ENSG00000130402.7;MX:chr19:39200116-39200897:39200982-39205109:39200116-39201916:39202001-39205109:+	0.66743	0	postive	Up	MX
SLTM	ENSG00000130540.9;SE:chr22:44235905-44237682:44237812-44258094:-	-0.643986	0	negative	Up	SE
SLTM	ENSG00000130558.14;AF:chr9:137967268:137967648-137982041:137979106:137979288-137982041:+	-0.538795	3.4639e-14	negative	Up	AF
SLTM	ENSG00000130558.14;AF:chr9:137967366:137967648-137982041:137979106:137979288-137982041:+	-0.652806	0	negative	Up	AF
SLTM	ENSG00000130558.14;AF:chr9:137967366:137967648-137982041:137979520:137979985-137982041:+	-0.690722	0	negative	Up	AF
SLTM	ENSG00000130558.14;AF:chr9:137979106:137979288-137982041:137979585:137979985-137982041:+	0.5167	5.47562e-13	postive	Up	AF
SLTM	ENSG00000130822.10;A3:chrX:152935585-152935905:152935581-152935905:-	0.561334	1.77636e-15	postive	Up	A3
SLTM	ENSG00000130822.10;AF:chrX:152938533-152939235:152939277:152938533-152939384:152939401:-	-0.503368	2.62967e-12	negative	Up	AF
SLTM	ENSG00000131503.16;A5:chr5:139917846-139918504:139917819-139918504:+	0.569479	4.44089e-16	postive	Up	A5
SLTM	ENSG00000132471.7;SE:chr17:73843690-73843877:73844011-73844651:-	0.669535	0	postive	Up	SE
SLTM	ENSG00000132970.8;MX:chr13:27246126-27250686:27250861-27255191:27246126-27254172:27254338-27255191:+	-0.546637	1.24345e-14	negative	Up	MX
SLTM	ENSG00000133026.8;SE:chr17:8424603-8433941:8434003-8438705:-	-0.559272	2.22045e-15	negative	Up	SE
SLTM	ENSG00000133026.8;SE:chr17:8473130-8479961:8479990-8480554:-	-0.516143	5.85532e-13	negative	Up	SE
SLTM	ENSG00000133606.6;A5:chr7:140171811-140178400:140171811-140178637:-	-0.520038	3.65707e-13	negative	Up	A5
SLTM	ENSG00000133606.6;AF:chr7:140171811-140178400:140178866:140171811-140178960:140179369:-	-0.563837	1.33227e-15	negative	Up	AF
SLTM	ENSG00000133612.14;SE:chr7:150831655-150837066:150837203-150838985:+	0.573285	4.44089e-16	postive	Up	SE
SLTM	ENSG00000133884.5;SE:chr11:65111540-65112051:65112092-65113137:+	-0.618305	0	negative	Up	SE
SLTM	ENSG00000134245.12;AF:chr1:113009163:113010213-113057496:113051400:113052066-113057496:+	0.561327	1.77636e-15	postive	Up	AF
SLTM	ENSG00000134986.9;AF:chr5:111091527-111092833:111092891:111091527-111333021:111333161:-	-0.506001	1.93934e-12	negative	Up	AF
SLTM	ENSG00000135090.9;SE:chr12:118673476-118673600:118674498-118675878:-	-0.522194	2.81108e-13	negative	Up	SE
SLTM	ENSG00000135439.6;AF:chr12:58129210-58130862:58132029:58129210-58135695:58135940:-	-0.680825	0	negative	Up	AF
SLTM	ENSG00000135439.6;SE:chr12:58121868-58122101:58122160-58123422:-	-0.682914	0	negative	Up	SE
SLTM	ENSG00000135454.8;AF:chr12:58025916-58026324:58026451:58025916-58026555:58026985:-	0.615945	0	postive	Up	AF
SLTM	ENSG00000135502.12;A5:chr12:58019535-58019781:58019470-58019781:+	0.545386	1.46549e-14	postive	Up	A5
SLTM	ENSG00000135596.13;A3:chr6:109767615-109767899:109767560-109767899:-	0.535933	5.01821e-14	postive	Up	A3
SLTM	ENSG00000135596.13;RI:chr6:109772803:109772903-109773449:109773604:-	-0.535933	5.01821e-14	negative	Up	RI
SLTM	ENSG00000135597.14;A3:chr6:139238783-139241352:139238764-139241352:-	-0.573889	4.44089e-16	negative	Up	A3
SLTM	ENSG00000135597.14;A5:chr6:139242261-139247538:139242261-139251114:-	-0.608928	0	negative	Up	A5
SLTM	ENSG00000135638.8;AF:chr2:73143176:73144189-73151438:73150543:73150850-73151438:+	-0.713485	0	negative	Up	AF
SLTM	ENSG00000135638.8;AF:chr2:73144604:73145501-73151438:73150543:73150850-73151438:+	-0.685559	0	negative	Up	AF
SLTM	ENSG00000135638.8;AF:chr2:73145310:73145501-73151438:73150543:73150850-73151438:+	-0.527466	1.46549e-13	negative	Up	AF
SLTM	ENSG00000135638.8;AL:chr2:73151622-73152568:73152670:73151622-73160916:73161493:+	-0.527466	1.46549e-13	negative	Up	AL
SLTM	ENSG00000135749.13;RI:chr1:233119882:233120223-233121838:233122286:-	0.612259	0	postive	Up	RI
SLTM	ENSG00000135750.10;AF:chr1:233749750:233750272-233802341:233765304:233765660-233802341:+	0.572056	4.44089e-16	postive	Up	AF
SLTM	ENSG00000136141.9;AL:chr13:47308133-47315777:47316868:47308133-47324675:47325710:+	-0.514051	7.51843e-13	negative	Up	AL
SLTM	ENSG00000136436.9;SE:chr17:46933549-46933941:46933978-46937676:+	-0.61621	0	negative	Up	SE
SLTM	ENSG00000136450.7;A5:chr17:56082402-56082759:56082402-56082775:-	0.543519	1.86517e-14	postive	Up	A5
SLTM	ENSG00000136478.3;A3:chr17:62232327-62238161:62232321-62238161:-	0.597837	0	postive	Up	A3
SLTM	ENSG00000136490.4;AF:chr17:61776708-61777392:61777500:61776708-61778344:61778532:-	0.558014	2.66454e-15	postive	Up	AF
SLTM	ENSG00000136521.8;AF:chr3:179322579:179322727-179334771:179333795:179333837-179334771:+	-0.593151	0	negative	Up	AF
SLTM	ENSG00000136717.10;SE:chr2:127821594-127825739:127825831-127826500:-	-0.744972	0	negative	Up	SE
SLTM	ENSG00000136750.7;RI:chr10:26589717:26589924-26592963:26593487:+	-0.582267	0	negative	Up	RI
SLTM	ENSG00000136878.7;RI:chr9:132642392:132642568-132642746:132644107:+	-0.628517	0	negative	Up	RI
SLTM	ENSG00000137509.5;SE:chr11:82571159-82595865:82595927-82611277:-	0.539966	2.9754e-14	postive	Up	SE
SLTM	ENSG00000137574.6;SE:chr8:56686278-56695307:56695371-56698278:+	-0.549951	7.99361e-15	negative	Up	SE
SLTM	ENSG00000137817.12;SE:chr15:72535040-72541586:72541655-72542361:-	-0.676775	0	negative	Up	SE
SLTM	ENSG00000137817.12;SE:chr15:72542433-72543186:72543298-72543548:-	-0.512853	8.67306e-13	negative	Up	SE
SLTM	ENSG00000138073.8;RI:chr2:27354540:27354699-27354878:27354950:-	-0.545787	1.39888e-14	negative	Up	RI
SLTM	ENSG00000138101.14;MX:chr2:25602192-25606705:25606758-25611071:25602192-25610158:25610247-25611071:-	-0.533896	6.52811e-14	negative	Up	MX
SLTM	ENSG00000138101.14;SE:chr2:25611230-25642384:25642404-25650404:-	-0.631111	0	negative	Up	SE
SLTM	ENSG00000138162.12;SE:chr10:123954691-123969389:123969484-123969912:+	0.533973	6.4615e-14	postive	Up	SE
SLTM	ENSG00000138162.12;SE:chr10:123971223-123972857:123972892-123974906:+	-0.534141	6.30607e-14	negative	Up	SE
SLTM	ENSG00000138162.12;SE:chr10:123987523-123988861:123989001-123996910:+	-0.622186	0	negative	Up	SE
SLTM	ENSG00000138246.11;SE:chr3:132249941-132256002:132256110-132257020:+	-0.581544	0	negative	Up	SE
SLTM	ENSG00000138279.10;SE:chr10:75148172-75155802:75155867-75156277:-	-0.62254	0	negative	Up	SE
SLTM	ENSG00000138286.9;A5:chr10:74987942-74990180:74987918-74990180:+	0.533181	7.14984e-14	postive	Up	A5
SLTM	ENSG00000138434.11;A5:chr2:182781732-182783325:182781154-182783325:+	-0.646959	0	negative	Up	A5
SLTM	ENSG00000138434.11;RI:chr2:182779943:182781154-182783325:182783402:+	-0.578276	0	negative	Up	RI
SLTM	ENSG00000138443.10;SE:chr2:204245107-204246912:204246929-204255769:+	-0.689975	0	negative	Up	SE
SLTM	ENSG00000138443.10;SE:chr2:204260503-204261508:204261690-204267299:+	-0.686314	0	negative	Up	SE
SLTM	ENSG00000138443.10;SE:chr2:204267457-204276008:204276094-204281631:+	0.686888	0	postive	Up	SE
SLTM	ENSG00000138758.7;AF:chr4:77870962:77871083-77917578:77917035:77917091-77917578:+	-0.54909	8.88178e-15	negative	Up	AF
SLTM	ENSG00000139190.12;AL:chr12:6571403:6572008-6574056:6573026:6573652-6574056:-	0.514439	7.18092e-13	postive	Up	AL
SLTM	ENSG00000139737.15;SE:chr13:78293806-78317151:78317300-78318418:+	-0.570884	4.44089e-16	negative	Up	SE
SLTM	ENSG00000139910.15;AL:chr14:26915094:26918169-26949183:26941157:26941597-26949183:-	-0.728307	0	negative	Up	AL
SLTM	ENSG00000139998.10;A5:chr14:65417132-65417297:65417132-65417661:-	-0.56505	8.88178e-16	negative	Up	A5
SLTM	ENSG00000139998.10;AF:chr14:65419289-65438526:65438612:65419289-65438671:65438875:-	-0.56505	8.88178e-16	negative	Up	AF
SLTM	ENSG00000140044.8;AF:chr14:75894419:75894552-75904601:75895060:75895309-75904601:+	-0.531013	9.39249e-14	negative	Up	AF
SLTM	ENSG00000140284.6;AF:chr15:50474393:50475102-50489697:50483198:50483301-50489697:+	-0.513437	8.09131e-13	negative	Up	AF
SLTM	ENSG00000140398.9;RI:chr15:75646591:75646618-75646772:75646833:+	0.555494	3.77476e-15	postive	Up	RI
SLTM	ENSG00000141027.15;A3:chr17:16005119-16012100:16005071-16012100:-	0.727947	0	postive	Up	A3
SLTM	ENSG00000141404.9;AF:chr18:11688955:11689938-11752852:11752112:11752577-11752852:+	0.519667	3.82583e-13	postive	Up	AF
SLTM	ENSG00000141503.11;SE:chr17:4796362-4796581:4796604-4796729:+	-0.501618	3.21521e-12	negative	Up	SE
SLTM	ENSG00000141644.13;AL:chr18:47793256:47794033-47799047:47797420:47797910-47799047:-	0.528195	1.33671e-13	postive	Up	AL
SLTM	ENSG00000141837.13;SE:chr19:13320312-13321431:13321466-13322917:-	-0.675	0	negative	Up	SE
SLTM	ENSG00000142609.12;A3:chr1:1854584-1854806:1854554-1854806:-	0.509412	1.30207e-12	postive	Up	A3
SLTM	ENSG00000142609.12;SE:chr1:1853827-1854028:1854162-1854424:-	0.509412	1.30207e-12	postive	Up	SE
SLTM	ENSG00000142949.12;SE:chr1:44058272-44063419:44063724-44064391:+	0.541586	2.42029e-14	postive	Up	SE
SLTM	ENSG00000143106.8;SE:chr1:109957985-109964482:109964548-109968924:-	-0.540975	2.62013e-14	negative	Up	SE
SLTM	ENSG00000143303.7;SE:chr1:156703312-156703801:156704285-156705517:+	0.536271	4.81837e-14	postive	Up	SE
SLTM	ENSG00000143420.12;AF:chr1:150600068-150601537:150601616:150600068-150601890:150602053:-	-0.572626	4.44089e-16	negative	Up	AF
SLTM	ENSG00000143499.9;A5:chr1:214507651-214510047:214505535-214510047:+	-0.600887	0	negative	Up	A5
SLTM	ENSG00000144152.8;AF:chr2:112895962:112896307-112917253:112908876:112910835-112917253:+	-0.620904	0	negative	Up	AF
SLTM	ENSG00000144674.12;SE:chr3:37292975-37315027:37315092-37323449:+	0.500301	3.73745e-12	postive	Up	SE
SLTM	ENSG00000144674.12;SE:chr3:37396678-37402734:37402796-37407571:+	-0.766083	0	negative	Up	SE
SLTM	ENSG00000145242.9;A3:chr4:66270197-66280002:66270194-66280002:-	-0.506491	1.83209e-12	negative	Up	A3
SLTM	ENSG00000145675.10;AF:chr5:67584196:67584579-67588087:67586465:67586662-67588087:+	0.524788	2.04281e-13	postive	Up	AF
SLTM	ENSG00000145730.16;SE:chr5:102296933-102309820:102310140-102325976:+	-0.51068	1.12177e-12	negative	Up	SE
SLTM	ENSG00000145730.16;SE:chr5:102361038-102363886:102363942-102364591:+	-0.514786	6.88782e-13	negative	Up	SE
SLTM	ENSG00000145833.11;SE:chr5:134099782-134102607:134102750-134106593:+	0.608933	0	postive	Up	SE
SLTM	ENSG00000145833.11;SE:chr5:134124281-134125796:134125912-134126160:+	-0.608933	0	negative	Up	SE
SLTM	ENSG00000145882.6;A5:chr5:148737735-148742200:148737719-148742200:+	0.517768	4.81393e-13	postive	Up	A5
SLTM	ENSG00000147642.12;AF:chr8:110656945-110660917:110661195:110656945-110703562:110704020:-	0.52795	1.38112e-13	postive	Up	AF
SLTM	ENSG00000147799.7;SE:chr8:145759586-145763105:145763197-145770633:-	0.514788	6.88782e-13	postive	Up	SE
SLTM	ENSG00000147852.9;SE:chr9:2650516-2651415:2651498-2651874:+	0.526891	1.5743e-13	postive	Up	SE
SLTM	ENSG00000148019.8;A3:chr9:80863789-80866821:80863789-80866824:+	-0.555294	3.9968e-15	negative	Up	A3
SLTM	ENSG00000148341.13;SE:chr9:131772972-131774515:131774577-131776690:-	0.670962	0	postive	Up	SE
SLTM	ENSG00000148660.14;MX:chr10:75583842-75585037:75585105-75597226:75583842-75587847:75587879-75597226:-	0.578818	0	postive	Up	MX
SLTM	ENSG00000148660.14;SE:chr10:75583842-75587847:75587879-75597226:-	-0.665964	0	negative	Up	SE
SLTM	ENSG00000112576.8;AF:chr6:41908323-41909190:41909586:41908323-42017389:42018095:-	-0.533081	7.23865e-14	negative	Up	AF
SLTM	ENSG00000113648.12;AF:chr5:134681747-134686517:134687234:134681747-134688636:134698591:-	0.602477	0	postive	Up	AF
SLTM	ENSG00000115875.14;RI:chr2:38975721:38975795-38976671:38976847:-	0.513051	8.46878e-13	postive	Up	RI
SLTM	ENSG00000117266.11;RI:chr1:205498649:205498691-205499387:205499477:+	0.61774	0	postive	Up	RI
SLTM	ENSG00000117632.16;AF:chr1:26231229-26232880:26232957:26231229-26233279:26233482:-	0.517975	4.69402e-13	postive	Up	AF
SLTM	ENSG00000119523.8;AF:chr9:101981118-101983261:101983329:101981118-101983829:101984238:-	0.50601	1.93756e-12	postive	Up	AF
SLTM	ENSG00000119946.9;SE:chr10:101147760-101147909:101148058-101150063:+	-0.660508	0	negative	Up	SE
SLTM	ENSG00000121931.11;A5:chr1:111492745-111493910:111492745-111495154:-	-0.503323	2.64344e-12	negative	Up	A5
SLTM	ENSG00000130558.14;AF:chr9:137979106:137979288-137982041:137979520:137979985-137982041:+	0.508042	1.52878e-12	postive	Up	AF
SLTM	ENSG00000148660.14;SE:chr10:75585105-75587847:75587879-75597226:-	-0.649567	0	negative	Up	SE
SLTM	ENSG00000148660.14;SE:chr10:75597269-75599297:75599359-75601927:-	-0.671587	0	negative	Up	SE
SLTM	ENSG00000149091.10;AF:chr11:46360148:46360440-46388841:46366984:46367135-46388841:+	0.589753	0	postive	Up	AF
SLTM	ENSG00000149243.10;A3:chr11:75139695-75140794:75139671-75140794:-	0.637753	0	postive	Up	A3
SLTM	ENSG00000149243.10;RI:chr11:75136438:75136626-75137565:75137683:-	0.637753	0	postive	Up	RI
SLTM	ENSG00000149294.11;AL:chr11:113142598-113143655:113143823:113142598-113145989:113149158:+	-0.654189	0	negative	Up	AL
SLTM	ENSG00000149294.11;SE:chr11:113105886-113117090:113117092-113126599:+	0.618842	0	postive	Up	SE
SLTM	ENSG00000149532.10;A5:chr11:61183991-61187394:61183991-61187421:-	0.575718	2.22045e-16	postive	Up	A5
SLTM	ENSG00000149657.14;AF:chr20:60697517:60697849-60699673:60698208:60698470-60699673:+	0.651981	0	postive	Up	AF
SLTM	ENSG00000149657.14;SE:chr20:60701495-60702641:60702757-60704841:+	-0.66947	0	negative	Up	SE
SLTM	ENSG00000149716.7;A3:chr11:69469179-69471368:69469152-69471368:-	-0.521863	2.92655e-13	negative	Up	A3
SLTM	ENSG00000149761.4;AF:chr11:63993762:63994604-63996950:63996774:63996816-63996950:+	-0.511224	1.0516e-12	negative	Up	AF
SLTM	ENSG00000149926.9;AF:chr16:30040836-30041381:30041405:30040836-30041724:30042580:-	0.560882	1.77636e-15	postive	Up	AF
SLTM	ENSG00000149970.10;SE:chrX:21519706-21534603:21534749-21544985:+	0.711878	0	postive	Up	SE
SLTM	ENSG00000151150.14;SE:chr10:61840376-61841908:61841934-61842373:-	-0.528103	1.35447e-13	negative	Up	SE
SLTM	ENSG00000151276.16;SE:chr3:65342807-65344739:65344827-65346874:-	-0.545571	1.42109e-14	negative	Up	SE
SLTM	ENSG00000151276.16;SE:chr3:65369298-65372818:65372901-65376817:-	-0.534352	6.15064e-14	negative	Up	SE
SLTM	ENSG00000151498.7;AF:chr11:134123442:134123603-134126982:134126477:134126542-134126982:+	-0.618789	0	negative	Up	AF
SLTM	ENSG00000151498.7;AL:chr11:134132516-134132664:134132852:134132516-134134802:134135744:+	-0.631492	0	negative	Up	AL
SLTM	ENSG00000151498.7;SE:chr11:134123603-134126982:134127151-134128409:+	-0.5465	1.26565e-14	negative	Up	SE
SLTM	ENSG00000151778.6;MX:chr13:44953849-44964493:44964714-44971408:44953849-44969920:44970219-44971408:+	0.59246	0	postive	Up	MX
SLTM	ENSG00000151778.6;SE:chr13:44953849-44964493:44964714-44971408:+	0.547331	1.13243e-14	postive	Up	SE
SLTM	ENSG00000151914.13;SE:chr6:56393723-56394246:56394572-56394772:-	0.583811	0	postive	Up	SE
SLTM	ENSG00000151967.14;AF:chr3:159557729:159558003-159583952:159570781:159571246-159583952:+	0.532796	7.50511e-14	postive	Up	AF
SLTM	ENSG00000151967.14;SE:chr3:159584070-159603996:159606732-159609886:+	-0.532796	7.50511e-14	negative	Up	SE
SLTM	ENSG00000152082.9;AF:chr2:130939310:130939370-130940200:130939830:130940025-130940200:+	0.510814	1.10401e-12	postive	Up	AF
SLTM	ENSG00000152578.8;MX:chr11:105804695-105836674:105836788-105845037:105804695-105842641:105842755-105845037:+	-0.610692	0	negative	Up	MX
SLTM	ENSG00000152578.8;SE:chr11:105804695-105816190:105816228-105836674:+	0.53975	3.06422e-14	postive	Up	SE
SLTM	ENSG00000153531.7;AF:chr13:114098904-114103314:114103457:114098904-114107539:114107839:-	0.562687	1.33227e-15	postive	Up	AF
SLTM	ENSG00000153815.10;AF:chr16:81478775:81479146-81641172:81528954:81529099-81641172:+	-0.585388	0	negative	Up	AF
SLTM	ENSG00000154556.13;SE:chr4:186541305-186544068:186545648-186547986:-	-0.725361	0	negative	Up	SE
SLTM	ENSG00000154556.13;SE:chr4:186551752-186556509:186556565-186567822:-	0.696008	0	postive	Up	SE
SLTM	ENSG00000155256.12;A5:chr10:99497082-99498234:99497078-99498234:+	-0.544426	1.66533e-14	negative	Up	A5
SLTM	ENSG00000155256.12;SE:chr10:99511219-99512614:99512634-99512795:+	-0.600877	0	negative	Up	SE
SLTM	ENSG00000155849.11;AF:chr7:37172839-37236706:37236828:37172839-37243714:37243905:-	-0.556948	3.10862e-15	negative	Up	AF
SLTM	ENSG00000156113.14;SE:chr10:78669854-78673815:78673895-78674694:-	-0.663732	0	negative	Up	SE
SLTM	ENSG00000156256.10;SE:chr21:30397098-30398030:30398092-30400194:+	-0.556051	3.55271e-15	negative	Up	SE
SLTM	ENSG00000156504.12;A3:chrX:133906313-133915851:133905384-133915851:-	0.534475	6.06182e-14	postive	Up	A3
SLTM	ENSG00000156587.11;AF:chr11:57327905-57335058:57335280:57327905-57335322:57335757:-	0.552311	5.77316e-15	postive	Up	AF
SLTM	ENSG00000156642.12;A3:chr15:73855598-73862491:73855586-73862491:-	0.74537	0	postive	Up	A3
SLTM	ENSG00000156642.12;SE:chr15:73884478-73889363:73889710-73925466:-	0.560596	1.77636e-15	postive	Up	SE
SLTM	ENSG00000157873.12;A3:chr1:2492153-2492933:2492153-2493112:+	-0.573991	4.44089e-16	negative	Up	A3
SLTM	ENSG00000157873.12;RI:chr1:2489782:2489907-2491262:2491417:+	-0.625857	0	negative	Up	RI
SLTM	ENSG00000158286.8;RI:chr1:6269328:6269403-6269474:6269599:+	-0.625347	0	negative	Up	RI
SLTM	ENSG00000158856.12;AF:chr8:21912413:21912518-21924216:21914416:21914647-21924216:+	0.613568	0	postive	Up	AF
SLTM	ENSG00000158856.12;AF:chr8:21914416:21914647-21924216:21915376:21915476-21924216:+	-0.571343	4.44089e-16	negative	Up	AF
SLTM	ENSG00000158864.8;RI:chr1:161183654:161183711-161183946:161184185:+	0.531994	8.30447e-14	postive	Up	RI
SLTM	ENSG00000159079.14;A3:chr21:33974677-33975471:33974283-33975471:-	0.504977	2.18381e-12	postive	Up	A3
SLTM	ENSG00000159363.13;A5:chr1:17312853-17312958:17312853-17313300:-	0.593757	0	postive	Up	A5
SLTM	ENSG00000159363.13;RI:chr1:17312958:17313127-17313300:17313451:-	0.54011	2.93099e-14	postive	Up	RI
SLTM	ENSG00000159363.13;SE:chr1:17316265-17316382:17316498-17316622:-	0.60169	0	postive	Up	SE
SLTM	ENSG00000159409.10;A5:chr1:151679210-151679621:151679210-151679983:-	-0.708845	0	negative	Up	A5
SLTM	ENSG00000159409.10;SE:chr1:151679210-151679621:151679770-151679983:-	-0.658414	0	negative	Up	SE
SLTM	ENSG00000160310.12;SE:chr21:48055675-48056351:48056459-48056808:+	0.695613	0	postive	Up	SE
SLTM	ENSG00000160326.9;A5:chr9:136338372-136338537:136338372-136339102:-	-0.571913	4.44089e-16	negative	Up	A5
SLTM	ENSG00000160326.9;RI:chr9:136343376:136343538-136344090:136344218:-	-0.571913	4.44089e-16	negative	Up	RI
SLTM	ENSG00000160326.9;SE:chr9:136338372-136338537:136338722-136339102:-	-0.557663	2.66454e-15	negative	Up	SE
SLTM	ENSG00000161082.8;A3:chr19:3282265-3282350:3282265-3282425:+	0.726792	0	postive	Up	A3
SLTM	ENSG00000161082.8;A3:chr19:3286023-3290229:3286023-3290270:+	-0.505228	2.12141e-12	negative	Up	A3
SLTM	ENSG00000161082.8;A3:chr19:3293484-3295042:3293484-3296756:+	0.585369	0	postive	Up	A3
SLTM	ENSG00000161642.13;AF:chr12:54778348-54779457:54779551:54778348-54785019:54785082:-	0.677875	0	postive	Up	AF
SLTM	ENSG00000161996.13;SE:chr16:716792-716905:716989-717432:+	-0.540099	2.93099e-14	negative	Up	SE
SLTM	ENSG00000162374.12;AF:chr1:50569582:50569672-50610629:50574605:50574870-50610629:+	0.504935	2.19469e-12	postive	Up	AF
SLTM	ENSG00000162374.12;AF:chr1:50569582:50569672-50610629:50575298:50575636-50610629:+	0.570283	4.44089e-16	postive	Up	AF
SLTM	ENSG00000163482.6;A3:chr2:219562333-219562577:219562333-219562626:+	-0.747334	0	negative	Up	A3
SLTM	ENSG00000163531.11;SE:chr1:204913534-204919685:204919702-204921139:+	-0.54746	1.11022e-14	negative	Up	SE
SLTM	ENSG00000163531.11;SE:chr1:204945923-204946809:204946853-204948096:+	-0.646158	0	negative	Up	SE
SLTM	ENSG00000163531.11;SE:chr1:204951148-204955038:204955242-204956546:+	0.616761	0	postive	Up	SE
SLTM	ENSG00000163618.13;SE:chr3:62478121-62483821:62483829-62484837:-	-0.571849	4.44089e-16	negative	Up	SE
SLTM	ENSG00000163660.7;AL:chr3:156864297:156864396-156867076:156865910:156866378-156867076:-	0.516727	5.45786e-13	postive	Up	AL
SLTM	ENSG00000163703.12;A5:chr3:9984856-9985065:9984837-9985065:+	-0.583767	0	negative	Up	A5
SLTM	ENSG00000163703.12;RI:chr3:9984761:9984856-9985065:9985199:+	0.637215	0	postive	Up	RI
SLTM	ENSG00000163754.12;SE:chr3:148742059-148744239:148744289-148744547:+	-0.579233	0	negative	Up	SE
SLTM	ENSG00000163812.9;AL:chr3:44956749:44959635-44970798:44966663:44968339-44970798:-	0.691922	0	postive	Up	AL
SLTM	ENSG00000163946.9;A3:chr3:56657871-56658507:56657594-56658507:-	-0.514365	7.2431e-13	negative	Up	A3
SLTM	ENSG00000164038.10;SE:chr4:103971539-103978958:103979128-103987484:-	0.580655	0	postive	Up	SE
SLTM	ENSG00000164082.10;RI:chr3:51746489:51747326-51749078:51750153:+	0.647014	0	postive	Up	RI
SLTM	ENSG00000164172.14;SE:chr5:52396364-52397189:52397339-52397927:-	-0.590647	0	negative	Up	SE
SLTM	ENSG00000164402.9;AL:chr5:132086509:132087873-132096494:132091697:132094516-132096494:-	-0.628617	0	negative	Up	AL
SLTM	ENSG00000164402.9;AL:chr5:132086509:132087873-132096494:132092025:132094699-132096494:-	-0.647161	0	negative	Up	AL
SLTM	ENSG00000164402.9;AL:chr5:132086509:132087873-132096494:132093836:132094248-132096494:-	-0.54301	1.9984e-14	negative	Up	AL
SLTM	ENSG00000164402.9;AL:chr5:132087151:132087870-132096494:132091697:132094516-132096494:-	-0.619084	0	negative	Up	AL
SLTM	ENSG00000164402.9;AL:chr5:132087151:132087870-132096494:132092025:132094699-132096494:-	-0.625488	0	negative	Up	AL
SLTM	ENSG00000164402.9;AL:chr5:132087151:132087870-132096494:132093836:132094248-132096494:-	-0.579099	0	negative	Up	AL
SLTM	ENSG00000164587.7;A5:chr5:149827298-149829049:149827298-149829266:-	-0.621282	0	negative	Up	A5
SLTM	ENSG00000164620.4;A5:chr5:141017976-141018362:141017315-141018362:+	-0.547106	1.15463e-14	negative	Up	A5
SLTM	ENSG00000164663.8;SE:chr6:41839375-41859532:41859613-41861671:-	0.583422	0	postive	Up	SE
SLTM	ENSG00000164830.13;SE:chr8:107726213-107749748:107749828-107751686:+	-0.625843	0	negative	Up	SE
SLTM	ENSG00000164985.9;A3:chr9:15471309-15472630:15471229-15472630:-	-0.656529	0	negative	Up	A3
SLTM	ENSG00000165238.12;AL:chr9:96079913-96080155:96080553:96079913-96082649:96082846:+	-0.680004	0	negative	Up	AL
SLTM	ENSG00000165238.12;AL:chr9:96079913-96080155:96080553:96079913-96082649:96082848:+	-0.583876	0	negative	Up	AL
SLTM	ENSG00000165629.14;SE:chr10:7844817-7848937:7848973-7849622:+	-0.520274	3.55271e-13	negative	Up	SE
SLTM	ENSG00000165802.14;MX:chr9:140348895-140349691:140349759-140350863:140348895-140350081:140350086-140350863:-	0.619924	0	postive	Up	MX
SLTM	ENSG00000165995.14;AF:chr10:18549698:18550246-18690853:18689742:18690029-18690853:+	0.599619	0	postive	Up	AF
SLTM	ENSG00000166006.8;A3:chr12:75437021-75441933:75434986-75441933:-	-0.615359	0	negative	Up	A3
SLTM	ENSG00000166313.12;A3:chr11:6422923-6423312:6422918-6423312:-	-0.540418	2.81997e-14	negative	Up	A3
SLTM	ENSG00000166313.12;A3:chr11:6423212-6423312:6422923-6423312:-	0.591011	0	postive	Up	A3
SLTM	ENSG00000166448.10;A3:chr7:98445867-98446206:98445831-98446206:-	0.676472	0	postive	Up	A3
SLTM	ENSG00000166762.11;A3:chr15:43940264-43940827:43940261-43940827:-	-0.642577	0	negative	Up	A3
SLTM	ENSG00000166793.6;RI:chr11:57413770:57413878-57414224:57414267:-	0.524026	2.24487e-13	postive	Up	RI
SLTM	ENSG00000166986.8;SE:chr12:57883341-57883679:57883754-57883990:+	-0.554969	3.9968e-15	negative	Up	SE
SLTM	ENSG00000167065.9;A5:chr22:31060067-31062794:31060067-31063449:-	-0.51816	4.59188e-13	negative	Up	A5
SLTM	ENSG00000167110.11;SE:chr9:131028604-131029473:131029553-131029737:-	0.503263	2.66187e-12	postive	Up	SE
SLTM	ENSG00000167232.8;SE:chr19:23545527-23556544:23556639-23557440:-	0.595877	0	postive	Up	SE
SLTM	ENSG00000167281.13;AF:chr17:77303906-77419789:77420202:77303906-77478536:77478680:-	0.712312	0	postive	Up	AF
SLTM	ENSG00000167371.12;A5:chr16:29823672-29824311:29823644-29824311:+	0.56713	8.88178e-16	postive	Up	A5
SLTM	ENSG00000167566.12;RI:chr12:50184929:50185834-50186229:50186371:-	0.539378	3.24185e-14	postive	Up	RI
SLTM	ENSG00000167645.12;RI:chr19:38798068:38798161-38798237:38798392:-	0.564277	1.11022e-15	postive	Up	RI
SLTM	ENSG00000167964.7;A3:chr16:2203223-2203320:2203223-2203579:+	-0.690331	0	negative	Up	A3
SLTM	ENSG00000168137.11;RI:chr3:9516133:9516266-9516752:9516840:+	-0.553872	4.66294e-15	negative	Up	RI
SLTM	ENSG00000168159.7;A3:chr1:228680975-228681584:228680975-228682293:+	-0.538874	3.44169e-14	negative	Up	A3
SLTM	ENSG00000168490.9;SE:chr8:22085899-22086301:22086422-22089309:-	0.678866	0	postive	Up	SE
SLTM	ENSG00000168546.5;SE:chr8:21632567-21640097:21640411-21645632:-	-0.563021	1.33227e-15	negative	Up	SE
SLTM	ENSG00000168614.12;RI:chr1:144826235:144826286-144826933:144827105:+	-0.573303	4.44089e-16	negative	Up	RI
SLTM	ENSG00000168830.5;SE:chr6:87647541-87654988:87655240-87724868:+	0.603954	0	postive	Up	SE
SLTM	ENSG00000169062.9;A3:chr13:115048418-115051734:115048418-115051777:+	0.53799	3.86358e-14	postive	Up	A3
SLTM	ENSG00000169169.9;SE:chr19:50194597-50195078:50195146-50195496:+	-0.531009	9.41469e-14	negative	Up	SE
SLTM	ENSG00000169228.9;RI:chr5:176729129:176729179-176729398:176729497:-	0.68595	0	postive	Up	RI
SLTM	ENSG00000169744.8;A3:chr4:16510309-16513604:16510306-16513604:-	0.546325	1.28786e-14	postive	Up	A3
SLTM	ENSG00000169744.8;A5:chr4:16504496-16510158:16504496-16510164:-	-0.5326	7.68274e-14	negative	Up	A5
SLTM	ENSG00000171735.13;A3:chr1:7805082-7805905:7805082-7805947:+	-0.598298	0	negative	Up	A3
SLTM	ENSG00000171735.13;SE:chr1:7807841-7809831:7809851-7811259:+	-0.591805	0	negative	Up	SE
SLTM	ENSG00000171914.10;A5:chr15:63128317-63131055:63128272-63131055:+	-0.69687	0	negative	Up	A5
SLTM	ENSG00000172239.9;AF:chr5:43556101-43556684:43557181:43556101-43557442:43557797:-	0.505558	2.0417e-12	postive	Up	AF
SLTM	ENSG00000172824.10;A5:chr16:67034949-67035211:67034893-67035211:+	-0.545549	1.44329e-14	negative	Up	A5
SLTM	ENSG00000172995.12;AF:chr3:35681878:35681890-35721279:35683657:35683900-35721279:+	-0.531337	9.01501e-14	negative	Up	AF
SLTM	ENSG00000172995.12;AF:chr3:35682456:35682544-35721279:35685113:35685314-35721279:+	0.511144	1.06182e-12	postive	Up	AF
SLTM	ENSG00000172995.12;AF:chr3:35682456:35682544-35721279:35721119:35721193-35721279:+	0.573492	4.44089e-16	postive	Up	AF
SLTM	ENSG00000172995.12;AF:chr3:35683657:35683900-35721279:35721116:35721193-35721279:+	0.577822	0	postive	Up	AF
SLTM	ENSG00000173210.15;SE:chr5:148619451-148620239:148620337-148622054:+	-0.587658	0	negative	Up	SE
SLTM	ENSG00000173744.12;SE:chr2:228389631-228395807:228395926-228398265:+	0.536265	4.81837e-14	postive	Up	SE
SLTM	ENSG00000173744.12;SE:chr2:228401709-228414775:228414822-228416675:+	-0.585845	0	negative	Up	SE
SLTM	ENSG00000174437.10;A5:chr12:110783923-110784006:110783908-110784006:+	0.660979	0	postive	Up	A5
SLTM	ENSG00000174501.10;SE:chr2:96559472-96559961:96560023-96561147:-	-0.607465	0	negative	Up	SE
SLTM	ENSG00000174501.10;SE:chr2:96581919-96582358:96582469-96583603:-	0.645422	0	postive	Up	SE
SLTM	ENSG00000174938.10;A3:chr16:29908442-29909174:29908232-29909174:-	0.548618	9.54792e-15	postive	Up	A3
SLTM	ENSG00000174996.7;A3:chr11:66025342-66026018:66025342-66026055:+	-0.502568	2.88347e-12	negative	Up	A3
SLTM	ENSG00000175182.9;SE:chr3:184055159-184056175:184056317-184059512:+	-0.563596	1.33227e-15	negative	Up	SE
SLTM	ENSG00000175416.8;SE:chr5:175819946-175823480:175823533-175824608:-	-0.670366	0	negative	Up	SE
SLTM	ENSG00000175582.13;MX:chr11:73427407-73429658:73429763-73431891:73427407-73429830:73429935-73431891:-	-0.519751	3.78808e-13	negative	Up	MX
SLTM	ENSG00000175634.8;A5:chr11:67200687-67200811:67200665-67200811:+	0.580073	0	postive	Up	A5
SLTM	ENSG00000175634.8;RI:chr11:67201466:67201528-67201669:67201746:+	-0.576737	2.22045e-16	negative	Up	RI
SLTM	ENSG00000175662.13;SE:chr17:17752173-17754207:17754266-17764790:-	0.599731	0	postive	Up	SE
SLTM	ENSG00000175727.7;RI:chr12:122620036:122620213-122622016:122622137:+	0.656756	0	postive	Up	RI
SLTM	ENSG00000176155.12;SE:chr17:80136481-80136903:80137065-80141650:-	0.668107	0	postive	Up	SE
SLTM	ENSG00000176406.16;A3:chr8:105027684-105053554:105027684-105053557:+	0.586742	0	postive	Up	A3
SLTM	ENSG00000176406.16;AF:chr8:104831615:104831857-104897526:104892645:104892917-104897526:+	-0.586742	0	negative	Up	AF
SLTM	ENSG00000176406.16;SE:chr8:105105871-105106706:105106957-105160835:+	0.586742	0	postive	Up	SE
SLTM	ENSG00000176454.8;RI:chr15:34651790:34651946-34652312:34652410:-	0.755375	0	postive	Up	RI
SLTM	ENSG00000176884.10;A3:chr9:140058356-140061863:140058356-140062226:+	0.536962	4.39648e-14	postive	Up	A3
SLTM	ENSG00000177084.10;A3:chr12:133235260-133235881:133234556-133235881:-	-0.611327	0	negative	Up	A3
SLTM	ENSG00000177084.10;A3:chr12:133252790-133253132:133252770-133253132:-	0.603863	0	postive	Up	A3
SLTM	ENSG00000178038.12;A5:chr3:46718512-46718670:46718512-46718885:-	-0.522276	2.78444e-13	negative	Up	A5
SLTM	ENSG00000178038.12;RI:chr3:46716056:46717466-46717735:46717892:-	-0.545523	1.44329e-14	negative	Up	RI
SLTM	ENSG00000178104.14;AF:chr1:145021167-145039590:145039955:145021167-145075630:145076011:-	-0.555059	3.9968e-15	negative	Up	AF
SLTM	ENSG00000179364.9;SE:chr14:105851324-105852022:105852054-105856298:+	-0.568224	6.66134e-16	negative	Up	SE
SLTM	ENSG00000179542.11;AF:chrX:142718974-142722144:142722319:142718974-142723554:142723596:-	0.515921	6.01297e-13	postive	Up	AF
SLTM	ENSG00000179698.9;SE:chr8:145167433-145168343:145168420-145168560:+	0.527355	1.4877e-13	postive	Up	SE
SLTM	ENSG00000179912.14;SE:chr12:57663777-57666236:57666337-57674141:-	-0.567516	6.66134e-16	negative	Up	SE
SLTM	ENSG00000182473.15;SE:chr17:74082226-74082935:74082973-74083735:-	-0.627985	0	negative	Up	SE
SLTM	ENSG00000182473.15;SE:chr17:74085401-74087224:74087316-74090495:-	-0.579143	0	negative	Up	SE
SLTM	ENSG00000182919.9;SE:chr11:93488552-93490482:93490631-93492908:+	-0.57735	2.22045e-16	negative	Up	SE
SLTM	ENSG00000182944.13;SE:chr22:29669853-29670254:29670271-29674019:+	-0.63552	0	negative	Up	SE
SLTM	ENSG00000183426.11;SE:chr16:15044112-15044609:15044678-15045472:+	-0.66998	0	negative	Up	SE
SLTM	ENSG00000183570.10;SE:chr21:47330944-47333865:47334008-47337502:+	-0.51503	6.6902e-13	negative	Up	SE
SLTM	ENSG00000183773.10;AF:chr22:21319396:21319495-21322093:21321543:21321591-21322093:+	-0.511622	1.00342e-12	negative	Up	AF
SLTM	ENSG00000183773.10;SE:chr22:21334413-21335036:21335056-21335281:+	-0.652916	0	negative	Up	SE
SLTM	ENSG00000184221.8;A5:chr21:34444011-34444358:34443991-34444358:+	0.517598	4.91385e-13	postive	Up	A5
SLTM	ENSG00000184313.14;SE:chr1:55148467-55151931:55152121-55158097:+	-0.530335	1.02363e-13	negative	Up	SE
SLTM	ENSG00000184922.9;A5:chr17:43309847-43310591:43309817-43310591:+	-0.579446	0	negative	Up	A5
SLTM	ENSG00000184922.9;AF:chr17:43308036:43308054-43309734:43308794:43308807-43309734:+	0.524341	2.15827e-13	postive	Up	AF
SLTM	ENSG00000185046.12;A3:chr12:99139627-99145133:99139624-99145133:-	-0.636404	0	negative	Up	A3
SLTM	ENSG00000185046.12;AF:chr12:99548173-99548586:99548645:99548173-99548748:99548868:-	0.541354	2.4869e-14	postive	Up	AF
SLTM	ENSG00000185046.12;AL:chr12:99128462:99129412-99145133:99137752:99139624-99145133:-	-0.580469	0	negative	Up	AL
SLTM	ENSG00000185046.12;AL:chr12:99129200:99129412-99145133:99137752:99139624-99145133:-	-0.601258	0	negative	Up	AL
SLTM	ENSG00000185046.12;MX:chr12:99194903-99201622:99201696-99446935:99194903-99225807:99225914-99446935:-	0.55159	6.43929e-15	postive	Up	MX
SLTM	ENSG00000185274.7;AF:chr7:70597155:70598026-70800536:70748982:70749621-70800536:+	-0.628622	0	negative	Up	AF
SLTM	ENSG00000185324.17;A5:chr16:89753205-89755660:89753167-89755660:+	0.532138	8.14904e-14	postive	Up	A5
SLTM	ENSG00000185615.11;A3:chr16:335703-336353:335703-336371:+	-0.704501	0	negative	Up	A3
SLTM	ENSG00000185963.9;RI:chr9:95473645:95475743-95477535:95477745:-	-0.51725	5.12479e-13	negative	Up	RI
SLTM	ENSG00000186020.8;SE:chr19:37039224-37042779:37042879-37045572:-	0.603039	0	postive	Up	SE
SLTM	ENSG00000186487.12;AF:chr2:2288275-2328104:2328307:2288275-2334739:2334966:-	0.547179	1.15463e-14	postive	Up	AF
SLTM	ENSG00000186868.11;SE:chr17:44039836-44049225:44049311-44055741:+	-0.737283	0	negative	Up	SE
SLTM	ENSG00000187147.12;A5:chr1:45097884-45098015:45097880-45098015:+	0.569326	4.44089e-16	postive	Up	A5
SLTM	ENSG00000187243.11;A5:chrX:51807205-51807544:51807205-51807597:-	0.503635	2.54996e-12	postive	Up	A5
SLTM	ENSG00000188191.9;AF:chr7:751164-752051:752209:751164-752485:752577:-	-0.640137	0	negative	Up	AF
SLTM	ENSG00000188191.9;AF:chr7:751164-752485:752577:751164-766847:766978:-	0.524077	2.22933e-13	postive	Up	AF
SLTM	ENSG00000188343.8;SE:chr8:94713686-94714748:94714771-94715848:+	-0.581692	0	negative	Up	SE
SLTM	ENSG00000189056.9;SE:chr7:103113355-103118836:103118841-103123320:-	-0.5602	1.9984e-15	negative	Up	SE
SLTM	ENSG00000189056.9;SE:chr7:103113355-103118836:103118971-103123320:-	-0.547459	1.11022e-14	negative	Up	SE
SLTM	ENSG00000189212.8;SE:chr7:35131558-35142529:35142642-35144256:-	0.51874	4.28102e-13	postive	Up	SE
SLTM	ENSG00000189410.7;A5:chr1:21050744-21050842:21050744-21050889:-	0.521232	3.16192e-13	postive	Up	A5
SLTM	ENSG00000196235.8;SE:chr19:39948380-39948934:39948945-39949458:+	0.680351	0	postive	Up	SE
SLTM	ENSG00000196361.4;A3:chr19:11565692-11567925:11565671-11567925:-	0.758074	0	postive	Up	A3
SLTM	ENSG00000196498.9;A5:chr12:124810916-124811955:124810916-124812093:-	-0.600288	0	negative	Up	A5
SLTM	ENSG00000196696.7;A3:chr16:70073003-70076254:70072888-70076254:-	0.539121	3.33067e-14	postive	Up	A3
SLTM	ENSG00000196696.7;SE:chr16:70010635-70010714:70011906-70011980:-	-0.539121	3.33067e-14	negative	Up	SE
SLTM	ENSG00000196696.7;SE:chr16:70012015-70012125:70012185-70016253:-	0.539121	3.33067e-14	postive	Up	SE
SLTM	ENSG00000196696.7;SE:chr16:70020412-70023859:70024111-70024500:-	-0.539121	3.33067e-14	negative	Up	SE
SLTM	ENSG00000196876.7;A5:chr12:52115725-52139687:52115692-52139687:+	0.584735	0	postive	Up	A5
SLTM	ENSG00000196876.7;MX:chr12:52081003-52082542:52082633-52093354:52081003-52082789:52082880-52093354:+	-0.617865	0	negative	Up	MX
SLTM	ENSG00000196961.7;SE:chr19:50305398-50305791:50305856-50306206:+	-0.709337	0	negative	Up	SE
SLTM	ENSG00000197111.9;AL:chr12:53865591-53868653:53869854:53865591-53873190:53874946:+	-0.682755	0	negative	Up	AL
SLTM	ENSG00000197548.7;SE:chr3:11406208-11421446:11421526-11468278:+	0.536112	4.92939e-14	postive	Up	SE
SLTM	ENSG00000197555.5;RI:chr14:72171438:72171500-72171939:72172057:+	-0.577274	2.22045e-16	negative	Up	RI
SLTM	ENSG00000197555.5;SE:chr14:72152348-72165698:72165844-72169098:+	0.566224	8.88178e-16	postive	Up	SE
SLTM	ENSG00000197622.7;RI:chr1:151027492:151027602-151028153:151028469:-	-0.569668	4.44089e-16	negative	Up	RI
SLTM	ENSG00000197959.9;AL:chr1:172357949-172376912:172381856:172357949-172387421:172387606:+	-0.60578	0	negative	Up	AL
SLTM	ENSG00000197971.10;AF:chr18:74817242-74843495:74843640:74817242-74844536:74844725:-	0.58006	0	postive	Up	AF
SLTM	ENSG00000198363.10;AF:chr8:62596747-62602232:62602408:62596747-62626828:62627105:-	0.530359	1.02141e-13	postive	Up	AF
SLTM	ENSG00000198363.10;SE:chr8:62593595-62594998:62595042-62596598:-	-0.641827	0	negative	Up	SE
SLTM	ENSG00000198513.6;SE:chr14:51095180-51096713:51096727-51098947:+	-0.60097	0	negative	Up	SE
SLTM	ENSG00000198517.5;AF:chr7:1570350:1570534-1578785:1577123:1578093-1578785:+	0.520875	3.30402e-13	postive	Up	AF
SLTM	ENSG00000198520.6;A3:chr1:45190340-45190434:45190340-45190446:+	0.500577	3.62155e-12	postive	Up	A3
SLTM	ENSG00000198561.8;SE:chr11:57573507-57573933:57573950-57574387:+	-0.593903	0	negative	Up	SE
SLTM	ENSG00000198722.8;SE:chr9:35259047-35291066:35291101-35295693:+	-0.579965	0	negative	Up	SE
SLTM	ENSG00000198722.8;SE:chr9:35400440-35401948:35402004-35403164:+	-0.590296	0	negative	Up	SE
SLTM	ENSG00000203485.7;SE:chr14:105181193-105181621:105181677-105185132:+	0.527765	1.4122e-13	postive	Up	SE
SLTM	ENSG00000204356.6;RI:chr6:31921506:31921608-31921857:31921911:-	0.506122	1.91225e-12	postive	Up	RI
SLTM	ENSG00000204588.5;SE:chr2:110746379-110751212:110751396-110751978:+	-0.606412	0	negative	Up	SE
SLTM	ENSG00000204790.7;SE:chr9:69240059-69245076:69245163-69245941:-	-0.517106	5.21361e-13	negative	Up	SE
SLTM	ENSG00000204843.8;AF:chr2:74605372-74607132:74607482:74605372-74618921:74618992:-	-0.668067	0	negative	Up	AF
SLTM	ENSG00000204843.8;AF:chr2:74605372-74607132:74607482:74605372-74618921:74618994:-	-0.587242	0	negative	Up	AF
SLTM	ENSG00000204843.8;AF:chr2:74605372-74607132:74607482:74605372-74618921:74619214:-	-0.611986	0	negative	Up	AF
SLTM	ENSG00000204843.8;SE:chr2:74590554-74590741:74590755-74592202:-	-0.726692	0	negative	Up	SE
SLTM	ENSG00000204946.5;A5:chr7:148991107-148991471:148990933-148991471:+	0.526117	1.73195e-13	postive	Up	A5
SLTM	ENSG00000205726.9;SE:chr21:35172233-35174734:35174748-35183279:+	-0.580279	0	negative	Up	SE
SLTM	ENSG00000213339.4;RI:chr19:10822837:10822975-10823229:10823304:+	0.528117	1.35003e-13	postive	Up	RI
SLTM	ENSG00000213424.4;A5:chr17:38818296-38821174:38818296-38821256:-	0.554399	4.44089e-15	postive	Up	A5
SLTM	ENSG00000214548.8;AL:chr14:101311870-101312213:101313634:101311870-101327028:101327307:+	-0.551718	6.21725e-15	negative	Up	AL
SLTM	ENSG00000214548.8;AL:chr14:101311870-101312213:101313634:101311870-101327028:101327358:+	-0.583231	0	negative	Up	AL
SLTM	ENSG00000214548.8;MX:chr14:101297871-101300969:101301088-101302504:101297871-101302076:101302216-101302504:+	0.564827	8.88178e-16	postive	Up	MX
SLTM	ENSG00000214655.5;A3:chr10:75560517-75560775:75560517-75560843:+	-0.700165	0	negative	Up	A3
SLTM	ENSG00000214765.4;A3:chr7:45765314-45765783:45764079-45765783:-	-0.530784	9.68114e-14	negative	Up	A3
SLTM	ENSG00000215845.6;SE:chr1:161007865-161008341:161008463-161008670:-	-0.581922	0	negative	Up	SE
SLTM	ENSG00000220205.4;AF:chr17:8065687-8066196:8066293:8065687-8066785:8066864:-	-0.636534	0	negative	Up	AF
SLTM	ENSG00000228971.1;SE:chr1:95975918-95978076:95978178-95979707:+	0.595257	0	postive	Up	SE
SLTM	ENSG00000230606.3;SE:chr2:98082014-98088032:98088252-98088548:-	-0.575325	2.22045e-16	negative	Up	SE
SLTM	ENSG00000232119.2;AF:chrX:119737835:119738102-119739262:119738176:119738722-119739262:+	0.514672	6.98108e-13	postive	Up	AF
SLTM	ENSG00000235703.1;AF:chrX:149113851:149115565-149116524:149115589:149116393-149116524:+	-0.515743	6.14175e-13	negative	Up	AF
SLTM	ENSG00000236333.2;AL:chr12:72647293:72649554-72665603:72656327:72658401-72665603:-	0.599968	0	postive	Up	AL
SLTM	ENSG00000240038.2;SE:chr1:104097731-104108057:104108216-104114179:+	0.534243	6.23945e-14	postive	Up	SE
SLTM	ENSG00000240038.2;SE:chr1:104118162-104120112:104120230-104120342:+	0.568598	4.44089e-16	postive	Up	SE
SLTM	ENSG00000241878.5;A5:chr22:32019835-32021567:32019835-32021749:-	-0.58057	0	negative	Up	A5
SLTM	ENSG00000241878.5;AF:chr22:32019835-32021567:32021772:32019835-32026790:32026848:-	-0.521383	3.10418e-13	negative	Up	AF
SLTM	ENSG00000242173.4;A3:chr16:331925-332025:331925-332048:+	0.541021	2.62013e-14	postive	Up	A3
SLTM	ENSG00000245937.2;A5:chr5:127396936-127418427:127396936-127418662:-	-0.643676	0	negative	Up	A5
SLTM	ENSG00000245937.2;AL:chr5:127301580:127302620-127396836:127357220:127359990-127396836:-	-0.690625	0	negative	Up	AL
SLTM	ENSG00000248487.4;AF:chr3:52007700:52007921-52011887:52009118:52009220-52011887:+	-0.561182	1.77636e-15	negative	Up	AF
SLTM	ENSG00000250251.2;A5:chr16:15224648-15224931:15224648-15224944:-	0.612057	0	postive	Up	A5
SLTM	ENSG00000250510.2;SE:chr12:6931066-6932634:6933931-6934649:+	-0.673028	0	negative	Up	SE
SLTM	ENSG00000250588.2;AF:chr3:158991033:158991672-159482232:159481791:159482013-159482232:+	-0.500968	3.46345e-12	negative	Up	AF
SLTM	ENSG00000251474.2;AL:chr3:129101765:129103061-129112478:129109998:129112139-129112478:-	0.555113	3.9968e-15	postive	Up	AL
SLTM	ENSG00000257621.2;A3:chr14:58740853-58758353:58740728-58758353:-	-0.579968	0	negative	Up	A3
SLTM	ENSG00000267121.1;AL:chr17:43295623:43296541-43297635:43296717:43296999-43297635:-	0.61221	0	postive	Up	AL
SLTM	ENSG00000130822.10;AF:chrX:152938533-152938972:152939148:152938533-152939384:152939401:-	-0.553488	4.88498e-15	negative	Up	AF
SLTM	ENSG00000132475.4;A5:chr17:73775265-73775728:73775265-73775738:-	-0.507515	1.62581e-12	negative	Up	A5
SLTM	ENSG00000132507.13;AF:chr17:7210318:7210434-7212934:7210692:7211071-7212934:+	0.562089	1.55431e-15	postive	Up	AF
SLTM	ENSG00000132507.13;AF:chr17:7210318:7210434-7212934:7211293:7211432-7212934:+	0.556185	3.55271e-15	postive	Up	AF
SLTM	ENSG00000133112.12;SE:chr13:45914319-45914847:45914920-45915177:-	-0.521537	3.04645e-13	negative	Up	SE
SLTM	ENSG00000133318.9;SE:chr11:63449250-63472323:63472379-63517463:+	-0.507858	1.56186e-12	negative	Up	SE
SLTM	ENSG00000135454.8;RI:chr12:58021401:58021641-58021905:58022045:-	0.519439	3.93463e-13	postive	Up	RI
SLTM	ENSG00000135916.11;SE:chr2:231729860-231738132:231738272-231740335:+	-0.549155	8.88178e-15	negative	Up	SE
SLTM	ENSG00000144021.2;SE:chr2:96932227-96933059:96933207-96933363:+	-0.549385	8.65974e-15	negative	Up	SE
SLTM	ENSG00000145362.12;SE:chr4:114290961-114293689:114293781-114294246:+	0.542414	2.17604e-14	postive	Up	SE
SLTM	ENSG00000145990.5;AF:chr6:13365894-13408142:13408369:13365894-13486870:13487787:-	0.544684	1.59872e-14	postive	Up	AF
SLTM	ENSG00000148700.8;SE:chr10:111890244-111892063:111892158-111893084:+	-0.545672	1.42109e-14	negative	Up	SE
SLTM	ENSG00000151150.14;SE:chr10:61819188-61819456:61819764-61822869:-	0.53372	6.66134e-14	postive	Up	SE
SLTM	ENSG00000151150.14;SE:chr10:61827767-61828395:61836206-61840295:-	-0.533894	6.52811e-14	negative	Up	SE
SLTM	ENSG00000151914.13;SE:chr6:56328562-56329483:56329554-56330876:-	-0.572054	4.44089e-16	negative	Up	SE
SLTM	ENSG00000154556.13;SE:chr4:186570810-186572938:186572982-186573816:-	0.626746	0	postive	Up	SE
SLTM	ENSG00000164114.14;A3:chr4:156289964-156294288:156289961-156294288:-	0.654926	0	postive	Up	A3
SLTM	ENSG00000165802.14;SE:chr9:140349759-140350081:140350086-140350863:-	-0.722127	0	negative	Up	SE
SLTM	ENSG00000167642.7;A5:chr19:38755638-38774267:38755363-38774267:+	-0.540543	2.77556e-14	negative	Up	A5
SLTM	ENSG00000170525.13;AF:chr10:6186897:6186976-6255586:6244829:6245299-6255586:+	0.559545	2.22045e-15	postive	Up	AF
SLTM	ENSG00000174306.15;SE:chr20:39813841-39829926:39830024-39830697:-	0.608337	0	postive	Up	SE
SLTM	ENSG00000184702.13;A3:chr22:19709259-19709345:19709259-19709356:+	0.514507	7.12097e-13	postive	Up	A3
SLTM	ENSG00000196924.10;SE:chrX:153581825-153581922:153582095-153582283:-	-0.545528	1.44329e-14	negative	Up	SE
SLTM	ENSG00000197111.9;AL:chr12:53865591-53868653:53869854:53865591-53873190:53874591:+	-0.694044	0	negative	Up	AL
SLTM	ENSG00000198208.6;RI:chr14:75372346:75373462-75373721:75373827:-	-0.518489	4.41425e-13	negative	Up	RI
SLTM	ENSG00000198753.7;SE:chrX:153031035-153032328:153033368-153033704:+	-0.558334	2.66454e-15	negative	Up	SE
SLTM	ENSG00000220205.4;AF:chr17:8065687-8065762:8066250:8065687-8066785:8066864:-	-0.634497	0	negative	Up	AF
SLTM	ENSG00000225783.2;SE:chr22:27062900-27063148:27063273-27064121:+	-0.513867	7.68718e-13	negative	Up	SE
SLTM	ENSG00000239697.6;SE:chr17:7454295-7456904:7457142-7460095:+	0.54449	1.64313e-14	postive	Up	SE
SLTM	ENSG00000001497.12;A5:chrX:64738345-64740582:64738345-64743440:-	-0.633581	0	negative	Up	A5
SLTM	ENSG00000001497.12;SE:chrX:64744142-64744444:64744494-64744845:-	-0.571231	4.44089e-16	negative	Up	SE
SLTM	ENSG00000001497.12;SE:chrX:64744930-64748140:64748249-64749092:-	0.633869	0	postive	Up	SE
SLTM	ENSG00000005238.13;AF:chr9:35108734-35111266:35111420:35108734-35115668:35115847:-	-0.519663	3.82805e-13	negative	Up	AF
SLTM	ENSG00000005379.11;SE:chr17:56379808-56381699:56381760-56382422:-	-0.728536	0	negative	Up	SE
SLTM	ENSG00000005486.11;SE:chr7:75508578-75510683:75510804-75511147:+	0.513305	8.21787e-13	postive	Up	SE
SLTM	ENSG00000005810.12;SE:chr13:77673148-77692475:77692654-77695508:-	-0.539218	3.28626e-14	negative	Up	SE
SLTM	ENSG00000005893.11;AL:chrX:119561682:119562481-119575585:119564681:119565317-119575585:-	-0.519507	3.8991e-13	negative	Up	AL
SLTM	ENSG00000006114.11;SE:chr17:35879174-35880282:35880317-35880641:-	-0.508239	1.49392e-12	negative	Up	SE
SLTM	ENSG00000006740.11;SE:chr17:12862214-12876619:12876636-12877406:+	-0.520204	3.5838e-13	negative	Up	SE
SLTM	ENSG00000007392.12;A5:chr16:277335-277986:277335-279278:-	-0.534993	5.68434e-14	negative	Up	A5
SLTM	ENSG00000008441.12;SE:chr19:13192669-13198803:13198950-13201113:+	-0.563366	1.33227e-15	negative	Up	SE
SLTM	ENSG00000008735.10;RI:chr22:51042270:51042511-51042514:51043492:+	0.606067	0	postive	Up	RI
SLTM	ENSG00000008735.10;RI:chr22:51042514:51042603-51043435:51043492:+	-0.644622	0	negative	Up	RI
SLTM	ENSG00000010295.14;SE:chr12:6657991-6658642:6658647-6658922:-	0.552953	5.32907e-15	postive	Up	SE
SLTM	ENSG00000011478.7;SE:chr19:46196814-46198695:46198976-46201805:+	-0.583009	0	negative	Up	SE
SLTM	ENSG00000017797.7;AF:chr18:9475007:9475174-9512989:9476125:9476284-9512989:+	-0.569149	4.44089e-16	negative	Up	AF
SLTM	ENSG00000020129.11;SE:chr1:36023484-36023757:36023824-36024708:+	0.578769	0	postive	Up	SE
SLTM	ENSG00000022267.12;SE:chrX:135290800-135291402:135291601-135292030:+	-0.607811	0	negative	Up	SE
SLTM	ENSG00000022355.10;AF:chr5:161274940:161275428-161277802:161275898:161276041-161277802:+	-0.50383	2.49356e-12	negative	Up	AF
SLTM	ENSG00000028203.13;A3:chr12:95690034-95692870:95690034-95693941:+	-0.630056	0	negative	Up	A3
SLTM	ENSG00000029534.15;RI:chr8:41529872:41529944-41530034:41530430:-	-0.560914	1.77636e-15	negative	Up	RI
SLTM	ENSG00000029534.15;SE:chr8:41529944-41530034:41530430-41542062:-	0.555249	3.9968e-15	postive	Up	SE
SLTM	ENSG00000031698.8;SE:chr1:109779170-109779427:109779492-109779866:+	-0.524466	2.12719e-13	negative	Up	SE
SLTM	ENSG00000033627.10;A3:chr17:40622236-40629657:40622236-40629678:+	0.663366	0	postive	Up	A3
SLTM	ENSG00000033627.10;SE:chr17:40659645-40660590:40660607-40665879:+	-0.567614	6.66134e-16	negative	Up	SE
SLTM	ENSG00000034053.10;SE:chr15:29385423-29386481:29386516-29390693:+	-0.695915	0	negative	Up	SE
SLTM	ENSG00000038382.13;AF:chr5:14143946:14143991-14270934:14183907:14184068-14270934:+	-0.586858	0	negative	Up	AF
SLTM	ENSG00000047849.17;AF:chr3:48040369-48057824:48057902:48040369-48130263:48130329:-	-0.651613	0	negative	Up	AF
SLTM	ENSG00000048991.12;AF:chr2:136289043:136289203-136360070:136343922:136344076-136360070:+	0.521837	2.93543e-13	postive	Up	AF
SLTM	ENSG00000050748.12;A3:chr5:179663531-179665332:179663526-179665332:-	0.506219	1.89093e-12	postive	Up	A3
SLTM	ENSG00000050748.12;MX:chr5:179669755-179674439:179674510-179675973:179669755-179674855:179674926-179675973:-	0.568332	6.66134e-16	postive	Up	MX
SLTM	ENSG00000052126.10;SE:chr12:19422819-19423122:19423139-19427450:+	-0.577789	0	negative	Up	SE
SLTM	ENSG00000052126.10;SE:chr12:19498822-19499928:19500116-19501333:+	-0.529727	1.10578e-13	negative	Up	SE
SLTM	ENSG00000053372.4;A5:chr1:19578742-19581276:19578357-19581276:+	-0.59978	0	negative	Up	A5
SLTM	ENSG00000054356.7;SE:chr2:220164106-220164422:220164508-220164707:-	-0.509971	1.21925e-12	negative	Up	SE
SLTM	ENSG00000058404.15;A3:chr7:44259121-44259659:44257334-44259659:-	0.655886	0	postive	Up	A3
SLTM	ENSG00000058404.15;AF:chr7:44323824-44364956:44365095:44323824-44365534:44365766:-	-0.554055	4.44089e-15	negative	Up	AF
SLTM	ENSG00000058404.15;AF:chr7:44323824-44364956:44365095:44323824-44373861:44374176:-	-0.678058	0	negative	Up	AF
SLTM	ENSG00000058404.15;AL:chr7:44256749:44257334-44259659:44258945:44259121-44259659:-	-0.633971	0	negative	Up	AL
SLTM	ENSG00000058404.15;AL:chr7:44256749:44257334-44259659:44258948:44259121-44259659:-	-0.607548	0	negative	Up	AL
SLTM	ENSG00000058404.15;AL:chr7:44256749:44257334-44259659:44258950:44259201-44259659:-	-0.678058	0	negative	Up	AL
SLTM	ENSG00000060237.12;SE:chr12:971436-977032:978270-980431:+	-0.610054	0	negative	Up	SE
SLTM	ENSG00000060237.12;SE:chr12:987527-988739:989197-989887:+	0.525758	1.81188e-13	postive	Up	SE
SLTM	ENSG00000060971.12;AF:chr3:38173496-38174982:38175073:38173496-38175443:38175958:-	0.573459	4.44089e-16	postive	Up	AF
SLTM	ENSG00000061273.12;RI:chr12:48185654:48185787-48186321:48186452:-	-0.60033	0	negative	Up	RI
SLTM	ENSG00000062282.9;SE:chr11:75480157-75495663:75495791-75501233:+	-0.619425	0	negative	Up	SE
SLTM	ENSG00000063245.9;SE:chr19:56200360-56200663:56200737-56201233:+	0.630317	0	postive	Up	SE
SLTM	ENSG00000063660.4;RI:chr2:241402764:241402929-241404033:241404163:+	-0.721194	0	negative	Up	RI
SLTM	ENSG00000064042.13;A3:chr4:41673611-41678396:41673611-41678399:+	-0.503332	2.64055e-12	negative	Up	A3
SLTM	ENSG00000064309.10;A5:chr11:125831000-125831550:125831000-125831619:-	0.523454	2.40696e-13	postive	Up	A5
SLTM	ENSG00000064419.9;A3:chr7:128630256-128632053:128630154-128632053:-	0.518405	4.45866e-13	postive	Up	A3
SLTM	ENSG00000064607.11;RI:chr19:19135428:19136265-19136664:19137035:-	0.615562	0	postive	Up	RI
SLTM	ENSG00000065357.14;A3:chr12:56333313-56333866:56333313-56334098:+	-0.51304	8.4821e-13	negative	Up	A3
SLTM	ENSG00000065609.9;A3:chr6:84290318-84291941:84290303-84291941:-	0.52833	1.3145e-13	postive	Up	A3
SLTM	ENSG00000065609.9;SE:chr6:84320396-84324576:84324581-84326688:-	-0.646856	0	negative	Up	SE
SLTM	ENSG00000065609.9;SE:chr6:84326758-84333020:84333061-84350815:-	-0.602852	0	negative	Up	SE
SLTM	ENSG00000067225.12;MX:chr15:72492996-72494795:72494961-72499069:72492996-72495363:72495529-72499069:-	0.503794	2.50377e-12	postive	Up	MX
SLTM	ENSG00000067445.15;RI:chrX:54955036:54955143-54957174:54957464:+	-0.628571	0	negative	Up	RI
SLTM	ENSG00000067445.15;SE:chrX:54955143-54957174:54957464-54957637:+	0.554646	4.21885e-15	postive	Up	SE
SLTM	ENSG00000067836.8;SE:chr16:4850579-4851268:4851322-4851504:-	-0.537944	3.88578e-14	negative	Up	SE
SLTM	ENSG00000067840.7;AF:chrX:153074050-153095188:153095351:153074050-153095582:153095598:-	0.593972	0	postive	Up	AF
SLTM	ENSG00000067840.7;SE:chrX:153072824-153073352:153073594-153073797:-	-0.591773	0	negative	Up	SE
SLTM	ENSG00000068305.12;SE:chr15:100230633-100243567:100243590-100246934:+	-0.538988	3.39728e-14	negative	Up	SE
SLTM	ENSG00000068796.11;SE:chr5:61662308-61668265:61668378-61669514:+	-0.52515	1.95399e-13	negative	Up	SE
SLTM	ENSG00000068903.15;SE:chr19:39384507-39389019:39389065-39390146:-	-0.617208	0	negative	Up	SE
SLTM	ENSG00000069849.6;SE:chr3:141595752-141620978:141621069-141622462:+	-0.528188	1.33893e-13	negative	Up	SE
SLTM	ENSG00000070087.9;A3:chr3:149684373-149686145:149684051-149686145:-	-0.683998	0	negative	Up	A3
SLTM	ENSG00000070669.12;A3:chr7:97484066-97484665:97483992-97484665:-	0.521652	3.00426e-13	postive	Up	A3
SLTM	ENSG00000070831.11;AL:chr1:22413359-22416436:22417297:22413359-22417921:22419437:+	-0.634545	0	negative	Up	AL
SLTM	ENSG00000070831.11;SE:chr1:22379235-22400587:22400712-22404922:+	0.611382	0	postive	Up	SE
SLTM	ENSG00000070961.10;SE:chr12:89985072-89992367:89992520-89992894:-	-0.728888	0	negative	Up	SE
SLTM	ENSG00000070961.10;SE:chr12:89993076-89995103:89995210-89996820:-	-0.627359	0	negative	Up	SE
SLTM	ENSG00000071054.10;SE:chr2:102476326-102477287:102477448-102481392:+	-0.512687	8.84404e-13	negative	Up	SE
SLTM	ENSG00000072110.9;MX:chr14:69343957-69345175:69345240-69346679:69343957-69345706:69345786-69346679:-	-0.62301	0	negative	Up	MX
SLTM	ENSG00000072110.9;SE:chr14:69343957-69345175:69345240-69345706:-	-0.675718	0	negative	Up	SE
SLTM	ENSG00000072195.10;AF:chr2:220299568:220300087-220309375:220308396:220308781-220309375:+	0.659045	0	postive	Up	AF
SLTM	ENSG00000073060.9;SE:chr12:125263132-125267229:125267357-125270903:-	0.508506	1.44817e-12	postive	Up	SE
SLTM	ENSG00000073921.12;A3:chr11:85693046-85694909:85693031-85694909:-	0.656971	0	postive	Up	A3
SLTM	ENSG00000073921.12;SE:chr11:85670103-85671718:85671820-85685751:-	-0.684201	0	negative	Up	SE
SLTM	ENSG00000073921.12;SE:chr11:85687725-85689113:85689136-85692172:-	0.585962	0	postive	Up	SE
SLTM	ENSG00000073921.12;SE:chr11:85695016-85701293:85701421-85707869:-	-0.518032	4.66294e-13	negative	Up	SE
SLTM	ENSG00000073921.12;SE:chr11:85695016-85701293:85701442-85707869:-	-0.714002	0	negative	Up	SE
SLTM	ENSG00000074054.12;SE:chr2:122135225-122139784:122139900-122144698:-	-0.512939	8.58424e-13	negative	Up	SE
SLTM	ENSG00000074054.12;SE:chr2:122168545-122176198:122176305-122182715:-	-0.50884	1.39244e-12	negative	Up	SE
SLTM	ENSG00000074964.12;SE:chr1:17958961-17961043:17961057-17961330:+	-0.545171	1.5099e-14	negative	Up	SE
SLTM	ENSG00000075035.5;SE:chr12:108634321-108638299:108638358-108641768:+	0.517658	4.87832e-13	postive	Up	SE
SLTM	ENSG00000075413.13;SE:chr14:103958371-103966493:103966537-103969219:+	-0.54926	8.88178e-15	negative	Up	SE
SLTM	ENSG00000075790.6;A3:chr7:107253877-107258773:107253877-107262075:+	-0.533677	6.70575e-14	negative	Up	A3
SLTM	ENSG00000076344.11;A3:chr16:325082-325283:324265-325283:-	-0.686624	0	negative	Up	A3
SLTM	ENSG00000076706.8;RI:chr11:119181466:119181895-119181990:119182131:-	-0.525528	1.86517e-13	negative	Up	RI
SLTM	ENSG00000076864.13;A3:chr1:21924557-21924893:21924533-21924893:-	0.580704	0	postive	Up	A3
SLTM	ENSG00000076864.13;SE:chr1:21929406-21930328:21930405-21932559:-	-0.57659	2.22045e-16	negative	Up	SE
SLTM	ENSG00000077380.11;AF:chr2:172543919:172544137-172546657:172544218:172544383-172546657:+	0.531929	8.37108e-14	postive	Up	AF
SLTM	ENSG00000077380.11;AF:chr2:172543982:172544137-172546657:172544218:172544383-172546657:+	0.542035	2.28706e-14	postive	Up	AF
SLTM	ENSG00000078053.12;SE:chr7:38433814-38457425:38457550-38462021:-	-0.636898	0	negative	Up	SE
SLTM	ENSG00000078328.15;A3:chr16:7568391-7629779:7568391-7629782:+	0.601153	0	postive	Up	A3
SLTM	ENSG00000078328.15;SE:chr16:7629922-7637249:7637302-7645551:+	0.623453	0	postive	Up	SE
SLTM	ENSG00000078668.8;A5:chr8:42252654-42256230:42252651-42256230:+	-0.563149	1.33227e-15	negative	Up	A5
SLTM	ENSG00000078668.8;SE:chr8:42252651-42254196:42254198-42256230:+	-0.662691	0	negative	Up	SE
SLTM	ENSG00000079805.11;AL:chr19:10941054-10941654:10942573:10941054-10942980:10944160:+	-0.502895	2.77689e-12	negative	Up	AL
SLTM	ENSG00000079819.11;SE:chr6:131184858-131186676:131186774-131188599:-	0.580152	0	postive	Up	SE
SLTM	ENSG00000080603.12;SE:chr16:30733607-30733884:30734069-30734284:+	-0.595408	0	negative	Up	SE
SLTM	ENSG00000080845.12;MX:chr20:35125469-35127645:35127724-35128602:35125469-35127991:35128079-35128602:+	-0.671827	0	negative	Up	MX
SLTM	ENSG00000081189.9;AF:chr5:88119747-88178772:88179041:88119747-88180306:88180385:-	-0.558563	2.44249e-15	negative	Up	AF
SLTM	ENSG00000081760.12;AL:chr12:125619398-125621208:125621341:125619398-125626638:125627873:+	-0.542936	2.04281e-14	negative	Up	AL
SLTM	ENSG00000081803.11;SE:chr7:122028792-122033250:122033369-122033495:-	-0.618525	0	negative	Up	SE
SLTM	ENSG00000081803.11;SE:chr7:122114571-122120906:122120914-122130135:-	-0.609748	0	negative	Up	SE
SLTM	ENSG00000082397.11;A3:chr18:5419930-5423377:5419876-5423377:-	0.544978	1.55431e-14	postive	Up	A3
SLTM	ENSG00000082397.11;SE:chr18:5410618-5415817:5416377-5419710:-	-0.545374	1.46549e-14	negative	Up	SE
YWHAG	ENSG00000084234.11;AF:chr11:129939801:129939977-129979324:129940463:129940642-129979324:+	0.54352	1.86517e-14	postive	Down	AF
YWHAG	ENSG00000084234.11;SE:chr11:130005610-130007151:130007186-130010293:+	0.561742	1.55431e-15	postive	Down	SE
YWHAG	ENSG00000084764.6;A5:chr2:27247165-27248451:27247120-27248451:+	0.852089	0	postive	Down	A5
YWHAG	ENSG00000085831.11;A3:chr1:51775102-51776926:51774997-51776926:-	-0.650206	0	negative	Down	A3
YWHAG	ENSG00000086300.11;AF:chr7:26331541:26331706-26386040:26332674:26332778-26386040:+	0.524938	2.00728e-13	postive	Down	AF
YWHAG	ENSG00000087085.9;AF:chr7:100491873-100493423:100493541:100491873-100493680:100493753:-	-0.533299	7.03881e-14	negative	Down	AF
YWHAG	ENSG00000087274.12;A5:chr4:2906835-2909470:2906742-2909470:+	0.801699	0	postive	Down	A5
YWHAG	ENSG00000087460.16;SE:chr20:57470739-57473996:57474040-57478583:+	0.633864	0	postive	Down	SE
YWHAG	ENSG00000087470.13;MX:chr12:32890095-32890799:32890876-32892998:32890095-32891198:32891230-32892998:+	0.736501	0	postive	Down	MX
YWHAG	ENSG00000087470.13;SE:chr12:32854496-32858759:32858797-32860301:+	0.725683	0	postive	Down	SE
YWHAG	ENSG00000087470.13;SE:chr12:32890095-32890799:32890876-32891198:+	0.652566	0	postive	Down	SE
YWHAG	ENSG00000088367.15;AF:chr20:34742664:34742818-34763473:34761691:34761876-34763473:+	-0.62701	0	negative	Down	AF
YWHAG	ENSG00000088986.6;A3:chr12:120934019-120934205:120934019-120934219:+	-0.652945	0	negative	Down	A3
YWHAG	ENSG00000089351.8;SE:chr19:35512942-35513804:35513815-35514140:+	0.716799	0	postive	Down	SE
YWHAG	ENSG00000090565.11;SE:chr16:539000-541134:541268-546824:+	0.646839	0	postive	Down	SE
YWHAG	ENSG00000091129.14;SE:chr7:107800937-107815767:107815802-107816875:-	0.725494	0	postive	Down	SE
YWHAG	ENSG00000091536.12;A3:chr17:18077235-18082031:18077235-18082083:+	0.606347	0	postive	Down	A3
YWHAG	ENSG00000091536.12;A5:chr17:18075730-18077095:18075604-18077095:+	-0.513276	8.24674e-13	negative	Down	A5
YWHAG	ENSG00000095637.13;MX:chr10:97127456-97131083:97131184-97135730:97127456-97131741:97131806-97135730:-	0.516101	5.88418e-13	postive	Down	MX
YWHAG	ENSG00000095637.13;SE:chr10:97127456-97131083:97131184-97135730:-	0.60878	0	postive	Down	SE
YWHAG	ENSG00000095637.13;SE:chr10:97131184-97131741:97131806-97135730:-	-0.579647	0	negative	Down	SE
YWHAG	ENSG00000095713.9;AL:chr10:99624757:99625471-99640006:99639440:99639558-99640006:-	-0.617429	0	negative	Down	AL
YWHAG	ENSG00000099889.9;AF:chr22:19969614-19974596:19974616:19969614-19978108:19978315:-	-0.515169	6.57918e-13	negative	Down	AF
YWHAG	ENSG00000100023.12;AL:chr22:22049785-22050156:22050349:22049785-22051174:22052191:+	0.592904	0	postive	Down	AL
YWHAG	ENSG00000100138.9;AF:chr22:42076368-42078360:42078626:42076368-42084798:42084913:-	0.861532	0	postive	Down	AF
YWHAG	ENSG00000100207.14;SE:chr22:42557364-42564615:42564742-42565853:-	0.523526	2.38698e-13	postive	Down	SE
YWHAG	ENSG00000100266.11;SE:chr22:43272339-43272894:43273016-43275054:-	-0.574365	2.22045e-16	negative	Down	SE
YWHAG	ENSG00000100280.12;SE:chr22:29735122-29735743:29735763-29736645:-	0.517111	5.21139e-13	postive	Down	SE
YWHAG	ENSG00000100321.10;AL:chr22:39772202-39773603:39774386:39772202-39777701:39781593:+	-0.757715	0	negative	Down	AL
YWHAG	ENSG00000100354.15;SE:chr22:40658177-40660692:40663040-40666126:+	0.531674	8.65974e-14	postive	Down	SE
YWHAG	ENSG00000100364.13;A3:chr22:45601588-45601674:45601522-45601674:-	0.589138	0	postive	Down	A3
YWHAG	ENSG00000100413.12;AF:chr22:41940125-41940432:41940476:41940125-41940515:41940610:-	-0.59216	0	negative	Down	AF
YWHAG	ENSG00000100429.13;A3:chr22:50687319-50687532:50687288-50687532:-	-0.615647	0	negative	Down	A3
YWHAG	ENSG00000100429.13;A5:chr22:50689334-50689403:50689334-50689531:-	-0.565789	8.88178e-16	negative	Down	A5
YWHAG	ENSG00000100528.7;SE:chr14:54898938-54902797:54902844-54903087:-	0.624493	0	postive	Down	SE
YWHAG	ENSG00000100614.13;AF:chr14:60712503:60712764-60749402:60715986:60716395-60749402:+	-0.513436	8.09131e-13	negative	Down	AF
YWHAG	ENSG00000100711.8;SE:chr14:104195519-104196130:104196183-104198957:+	0.618659	0	postive	Down	SE
YWHAG	ENSG00000100949.10;RI:chr14:24735636:24735723-24735982:24736095:-	-0.545584	1.42109e-14	negative	Down	RI
YWHAG	ENSG00000101152.6;SE:chr20:62562375-62562462:62562535-62562818:+	-0.579773	0	negative	Down	SE
YWHAG	ENSG00000101199.8;A3:chr20:61917065-61917718:61917065-61917724:+	-0.904297	0	negative	Down	A3
YWHAG	ENSG00000101199.8;SE:chr20:61914203-61915203:61915232-61916218:+	0.76932	0	postive	Down	SE
YWHAG	ENSG00000101294.11;SE:chr20:30154098-30155881:30156027-30156923:+	0.564244	1.11022e-15	postive	Down	SE
YWHAG	ENSG00000101294.11;SE:chr20:30154098-30155881:30156083-30156923:+	0.689013	0	postive	Down	SE
YWHAG	ENSG00000101361.10;A5:chr20:2636860-2637047:2636680-2637047:+	-0.501244	3.35576e-12	negative	Down	A5
YWHAG	ENSG00000101361.10;AL:chr20:2637864-2638019:2638296:2637864-2638575:2639039:+	0.610852	0	postive	Down	AL
YWHAG	ENSG00000101460.8;RI:chr20:33147540:33147709-33147976:33148149:+	-0.505289	2.10632e-12	negative	Down	RI
YWHAG	ENSG00000101460.8;SE:chr20:33146712-33147012:33147067-33147151:+	0.505345	2.09277e-12	postive	Down	SE
YWHAG	ENSG00000101489.12;A5:chr18:34844720-34846496:34844720-34846499:-	-0.522831	2.60014e-13	negative	Down	A5
YWHAG	ENSG00000101489.12;AF:chr18:35065570-35065689:35065820:35065570-35145319:35146000:-	0.665999	0	postive	Down	AF
YWHAG	ENSG00000101958.9;AF:chrX:14547650:14548247-14550361:14549268:14549300-14550361:+	0.50701	1.72462e-12	postive	Down	AF
YWHAG	ENSG00000102024.11;MX:chrX:114844635-114845115:114845233-114856558:114844635-114848465:114848846-114856558:+	0.539602	3.13083e-14	postive	Down	MX
YWHAG	ENSG00000102024.11;SE:chrX:114844635-114845115:114845233-114856558:+	0.660449	0	postive	Down	SE
YWHAG	ENSG00000102024.11;SE:chrX:114871290-114874422:114874448-114874720:+	0.66037	0	postive	Down	SE
YWHAG	ENSG00000102125.11;A5:chrX:153648085-153648371:153647962-153648371:+	0.536957	4.39648e-14	postive	Down	A5
YWHAG	ENSG00000102468.5;AF:chr13:47466725-47469630:47470173:47466725-47470809:47471169:-	0.793774	0	postive	Down	AF
YWHAG	ENSG00000102710.14;SE:chr13:37583946-37584689:37584792-37586329:-	0.597474	0	postive	Down	SE
YWHAG	ENSG00000102804.9;AF:chr13:45010231-45010640:45010981:45010231-45147299:45150701:-	-0.699242	0	negative	Down	AF
YWHAG	ENSG00000102901.8;RI:chr16:67866131:67866218-67866358:67866448:-	0.618998	0	postive	Down	RI
YWHAG	ENSG00000103126.10;RI:chr16:339440:339607-343488:343718:-	0.505162	2.13785e-12	postive	Down	RI
YWHAG	ENSG00000103202.7;AF:chr16:447209:447313-448990:447742:448179-448990:+	-0.729953	0	negative	Down	AF
YWHAG	ENSG00000103351.8;SE:chr16:3582841-3583099:3583155-3586122:+	0.591931	0	postive	Down	SE
YWHAG	ENSG00000103365.11;RI:chr16:23504681:23504779-23505624:23505699:-	0.520018	3.66596e-13	postive	Down	RI
YWHAG	ENSG00000104522.11;RI:chr8:144694788:144695135-144695366:144695465:-	-0.520802	3.33067e-13	negative	Down	RI
YWHAG	ENSG00000104529.13;AF:chr8:144669022-144678258:144678924:144669022-144679518:144679557:-	0.626541	0	postive	Down	AF
YWHAG	ENSG00000104529.13;AF:chr8:144669022-144679049:144679310:144669022-144679518:144679557:-	0.571392	4.44089e-16	postive	Down	AF
YWHAG	ENSG00000104613.6;A3:chr8:19701749-19703208:19701749-19703215:+	-0.661301	0	negative	Down	A3
YWHAG	ENSG00000104722.8;AF:chr8:24771277:24772386-24773118:24772455:24772810-24773118:+	0.62796	0	postive	Down	AF
YWHAG	ENSG00000104723.15;SE:chr8:15605974-15615300:15615364-15621712:+	0.704308	0	postive	Down	SE
YWHAG	ENSG00000105143.7;AF:chr19:15083729-15090325:15090469:15083729-15121297:15121432:-	0.649511	0	postive	Down	AF
YWHAG	ENSG00000105143.7;SE:chr19:15075173-15079115:15079319-15082549:-	0.669465	0	postive	Down	SE
YWHAG	ENSG00000105357.10;SE:chr19:50726606-50727411:50727434-50728842:+	-0.5418	2.35367e-14	negative	Down	SE
YWHAG	ENSG00000105357.10;SE:chr19:50756010-50758477:50758575-50760556:+	0.537183	4.28546e-14	postive	Down	SE
YWHAG	ENSG00000105364.9;A3:chr19:10369361-10369848:10369361-10370293:+	-0.573444	4.44089e-16	negative	Down	A3
YWHAG	ENSG00000105518.8;A5:chr19:11456304-11456684:11456304-11456803:-	0.583505	0	postive	Down	A5
YWHAG	ENSG00000106009.11;RI:chr7:2577515:2578398-2578813:2578985:-	-0.547592	1.11022e-14	negative	Down	RI
YWHAG	ENSG00000106009.11;RI:chr7:2581754:2581845-2582838:2583596:-	0.547592	1.11022e-14	postive	Down	RI
YWHAG	ENSG00000106123.7;A3:chr7:142568160-142568283:142568160-142568344:+	0.839183	0	postive	Down	A3
YWHAG	ENSG00000106617.8;AF:chr7:151483627-151511502:151511926:151483627-151573592:151574210:-	0.689733	0	postive	Down	AF
YWHAG	ENSG00000107165.7;A5:chr9:12702438-12704526:12702428-12704526:+	0.582194	0	postive	Down	A5
YWHAG	ENSG00000107331.11;A3:chr9:139918292-139918595:139917504-139918595:-	-0.632775	0	negative	Down	A3
YWHAG	ENSG00000107372.8;AF:chr9:74975700-74978386:74979262:74975700-74979612:74980163:-	0.543674	1.84297e-14	postive	Down	AF
YWHAG	ENSG00000107404.13;A5:chr1:1274033-1274667:1274033-1274742:-	0.777698	0	postive	Down	A5
YWHAG	ENSG00000107863.11;RI:chr10:24884817:24884972-24885669:24885811:-	0.665346	0	postive	Down	RI
YWHAG	ENSG00000107954.6;AF:chr10:105253736:105254229-105330629:105315137:105315170-105330629:+	0.530824	9.63674e-14	postive	Down	AF
YWHAG	ENSG00000108262.11;SE:chr17:27905797-27905980:27906006-27908356:-	0.548012	1.02141e-14	postive	Down	SE
YWHAG	ENSG00000108509.15;AF:chr17:4889278-4889487:4889529:4889278-4890888:4890945:-	0.677503	0	postive	Down	AF
YWHAG	ENSG00000108509.15;SE:chr17:4872632-4872795:4872815-4872925:-	0.782862	0	postive	Down	SE
YWHAG	ENSG00000108641.10;AF:chr17:19263701-19265820:19265932:19263701-19281172:19281495:-	0.528479	1.2923e-13	postive	Down	AF
YWHAG	ENSG00000108848.10;A3:chr17:48828002-48828085:48828002-48828108:+	-0.851843	0	negative	Down	A3
YWHAG	ENSG00000109083.9;SE:chr17:26659013-26659172:26659408-26662366:-	0.597584	0	postive	Down	SE
YWHAG	ENSG00000109339.14;AF:chr4:87275797-87280811:87281216:87275797-87374183:87374283:-	0.519208	4.04565e-13	postive	Down	AF
YWHAG	ENSG00000109452.8;AL:chr4:142944313:142950067-143003184:142950109:142951455-143003184:-	-0.668976	0	negative	Down	AL
YWHAG	ENSG00000109452.8;SE:chr4:143383879-143389110:143389208-143646992:-	-0.668954	0	negative	Down	SE
YWHAG	ENSG00000109670.8;AF:chr4:153271276-153273622:153274110:153271276-153303341:153303664:-	0.630483	0	postive	Down	AF
YWHAG	ENSG00000110075.9;SE:chr11:68370960-68377079:68377096-68377372:+	0.700026	0	postive	Down	SE
YWHAG	ENSG00000110076.14;A3:chr11:64375554-64387766:64374972-64387766:-	-0.563891	1.33227e-15	negative	Down	A3
YWHAG	ENSG00000110076.14;SE:chr11:64390550-64393935:64394024-64397874:-	-0.635759	0	negative	Down	SE
YWHAG	ENSG00000110076.14;SE:chr11:64419626-64421168:64421194-64427804:-	0.637352	0	postive	Down	SE
YWHAG	ENSG00000110172.7;SE:chr11:89947343-89948342:89948398-89951303:-	0.582548	0	postive	Down	SE
YWHAG	ENSG00000110514.14;A5:chr11:47317127-47317448:47317118-47317448:+	-0.599292	0	negative	Down	A5
YWHAG	ENSG00000110514.14;A5:chr11:47317130-47317448:47317118-47317448:+	-0.646685	0	negative	Down	A5
YWHAG	ENSG00000110514.14;AF:chr11:47291225:47291301-47295378:47291699:47291797-47295378:+	-0.72301	0	negative	Down	AF
YWHAG	ENSG00000110514.14;SE:chr11:47308085-47310519:47310578-47310942:+	0.771235	0	postive	Down	SE
YWHAG	ENSG00000110514.14;SE:chr11:47312367-47314094:47314147-47315434:+	0.786504	0	postive	Down	SE
YWHAG	ENSG00000110514.14;SE:chr11:47330250-47330531:47330593-47330832:+	0.814295	0	postive	Down	SE
YWHAG	ENSG00000110514.14;SE:chr11:47346128-47348289:47348358-47350209:+	-0.600078	0	negative	Down	SE
YWHAG	ENSG00000110717.6;AF:chr11:67798180:67798200-67799619:67798433:67798617-67799619:+	-0.631996	0	negative	Down	AF
YWHAG	ENSG00000110811.13;A3:chr12:6942808-6942906:6942808-6942908:+	-0.75763	0	negative	Down	A3
YWHAG	ENSG00000110811.13;SE:chr12:6939934-6940034:6940197-6940380:+	0.784215	0	postive	Down	SE
YWHAG	ENSG00000110811.13;SE:chr12:6943213-6943989:6944119-6946149:+	0.73328	0	postive	Down	SE
YWHAG	ENSG00000110841.9;SE:chr12:27807747-27808076:27808168-27809549:+	0.657696	0	postive	Down	SE
YWHAG	ENSG00000110841.9;SE:chr12:27809663-27811749:27811781-27813817:+	-0.61509	0	negative	Down	SE
YWHAG	ENSG00000110841.9;SE:chr12:27829532-27829997:27830029-27832422:+	-0.61509	0	negative	Down	SE
YWHAG	ENSG00000111262.4;A3:chr12:5019638-5020006:5019638-5026952:+	0.728785	0	postive	Down	A3
YWHAG	ENSG00000111364.10;A3:chr12:124103384-124103979:124103384-124103995:+	-0.527983	1.37446e-13	negative	Down	A3
YWHAG	ENSG00000111664.6;RI:chr12:6950422:6950508-6950750:6950788:+	0.738824	0	postive	Down	RI
YWHAG	ENSG00000111752.5;A5:chr12:9085946-9086461:9085427-9086461:+	-0.592328	0	negative	Down	A5
YWHAG	ENSG00000111879.14;SE:chr6:119288117-119295593:119295739-119296189:-	-0.625435	0	negative	Down	SE
YWHAG	ENSG00000111907.16;SE:chr6:125569529-125573168:125573182-125574863:+	0.549038	8.88178e-15	postive	Down	SE
YWHAG	ENSG00000112186.7;SE:chr6:17426921-17463227:17463304-17507400:+	-0.527176	1.51879e-13	negative	Down	SE
YWHAG	ENSG00000113269.7;AL:chr5:179345911:179347426-179393806:179382453:179382669-179393806:-	0.554177	4.44089e-15	postive	Down	AL
YWHAG	ENSG00000113758.9;SE:chr5:176886269-176886604:176886741-176887433:-	0.879331	0	postive	Down	SE
YWHAG	ENSG00000113763.6;AF:chr5:176289659:176289846-176295131:176292551:176292722-176295131:+	0.579889	0	postive	Down	AF
YWHAG	ENSG00000113763.6;SE:chr5:176295965-176296615:176296782-176297371:+	0.547007	1.19904e-14	postive	Down	SE
YWHAG	ENSG00000114270.11;RI:chr3:48608676:48608711-48609434:48609478:-	-0.571646	4.44089e-16	negative	Down	RI
YWHAG	ENSG00000114405.6;A5:chr3:62304907-62305396:62304730-62305396:+	-0.635542	0	negative	Down	A5
YWHAG	ENSG00000114812.8;AF:chr3:42569145:42569615-42572271:42571226:42571743-42572271:+	0.541894	2.30926e-14	postive	Down	AF
YWHAG	ENSG00000115255.6;SE:chr19:1496452-1496590:1496670-1497173:+	0.653874	0	postive	Down	SE
YWHAG	ENSG00000115271.6;RI:chr2:163215554:163215667-163216004:163216062:+	0.505886	1.96554e-12	postive	Down	RI
YWHAG	ENSG00000115504.10;SE:chr2:63058293-63085541:63085645-63086304:+	0.531361	8.99281e-14	postive	Down	SE
YWHAG	ENSG00000115504.10;SE:chr2:63206470-63215066:63215173-63217851:+	0.860548	0	postive	Down	SE
YWHAG	ENSG00000115641.13;AF:chr2:106002997-106015427:106015507:106002997-106015679:106016124:-	0.752997	0	postive	Down	AF
YWHAG	ENSG00000115657.8;RI:chr2:220075103:220075197-220075433:220075545:-	-0.677984	0	negative	Down	RI
YWHAG	ENSG00000115839.12;SE:chr2:135922266-135925263:135925283-135926115:+	0.778457	0	postive	Down	SE
YWHAG	ENSG00000116237.10;SE:chr1:6293703-6294465:6294571-6294946:-	0.538683	3.53051e-14	postive	Down	SE
YWHAG	ENSG00000116584.11;AF:chr1:155939091-155939325:155939391:155939091-155939760:155940854:-	0.655722	0	postive	Down	AF
YWHAG	ENSG00000116604.12;SE:chr1:156445029-156446286:156446306-156446804:-	0.619055	0	postive	Down	SE
YWHAG	ENSG00000116698.16;SE:chr1:183441784-183471388:183471526-183481972:+	0.548023	1.02141e-14	postive	Down	SE
YWHAG	ENSG00000116885.14;AL:chr1:36881428:36881696-36884592:36883511:36883856-36884592:-	-0.633022	0	negative	Down	AL
YWHAG	ENSG00000117114.14;SE:chr1:82417826-82418671:82418709-82421561:+	0.578821	0	postive	Down	SE
YWHAG	ENSG00000117114.14;SE:chr1:82451039-82452585:82452713-82456075:+	0.62847	0	postive	Down	SE
YWHAG	ENSG00000117114.14;SE:chr1:82452713-82453553:82453570-82456075:+	-0.556124	3.55271e-15	negative	Down	SE
YWHAG	ENSG00000117448.9;SE:chr1:46016827-46018108:46018235-46027461:+	0.533755	6.63913e-14	postive	Down	SE
YWHAG	ENSG00000117523.11;SE:chr1:171557644-171558508:171558744-171560726:+	0.617582	0	postive	Down	SE
YWHAG	ENSG00000117643.10;SE:chr1:25944828-25980733:25980857-26012931:+	0.650181	0	postive	Down	SE
YWHAG	ENSG00000118473.15;SE:chr1:67145435-67147552:67148052-67154831:+	0.659555	0	postive	Down	SE
YWHAG	ENSG00000118705.12;SE:chr20:35865112-35866805:35866852-35869706:+	0.609626	0	postive	Down	SE
YWHAG	ENSG00000119707.9;RI:chr14:73566375:73566458-73569900:73570186:+	0.557084	3.10862e-15	postive	Down	RI
YWHAG	ENSG00000119707.9;RI:chr14:73577539:73577863-73578236:73578510:+	0.67052	0	postive	Down	RI
YWHAG	ENSG00000119787.9;SE:chr2:38546161-38570410:38570654-38604285:-	-0.808426	0	negative	Down	SE
YWHAG	ENSG00000119844.10;A5:chr2:64808407-64812556:64806680-64812556:+	0.591292	0	postive	Down	A5
YWHAG	ENSG00000119844.10;SE:chr2:64806680-64808324:64808407-64812556:+	0.553046	5.32907e-15	postive	Down	SE
YWHAG	ENSG00000119866.16;AL:chr2:60769017:60769060-60773106:60771365:60771526-60773106:-	0.536411	4.72955e-14	postive	Down	AL
YWHAG	ENSG00000120709.6;A3:chr5:137673996-137676873:137673996-137677498:+	-0.628966	0	negative	Down	A3
YWHAG	ENSG00000120709.6;SE:chr5:137673996-137676873:137677102-137677498:+	-0.535079	5.59552e-14	negative	Down	SE
YWHAG	ENSG00000120910.10;SE:chr8:22390531-22396982:22397011-22398128:+	0.580513	0	postive	Down	SE
YWHAG	ENSG00000121716.12;RI:chr7:99950187:99950290-99950384:99950537:+	0.575069	2.22045e-16	postive	Down	RI
YWHAG	ENSG00000121753.8;A3:chr1:32193881-32194199:32193878-32194199:-	-0.684804	0	negative	Down	A3
YWHAG	ENSG00000121753.8;A5:chr1:32198744-32200784:32198744-32201181:-	-0.548576	9.76996e-15	negative	Down	A5
YWHAG	ENSG00000121753.8;RI:chr1:32192719:32193206-32193626:32193682:-	0.522001	2.8777e-13	postive	Down	RI
YWHAG	ENSG00000121753.8;SE:chr1:32193206-32193626:32193682-32193783:-	-0.733714	0	negative	Down	SE
YWHAG	ENSG00000122705.10;AF:chr9:36190960:36191270-36204065:36197547:36197585-36204065:+	0.648359	0	postive	Down	AF
YWHAG	ENSG00000122705.10;SE:chr9:36204176-36209264:36209317-36211600:+	0.906293	0	postive	Down	SE
YWHAG	ENSG00000122741.11;SE:chr9:37854979-37857238:37857348-37860045:+	0.631536	0	postive	Down	SE
YWHAG	ENSG00000123562.11;SE:chrX:102931979-102933427:102933528-102940099:-	-0.675298	0	negative	Down	SE
YWHAG	ENSG00000123562.11;SE:chrX:102931979-102933427:102933577-102940099:-	-0.58916	0	negative	Down	SE
YWHAG	ENSG00000124507.5;SE:chr6:34434047-34494020:34494145-34495109:+	0.625818	0	postive	Down	SE
YWHAG	ENSG00000124831.14;AF:chr2:238536219:238536383-238617187:238600859:238601164-238617187:+	0.714071	0	postive	Down	AF
YWHAG	ENSG00000124831.14;AF:chr2:238536250:238536383-238617187:238600859:238601164-238617187:+	0.55789	2.66454e-15	postive	Down	AF
YWHAG	ENSG00000124831.14;AL:chr2:238668848-238671246:238674558:238668848-238678586:238679419:+	-0.552433	5.77316e-15	negative	Down	AL
YWHAG	ENSG00000124831.14;SE:chr2:238657967-238659843:238659914-238661952:+	0.865941	0	postive	Down	SE
YWHAG	ENSG00000125505.10;AF:chr19:54692365-54693042:54693146:54692365-54693189:54693294:-	0.561485	1.77636e-15	postive	Down	AF
YWHAG	ENSG00000125505.10;SE:chr19:54687563-54691043:54691169-54692071:-	0.559807	2.22045e-15	postive	Down	SE
YWHAG	ENSG00000125510.11;SE:chr20:62711705-62723319:62723469-62724041:+	0.58792	0	postive	Down	SE
YWHAG	ENSG00000125869.4;SE:chr20:9496272-9496647:9496778-9496903:+	0.588588	0	postive	Down	SE
YWHAG	ENSG00000125991.13;SE:chr20:34136618-34142143:34142157-34142815:+	0.80921	0	postive	Down	SE
YWHAG	ENSG00000126217.16;AF:chr13:113633655:113634072-113669077:113656068:113656297-113669077:+	-0.586849	0	negative	Down	AF
YWHAG	ENSG00000126733.15;A3:chrX:86071102-86082769:86071102-86087109:+	0.663771	0	postive	Down	A3
YWHAG	ENSG00000126733.15;A5:chrX:86068037-86068133:86068007-86068133:+	0.670437	0	postive	Down	A5
YWHAG	ENSG00000127603.18;SE:chr1:39715775-39717518:39717613-39719970:+	0.555779	3.55271e-15	postive	Down	SE
YWHAG	ENSG00000127990.11;SE:chr7:94214827-94217090:94217124-94218001:-	0.722908	0	postive	Down	SE
YWHAG	ENSG00000128159.7;A5:chr22:50658444-50658680:50658444-50659704:-	0.6639	0	postive	Down	A5
YWHAG	ENSG00000128159.7;RI:chr22:50658386:50658444-50658680:50660303:-	-0.662249	0	negative	Down	RI
YWHAG	ENSG00000128596.12;A3:chr7:128445955-128446291:128445955-128446742:+	-0.536207	4.84057e-14	negative	Down	A3
YWHAG	ENSG00000128596.12;SE:chr7:128445955-128446291:128446449-128446742:+	-0.552042	5.9952e-15	negative	Down	SE
YWHAG	ENSG00000128989.5;SE:chr15:52849419-52861045:52861099-52861313:-	-0.543066	1.9984e-14	negative	Down	SE
YWHAG	ENSG00000130226.12;AF:chr7:153584182:153584819-154143299:154002195:154002636-154143299:+	-0.514328	7.27418e-13	negative	Down	AF
YWHAG	ENSG00000130402.7;MX:chr19:39200116-39200897:39200982-39205109:39200116-39201916:39202001-39205109:+	-0.696194	0	negative	Down	MX
YWHAG	ENSG00000130540.9;SE:chr22:44235905-44237682:44237812-44258094:-	0.54946	8.43769e-15	postive	Down	SE
YWHAG	ENSG00000130558.14;AF:chr9:137967366:137967648-137982041:137979520:137979985-137982041:+	0.562166	1.55431e-15	postive	Down	AF
YWHAG	ENSG00000130822.10;AF:chrX:152938533-152938755:152938828:152938533-152939384:152939401:-	0.63252	0	postive	Down	AF
YWHAG	ENSG00000130822.10;AF:chrX:152938533-152939235:152939257:152938533-152939384:152939401:-	0.543772	1.82077e-14	postive	Down	AF
YWHAG	ENSG00000130822.10;AF:chrX:152938533-152939235:152939277:152938533-152939384:152939401:-	0.655534	0	postive	Down	AF
YWHAG	ENSG00000130822.10;AF:chrX:152938533-152939384:152939401:152938533-152951956:152952243:-	-0.515925	6.00853e-13	negative	Down	AF
YWHAG	ENSG00000131503.16;A5:chr5:139917846-139918504:139917819-139918504:+	-0.561187	1.77636e-15	negative	Down	A5
YWHAG	ENSG00000131748.11;AF:chr17:37793395:37793484-37809734:37809351:37809411-37809734:+	0.64899	0	postive	Down	AF
YWHAG	ENSG00000131885.12;AL:chr17:16744057:16744353-16745277:16744853:16745177-16745277:-	-0.775094	0	negative	Down	AL
YWHAG	ENSG00000132471.7;SE:chr17:73843690-73843877:73844011-73844651:-	-0.716311	0	negative	Down	SE
YWHAG	ENSG00000132970.8;MX:chr13:27246126-27250686:27250861-27255191:27246126-27254172:27254338-27255191:+	0.696038	0	postive	Down	MX
YWHAG	ENSG00000133026.8;SE:chr17:8424603-8433941:8434003-8438705:-	0.576684	2.22045e-16	postive	Down	SE
YWHAG	ENSG00000133026.8;SE:chr17:8473130-8479961:8479990-8480554:-	0.642533	0	postive	Down	SE
YWHAG	ENSG00000133612.14;SE:chr7:150831655-150837066:150837203-150838985:+	-0.772786	0	negative	Down	SE
YWHAG	ENSG00000133884.5;SE:chr11:65111540-65112051:65112092-65113137:+	0.559968	1.9984e-15	postive	Down	SE
YWHAG	ENSG00000134121.5;AF:chr3:238279:238746-286296:239326:239775-286296:+	0.658304	0	postive	Down	AF
YWHAG	ENSG00000134313.10;SE:chr2:8877129-8888017:8888130-8890242:-	-0.513488	8.04246e-13	negative	Down	SE
YWHAG	ENSG00000134769.16;AF:chr18:32073254:32073478-32259432:32173329:32173502-32259432:+	0.692029	0	postive	Down	AF
YWHAG	ENSG00000134769.16;AF:chr18:32073281:32073478-32259432:32173322:32173502-32259432:+	0.537618	4.04121e-14	postive	Down	AF
YWHAG	ENSG00000134769.16;AF:chr18:32073281:32073478-32259432:32173329:32173502-32259432:+	0.57026	4.44089e-16	postive	Down	AF
YWHAG	ENSG00000135439.6;AF:chr12:58129210-58130862:58132029:58129210-58135695:58135940:-	0.703961	0	postive	Down	AF
YWHAG	ENSG00000135439.6;SE:chr12:58121868-58122101:58122160-58123422:-	0.791557	0	postive	Down	SE
YWHAG	ENSG00000135596.13;A3:chr6:109767615-109767899:109767560-109767899:-	-0.744518	0	negative	Down	A3
YWHAG	ENSG00000135596.13;RI:chr6:109772803:109772903-109773449:109773604:-	0.744518	0	postive	Down	RI
YWHAG	ENSG00000135597.14;A3:chr6:139238783-139241352:139238764-139241352:-	0.816042	0	postive	Down	A3
YWHAG	ENSG00000135597.14;A5:chr6:139242261-139247538:139242261-139251114:-	0.804537	0	postive	Down	A5
YWHAG	ENSG00000135597.14;RI:chr6:139247538:139247618-139251114:139251235:-	0.780776	0	postive	Down	RI
YWHAG	ENSG00000135638.8;AF:chr2:73143176:73144189-73151438:73150543:73150850-73151438:+	0.540013	2.9754e-14	postive	Down	AF
YWHAG	ENSG00000135749.13;RI:chr1:233119882:233120223-233121838:233122286:-	-0.664733	0	negative	Down	RI
YWHAG	ENSG00000135750.10;AF:chr1:233749750:233750272-233802341:233765304:233765660-233802341:+	-0.581424	0	negative	Down	AF
YWHAG	ENSG00000135932.6;AF:chr2:231577560:231577945-231624674:231578263:231578773-231624674:+	0.514096	7.47846e-13	postive	Down	AF
YWHAG	ENSG00000136141.9;AL:chr13:47308133-47315777:47316868:47308133-47324675:47325710:+	0.531897	8.39329e-14	postive	Down	AL
YWHAG	ENSG00000136141.9;SE:chr13:47286732-47289695:47289799-47297356:+	0.508442	1.45883e-12	postive	Down	SE
YWHAG	ENSG00000136436.9;SE:chr17:46933549-46933941:46933978-46937676:+	0.675959	0	postive	Down	SE
YWHAG	ENSG00000136478.3;A3:chr17:62232327-62238161:62232321-62238161:-	-0.569331	4.44089e-16	negative	Down	A3
YWHAG	ENSG00000136521.8;AF:chr3:179322579:179322727-179334771:179333795:179333837-179334771:+	0.550386	7.54952e-15	postive	Down	AF
YWHAG	ENSG00000136717.10;SE:chr2:127821594-127825739:127825831-127826500:-	0.795021	0	postive	Down	SE
YWHAG	ENSG00000136750.7;RI:chr10:26589717:26589924-26592963:26593487:+	0.785568	0	postive	Down	RI
YWHAG	ENSG00000136878.7;RI:chr9:132642392:132642568-132642746:132644107:+	0.565611	8.88178e-16	postive	Down	RI
YWHAG	ENSG00000137497.13;SE:chr11:71721900-71723447:71723488-71723941:-	0.751408	0	postive	Down	SE
YWHAG	ENSG00000137497.13;SE:chr11:71747021-71773635:71773732-71780888:-	-0.71434	0	negative	Down	SE
YWHAG	ENSG00000137509.5;SE:chr11:82571159-82595865:82595927-82611277:-	-0.550132	7.77156e-15	negative	Down	SE
YWHAG	ENSG00000137574.6;SE:chr8:56686278-56695307:56695371-56698278:+	0.552689	5.55112e-15	postive	Down	SE
YWHAG	ENSG00000137802.9;SE:chr15:42105299-42105528:42105545-42105819:+	0.605248	0	postive	Down	SE
YWHAG	ENSG00000137817.12;SE:chr15:72535040-72541586:72541655-72542361:-	0.693314	0	postive	Down	SE
YWHAG	ENSG00000137817.12;SE:chr15:72542433-72543186:72543298-72543548:-	0.631934	0	postive	Down	SE
YWHAG	ENSG00000138101.14;MX:chr2:25602192-25606705:25606758-25611071:25602192-25610158:25610247-25611071:-	0.622174	0	postive	Down	MX
YWHAG	ENSG00000138101.14;SE:chr2:25611230-25642384:25642404-25650404:-	0.66839	0	postive	Down	SE
YWHAG	ENSG00000138162.12;SE:chr10:123987523-123988861:123989001-123996910:+	0.628419	0	postive	Down	SE
[truncated: 7,920 more rows]
